# Supplementary material for: Brucella abortus modulates macrophage polarization and inflammatory response by targeting glutaminases through the NF-κB signaling pathway
Source: Front Immunol. 2023 May 31;14:1180837. doi: 10.3389/fimmu.2023.1180837 (PMC10266586; doi:10.3389/fimmu.2023.1180837)
Supplement: Supplementary file 1 [file DataSheet_1.zip]

Archive with 107 entries (80 files):
- Raw Date-1/
- Raw Date-1/Figure1/
- Raw Date-1/Figure1/.DS_Store
- Raw Date-1/Figure1/Figure1A-B/
- Raw Date-1/Figure1/Figure1A-B/RT-qPCR.xls
- Raw Date-1/Figure1/Figure1C-D/
- Raw Date-1/Figure1/Figure1C-D/ELISA.xls
- Raw Date-1/Figure1/Figure1E/
- Raw Date-1/Figure1/Figure1E/.DS_Store
- Raw Date-1/Figure1/Figure1E/12h-206/
- Raw Date-1/Figure1/Figure1E/12h-206/.DS_Store
- Raw Date-1/Figure1/Figure1E/12h-206/2.wsp
- Raw Date-1/Figure1/Figure1E/12h-206/PBS(12h)-206.fcs
- Raw Date-1/Figure1/Figure1E/12h-206/S2308(12h)-206.fcs
- Raw Date-1/Figure1/Figure1E/12h-86/
- Raw Date-1/Figure1/Figure1E/12h-86/.DS_Store
- Raw Date-1/Figure1/Figure1E/12h-86/1.wsp
- Raw Date-1/Figure1/Figure1E/12h-86/PBS(12h)-86.fcs
- Raw Date-1/Figure1/Figure1E/12h-86/S2308(12h)-86.fcs
- Raw Date-1/Figure1/Figure1E/48h-206/
- Raw Date-1/Figure1/Figure1E/48h-206/.DS_Store
- Raw Date-1/Figure1/Figure1E/48h-206/4.wsp
- Raw Date-1/Figure1/Figure1E/48h-206/PBS(48h)-206.fcs
- Raw Date-1/Figure1/Figure1E/48h-206/S2308-48-206.fcs
- Raw Date-1/Figure1/Figure1E/48h-86/
- Raw Date-1/Figure1/Figure1E/48h-86/.DS_Store
- Raw Date-1/Figure1/Figure1E/48h-86/3.wsp
- Raw Date-1/Figure1/Figure1E/48h-86/PBS(48h)-86.fcs
- Raw Date-1/Figure1/Figure1E/48h-86/S2308(48h)-86.fcs
- Raw Date-1/Figure1/Figure1F/
- Raw Date-1/Figure1/Figure1F/logCFU.xls
- Raw Date-1/Figure2/
- Raw Date-1/Figure2/.DS_Store
- Raw Date-1/Figure2/Figure2A/
- Raw Date-1/Figure2/Figure2A/RT-qPCR.xls
- Raw Date-1/Figure2/Figure2B/
- Raw Date-1/Figure2/Figure2B/.DS_Store
- Raw Date-1/Figure2/Figure2B/Western blot original images/
- Raw Date-1/Figure2/Figure2B/Western blot original images/IKB-α(39KD).png
- Raw Date-1/Figure2/Figure2B/Western blot original images/p-IKB-α(39KD).png
- Raw Date-1/Figure2/Figure2B/Western blot original images/p-p65(65KD).jpg
- Raw Date-1/Figure2/Figure2B/Western blot original images/p65(65KD).jpg
- Raw Date-1/Figure2/Figure2B/Western blot original images/β-actin(43KD).jpg
- Raw Date-1/Figure2/Figure2C-D/
- Raw Date-1/Figure2/Figure2C-D/.DS_Store
- Raw Date-1/Figure2/Figure2C-D/Western Blot.xls
- Raw Date-1/Figure2/Figure2E/
- Raw Date-1/Figure2/Figure2E/.DS_Store
- Raw Date-1/Figure2/Figure2E/PBS Merge.tif
- Raw Date-1/Figure2/Figure2E/PBS Nucleus.tif
- Raw Date-1/Figure2/Figure2E/PBS p65.tif
- Raw Date-1/Figure2/Figure2E/S2308 Merge.tif
- Raw Date-1/Figure2/Figure2E/S2308 Nucleus.tif
- Raw Date-1/Figure2/Figure2E/S2308 p65.tif
- Raw Date-1/Figure3/
- Raw Date-1/Figure3/.DS_Store
- Raw Date-1/Figure3/Figure 3A/
- Raw Date-1/Figure3/Figure 3A/.DS_Store
- Raw Date-1/Figure3/Figure 3A/RT-qPCR.xls
- Raw Date-1/Figure3/Figure 3B/
- Raw Date-1/Figure3/Figure 3B/.DS_Store
- Raw Date-1/Figure3/Figure 3B/Western Blot.xls
- Raw Date-1/Figure3/Figure 3B/Western blot original images/
- Raw Date-1/Figure3/Figure 3B/Western blot original images/p-p65(65KD)12h.png
- Raw Date-1/Figure3/Figure 3B/Western blot original images/p-p65(65KD)48h.png
- Raw Date-1/Figure3/Figure 3B/Western blot original images/p65(65KD)12h.png
- Raw Date-1/Figure3/Figure 3B/Western blot original images/p65(65KD)48h.png
- Raw Date-1/Figure3/Figure 3B/Western blot original images/β-actin(43KD) 12h.png
- Raw Date-1/Figure3/Figure 3B/Western blot original images/β-actin(43KD) 48h.png
- Raw Date-1/Figure3/Figure 3C, D/
- Raw Date-1/Figure3/Figure 3C, D/RT-qPCR.xls
- Raw Date-1/Figure3/Figure 3E, F/
- Raw Date-1/Figure3/Figure 3E, F/ELISA.xls
- Raw Date-1/Figure3/Figure 3I/
- Raw Date-1/Figure3/Figure 3I/logCFU.xls
- Raw Date-1/Figure3/figure 3G/
- Raw Date-1/Figure3/figure 3G/.DS_Store
- Raw Date-1/Figure3/figure 3G/Flow cytometry original data/
- Raw Date-1/Figure3/figure 3G/Flow cytometry original data/.DS_Store
- Raw Date-1/Figure3/figure 3G/Flow cytometry original data/12h-IL4.fcs
- Raw Date-1/Figure3/figure 3G/Flow cytometry original data/12h-LPS.fcs
- Raw Date-1/Figure3/figure 3G/Flow cytometry original data/12h-PBS.fcs
- Raw Date-1/Figure3/figure 3G/Flow cytometry original data/12h-S2308+BAY.fcs
- Raw Date-1/Figure3/figure 3G/Flow cytometry original data/12h-S2308+pcDNA3.1-p65.fcs
- Raw Date-1/Figure3/figure 3G/Flow cytometry original data/12h-S2308+pcDNA3.1.fcs
- Raw Date-1/Figure3/figure 3G/Flow cytometry original data/12h-S2308.fcs
- Raw Date-1/Figure3/figure 3G/Flow cytometry original data/20220806.wsp
- Raw Date-1/Figure3/figure 3G/Flow cytometry original data/48h-IL4.fcs
- Raw Date-1/Figure3/figure 3G/Flow cytometry original data/48h-LPS.fcs
- Raw Date-1/Figure3/figure 3G/Flow cytometry original data/48h-PBS.fcs
- Raw Date-1/Figure3/figure 3G/Flow cytometry original data/48h-S2308+BAY.fcs
- Raw Date-1/Figure3/figure 3G/Flow cytometry original data/48h-S2308+pcDNA3.1-p65.fcs
- Raw Date-1/Figure3/figure 3G/Flow cytometry original data/48h-S2308+pcDNA3.1.fcs
- Raw Date-1/Figure3/figure 3G/Flow cytometry original data/48h-S2308.fcs.fcs
- Raw Date-1/Figure4/
- Raw Date-1/Figure4/.DS_Store
- Raw Date-1/Figure4/Figure4/
- Raw Date-1/Figure4/Figure4/.DS_Store
- Raw Date-1/Figure4/Figure4/CHIP-seq data upload to SRA database.jpg
- Raw Date-1/Figure4/Figure4/Email Feedback CHIP-seq data uploaded to SRA database successfully.jpg
- Raw Date-1/Figure4/Figure4/figure4A  Supplementary Table 2.xls
- Raw Date-1/Figure4/Figure4/figure4A  Supplementary Table 3.xls
- Raw Date-1/Figure4/Figure4/figure4A Supplementary Table 1.xls
- Raw Date-1/Figure4/Figure4/figure4C kegg.xls
- Raw Date-1/Figure4/Figure4/figure4D biological_process.xls
- Raw Date-1/Figure4/Figure4/figure4D cellular_component.xls
- Raw Date-1/Figure4/Figure4/figure4D molecular_function.xls
