# Supplementary material for: Brucella abortus modulates macrophage polarization and inflammatory response by targeting glutaminases through the NF-κB signaling pathway
Source: Front Immunol. 2023 May 31;14:1180837. doi: 10.3389/fimmu.2023.1180837 (PMC10266586; doi:10.3389/fimmu.2023.1180837)
Supplement: Supplementary file 1 [file DataSheet_1.zip › Raw Date-1/Figure1/Figure1A-B/RT-qPCR.xls]

## Sheet: Figure1A(RT-qPCR)
Group	Gene	Cт	Gene	Cт
PBS（0h）	TNF-α	33.52	GAPDH	13.81
		33.58		13.75
		33.46		13.81
S2308（0h）	TNF-α	33.44	GAPDH	13.79
		33.48		13.83
		33.66		13.85
PBS（4h）	TNF-α	33.47	GAPDH	13.72
		33.28		13.91
		33.59		13.86
S2308（4h）	TNF-α	31.64	GAPDH	13.71
		32.08		13.91
		31.89		13.83
PBS（12h）	TNF-α	33.29	GAPDH	13.81
		33.61		13.76
		33.44		13.98
S2308（12h）	TNF-α	31.11	GAPDH	13.87
		31.02		13.86
		30.85		13.81
PBS（24h）	TNF-α	33.66	GAPDH	13.75
		33.42		13.89
		33.23		13.83
S2308（24h）	TNF-α	32.01	GAPDH	13.87
		31.84		13.91
		31.73		13.85
PBS（48h）	TNF-α	33.18	GAPDH	13.71
		33.55		13.77
		33.49		13.87
S2308（48h）	TNF-α	33.25	GAPDH	13.71
		33.02		13.83
		33.45		13.77
Group	Gene	Cт	Gene	Cт
PBS（0h）	Nos2	23.83	GAPDH	13.81
		24.07		13.75
		24.12		13.81
S2308（0h）	Nos2	24.23	GAPDH	13.79
		23.97		13.83
		23.81		13.85
PBS（4h）	Nos2	23.95	GAPDH	13.72
		24.04		13.91
		23.81		13.86
S2308（4h）	Nos2	22.82	GAPDH	13.71
		22.79		13.91
		22.98		13.83
PBS（12h）	Nos2	24.12	GAPDH	13.81
		23.93		13.76
		23.79		13.98
S2308（12h）	Nos2	21.64	GAPDH	13.87
		21.66		13.86
		21.7		13.81
PBS（24h）	Nos2	24.12	GAPDH	13.75
		23.88		13.89
		23.92		13.83
S2308（24h）	Nos2	23.13	GAPDH	13.87
		23.22		13.91
		22.82		13.85
PBS（48h）	Nos2	23.79	GAPDH	13.71
		23.83		13.77
		24.09		13.87
S2308（48h）	Nos2	23.89	GAPDH	13.71
		23.76		13.83
		23.69		13.77
Group	Gene	Cт	Gene	Cт
PBS（0h）	IL-1β	26.73	GAPDH	13.81
		26.57		13.75
		26.62		13.81
S2308（0h）	IL-1β	26.65	GAPDH	13.79
		26.57		13.83
		26.71		13.85
PBS（4h）	IL-1β	26.65	GAPDH	13.72
		26.79		13.91
		26.59		13.86
S2308（4h）	IL-1β	25.78	GAPDH	13.71
		25.85		13.91
		25.63		13.83
PBS（12h）	IL-1β	26.42	GAPDH	13.81
		26.88		13.76
		26.59		13.98
S2308（12h）	IL-1β	24.48	GAPDH	13.87
		24.64		13.86
		24.44		13.81
PBS（24h）	IL-1β	26.69	GAPDH	13.75
		26.44		13.89
		26.82		13.83
S2308（24h）	IL-1β	25.25	GAPDH	13.87
		25.61		13.91
		25.57		13.85
PBS（48h）	IL-1β	26.77	GAPDH	13.71
		26.81		13.77
		26.43		13.87
S2308（48h）	IL-1β	26.34	GAPDH	13.71
		26.17		13.83
		26.18		13.77

## Sheet: Figure1B(RT-qPCR)
Group	Gene	Cт	Gene	Cт
PBS（0h）	TGF-β	20.47	GAPDH	13.81
		20.61		13.75
		20.32		13.81
S2308（0h）	TGF-β	20.66	GAPDH	13.79
		20.33		13.83
		20.57		13.85
PBS（4h）	TGF-β	20.518	GAPDH	13.72
		20.504		13.91
		20.732		13.86
S2308（4h）	TGF-β	20.61	GAPDH	13.71
		20.76		13.91
		20.84		13.83
PBS（12h）	TGF-β	20.39	GAPDH	13.81
		20.61		13.76
		20.52		13.98
S2308（12h）	TGF-β	21.69	GAPDH	13.87
		21.41		13.86
		21.29		13.81
PBS（24h）	TGF-β	20.55	GAPDH	13.75
		20.31		13.89
		20.72		13.83
S2308（24h）	TGF-β	19.99	GAPDH	13.87
		19.71		13.91
		19.58		13.85
PBS（48h）	TGF-β	20.66	GAPDH	13.71
		20.38		13.77
		20.51		13.87
S2308（48h）	TGF-β	18.51	GAPDH	13.71
		18.77		13.83
		18.94		13.77
Group	Gene	Cт	Gene	Cт
PBS（0h）	Arg1	27.59	GAPDH	13.81
		27.46		13.75
		27.43		13.81
S2308（0h）	Arg1	27.56	GAPDH	13.79
		27.33		13.83
		27.58		13.85
PBS（4h）	Arg1	27.751	GAPDH	13.72
		27.501		13.91
		27.351		13.86
S2308（4h）	Arg1	27.95	GAPDH	13.71
		28.17		13.91
		27.73		13.83
PBS（12h）	Arg1	27.41	GAPDH	13.81
		27.64		13.76
		27.55		13.98
S2308（12h）	Arg1	28.95	GAPDH	13.87
		28.56		13.86
		28.73		13.81
PBS（24h）	Arg1	27.5	GAPDH	13.75
		27.78		13.89
		27.32		13.83
S2308（24h）	Arg1	26.48	GAPDH	13.87
		26.63		13.91
		26.81		13.85
PBS（48h）	Arg1	27.73	GAPDH	13.71
		27.61		13.77
		27.39		13.87
S2308（48h）	Arg1	25.34	GAPDH	13.71
		25.61		13.83
		25.52		13.77
Group	Gene	Cт	Gene	Cт
PBS（0h）	IL-10	32.99	GAPDH	13.81
		32.86		13.75
		32.93		13.81
S2308（0h）	IL-10	32.83	GAPDH	13.79
		32.92		13.83
		33.03		13.85
PBS（4h）	IL-10	32.99	GAPDH	13.72
		32.87		13.91
		32.86		13.86
S2308（4h）	IL-10	33.59	GAPDH	13.71
		33.47		13.91
		33.97		13.83
PBS（12h）	IL-10	32.74	GAPDH	13.81
		32.91		13.76
		32.89		13.98
S2308（12h）	IL-10	34.53	GAPDH	13.87
		34.74		13.86
		34.36		13.81
PBS（24h）	IL-10	32.75	GAPDH	13.75
		32.81		13.89
		33.01		13.83
S2308（24h）	IL-10	32.21	GAPDH	13.87
		32.07		13.91
		31.79		13.85
PBS（48h）	IL-10	32.91	GAPDH	13.71
		33.12		13.77
		32.95		13.87
S2308（48h）	IL-10	30.54	GAPDH	13.71
		30.71		13.83
		30.82		13.77
