# Supplementary material for: Brucella abortus modulates macrophage polarization and inflammatory response by targeting glutaminases through the NF-κB signaling pathway
Source: Front Immunol. 2023 May 31;14:1180837. doi: 10.3389/fimmu.2023.1180837 (PMC10266586; doi:10.3389/fimmu.2023.1180837)
Supplement: Supplementary file 1 [file DataSheet_1.zip › Raw Date-1/Figure1/Figure1C-D/ELISA.xls]

## Sheet: Figure1C(ELISA)
Group	Cytokine	pg/ml		Group	Cytokine	pg/ml		Group	Cytokine	pg/ml
PBS（0h）	TNF-α	73.62		PBS（0h）	Nos2	145.77		PBS（0h）	IL-1β	34.74
		87.32				212.53				32.67
		79.46				183.92				28.96
S2308（0h）	TNF-α	83.05		S2308（0h）	Nos2	163.88		S2308（0h）	IL-1β	29.91
		75.34				177.73				33.56
		89.62				198.31				36.12
PBS（4h）	TNF-α	71.43		PBS（4h）	Nos2	169.61		PBS（4h）	IL-1β	36.71
		83.07				208.72				33.52
		95.81				179.23				29.89
S2308（4h）	TNF-α	242.22		S2308（4h）	Nos2	315.92		S2308（4h）	IL-1β	155.31
		212.08				401.78				167.26
		274.28				364.26				195.01
PBS（12h）	TNF-α	74.92		PBS（12h）	Nos2	169.41		PBS（12h）	IL-1β	32.16
		83.11				184.81				31.89
		90.02				199.66				28.01
S2308（12h）	TNF-α	1034.78		S2308（12h）	Nos2	1374.81		S2308（12h）	IL-1β	799.01
		953.82				1259.61				723.51
		850.54				1507.18				667.43
PBS（24h）	TNF-α	89.88		PBS（24h）	Nos2	186.3		PBS（24h）	IL-1β	34.91
		75.27				165.22				28.71
		82.58				199.66				29.21
S2308（24h）	TNF-α	672.725		S2308（24h）	Nos2	1131.92		S2308（24h）	IL-1β	468.75
		695.05				1052.63				388.92
		781.425				940.21				421.58
PBS（48h）	TNF-α	79.13		PBS（48h）	Nos2	161.55		PBS（48h）	IL-1β	32.99
		74.92				194.33				36.21
		88.17				189.21				29.32
S2308（48h）	TNF-α	90.57		S2308（48h）	Nos2	211.33		S2308（48h）	IL-1β	42.83
		99.61				198.72				38.25
		80.64				179.58				35.99

## Sheet: Figure1D(ELISA)
Group	Cytokine	pg/ml		Group	Cytokine	pg/ml		Group	Cytokine	pg/ml
PBS（0h）	TGF-β	109.62		PBS（0h）	Arg1	103.38		PBS（0h）	IL-10	68.53
		131.89				94.12				62.38
		120.44				109.91				73.93
S2308（0h）	TGF-β	122.13		S2308（0h）	Arg1	90.29		S2308（0h）	IL-10	79.79
		122.48				107.54				66.27
		131.97				98.73				71.84
PBS（4h）	TGF-β	141.91		PBS（4h）	Arg1	85.18		PBS（4h）	IL-10	67.42
		130.05				105.78				81.13
		117.92				97.51				75.12
S2308（4h）	TGF-β	102.67		S2308（4h）	Arg1	72.12		S2308（4h）	IL-10	62.19
		87.24				80.53				54.85
		95.89				63.21				58.39
PBS（12h）	TGF-β	116.89		PBS（12h）	Arg1	105.28		PBS（12h）	IL-10	73.31
		143.52				94.79				68.33
		129.88				90.32				61.59
S2308（12h）	TGF-β	59.28		S2308（12h）	Arg1	42.88		S2308（12h）	IL-10	21.33
		64.12				39.41				23.71
		55.39				34.32				19.22
PBS（24h）	TGF-β	122.89		PBS（24h）	Arg1	101.32		PBS（24h）	IL-10	66.23
		135.13				108.48				67.83
		122.21				93.91				72.91
S2308（24h）	TGF-β	192.34		S2308（24h）	Arg1	271.14		S2308（24h）	IL-10	165.32
		173.96				301.79				193.21
		210.85				254.82				172.52
PBS（48h）	TGF-β	140.51		PBS（48h）	Arg1	109.47		PBS（48h）	IL-10	65.37
		127.89				94.82				79.27
		115.22				88.72				70.48
S2308（48h）	TGF-β	813.72		S2308（48h）	Arg1	1176.39		S2308（48h）	IL-10	1101.29
		756.92				1055.85				997.84
		789.17				1283.18				943.6
