# Supplementary material for: Brucella abortus modulates macrophage polarization and inflammatory response by targeting glutaminases through the NF-κB signaling pathway
Source: Front Immunol. 2023 May 31;14:1180837. doi: 10.3389/fimmu.2023.1180837 (PMC10266586; doi:10.3389/fimmu.2023.1180837)
Supplement: Supplementary file 1 [file DataSheet_1.zip › Raw Date-1/Figure1/Figure1E/12h-86/1.wsp]

<?xml version="1.0" encoding="UTF-8"?>
 <Workspace version="20.0"  modDate="Sat Aug 06 11:24:01 CST 2022"  flowJoVersion="10.0.7r2"  drawRowBorders="1"  drawColumnBorders="1"  curGroup="1"  groupPaneHeight="-1"  xmlns:xsi="http://www.w3.org/2001/XMLSchema-instance"  xmlns:gating="http://www.isac-net.org/std/Gating-ML/v2.0/gating"  xmlns:transforms="http://www.isac-net.org/std/Gating-ML/v2.0/transformations"  xmlns:data-type="http://www.isac-net.org/std/Gating-ML/v2.0/datatypes"  xsi:schemaLocation="http://www.isac-net.org/std/Gating-ML/v2.0/gating http://www.isac-net.org/std/Gating-ML/v2.0/gating/Gating-ML.v2.0.xsd http://www.isac-net.org/std/Gating-ML/v2.0/transformations http://www.isac-net.org/std/Gating-ML/v2.0/gating/Transformations.v2.0.xsd http://www.isac-net.org/std/Gating-ML/v2.0/datatypes http://www.isac-net.org/std/Gating-ML/v2.0/gating/DataTypes.v2.0.xsd "  nonAutoSaveFileName="file:/C:/Users/ZY/Desktop/1.wsp" >
   <WindowPosition x="20"  y="20"  width="600"  height="720"  displayed="1"  panelState="" />
   <TextTraits font="SansSerif"  size="12"  name=""  style="plain"  color="#000000"  background="#00ffffff"  just="left" />
   <Columns>
     <TColumn width="300" >
       <Property key="fj.appnode.prop.name" />
     </TColumn>
     <TColumn width="140" >
       <Property key="fj.appnode.prop.statistic" />
     </TColumn>
     <TColumn width="140" >
       <Property key="fj.appnode.prop.ncells" />
     </TColumn>
   </Columns>
   <Matrices/>
   <Cytometers>
     <Cytometer name="DIVA"  cyt="LSRFortessa"  useFCS3="1"  extraNegs="0"  widthBasis="-100"  linMin="0"  logMin="3"  linMax="262144"  logMax="262144"  linearRescale="1"  logRescale="1"  linFromKW="1"  logFromKW="1"  useGain="1"  useTransform="1"  transformType="BIEX"  manufacturer=""  serialnumber=""  homepage="workspaces-and-samples/flowjo-and-your-cytometer/ws-cytometer-bd/"  icon="bd.PNG" >
       <LinParams>
         <Param>time</Param>
       </LinParams>
       <LogParams/>
       <FilterParams>
         <Param>ratio</Param>
       </FilterParams>
       <TransformStore>
         <Transforms>
           <Transforms>
             <transforms:linear transforms:minRange="0"  transforms:maxRange="262144"  gain="1" >
               <data-type:parameter data-type:name="FSC-H" />
             </transforms:linear>
             <transforms:linear transforms:minRange="0"  transforms:maxRange="262144"  gain="1" >
               <data-type:parameter data-type:name="SSC-H" />
             </transforms:linear>
             <transforms:biex transforms:length="256"  transforms:maxRange="262144"  transforms:neg="0"  transforms:width="-100"  transforms:pos="4.418539922" >
               <data-type:parameter data-type:name="PE-Texas Red-A" />
             </transforms:biex>
             <transforms:biex transforms:length="256"  transforms:maxRange="262144"  transforms:neg="0"  transforms:width="-100"  transforms:pos="4.418539922" >
               <data-type:parameter data-type:name="APC-Cy7-A" />
             </transforms:biex>
             <transforms:linear transforms:minRange="0"  transforms:maxRange="262144"  gain="1" >
               <data-type:parameter data-type:name="SSC-A" />
             </transforms:linear>
             <transforms:biex transforms:length="256"  transforms:maxRange="262144"  transforms:neg="0"  transforms:width="-100"  transforms:pos="4.418539922" >
               <data-type:parameter data-type:name="PerCP-Cy5-5-A" />
             </transforms:biex>
             <transforms:biex transforms:length="256"  transforms:maxRange="262144"  transforms:neg="0"  transforms:width="-100"  transforms:pos="4.418539922" >
               <data-type:parameter data-type:name="APC-A" />
             </transforms:biex>
             <transforms:biex transforms:length="256"  transforms:maxRange="262144"  transforms:neg="0"  transforms:width="-100"  transforms:pos="4.418539922" >
               <data-type:parameter data-type:name="Alexa Fluor 700-A" />
             </transforms:biex>
             <transforms:linear transforms:minRange="0"  transforms:maxRange="8"  gain="1" >
               <data-type:parameter data-type:name="Time" />
             </transforms:linear>
             <transforms:linear transforms:minRange="0"  transforms:maxRange="262144"  gain="1" >
               <data-type:parameter data-type:name="FSC-W" />
             </transforms:linear>
             <transforms:linear transforms:minRange="0"  transforms:maxRange="262144"  gain="1" >
               <data-type:parameter data-type:name="SSC-W" />
             </transforms:linear>
             <transforms:log transforms:offset="1"  transforms:decades="4.918539922" >
               <data-type:parameter data-type:name="FITC-A" />
             </transforms:log>
             <transforms:biex transforms:length="256"  transforms:maxRange="262144"  transforms:neg="0"  transforms:width="-100"  transforms:pos="4.418539922" >
               <data-type:parameter data-type:name="PE-A" />
             </transforms:biex>
             <transforms:linear transforms:minRange="0"  transforms:maxRange="262144"  gain="1" >
               <data-type:parameter data-type:name="FSC-A" />
             </transforms:linear>
             <transforms:biex transforms:length="256"  transforms:maxRange="262144"  transforms:neg="0"  transforms:width="-100"  transforms:pos="4.418539922" >
               <data-type:parameter data-type:name="PE-Cy7-A" />
             </transforms:biex>
           </Transforms>
         </Transforms>
       </TransformStore>
     </Cytometer>
   </Cytometers>
   <Groups>
     <GroupNode name="所有样本"  annotation=""  owningGroup="所有样本"  expanded="1"  sortPriority="10"  count="-1" >
       <Graph smoothing="0"  backColor="#ffffff"  foreColor="#000000"  type="Pseudocolor"  fast="1"  rowCount="0" >
         <Axis dimension="x"  name=""  label=""  auto="auto" />
         <Axis dimension="y"  name=""  label=""  auto="auto" />
         <GraphSettings level="5%"  smoothingHighResolution="1"  contourHighResolution="1"  histogramSmoothingCount="0"  graphResolution="256"  showOutliers="0"  drawLargeDots="0"  dotsToDraw="8000"  tint="le.chartfill.tinted.40"  lineWeight="le.lineweight.normal"  lineStyle="le.linestyle.solid" />
         <GraphEnvironment showGrid="0"  showAxes="tnlTNL"  showGates="1"  showFreqOnPlots="1"  showGateNameOnPlots="1"  showMedians="0"  showUncomped="0"  addEventParam="0"  lastYAxisName="" >
           <TextTraits font="SansSerif"  size="12"  name="Labels"  style="plain"  color="#000000"  background="#00ffffff"  just="left" />
           <TextTraits font="SansSerif"  size="12"  name="LayoutGates"  style="plain"  color="#000000"  background="#00ffffff"  just="left" />
           <TextTraits font="SansSerif"  size="10"  name="Numbers"  style="plain"  color="#000000"  background="#00ffffff"  just="left" />
           <TextTraits font="SansSerif"  size="10"  name="Legend"  style="plain"  color="#000000"  background="#00ffffff"  just="left" />
         </GraphEnvironment>
       </Graph>
       <Group name="所有样本"  live="1"  role="ws.group.dlog.test"  key=""  synchronized="0"  foreground="#000000"  fontStyle="bold" >
         <Criteria/>
         <SampleRefs>
           <SampleRef sampleID="1" />
           <SampleRef sampleID="2" />
         </SampleRefs>
         <Keywords/>
       </Group>
     </GroupNode>
     <GroupNode name="1"  annotation=""  owningGroup="1"  expanded="1"  sortPriority="10"  count="-1" >
       <Graph smoothing="0"  backColor="#ffffff"  foreColor="#000000"  type="Pseudocolor"  fast="1"  rowCount="0" >
         <Axis dimension="x"  name=""  label=""  auto="auto" />
         <Axis dimension="y"  name=""  label=""  auto="auto" />
         <GraphSettings level="5%"  smoothingHighResolution="1"  contourHighResolution="1"  histogramSmoothingCount="0"  graphResolution="256"  showOutliers="0"  drawLargeDots="0"  dotsToDraw="8000"  tint="le.chartfill.tinted.40"  lineWeight="le.lineweight.normal"  lineStyle="le.linestyle.solid" />
         <GraphEnvironment showGrid="0"  showAxes="tnlTNL"  showGates="1"  showFreqOnPlots="1"  showGateNameOnPlots="1"  showMedians="0"  showUncomped="0"  addEventParam="0"  lastYAxisName="" >
           <TextTraits font="SansSerif"  size="12"  name="Labels"  style="plain"  color="#000000"  background="#00ffffff"  just="left" />
           <TextTraits font="SansSerif"  size="12"  name="LayoutGates"  style="plain"  color="#000000"  background="#00ffffff"  just="left" />
           <TextTraits font="SansSerif"  size="10"  name="Numbers"  style="plain"  color="#000000"  background="#00ffffff"  just="left" />
           <TextTraits font="SansSerif"  size="10"  name="Legend"  style="plain"  color="#000000"  background="#00ffffff"  just="left" />
         </GraphEnvironment>
       </Graph>
       <Subpopulations>
         <Population name="cells"  annotation=""  owningGroup="1"  expanded="1"  sortPriority="10"  count="21255" >
           <Graph smoothing="0"  backColor="#ffffff"  foreColor="#000000"  type="Pseudocolor"  fast="1"  rowCount="0" >
             <Axis dimension="x"  name="FITC-A"  label=""  auto="auto" />
             <Axis dimension="y"  name="PE-A"  label=""  auto="auto" />
             <GraphSettings level="5%"  smoothingHighResolution="1"  contourHighResolution="1"  histogramSmoothingCount="0"  graphResolution="256"  showOutliers="0"  drawLargeDots="0"  dotsToDraw="8000"  tint="le.chartfill.tinted.40"  lineWeight="le.lineweight.normal"  lineStyle="le.linestyle.solid" />
             <GraphEnvironment showGrid="0"  showAxes="tnlTNL"  showGates="1"  showFreqOnPlots="1"  showGateNameOnPlots="1"  showMedians="0"  showUncomped="0"  addEventParam="0"  lastYAxisName="" >
               <TextTraits font="SansSerif"  size="12"  name="Labels"  style="plain"  color="#000000"  background="#00ffffff"  just="left" />
               <TextTraits font="SansSerif"  size="12"  name="LayoutGates"  style="plain"  color="#000000"  background="#00ffffff"  just="left" />
               <TextTraits font="SansSerif"  size="10"  name="Numbers"  style="plain"  color="#000000"  background="#00ffffff"  just="left" />
               <TextTraits font="SansSerif"  size="10"  name="Legend"  style="plain"  color="#000000"  background="#00ffffff"  just="left" />
               <WindowPosition x="350"  y="100"  width="390"  height="520"  displayed="1"  panelState="---" />
             </GraphEnvironment>
           </Graph>
           <Gate gating:id="ID632428534" >
             <gating:PolygonGate eventsInside="1"  annoOffsetX="139"  annoOffsetY="12"  tint="#000000"  isTinted="0"  lineWeight="Normal"  userDefined="1"  quadId="-1"  gateResolution="256" >
               <gating:dimension>
                 <data-type:fcs-dimension data-type:name="FSC-A" />
               </gating:dimension>
               <gating:dimension>
                 <data-type:fcs-dimension data-type:name="SSC-A" />
               </gating:dimension>
               <gating:vertex>
                 <gating:coordinate data-type:value="46260.7058823529" />
                 <gating:coordinate data-type:value="12703.013215859" />
               </gating:vertex>
               <gating:vertex>
                 <gating:coordinate data-type:value="118956.1008403361" />
                 <gating:coordinate data-type:value="28870.4845814978" />
               </gating:vertex>
               <gating:vertex>
                 <gating:coordinate data-type:value="157506.6890756302" />
                 <gating:coordinate data-type:value="76218.0792951542" />
               </gating:vertex>
               <gating:vertex>
                 <gating:coordinate data-type:value="163013.9159663866" />
                 <gating:coordinate data-type:value="125875.3127753304" />
               </gating:vertex>
               <gating:vertex>
                 <gating:coordinate data-type:value="115651.7647058824" />
                 <gating:coordinate data-type:value="155900.6167400881" />
               </gating:vertex>
               <gating:vertex>
                 <gating:coordinate data-type:value="60579.4957983193" />
                 <gating:coordinate data-type:value="128184.9515418502" />
               </gating:vertex>
               <gating:vertex>
                 <gating:coordinate data-type:value="37449.1428571429" />
                 <gating:coordinate data-type:value="86611.4537444934" />
               </gating:vertex>
               <gating:vertex>
                 <gating:coordinate data-type:value="26434.6890756303" />
                 <gating:coordinate data-type:value="53121.6916299559" />
               </gating:vertex>
               <gating:vertex>
                 <gating:coordinate data-type:value="26434.6890756303" />
                 <gating:coordinate data-type:value="24251.2070484582" />
               </gating:vertex>
             </gating:PolygonGate>
           </Gate>
         </Population>
       </Subpopulations>
       <Group name="1"  live="0"  role="ws.group.dlog.test"  key=""  synchronized="0"  foreground="#0000d0"  fontStyle="bold" >
         <Criteria/>
         <SampleRefs>
           <SampleRef sampleID="2" />
           <SampleRef sampleID="1" />
         </SampleRefs>
         <Keywords/>
       </Group>
     </GroupNode>
     <GroupNode name="Compensation"  annotation=""  owningGroup="Compensation"  expanded="1"  sortPriority="10"  count="-1" >
       <Graph smoothing="0"  backColor="#ffffff"  foreColor="#000000"  type="Pseudocolor"  fast="1"  rowCount="0" >
         <Axis dimension="x"  name=""  label=""  auto="auto" />
         <Axis dimension="y"  name=""  label=""  auto="auto" />
         <GraphSettings level="5%"  smoothingHighResolution="1"  contourHighResolution="1"  histogramSmoothingCount="0"  graphResolution="256"  showOutliers="0"  drawLargeDots="0"  dotsToDraw="8000"  tint="le.chartfill.tinted.40"  lineWeight="le.lineweight.normal"  lineStyle="le.linestyle.solid" />
         <GraphEnvironment showGrid="0"  showAxes="tnlTNL"  showGates="1"  showFreqOnPlots="1"  showGateNameOnPlots="1"  showMedians="0"  showUncomped="0"  addEventParam="0"  lastYAxisName="" >
           <TextTraits font="SansSerif"  size="12"  name="Labels"  style="plain"  color="#000000"  background="#00ffffff"  just="left" />
           <TextTraits font="SansSerif"  size="12"  name="LayoutGates"  style="plain"  color="#000000"  background="#00ffffff"  just="left" />
           <TextTraits font="SansSerif"  size="10"  name="Numbers"  style="plain"  color="#000000"  background="#00ffffff"  just="left" />
           <TextTraits font="SansSerif"  size="10"  name="Legend"  style="plain"  color="#000000"  background="#00ffffff"  just="left" />
         </GraphEnvironment>
       </Graph>
       <Group name="Compensation"  live="1"  role="ws.group.dlog.compensation"  key=""  synchronized="0"  foreground="#ff00ff"  fontStyle="bold" >
         <Criteria>
           <Criterion connector="And"  keyword="$FIL"  function="Contains"  value="comp" />
           <Criterion connector="Or"  keyword="$FIL"  function="Contains"  value="unstained" />
         </Criteria>
         <Keywords/>
       </Group>
     </GroupNode>
   </Groups>
   <SampleList>
     <Sample>
       <DataSet uri="file:/C:/Users/ZY/Desktop/流式叠图/1/PBS（12h）-86.fcs"  sampleID="1" />
       <Transformations>
         <transforms:linear transforms:minRange="0"  transforms:maxRange="262144"  gain="1" >
           <data-type:parameter data-type:name="FSC-A" />
         </transforms:linear>
         <transforms:linear transforms:minRange="0"  transforms:maxRange="262144"  gain="1" >
           <data-type:parameter data-type:name="FSC-H" />
         </transforms:linear>
         <transforms:linear transforms:minRange="0"  transforms:maxRange="262144"  gain="1" >
           <data-type:parameter data-type:name="FSC-W" />
         </transforms:linear>
         <transforms:linear transforms:minRange="0"  transforms:maxRange="262144"  gain="1" >
           <data-type:parameter data-type:name="SSC-A" />
         </transforms:linear>
         <transforms:linear transforms:minRange="0"  transforms:maxRange="262144"  gain="1" >
           <data-type:parameter data-type:name="SSC-H" />
         </transforms:linear>
         <transforms:linear transforms:minRange="0"  transforms:maxRange="262144"  gain="1" >
           <data-type:parameter data-type:name="SSC-W" />
         </transforms:linear>
         <transforms:log transforms:offset="1"  transforms:decades="4.918539922" >
           <data-type:parameter data-type:name="FITC-A" />
         </transforms:log>
         <transforms:biex transforms:length="256"  transforms:maxRange="262144"  transforms:neg="0"  transforms:width="-100"  transforms:pos="4.418539922" >
           <data-type:parameter data-type:name="PE-A" />
         </transforms:biex>
         <transforms:biex transforms:length="256"  transforms:maxRange="262144"  transforms:neg="0"  transforms:width="-100"  transforms:pos="4.418539922" >
           <data-type:parameter data-type:name="PE-Texas Red-A" />
         </transforms:biex>
         <transforms:biex transforms:length="256"  transforms:maxRange="262144"  transforms:neg="0"  transforms:width="-100"  transforms:pos="4.418539922" >
           <data-type:parameter data-type:name="PerCP-Cy5-5-A" />
         </transforms:biex>
         <transforms:biex transforms:length="256"  transforms:maxRange="262144"  transforms:neg="0"  transforms:width="-100"  transforms:pos="4.418539922" >
           <data-type:parameter data-type:name="PE-Cy7-A" />
         </transforms:biex>
         <transforms:biex transforms:length="256"  transforms:maxRange="262144"  transforms:neg="0"  transforms:width="-100"  transforms:pos="4.418539922" >
           <data-type:parameter data-type:name="APC-A" />
         </transforms:biex>
         <transforms:biex transforms:length="256"  transforms:maxRange="262144"  transforms:neg="0"  transforms:width="-100"  transforms:pos="4.418539922" >
           <data-type:parameter data-type:name="Alexa Fluor 700-A" />
         </transforms:biex>
         <transforms:biex transforms:length="256"  transforms:maxRange="262144"  transforms:neg="0"  transforms:width="-100"  transforms:pos="4.418539922" >
           <data-type:parameter data-type:name="APC-Cy7-A" />
         </transforms:biex>
         <transforms:linear transforms:minRange="0"  transforms:maxRange="8"  gain="1" >
           <data-type:parameter data-type:name="Time" />
         </transforms:linear>
       </Transformations>
       <Keywords>
         <Keyword name="CST REGULATORY STATUS"  value="RUO Performance Check" />
         <Keyword name="CST PERFORMANCE EXPIRED"  value="2021-12-18T11:18:09-08:00" />
         <Keyword name="CST BEADS EXPIRED"  value="True" />
         <Keyword name="CST BASELINE DATE"  value="2021-12-17T11:13:35-08:00" />
         <Keyword name="CST SETUP DATE"  value="2021-12-17T11:18:09-08:00" />
         <Keyword name="CYTOMETER CONFIG CREATE DATE"  value="2016-11-29T22:55:00-08:00" />
         <Keyword name="CYTOMETER CONFIG NAME"  value="service of 5-Blue 3-Red 3-Violet 2-355 UV" />
         <Keyword name="CST BEADS LOT ID"  value="80605" />
         <Keyword name="CST SETUP STATUS"  value="SUCCESS" />
         <Keyword name="P15MS"  value="0" />
         <Keyword name="P15BS"  value="0" />
         <Keyword name="$P15G"  value="1.0" />
         <Keyword name="$P15E"  value="0,0" />
         <Keyword name="$P15B"  value="32" />
         <Keyword name="$P15R"  value="16" />
         <Keyword name="$P15N"  value="Time" />
         <Keyword name="P14MS"  value="0" />
         <Keyword name="P14BS"  value="64" />
         <Keyword name="P14DISPLAY"  value="LOG" />
         <Keyword name="$P14G"  value="1.0" />
         <Keyword name="$P14V"  value="466" />
         <Keyword name="$P14E"  value="0,0" />
         <Keyword name="$P14B"  value="32" />
         <Keyword name="$P14R"  value="262144" />
         <Keyword name="$P14N"  value="APC-Cy7-A" />
         <Keyword name="P13MS"  value="0" />
         <Keyword name="P13BS"  value="77" />
         <Keyword name="P13DISPLAY"  value="LOG" />
         <Keyword name="$P13G"  value="1.0" />
         <Keyword name="$P13V"  value="497" />
         <Keyword name="$P13E"  value="0,0" />
         <Keyword name="$P13B"  value="32" />
         <Keyword name="$P13R"  value="262144" />
         <Keyword name="$P13N"  value="Alexa Fluor 700-A" />
         <Keyword name="P12MS"  value="0" />
         <Keyword name="P12BS"  value="222" />
         <Keyword name="P12DISPLAY"  value="LOG" />
         <Keyword name="$P12G"  value="1.0" />
         <Keyword name="$P12V"  value="603" />
         <Keyword name="$P12E"  value="0,0" />
         <Keyword name="$P12B"  value="32" />
         <Keyword name="$P12R"  value="262144" />
         <Keyword name="$P12N"  value="APC-A" />
         <Keyword name="P11MS"  value="0" />
         <Keyword name="P11BS"  value="73" />
         <Keyword name="P11DISPLAY"  value="LOG" />
         <Keyword name="$P11G"  value="1.0" />
         <Keyword name="$P11V"  value="575" />
         <Keyword name="$P11E"  value="0,0" />
         <Keyword name="$P11B"  value="32" />
         <Keyword name="$P11R"  value="262144" />
         <Keyword name="$P11N"  value="PE-Cy7-A" />
         <Keyword name="P10MS"  value="0" />
         <Keyword name="P10BS"  value="107" />
         <Keyword name="P10DISPLAY"  value="LOG" />
         <Keyword name="$P10G"  value="1.0" />
         <Keyword name="$P10V"  value="571" />
         <Keyword name="$P10E"  value="0,0" />
         <Keyword name="$P10B"  value="32" />
         <Keyword name="$P10R"  value="262144" />
         <Keyword name="$P10N"  value="PerCP-Cy5-5-A" />
         <Keyword name="P9MS"  value="0" />
         <Keyword name="P9BS"  value="70" />
         <Keyword name="P9DISPLAY"  value="LOG" />
         <Keyword name="$P9G"  value="1.0" />
         <Keyword name="$P9V"  value="464" />
         <Keyword name="$P9E"  value="0,0" />
         <Keyword name="$P9B"  value="32" />
         <Keyword name="$P9R"  value="262144" />
         <Keyword name="$P9N"  value="PE-Texas Red-A" />
         <Keyword name="P8MS"  value="0" />
         <Keyword name="P8BS"  value="121" />
         <Keyword name="P8DISPLAY"  value="LOG" />
         <Keyword name="$P8G"  value="1.0" />
         <Keyword name="$P8V"  value="465" />
         <Keyword name="$P8E"  value="0,0" />
         <Keyword name="$P8B"  value="32" />
         <Keyword name="$P8R"  value="262144" />
         <Keyword name="$P8N"  value="PE-A" />
         <Keyword name="P7MS"  value="0" />
         <Keyword name="P7BS"  value="33" />
         <Keyword name="P7DISPLAY"  value="LOG" />
         <Keyword name="$P7G"  value="1.0" />
         <Keyword name="$P7V"  value="382" />
         <Keyword name="$P7E"  value="0,0" />
         <Keyword name="$P7B"  value="32" />
         <Keyword name="$P7R"  value="262144" />
         <Keyword name="$P7S"  value="CD86" />
         <Keyword name="$P7N"  value="FITC-A" />
         <Keyword name="P6MS"  value="0" />
         <Keyword name="P6BS"  value="-1" />
         <Keyword name="$P6G"  value="1.0" />
         <Keyword name="$P6V"  value="277" />
         <Keyword name="$P6E"  value="0,0" />
         <Keyword name="$P6B"  value="32" />
         <Keyword name="$P6R"  value="262144" />
         <Keyword name="$P6N"  value="SSC-W" />
         <Keyword name="P5MS"  value="0" />
         <Keyword name="P5BS"  value="0" />
         <Keyword name="P5DISPLAY"  value="LIN" />
         <Keyword name="$P5G"  value="1.0" />
         <Keyword name="$P5V"  value="277" />
         <Keyword name="$P5E"  value="0,0" />
         <Keyword name="$P5B"  value="32" />
         <Keyword name="$P5R"  value="262144" />
         <Keyword name="$P5N"  value="SSC-H" />
         <Keyword name="P4MS"  value="0" />
         <Keyword name="P4BS"  value="0" />
         <Keyword name="P4DISPLAY"  value="LIN" />
         <Keyword name="$P4G"  value="1.0" />
         <Keyword name="$P4V"  value="277" />
         <Keyword name="$P4E"  value="0,0" />
         <Keyword name="$P4B"  value="32" />
         <Keyword name="$P4R"  value="262144" />
         <Keyword name="$P4N"  value="SSC-A" />
         <Keyword name="P3MS"  value="0" />
         <Keyword name="P3BS"  value="-1" />
         <Keyword name="$P3G"  value="1.0" />
         <Keyword name="$P3V"  value="232" />
         <Keyword name="$P3E"  value="0,0" />
         <Keyword name="$P3B"  value="32" />
         <Keyword name="$P3R"  value="262144" />
         <Keyword name="$P3N"  value="FSC-W" />
         <Keyword name="P2MS"  value="0" />
         <Keyword name="P2BS"  value="0" />
         <Keyword name="P2DISPLAY"  value="LIN" />
         <Keyword name="$P2G"  value="1.0" />
         <Keyword name="$P2V"  value="232" />
         <Keyword name="$P2E"  value="0,0" />
         <Keyword name="$P2B"  value="32" />
         <Keyword name="$P2R"  value="262144" />
         <Keyword name="$P2N"  value="FSC-H" />
         <Keyword name="P1MS"  value="0" />
         <Keyword name="P1BS"  value="0" />
         <Keyword name="P1DISPLAY"  value="LIN" />
         <Keyword name="$P1G"  value="1.0" />
         <Keyword name="$P1V"  value="232" />
         <Keyword name="$P1E"  value="0,0" />
         <Keyword name="$P1B"  value="32" />
         <Keyword name="$P1R"  value="262144" />
         <Keyword name="$P1N"  value="FSC-A" />
         <Keyword name="THRESHOLD"  value="FSC,5000" />
         <Keyword name="SPILL"  value="8,FITC-A,PE-A,PE-Texas Red-A,PerCP-Cy5-5-A,PE-Cy7-A,APC-A,Alexa Fluor 700-A,APC-Cy7-A,1,0,0,0,0,0,0,0,0,1,0,0,0,0,0,0,0,0,1,0,0,0,0,0,0,0,0,1,0,0,0,0,0,0,0,0,1,0,0,0,0,0,0,0,0,1,0,0,0,0,0,0,0,0,1,0,0,0,0,0,0,0,0,1" />
         <Keyword name="$TIMESTEP"  value="0.01" />
         <Keyword name="LASER4ASF"  value="0.98" />
         <Keyword name="LASER4DELAY"  value="87.78" />
         <Keyword name="LASER4NAME"  value="355 UV" />
         <Keyword name="LASER3ASF"  value="0.87" />
         <Keyword name="LASER3DELAY"  value="46.86" />
         <Keyword name="LASER3NAME"  value="Violet" />
         <Keyword name="LASER2ASF"  value="0.73" />
         <Keyword name="LASER2DELAY"  value="131.51" />
         <Keyword name="LASER2NAME"  value="Red" />
         <Keyword name="LASER1ASF"  value="0.73" />
         <Keyword name="LASER1DELAY"  value="0.00" />
         <Keyword name="LASER1NAME"  value="Blue" />
         <Keyword name="$INST"  value=" " />
         <Keyword name="AUTOBS"  value="TRUE" />
         <Keyword name="FSC ASF"  value="0.66" />
         <Keyword name="$OP"  value="Administrator" />
         <Keyword name="EXPORT TIME"  value="28-MAY-2022-12:08:17" />
         <Keyword name="EXPORT USER NAME"  value="Administrator" />
         <Keyword name="WINDOW EXTENSION"  value="10.00" />
         <Keyword name="CYTNUM"  value="H649225B7003" />
         <Keyword name="SETTINGS"  value="Cytometer" />
         <Keyword name="$CYT"  value="LSRFortessa" />
         <Keyword name="$ETIM"  value="11:02:59" />
         <Keyword name="$BTIM"  value="11:02:49" />
         <Keyword name="$DATE"  value="28-MAY-2022" />
         <Keyword name="GUID"  value="4bb7acf8-d2a6-4ff4-8918-9fd0ce9c0b7a" />
         <Keyword name="EXPERIMENT NAME"  value="M acrophage 20220521" />
         <Keyword name="$SRC"  value="Specimen_003" />
         <Keyword name="TUBE NAME"  value="Tube_008" />
         <Keyword name="CREATOR"  value="BD FACSDiva Software Version 8.0.1" />
         <Keyword name="$NEXTDATA"  value="0" />
         <Keyword name="$DATATYPE"  value="F" />
         <Keyword name="$BYTEORD"  value="4,3,2,1" />
         <Keyword name="$MODE"  value="L" />
         <Keyword name="$PAR"  value="15" />
         <Keyword name="$TOT"  value="45999              " />
         <Keyword name="$SYS"  value="Windows 7 6.1" />
         <Keyword name="$FIL"  value="Specimen_003_Tube_008_008.fcs" />
         <Keyword name="$ENDDATA"  value="2763013            " />
         <Keyword name="$BEGINDATA"  value="3074" />
         <Keyword name="$ENDSTEXT"  value="0" />
         <Keyword name="$BEGINSTEXT"  value="0" />
         <Keyword name="$ENDANALYSIS"  value="0" />
         <Keyword name="$BEGINANALYSIS"  value="0" />
         <Keyword name="FJ_FCS_VERSION"  value="3" />
         <Keyword name="$P1S"  value="" />
         <Keyword name="$P2S"  value="" />
         <Keyword name="$P3S"  value="" />
         <Keyword name="$P4S"  value="" />
         <Keyword name="$P5S"  value="" />
         <Keyword name="$P6S"  value="" />
         <Keyword name="$P8S"  value="" />
         <Keyword name="$P9S"  value="" />
         <Keyword name="$P10S"  value="" />
         <Keyword name="$P11S"  value="" />
         <Keyword name="$P12S"  value="" />
         <Keyword name="$P13S"  value="" />
         <Keyword name="$P14S"  value="" />
         <Keyword name="$P15S"  value="" />
       </Keywords>
       <SampleNode name="Specimen_003_Tube_008_008.fcs"  annotation=""  owningGroup=""  expanded="1"  sortPriority="10"  count="45999"  sampleID="1" >
         <Graph smoothing="0"  backColor="#ffffff"  foreColor="#000000"  type="Pseudocolor"  fast="1"  rowCount="45999" >
           <Axis dimension="x"  name="FSC-A"  label=""  auto="auto" />
           <Axis dimension="y"  name="SSC-A"  label=""  auto="auto" />
           <GraphSettings level="5%"  smoothingHighResolution="1"  contourHighResolution="1"  histogramSmoothingCount="0"  graphResolution="256"  showOutliers="0"  drawLargeDots="0"  dotsToDraw="8000"  tint="le.chartfill.tinted.40"  lineWeight="le.lineweight.normal"  lineStyle="le.linestyle.solid" />
           <GraphEnvironment showGrid="0"  showAxes="tnlTNL"  showGates="1"  showFreqOnPlots="1"  showGateNameOnPlots="1"  showMedians="0"  showUncomped="0"  addEventParam="0"  lastYAxisName="" >
             <TextTraits font="SansSerif"  size="12"  name="Labels"  style="plain"  color="#000000"  background="#00ffffff"  just="left" />
             <TextTraits font="SansSerif"  size="12"  name="LayoutGates"  style="plain"  color="#000000"  background="#00ffffff"  just="left" />
             <TextTraits font="SansSerif"  size="10"  name="Numbers"  style="plain"  color="#000000"  background="#00ffffff"  just="left" />
             <TextTraits font="SansSerif"  size="10"  name="Legend"  style="plain"  color="#000000"  background="#00ffffff"  just="left" />
             <WindowPosition x="350"  y="100"  width="390"  height="520"  displayed="1"  panelState="---" />
           </GraphEnvironment>
         </Graph>
         <Subpopulations>
           <Population name="cells"  annotation=""  owningGroup="1"  expanded="1"  sortPriority="10"  count="21255" >
             <Graph smoothing="0"  backColor="#ffffff"  foreColor="#000000"  type="Histogram"  fast="1"  rowCount="45999" >
               <Axis dimension="x"  name="FITC-A"  label=""  auto="auto" />
               <Axis dimension="y"  name=""  label=""  auto="auto" />
               <GraphSettings level="5%"  smoothingHighResolution="1"  contourHighResolution="1"  histogramSmoothingCount="0"  graphResolution="256"  showOutliers="0"  drawLargeDots="0"  dotsToDraw="8000"  tint="le.chartfill.tinted.40"  lineWeight="le.lineweight.normal"  lineStyle="le.linestyle.solid" />
               <GraphEnvironment showGrid="0"  showAxes="tnlTNL"  showGates="1"  showFreqOnPlots="1"  showGateNameOnPlots="1"  showMedians="0"  showUncomped="0"  addEventParam="0"  lastYAxisName="PE-A" >
                 <TextTraits font="SansSerif"  size="12"  name="Labels"  style="plain"  color="#000000"  background="#00ffffff"  just="left" />
                 <TextTraits font="SansSerif"  size="12"  name="LayoutGates"  style="plain"  color="#000000"  background="#00ffffff"  just="left" />
                 <TextTraits font="SansSerif"  size="10"  name="Numbers"  style="plain"  color="#000000"  background="#00ffffff"  just="left" />
                 <TextTraits font="SansSerif"  size="10"  name="Legend"  style="plain"  color="#000000"  background="#00ffffff"  just="left" />
                 <WindowPosition x="350"  y="100"  width="390"  height="634"  displayed="0"  panelState="+--" />
               </GraphEnvironment>
             </Graph>
             <Gate gating:id="ID792417536" >
               <gating:PolygonGate eventsInside="1"  annoOffsetX="139"  annoOffsetY="12"  tint="#000000"  isTinted="0"  lineWeight="Normal"  userDefined="1"  quadId="-1"  gateResolution="256" >
                 <gating:dimension>
                   <data-type:fcs-dimension data-type:name="FSC-A" />
                 </gating:dimension>
                 <gating:dimension>
                   <data-type:fcs-dimension data-type:name="SSC-A" />
                 </gating:dimension>
                 <gating:vertex>
                   <gating:coordinate data-type:value="46260.7058823529" />
                   <gating:coordinate data-type:value="12703.013215859" />
                 </gating:vertex>
                 <gating:vertex>
                   <gating:coordinate data-type:value="118956.1008403361" />
                   <gating:coordinate data-type:value="28870.4845814978" />
                 </gating:vertex>
                 <gating:vertex>
                   <gating:coordinate data-type:value="157506.6890756302" />
                   <gating:coordinate data-type:value="76218.0792951542" />
                 </gating:vertex>
                 <gating:vertex>
                   <gating:coordinate data-type:value="163013.9159663866" />
                   <gating:coordinate data-type:value="125875.3127753304" />
                 </gating:vertex>
                 <gating:vertex>
                   <gating:coordinate data-type:value="115651.7647058824" />
                   <gating:coordinate data-type:value="155900.6167400881" />
                 </gating:vertex>
                 <gating:vertex>
                   <gating:coordinate data-type:value="60579.4957983193" />
                   <gating:coordinate data-type:value="128184.9515418502" />
                 </gating:vertex>
                 <gating:vertex>
                   <gating:coordinate data-type:value="37449.1428571429" />
                   <gating:coordinate data-type:value="86611.4537444934" />
                 </gating:vertex>
                 <gating:vertex>
                   <gating:coordinate data-type:value="26434.6890756303" />
                   <gating:coordinate data-type:value="53121.6916299559" />
                 </gating:vertex>
                 <gating:vertex>
                   <gating:coordinate data-type:value="26434.6890756303" />
                   <gating:coordinate data-type:value="24251.2070484582" />
                 </gating:vertex>
               </gating:PolygonGate>
             </Gate>
           </Population>
         </Subpopulations>
       </SampleNode>
     </Sample>
     <Sample>
       <DataSet uri="file:/C:/Users/ZY/Desktop/流式叠图/1/S2308（12h）-86.fcs"  sampleID="2" />
       <Transformations>
         <transforms:linear transforms:minRange="0"  transforms:maxRange="262144"  gain="1" >
           <data-type:parameter data-type:name="FSC-A" />
         </transforms:linear>
         <transforms:linear transforms:minRange="0"  transforms:maxRange="262144"  gain="1" >
           <data-type:parameter data-type:name="FSC-H" />
         </transforms:linear>
         <transforms:linear transforms:minRange="0"  transforms:maxRange="262144"  gain="1" >
           <data-type:parameter data-type:name="FSC-W" />
         </transforms:linear>
         <transforms:linear transforms:minRange="0"  transforms:maxRange="262144"  gain="1" >
           <data-type:parameter data-type:name="SSC-A" />
         </transforms:linear>
         <transforms:linear transforms:minRange="0"  transforms:maxRange="262144"  gain="1" >
           <data-type:parameter data-type:name="SSC-H" />
         </transforms:linear>
         <transforms:linear transforms:minRange="0"  transforms:maxRange="262144"  gain="1" >
           <data-type:parameter data-type:name="SSC-W" />
         </transforms:linear>
         <transforms:log transforms:offset="1"  transforms:decades="4.918539922" >
           <data-type:parameter data-type:name="FITC-A" />
         </transforms:log>
         <transforms:biex transforms:length="256"  transforms:maxRange="262144"  transforms:neg="0"  transforms:width="-100"  transforms:pos="4.418539922" >
           <data-type:parameter data-type:name="PE-A" />
         </transforms:biex>
         <transforms:biex transforms:length="256"  transforms:maxRange="262144"  transforms:neg="0"  transforms:width="-100"  transforms:pos="4.418539922" >
           <data-type:parameter data-type:name="PE-Texas Red-A" />
         </transforms:biex>
         <transforms:biex transforms:length="256"  transforms:maxRange="262144"  transforms:neg="0"  transforms:width="-100"  transforms:pos="4.418539922" >
           <data-type:parameter data-type:name="PerCP-Cy5-5-A" />
         </transforms:biex>
         <transforms:biex transforms:length="256"  transforms:maxRange="262144"  transforms:neg="0"  transforms:width="-100"  transforms:pos="4.418539922" >
           <data-type:parameter data-type:name="PE-Cy7-A" />
         </transforms:biex>
         <transforms:biex transforms:length="256"  transforms:maxRange="262144"  transforms:neg="0"  transforms:width="-100"  transforms:pos="4.418539922" >
           <data-type:parameter data-type:name="APC-A" />
         </transforms:biex>
         <transforms:biex transforms:length="256"  transforms:maxRange="262144"  transforms:neg="0"  transforms:width="-100"  transforms:pos="4.418539922" >
           <data-type:parameter data-type:name="Alexa Fluor 700-A" />
         </transforms:biex>
         <transforms:biex transforms:length="256"  transforms:maxRange="262144"  transforms:neg="0"  transforms:width="-100"  transforms:pos="4.418539922" >
           <data-type:parameter data-type:name="APC-Cy7-A" />
         </transforms:biex>
         <transforms:linear transforms:minRange="0"  transforms:maxRange="8"  gain="1" >
           <data-type:parameter data-type:name="Time" />
         </transforms:linear>
       </Transformations>
       <Keywords>
         <Keyword name="CST REGULATORY STATUS"  value="RUO Performance Check" />
         <Keyword name="CST PERFORMANCE EXPIRED"  value="2021-12-18T11:18:09-08:00" />
         <Keyword name="CST BEADS EXPIRED"  value="True" />
         <Keyword name="CST BASELINE DATE"  value="2021-12-17T11:13:35-08:00" />
         <Keyword name="CST SETUP DATE"  value="2021-12-17T11:18:09-08:00" />
         <Keyword name="CYTOMETER CONFIG CREATE DATE"  value="2016-11-29T22:55:00-08:00" />
         <Keyword name="CYTOMETER CONFIG NAME"  value="service of 5-Blue 3-Red 3-Violet 2-355 UV" />
         <Keyword name="CST BEADS LOT ID"  value="80605" />
         <Keyword name="CST SETUP STATUS"  value="SUCCESS" />
         <Keyword name="P15MS"  value="0" />
         <Keyword name="P15BS"  value="0" />
         <Keyword name="$P15G"  value="1.0" />
         <Keyword name="$P15E"  value="0,0" />
         <Keyword name="$P15B"  value="32" />
         <Keyword name="$P15R"  value="8" />
         <Keyword name="$P15N"  value="Time" />
         <Keyword name="P14MS"  value="0" />
         <Keyword name="P14BS"  value="64" />
         <Keyword name="P14DISPLAY"  value="LOG" />
         <Keyword name="$P14G"  value="1.0" />
         <Keyword name="$P14V"  value="466" />
         <Keyword name="$P14E"  value="0,0" />
         <Keyword name="$P14B"  value="32" />
         <Keyword name="$P14R"  value="262144" />
         <Keyword name="$P14N"  value="APC-Cy7-A" />
         <Keyword name="P13MS"  value="0" />
         <Keyword name="P13BS"  value="77" />
         <Keyword name="P13DISPLAY"  value="LOG" />
         <Keyword name="$P13G"  value="1.0" />
         <Keyword name="$P13V"  value="497" />
         <Keyword name="$P13E"  value="0,0" />
         <Keyword name="$P13B"  value="32" />
         <Keyword name="$P13R"  value="262144" />
         <Keyword name="$P13N"  value="Alexa Fluor 700-A" />
         <Keyword name="P12MS"  value="0" />
         <Keyword name="P12BS"  value="161" />
         <Keyword name="P12DISPLAY"  value="LOG" />
         <Keyword name="$P12G"  value="1.0" />
         <Keyword name="$P12V"  value="603" />
         <Keyword name="$P12E"  value="0,0" />
         <Keyword name="$P12B"  value="32" />
         <Keyword name="$P12R"  value="262144" />
         <Keyword name="$P12N"  value="APC-A" />
         <Keyword name="P11MS"  value="0" />
         <Keyword name="P11BS"  value="78" />
         <Keyword name="P11DISPLAY"  value="LOG" />
         <Keyword name="$P11G"  value="1.0" />
         <Keyword name="$P11V"  value="575" />
         <Keyword name="$P11E"  value="0,0" />
         <Keyword name="$P11B"  value="32" />
         <Keyword name="$P11R"  value="262144" />
         <Keyword name="$P11N"  value="PE-Cy7-A" />
         <Keyword name="P10MS"  value="0" />
         <Keyword name="P10BS"  value="64" />
         <Keyword name="P10DISPLAY"  value="LOG" />
         <Keyword name="$P10G"  value="1.0" />
         <Keyword name="$P10V"  value="571" />
         <Keyword name="$P10E"  value="0,0" />
         <Keyword name="$P10B"  value="32" />
         <Keyword name="$P10R"  value="262144" />
         <Keyword name="$P10N"  value="PerCP-Cy5-5-A" />
         <Keyword name="P9MS"  value="0" />
         <Keyword name="P9BS"  value="55" />
         <Keyword name="P9DISPLAY"  value="LOG" />
         <Keyword name="$P9G"  value="1.0" />
         <Keyword name="$P9V"  value="464" />
         <Keyword name="$P9E"  value="0,0" />
         <Keyword name="$P9B"  value="32" />
         <Keyword name="$P9R"  value="262144" />
         <Keyword name="$P9N"  value="PE-Texas Red-A" />
         <Keyword name="P8MS"  value="0" />
         <Keyword name="P8BS"  value="90" />
         <Keyword name="P8DISPLAY"  value="LOG" />
         <Keyword name="$P8G"  value="1.0" />
         <Keyword name="$P8V"  value="465" />
         <Keyword name="$P8E"  value="0,0" />
         <Keyword name="$P8B"  value="32" />
         <Keyword name="$P8R"  value="262144" />
         <Keyword name="$P8N"  value="PE-A" />
         <Keyword name="P7MS"  value="0" />
         <Keyword name="P7BS"  value="35" />
         <Keyword name="P7DISPLAY"  value="LOG" />
         <Keyword name="$P7G"  value="1.0" />
         <Keyword name="$P7V"  value="414" />
         <Keyword name="$P7E"  value="0,0" />
         <Keyword name="$P7B"  value="32" />
         <Keyword name="$P7R"  value="262144" />
         <Keyword name="$P7S"  value="CD86" />
         <Keyword name="$P7N"  value="FITC-A" />
         <Keyword name="P6MS"  value="0" />
         <Keyword name="P6BS"  value="-1" />
         <Keyword name="$P6G"  value="1.0" />
         <Keyword name="$P6V"  value="277" />
         <Keyword name="$P6E"  value="0,0" />
         <Keyword name="$P6B"  value="32" />
         <Keyword name="$P6R"  value="262144" />
         <Keyword name="$P6N"  value="SSC-W" />
         <Keyword name="P5MS"  value="0" />
         <Keyword name="P5BS"  value="0" />
         <Keyword name="P5DISPLAY"  value="LIN" />
         <Keyword name="$P5G"  value="1.0" />
         <Keyword name="$P5V"  value="277" />
         <Keyword name="$P5E"  value="0,0" />
         <Keyword name="$P5B"  value="32" />
         <Keyword name="$P5R"  value="262144" />
         <Keyword name="$P5N"  value="SSC-H" />
         <Keyword name="P4MS"  value="0" />
         <Keyword name="P4BS"  value="0" />
         <Keyword name="P4DISPLAY"  value="LIN" />
         <Keyword name="$P4G"  value="1.0" />
         <Keyword name="$P4V"  value="277" />
         <Keyword name="$P4E"  value="0,0" />
         <Keyword name="$P4B"  value="32" />
         <Keyword name="$P4R"  value="262144" />
         <Keyword name="$P4N"  value="SSC-A" />
         <Keyword name="P3MS"  value="0" />
         <Keyword name="P3BS"  value="-1" />
         <Keyword name="$P3G"  value="1.0" />
         <Keyword name="$P3V"  value="232" />
         <Keyword name="$P3E"  value="0,0" />
         <Keyword name="$P3B"  value="32" />
         <Keyword name="$P3R"  value="262144" />
         <Keyword name="$P3N"  value="FSC-W" />
         <Keyword name="P2MS"  value="0" />
         <Keyword name="P2BS"  value="0" />
         <Keyword name="P2DISPLAY"  value="LIN" />
         <Keyword name="$P2G"  value="1.0" />
         <Keyword name="$P2V"  value="232" />
         <Keyword name="$P2E"  value="0,0" />
         <Keyword name="$P2B"  value="32" />
         <Keyword name="$P2R"  value="262144" />
         <Keyword name="$P2N"  value="FSC-H" />
         <Keyword name="P1MS"  value="0" />
         <Keyword name="P1BS"  value="0" />
         <Keyword name="P1DISPLAY"  value="LIN" />
         <Keyword name="$P1G"  value="1.0" />
         <Keyword name="$P1V"  value="232" />
         <Keyword name="$P1E"  value="0,0" />
         <Keyword name="$P1B"  value="32" />
         <Keyword name="$P1R"  value="262144" />
         <Keyword name="$P1N"  value="FSC-A" />
         <Keyword name="THRESHOLD"  value="FSC,5000" />
         <Keyword name="SPILL"  value="8,FITC-A,PE-A,PE-Texas Red-A,PerCP-Cy5-5-A,PE-Cy7-A,APC-A,Alexa Fluor 700-A,APC-Cy7-A,1,0,0,0,0,0,0,0,0,1,0,0,0,0,0,0,0,0,1,0,0,0,0,0,0,0,0,1,0,0,0,0,0,0,0,0,1,0,0,0,0,0,0,0,0,1,0,0,0,0,0,0,0,0,1,0,0,0,0,0,0,0,0,1" />
         <Keyword name="$TIMESTEP"  value="0.01" />
         <Keyword name="LASER4ASF"  value="0.98" />
         <Keyword name="LASER4DELAY"  value="87.78" />
         <Keyword name="LASER4NAME"  value="355 UV" />
         <Keyword name="LASER3ASF"  value="0.87" />
         <Keyword name="LASER3DELAY"  value="46.86" />
         <Keyword name="LASER3NAME"  value="Violet" />
         <Keyword name="LASER2ASF"  value="0.73" />
         <Keyword name="LASER2DELAY"  value="131.51" />
         <Keyword name="LASER2NAME"  value="Red" />
         <Keyword name="LASER1ASF"  value="0.73" />
         <Keyword name="LASER1DELAY"  value="0.00" />
         <Keyword name="LASER1NAME"  value="Blue" />
         <Keyword name="$INST"  value=" " />
         <Keyword name="AUTOBS"  value="TRUE" />
         <Keyword name="FSC ASF"  value="0.66" />
         <Keyword name="$OP"  value="Administrator" />
         <Keyword name="EXPORT TIME"  value="28-MAY-2022-12:08:14" />
         <Keyword name="EXPORT USER NAME"  value="Administrator" />
         <Keyword name="WINDOW EXTENSION"  value="10.00" />
         <Keyword name="CYTNUM"  value="H649225B7003" />
         <Keyword name="SETTINGS"  value="Cytometer" />
         <Keyword name="$CYT"  value="LSRFortessa" />
         <Keyword name="$ETIM"  value="11:01:01" />
         <Keyword name="$BTIM"  value="11:00:52" />
         <Keyword name="$DATE"  value="28-MAY-2022" />
         <Keyword name="GUID"  value="39ee2cb0-1397-4655-8191-da2e37b03f94" />
         <Keyword name="EXPERIMENT NAME"  value="M acrophage 20220521" />
         <Keyword name="$SRC"  value="Specimen_003" />
         <Keyword name="TUBE NAME"  value="Tube_002" />
         <Keyword name="CREATOR"  value="BD FACSDiva Software Version 8.0.1" />
         <Keyword name="$NEXTDATA"  value="0" />
         <Keyword name="$DATATYPE"  value="F" />
         <Keyword name="$BYTEORD"  value="4,3,2,1" />
         <Keyword name="$MODE"  value="L" />
         <Keyword name="$PAR"  value="15" />
         <Keyword name="$TOT"  value="25388              " />
         <Keyword name="$SYS"  value="Windows 7 6.1" />
         <Keyword name="$FIL"  value="Specimen_003_Tube_002_002.fcs" />
         <Keyword name="$ENDDATA"  value="1526351            " />
         <Keyword name="$BEGINDATA"  value="3072" />
         <Keyword name="$ENDSTEXT"  value="0" />
         <Keyword name="$BEGINSTEXT"  value="0" />
         <Keyword name="$ENDANALYSIS"  value="0" />
         <Keyword name="$BEGINANALYSIS"  value="0" />
         <Keyword name="FJ_FCS_VERSION"  value="3" />
         <Keyword name="$P1S"  value="" />
         <Keyword name="$P2S"  value="" />
         <Keyword name="$P3S"  value="" />
         <Keyword name="$P4S"  value="" />
         <Keyword name="$P5S"  value="" />
         <Keyword name="$P6S"  value="" />
         <Keyword name="$P8S"  value="" />
         <Keyword name="$P9S"  value="" />
         <Keyword name="$P10S"  value="" />
         <Keyword name="$P11S"  value="" />
         <Keyword name="$P12S"  value="" />
         <Keyword name="$P13S"  value="" />
         <Keyword name="$P14S"  value="" />
         <Keyword name="$P15S"  value="" />
       </Keywords>
       <SampleNode name="Specimen_003_Tube_002_002.fcs"  annotation=""  owningGroup=""  expanded="1"  sortPriority="10"  count="25388"  sampleID="2" >
         <Graph smoothing="0"  backColor="#ffffff"  foreColor="#000000"  type="Pseudocolor"  fast="1"  rowCount="25388" >
           <Axis dimension="x"  name="FSC-A"  label=""  auto="auto" />
           <Axis dimension="y"  name="SSC-A"  label=""  auto="auto" />
           <GraphSettings level="5%"  smoothingHighResolution="1"  contourHighResolution="1"  histogramSmoothingCount="0"  graphResolution="256"  showOutliers="0"  drawLargeDots="0"  dotsToDraw="8000"  tint="le.chartfill.tinted.40"  lineWeight="le.lineweight.normal"  lineStyle="le.linestyle.solid" />
           <GraphEnvironment showGrid="0"  showAxes="tnlTNL"  showGates="1"  showFreqOnPlots="1"  showGateNameOnPlots="1"  showMedians="0"  showUncomped="0"  addEventParam="0"  lastYAxisName="" >
             <TextTraits font="SansSerif"  size="12"  name="Labels"  style="plain"  color="#000000"  background="#00ffffff"  just="left" />
             <TextTraits font="SansSerif"  size="12"  name="LayoutGates"  style="plain"  color="#000000"  background="#00ffffff"  just="left" />
             <TextTraits font="SansSerif"  size="10"  name="Numbers"  style="plain"  color="#000000"  background="#00ffffff"  just="left" />
             <TextTraits font="SansSerif"  size="10"  name="Legend"  style="plain"  color="#000000"  background="#00ffffff"  just="left" />
             <WindowPosition x="350"  y="100"  width="390"  height="520"  displayed="1"  panelState="---" />
           </GraphEnvironment>
         </Graph>
         <Subpopulations>
           <Population name="cells"  annotation=""  owningGroup="1"  expanded="1"  sortPriority="10"  count="19335" >
             <Graph smoothing="0"  backColor="#ffffff"  foreColor="#000000"  type="Histogram"  fast="1"  rowCount="25388" >
               <Axis dimension="x"  name="FITC-A"  label=""  auto="auto" />
               <Axis dimension="y"  name=""  label=""  auto="auto" />
               <GraphSettings level="5%"  smoothingHighResolution="1"  contourHighResolution="1"  histogramSmoothingCount="0"  graphResolution="256"  showOutliers="0"  drawLargeDots="0"  dotsToDraw="8000"  tint="le.chartfill.tinted.40"  lineWeight="le.lineweight.normal"  lineStyle="le.linestyle.solid" />
               <GraphEnvironment showGrid="0"  showAxes="tnlTNL"  showGates="1"  showFreqOnPlots="1"  showGateNameOnPlots="1"  showMedians="0"  showUncomped="0"  addEventParam="0"  lastYAxisName="PE-A" >
                 <TextTraits font="SansSerif"  size="12"  name="Labels"  style="plain"  color="#000000"  background="#00ffffff"  just="left" />
                 <TextTraits font="SansSerif"  size="12"  name="LayoutGates"  style="plain"  color="#000000"  background="#00ffffff"  just="left" />
                 <TextTraits font="SansSerif"  size="10"  name="Numbers"  style="plain"  color="#000000"  background="#00ffffff"  just="left" />
                 <TextTraits font="SansSerif"  size="10"  name="Legend"  style="plain"  color="#000000"  background="#00ffffff"  just="left" />
                 <WindowPosition x="350"  y="100"  width="390"  height="634"  displayed="0"  panelState="+--" />
               </GraphEnvironment>
             </Graph>
             <Gate gating:id="ID106745043" >
               <gating:PolygonGate eventsInside="1"  annoOffsetX="139"  annoOffsetY="12"  tint="#000000"  isTinted="0"  lineWeight="Normal"  userDefined="1"  quadId="-1"  gateResolution="256" >
                 <gating:dimension>
                   <data-type:fcs-dimension data-type:name="FSC-A" />
                 </gating:dimension>
                 <gating:dimension>
                   <data-type:fcs-dimension data-type:name="SSC-A" />
                 </gating:dimension>
                 <gating:vertex>
                   <gating:coordinate data-type:value="46260.7058823529" />
                   <gating:coordinate data-type:value="12703.013215859" />
                 </gating:vertex>
                 <gating:vertex>
                   <gating:coordinate data-type:value="118956.1008403361" />
                   <gating:coordinate data-type:value="28870.4845814978" />
                 </gating:vertex>
                 <gating:vertex>
                   <gating:coordinate data-type:value="157506.6890756302" />
                   <gating:coordinate data-type:value="76218.0792951542" />
                 </gating:vertex>
                 <gating:vertex>
                   <gating:coordinate data-type:value="163013.9159663866" />
                   <gating:coordinate data-type:value="125875.3127753304" />
                 </gating:vertex>
                 <gating:vertex>
                   <gating:coordinate data-type:value="115651.7647058824" />
                   <gating:coordinate data-type:value="155900.6167400881" />
                 </gating:vertex>
                 <gating:vertex>
                   <gating:coordinate data-type:value="60579.4957983193" />
                   <gating:coordinate data-type:value="128184.9515418502" />
                 </gating:vertex>
                 <gating:vertex>
                   <gating:coordinate data-type:value="37449.1428571429" />
                   <gating:coordinate data-type:value="86611.4537444934" />
                 </gating:vertex>
                 <gating:vertex>
                   <gating:coordinate data-type:value="26434.6890756303" />
                   <gating:coordinate data-type:value="53121.6916299559" />
                 </gating:vertex>
                 <gating:vertex>
                   <gating:coordinate data-type:value="26434.6890756303" />
                   <gating:coordinate data-type:value="24251.2070484582" />
                 </gating:vertex>
               </gating:PolygonGate>
             </Gate>
           </Population>
         </Subpopulations>
       </SampleNode>
     </Sample>
   </SampleList>
   <TableEditor title="FlowJo Tables:20220806"  current="Table" >
     <Table name="Table"  outputFile="file:/C:/Users/ZY/Desktop/Table"  color="#00ffffff"  isBatch="0"  quickclose="0"  outputFormat="fj.document.type.table" >
       <PrintLayout flipPattern0="0"  rows="1"  columns="1"  padding="36"  header=""  footer=""  headerActive="0"  footerActive="0"  scalingMode="fj.print.scale.none"  scaling="1"  orientation="1"  width="595.2744"  height="841.8888"  imageableX="72"  imageableY="72"  imageableWidth="451.2744"  imageableHeight="697.8888" />
       <PageSection sectionName="header" >&lt;table width=&quot;100%&quot;&gt;&lt;tr&gt;&lt;td align=&quot;left&quot; valign=&quot;top&quot;&gt;&lt;IMG SRC=&quot;http://www.flowjo.com/home/images/logotypethin.png&quot;&gt;&lt;/IMG&gt;&lt;br/&gt;Tree Star, Inc.&lt;/td&gt;&lt;td align=&quot;right&quot; valign=&quot;top&quot;&gt;Page &lt;PageNumber/&gt;&lt;/td&gt;&lt;/tr&gt;&lt;/table&gt;</PageSection>
       <PageSection sectionName="footer" >&lt;table width=&quot;100%&quot;&gt;&lt;tr&gt;&lt;td align=&quot;left&quot;  valign=&quot;bottom&quot;&gt;&lt;LongDate/&gt;&lt;/td&gt;&lt;td align=&quot;right&quot; valign=&quot;bottom&quot;&gt;&lt;Version/&gt;&lt;/td&gt;&lt;/tr&gt;&lt;/table&gt;</PageSection>
       <Iteration iterationType="SAMPLE"  iterationValue=""  iterationKeyword=""  discriminator=""  panelSize="1"  groupName="workspaceSelection" />
     </Table>
   </TableEditor>
   <LayoutEditor title=""  current="布局页"  showGrid="0"  showPageBreaks="0"  showGuides="0"  showDebugOutput="0" >
     <Layout name="布局页"  outputFile="file:/C:/Users/ZY/Desktop/布局页"  color="#00ffffff"  isBatch="0"  showGrid="0"  showRulers="1"  showDebugOutput="0"  showGuides="0"  showPageBreaks="1"  scale="1" >
       <PrintLayout flipPattern0="0"  rows="1"  columns="1"  padding="36"  header=""  footer=""  headerActive="0"  footerActive="0"  scalingMode="fj.print.scale.none"  scaling="1"  orientation="1"  width="595.2744"  height="841.8888"  imageableX="72"  imageableY="72"  imageableWidth="451.2744"  imageableHeight="697.8888" />
       <PageSection sectionName="header" >&lt;table width=&quot;100%&quot;&gt;&lt;tr&gt;&lt;td align=&quot;left&quot; valign=&quot;top&quot;&gt;&lt;IMG SRC=&quot;http://www.flowjo.com/home/images/logotypethin.png&quot;&gt;&lt;/IMG&gt;&lt;br/&gt;Tree Star, Inc.&lt;/td&gt;&lt;td align=&quot;right&quot; valign=&quot;top&quot;&gt;Page &lt;PageNumber/&gt;&lt;/td&gt;&lt;/tr&gt;&lt;/table&gt;</PageSection>
       <PageSection sectionName="footer" >&lt;table width=&quot;100%&quot;&gt;&lt;tr&gt;&lt;td align=&quot;left&quot;  valign=&quot;bottom&quot;&gt;&lt;LongDate/&gt;&lt;/td&gt;&lt;td align=&quot;right&quot; valign=&quot;bottom&quot;&gt;&lt;Version/&gt;&lt;/td&gt;&lt;/tr&gt;&lt;/table&gt;</PageSection>
       <Iteration iterationType="OFF"  iterationValue="Specimen_003_Tube_002_002.fcs"  iterationKeyword=""  discriminator=""  panelSize="1"  groupName="1" />
       <BatchSettings useCurrentGroup="1"  length="3"  name=""  order="ACROSS"  direction="COLUMNS"  append="0"  destination="toLayout"  separatePages="0"  launchApp="1"  header="0"  footer="0"  commandLineBatch="0" />
       <FigList>
         <ChartData x="106"  y="55"  width="0"  height="0"  lineWeight="Hairline"  fill="#ffffff"  stroke="#000000"  lineStyle="Solid"  gradientColor="#808080"  gradientStyle="le.gradientstyle.none"  enabled="1"  xScale="1"  yScale="1"  aspectRatioLock="0"  alpha="1"  figID="com.treestar.flowjo.charting.FigChartBox@49d71441#1659756150312"  rotation="0"  lock="0"  sizeLock="0"  contentLock="0"  wantsDrops="0"  dependents="1"  showSampleName="1"  showFullPath="1"  showFreq="0"  showCount="1"  showPopulationName="1"  showGraphTitle="0"  showMedians="0"  useShortName="1"  showKeyword="0"  keyword=""  showStatistic="0"  statistic=""  offsetHistograms="1"  offsetX="0"  offsetY="50"  flipH="0"  flipV="0"  showAdjunctHistograms="0"  scaleH="1"  scaleV="1"  panelIndex="-1"  z="0" >
           <Graph smoothing="0"  backColor="#ffffff"  foreColor="#00ccff"  type="Histogram"  fast="1"  rowCount="45999" >
             <Axis dimension="x"  name="FITC-A"  label=""  auto="auto" />
             <Axis dimension="y"  name=""  label=""  auto="auto" />
             <GraphSettings level="5%"  smoothingHighResolution="1"  contourHighResolution="1"  histogramSmoothingCount="0"  graphResolution="256"  showOutliers="0"  drawLargeDots="0"  dotsToDraw="8000"  tint="le.chartfill.tinted.40"  lineWeight="le.lineweight.normal"  lineStyle="le.linestyle.solid" />
             <GraphEnvironment showGrid="0"  showAxes=""  showGates="1"  showFreqOnPlots="1"  showGateNameOnPlots="1"  showMedians="0"  showUncomped="0"  addEventParam="0"  lastYAxisName="" >
               <TextTraits font="SansSerif"  size="12"  name="Labels"  style="plain"  color="#000000"  background="#00ffffff"  just="left" />
               <TextTraits font="SansSerif"  size="12"  name="LayoutGates"  style="plain"  color="#000000"  background="#00ffffff"  just="left" />
               <TextTraits font="SansSerif"  size="10"  name="Numbers"  style="plain"  color="#000000"  background="#00ffffff"  just="left" />
               <TextTraits font="SansSerif"  size="10"  name="Legend"  style="plain"  color="#000000"  background="#00ffffff"  just="left" />
               <WindowPosition x="350"  y="100"  width="390"  height="634"  displayed="1"  panelState="+--" />
             </GraphEnvironment>
           </Graph>
           <Annotation lineWeight="NoLine"  fill="#00ffffff"  stroke="#808080"  lineStyle="Solid"  gradientColor="#808080"  gradientStyle="le.gradientstyle.none"  enabled="1"  xScale="1"  yScale="1"  aspectRatioLock="0"  alpha="1"  figID="com.treestar.flowjo.charting.FigChartAnnotation@4ab2945d#1659756150325"  rotation="0"  lock="0"  sizeLock="0"  contentLock="0"  wantsDrops="0"  autoFitContents="0"  autoMinimumSize="1"  padding="5,5,5,5" >
             <Content>&amp;lt;font style=&amp;quot;font-size:12pt;&amp;quot; color=&amp;quot;#000000&amp;quot; face=&amp;quot;SansSerif&amp;quot;&amp;gt;&amp;#xA;&amp;lt;input style=&amp;quot;font-style:; font-family:SansSerif; color:#000000; font-weight:normal;&amp;quot; type=&amp;quot;fjml&amp;quot; value=&amp;quot;%3CAnno+name%3D%22fj.anno.samplename%22+%2F%3E&amp;quot;&amp;gt;&amp;lt;br style=&amp;quot;font-style:; font-family:SansSerif; color:#000000; font-weight:normal;&amp;quot;&amp;gt;&amp;lt;input style=&amp;quot;font-style:; font-family:SansSerif; color:#000000; font-weight:normal;&amp;quot; type=&amp;quot;fjml&amp;quot; value=&amp;quot;%3CAnno+name%3D%22fj.anno.popname%22+%2F%3E&amp;quot;&amp;gt;&amp;lt;br style=&amp;quot;font-style:; font-family:SansSerif; color:#000000; font-weight:normal;&amp;quot;&amp;gt;&amp;lt;input style=&amp;quot;font-style:; font-family:SansSerif; color:#000000; font-weight:normal;&amp;quot; type=&amp;quot;fjml&amp;quot; value=&amp;quot;%3CStatistic+name%3D%22Count%22++id%3D%22%22++ancestor%3D%22%22+%2F%3E&amp;quot;&amp;gt;&amp;lt;/font&amp;gt;</Content>
             <WindowPosition x="0"  y="340"  width="210"  height="70"  displayed="0"  panelState="" />
           </Annotation>
           <Legend lineWeight="Hairline"  fill="#ffffff"  stroke="#000000"  lineStyle="Solid"  gradientColor="#808080"  gradientStyle="le.gradientstyle.none"  enabled="1"  xScale="1"  yScale="1"  aspectRatioLock="0"  alpha="1"  figID="com.treestar.flowjo.charting.legend.FigLegend@122a8bfb#1659756150325"  rotation="0"  lock="0"  sizeLock="0"  contentLock="0"  wantsDrops="0"  rows="3"  columns="3"  drawGrid="1"  autoFitContents="0"  showHeader="1" >
             <RowSizes>
               <Size index="0"  value="18" />
               <Size index="1"  value="17" />
               <Size index="2"  value="17" />
             </RowSizes>
             <ColSizes>
               <Size index="0"  value="15" />
               <Size index="1"  value="192" />
               <Size index="2"  value="53.7303206997" />
             </ColSizes>
             <WindowPosition x="-17"  y="358"  width="260"  height="52"  displayed="1"  panelState="" />
             <Columns>
               <Anno name="fj.anno.samplename" />
               <Statistic name="Count"  ancestor=""  correlate="" />
             </Columns>
           </Legend>
           <Ancestry lineWeight="Hairline"  fill="#ffffff"  stroke="#000000"  lineStyle="Solid"  gradientColor="#808080"  gradientStyle="le.gradientstyle.none"  enabled="1"  xScale="1"  yScale="1"  aspectRatioLock="0"  alpha="1"  figID="com.treestar.flowjo.charting.FigChartRow@7cf82d80#1659756150320"  rotation="0"  lock="0"  sizeLock="0"  contentLock="0"  wantsDrops="0"  backgating="0"  horizontal="0"  backgatingLargeDots="0"  backgatingContours="0" >
             <WindowPosition x="0"  y="0"  width="0"  height="1"  displayed="0"  panelState="" />
           </Ancestry>
           <Multigraph lineWeight="Hairline"  fill="#00ffffff"  stroke="#000000"  lineStyle="Solid"  gradientColor="#808080"  gradientStyle="le.gradientstyle.none"  enabled="1"  xScale="1"  yScale="1"  aspectRatioLock="1"  alpha="1"  figID="com.treestar.flowjo.charting.FigChartGrid@11de0733#1659756150323"  rotation="0"  lock="0"  sizeLock="0"  contentLock="0"  wantsDrops="0"  annoOffsetX="0"  annoOffsetY="0"  type="NONE"  rows="0"  columns="0" >
             <WindowPosition x="0"  y="0"  width="0"  height="1"  displayed="0"  panelState="" />
             <Parameters/>
           </Multigraph>
           <PopModelList>
             <DataLayer path="cells"  panelValue="1"  discriminatorValue=""  sampleGMID="1"  sampleID="1" >
               <LegendSpec color="#ff3333"  text=""  chartFill="le.chartfill.none"  lineWeight="Normal"  lineStyle="Solid"  control="0" />
             </DataLayer>
             <DataLayer path="cells"  panelValue="1"  discriminatorValue=""  sampleGMID="0"  sampleID="2" >
               <LegendSpec color="#00ccff"  text=""  chartFill="le.chartfill.none"  lineWeight="Normal"  lineStyle="Solid"  control="0" />
             </DataLayer>
           </PopModelList>
           <WindowPosition x="106"  y="55"  width="256"  height="256"  displayed="1"  panelState="" />
         </ChartData>
       </FigList>
     </Layout>
     <WindowPosition x="-8"  y="-8"  width="1398"  height="840"  displayed="0" />
   </LayoutEditor>
   <Scripts>
     <Script lang="text/javascript"  name="New Script" />
   </Scripts>
   <Exports/>
   <SOPS/>
   <experiment/>
 </Workspace>
