# Supplementary material for: Brucella abortus modulates macrophage polarization and inflammatory response by targeting glutaminases through the NF-κB signaling pathway
Source: Front Immunol. 2023 May 31;14:1180837. doi: 10.3389/fimmu.2023.1180837 (PMC10266586; doi:10.3389/fimmu.2023.1180837)
Supplement: Supplementary file 1 [file DataSheet_1.zip › Raw Date-1/Figure1/Figure1F/logCFU.xls]

## Sheet: Sheet1
Bacteria/well
0h	4h	12h	24h	48h
1736	872	324	404	1428
1592	1052	320	696	1184
1288	984	432	628	1256
1372	828	256	588	1144
1372	756	396	480	1376
1628	920	284	540	1356
