# Supplementary material for: Brucella abortus modulates macrophage polarization and inflammatory response by targeting glutaminases through the NF-κB signaling pathway
Source: Front Immunol. 2023 May 31;14:1180837. doi: 10.3389/fimmu.2023.1180837 (PMC10266586; doi:10.3389/fimmu.2023.1180837)
Supplement: Supplementary file 1 [file DataSheet_1.zip › Raw Date-1/Figure2/Figure2A/RT-qPCR.xls]

## Sheet: Figure2A(RT-qPCR)
Group	Gene	Cт	Gene	Cт
PBS（0h）	p65	21.82	GAPDH	13.81
		21.99		13.75
		21.76		13.81
S2308（0h）	p65	21.9	GAPDH	13.79
		21.74		13.83
		21.86		13.85
PBS（4h）	p65	21.91	GAPDH	13.72
		21.82		13.91
		21.75		13.86
S2308（4h）	p65	21.11	GAPDH	13.71
		21.35		13.91
		20.99		13.83
PBS（12h）	p65	22.08	GAPDH	13.81
		21.76		13.76
		21.92		13.98
S2308（12h）	p65	20.92	GAPDH	13.87
		20.79		13.86
		20.57		13.81
PBS（24h）	p65	21.86	GAPDH	13.75
		21.77		13.89
		21.97		13.83
S2308（24h）	p65	21.63	GAPDH	13.87
		21.47		13.91
		21.36		13.85
PBS（48h）	p65	21.88	GAPDH	13.71
		21.74		13.77
		21.8		13.87
S2308（48h）	p65	22.37	GAPDH	13.71
		22.41		13.83
		22.73		13.77
