# Supplementary material for: Brucella abortus modulates macrophage polarization and inflammatory response by targeting glutaminases through the NF-κB signaling pathway
Source: Front Immunol. 2023 May 31;14:1180837. doi: 10.3389/fimmu.2023.1180837 (PMC10266586; doi:10.3389/fimmu.2023.1180837)
Supplement: Supplementary file 1 [file DataSheet_1.zip › Raw Date-1/Figure2/Figure2C-D/Western Blot.xls]

## Sheet: figure2C
name	Group	Protein	Area	Mean	Min	Max	IntDen	RawIntDen
figure2B	pbs	p-p65	1060	91.558	17	165	97052	97052
			909	96.394	40	165	87622	87622
			1046	90.109	21	165	94254	94254
	S2308(4h)	p-p65	878	246.551	163	252	216472	216472
			805	248.293	194	252	199876	199876
			799	248.528	177	252	198574	198574
	S2308(12h)	p-p65	1522	230.514	120	248	350842	350842
			1524	226.999	108	248	345947	345947
			1581	227.401	84	248	359521	359521
	S2308(24h)	p-p65	662	235.1	126	253	155636	155636
			709	227.551	90	253	161334	161334
			683	234.397	120	253	160093	160093
	S2308(48h)	p-p65	387	71.346	25	118	27611	27611
			329	76.711	22	118	25238	25238
			345	76.528	38	118	26402	26402
name	Group	Protein	Area	Mean	Min	Max	IntDen	RawIntDen
figure2B	pbs	p65	847	147.305	95	180	124767	124767
			817	149.397	102	180	122057	122057
			797	147.799	91	180	117796	117796
	S2308(4h)	p65	1748	113.486	47	164	198373	198373
			1809	111.874	47	164	202380	202380
			1754	112.625	44	164	197544	197544
	S2308(12h)	p65	1698	150.761	51	181	255992	255992
			1784	148.344	64	181	264645	264645
			1924	142.309	55	181	273803	273803
	S2308(24h)	p65	1467	96.35	19	143	141346	141346
			1404	100.568	29	143	141198	141198
			1499	94.843	16	143	142169	142169
	S2308(48h)	p65	1057	59.878	23	101	63291	63291
			997	62.572	19	101	62384	62384
			1109	58.573	11	101	64957	64957
name	Group	Protein	Area	Mean	Min	Max	IntDen	RawIntDen
figure2B	pbs	β-actin	1612	124.327	62	145	200415	200415
			1630	123.187	56	145	200795	200795
			1575	124.764	60	145	196503	196503
	S2308(4h)	β-actin	1708	118.744	27	150	202814	202814
			1695	119.487	42	150	202531	202531
			1588	121.675	24	150	193220	193220
	S2308(12h)	β-actin	1799	106.563	34	139	191706	191706
			1908	103.63	32	139	197726	197726
			2018	101.585	32	139	204998	204998
	S2308(24h)	β-actin	2060	95.977	48	122	197712	197712
			2245	92.221	34	122	207037	207037
			2063	92.662	35	122	191162	191162
	S2308(48h)	β-actin	2593	75.287	36	89	195219	195219
			2550	75.624	31	89	192840	192840
			2809	73.501	28	89	206465	206465

## Sheet: figure2D
name	Group	Protein	Area	Mean	Min	Max	IntDen	RawIntDen
figure2B	pbs	p-IKB-α	598	136.452	55	215	81598	81598
			568	144.746	50	215	82216	82216
			625	134.442	35	215	84026	84026
	S2308(4h)	p-IKB-α	878	167.678	101	181	147221	147221
			901	165.246	55	181	148887	148887
			908	163.401	55	181	148368	148368
	S2308(12h)	p-IKB-α	1481	145.855	82	167	216011	216011
			1386	146.282	85	167	202747	202747
			1374	146.3	97	167	201016	201016
	S2308(24h)	p-IKB-α	883	114.968	55	131	101517	101517
			1016	112.896	37	131	114702	114702
			873	115.523	39	131	100852	100852
	S2308(48h)	p-IKB-α	474	137.789	49	214	65312	65312
			404	151.752	70	214	61308	61308
			433	141.771	51	214	61387	61387
name	Group	Protein	Area	Mean	Min	Max	IntDen	RawIntDen
figure2B	pbs	IKB-α	781	222.823	95	242	174025	174025
			770	228.655	113	242	176064	176064
			779	229.56	132	244	178827	178827
	S2308(4h)	IKB-α	624	234.785	146	244	146506	146506
			673	231.282	146	244	155653	155653
			691	230.645	122	244	159376	159376
	S2308(12h)	IKB-α	759	141.814	38	243	107637	107637
			831	137.397	29	243	114177	114177
			770	143.356	40	243	110384	110384
	S2308(24h)	IKB-α	667	205.606	74	239	137139	137139
			742	198.454	74	239	147253	147253
			712	202.399	75	239	144108	144108
	S2308(48h)	IKB-α	1027	229.125	159	238	235311	235311
			1043	227.882	144	237	237681	237681
			1009	229.136	159	238	231198	231198
name	Group	Protein	Area	Mean	Min	Max	IntDen	RawIntDen
figure2B	pbs	β-actin	1612	124.327	62	145	200415	200415
			1630	123.187	56	145	200795	200795
			1575	124.764	60	145	196503	196503
	S2308(4h)	β-actin	1708	118.744	27	150	202814	202814
			1695	119.487	42	150	202531	202531
			1588	121.675	24	150	193220	193220
	S2308(12h)	β-actin	1799	106.563	34	139	191706	191706
			1908	103.63	32	139	197726	197726
			2018	101.585	32	139	204998	204998
	S2308(24h)	β-actin	2060	95.977	48	122	197712	197712
			2245	92.221	34	122	207037	207037
			2063	92.662	35	122	191162	191162
	S2308(48h)	β-actin	2593	75.287	36	89	195219	195219
			2550	75.624	31	89	192840	192840
			2809	73.501	28	89	206465	206465
