# Supplementary material for: Brucella abortus modulates macrophage polarization and inflammatory response by targeting glutaminases through the NF-κB signaling pathway
Source: Front Immunol. 2023 May 31;14:1180837. doi: 10.3389/fimmu.2023.1180837 (PMC10266586; doi:10.3389/fimmu.2023.1180837)
Supplement: Supplementary file 1 [file DataSheet_1.zip › Raw Date-1/Figure3/Figure 3A/RT-qPCR.xls]

## Sheet: Figure3A(RT-qPCR)
	Group	Gene	Cт	Gene	Cт
12h	PBS	p65	21.95	GAPDH	13.77
			21.88		13.65
			21.71		13.84
	LPS	p65	20.41	GAPDH	13.69
			20.57		13.82
			20.33		13.71
	IL4	p65	22.12	GAPDH	13.8
			22.29		13.69
			22.03		13.63
	S2308+pcDNA3.1	p65	20.63	GAPDH	13.84
			20.51		13.68
			20.77		13.79
	S2308+BAY	p65	22.15	GAPDH	13.67
			22.21		13.83
			22.31		13.78
	S2308	p65	20.58	GAPDH	13.65
			20.66		13.81
			20.55		13.79
	S2308+pcDNA3.1+p65	p65	20.01	GAPDH	13.73
			20.05		13.64
			19.99		13.82
48h	PBS	p65	21.99	GAPDH	13.82
			21.82		13.7
			21.69		13.64
	LPS	p65	19.95	GAPDH	13.77
			19.89		13.85
			20.01		13.67
	IL4	p65	23.09	GAPDH	13.86
			23.25		13.71
			23.16		13.78
	S2308+pcDNA3.1	p65	23.18	GAPDH	13.69
			23.02		13.65
			23.22		13.81
	S2308+BAY	p65	23.64	GAPDH	13.81
			23.79		13.79
			23.85		13.64
	S2308	p65	23.29	GAPDH	13.78
			23.07		13.79
			22.94		13.61
	S2308+pcDNA3.1+p65	p65	20.77	GAPDH	13.77
			20.54		13.83
			20.69		13.65
