# Supplementary material for: Brucella abortus modulates macrophage polarization and inflammatory response by targeting glutaminases through the NF-κB signaling pathway
Source: Front Immunol. 2023 May 31;14:1180837. doi: 10.3389/fimmu.2023.1180837 (PMC10266586; doi:10.3389/fimmu.2023.1180837)
Supplement: Supplementary file 1 [file DataSheet_1.zip › Raw Date-1/Figure3/Figure 3B/Western Blot.xls]

## Sheet: figure6B-上交
	Group	Protein	Area	Mean	Min	Max	IntDen	RawIntDen
12h	PBS	p-p65	4059	50.292	7	90	204135	204135
			4391	49.31	4	90	216520	216520
			4238	50.235	0	90	212895	212895
	LPS	p-p65	5255	112.107	0	169	589123	589123
			4809	116.845	37	169	561909	561909
			4878	116.173	43	169	566690	566690
	IL4	p-p65	3812	53.846	6	133	205260	205260
			4043	53.261	6	133	215334	215334
			4163	52.833	6	133	219942	219942
	S2308+pcDNA3.1	p-p65	3720	144.458	66	158	537385	537385
			3778	144.274	70	158	545067	545067
			3856	143.33	70	158	552682	552682
	S2308+BAY	p-p65	3302	75.32	9	152	248705	248705
			3110	74.929	9	152	233028	233028
			3050	77.286	15	152	235722	235722
	S2308	p-p65	4107	133.028	35	156	546346	546346
			4314	132.021	60	156	569540	569540
			4290	129.781	46	156	556760	556760
	S2308+pcDNA3.1+p65	p-p65	5955	130.022	37	178	774281	774281
			6095	127.013	17	178	774142	774142
			6116	128.601	26	178	786525	786525
	Group	Protein	Area	Mean	Min	Max	IntDen	RawIntDen
12h	PBS	p65	4661	115.189	19	177	536895	536895
			4925	113.541	33	177	559189	559189
			4562	117.248	39	177	534884	534884
	LPS	p65	6301	113.841	0	171	717311	717311
			5626	122.241	22	171	687729	687729
			6141	117.136	6	171	719330	719330
	IL4	p65	5877	90.853	17	141	533941	533941
			5998	89.085	7	141	534331	534331
			5806	90.513	12	141	525520	525520
	S2308+pcDNA3.1	p65	5073	132.143	24	173	670360	670360
			5172	132.587	24	173	685742	685742
			5184	132.074	38	173	684670	684670
	S2308+BAY	p65	5270	98.668	27	147	519981	519981
			5945	90.966	6	147	540790	540790
			5866	91.906	4	147	539121	539121
	S2308	p65	4762	141.949	56	171	675961	675961
			5303	135.17	38	171	716808	716808
			4894	139.407	41	171	682259	682259
	S2308+pcDNA3.1+p65	p65	6062	113.835	10	173	690069	690069
			6784	107.025	0	173	726058	726058
			6702	108.284	0	173	725718	725718
	Group	Protein	Area	Mean	Min	Max	IntDen	RawIntDen
12h	PBS	β-actin	6957	104.819	14	184	729223	729223
			6543	109.774	22	184	718252	718252
			6589	109.027	6	184	718379	718379
	LPS	β-actin	5580	124.929	20	182	697103	697103
			6173	117.912	20	182	727873	727873
			6085	118.296	11	182	719831	719831
	IL4	β-actin	4697	146.837	22	183	689692	689692
			4782	149.109	34	183	713041	713041
			5035	144.382	27	183	726965	726965
	S2308+pcDNA3.1	β-actin	4390	167.838	87	191	736807	736807
			4343	166.965	66	191	725127	725127
			4154	168.012	55	191	697921	697921
	S2308+BAY	β-actin	5082	135.226	41	195	687216	687216
			5673	127.335	28	195	722370	722370
			5617	128.909	32	195	724084	724084
	S2308	β-actin	5345	132.217	25	192	706701	706701
			5619	127.698	18	192	717533	717533
			5299	132.62	25	192	702756	702756
	S2308+pcDNA3.1+p65	β-actin	5632	129.156	34	194	727406	727406
			5236	133.418	38	194	698577	698577
			5244	134.004	38	194	702716	702716
	Group	Protein	Area	Mean	Min	Max	IntDen	RawIntDen
48h	PBS	p-p65	1962	59.782	0	105	117292	117292
			1942	56.814	0	105	110333	110333
			2129	58.313	0	105	124148	124148
	LPS	p-p65	4396	77.06	10	107	338756	338756
			4487	77.768	10	107	348947	348947
			4608	75.889	10	107	349696	349696
	IL4	p-p65	1304	68.79	36	91	89702	89702
			1080	66.473	30	91	71791	71791
			1192	67.269	32	91	80185	80185
	S2308+pcDNA3.1	p-p65	1321	79.858	49	88	105493	105493
			1077	81.02	52	88	87259	87259
			1287	79.506	49	88	102324	102324
	S2308+BAY	p-p65	847	87.361	52	102	73995	73995
			781	86.67	52	101	67689	67689
			1059	83.815	44	103	88760	88760
	S2308	p-p65	1103	87.548	50	106	96565	96565
			1536	59.819	22	88	91882	91882
			1493	60.182	14	96	89851	89851
	S2308+pcDNA3.1+p65	p-p65	3675	90.647	51	109	333128	333128
			3579	91.385	57	109	327068	327068
			3988	89.184	44	109	355666	355666
	Group	Protein	Area	Mean	Min	Max	IntDen	RawIntDen
48h	PBS	p65	3284	91.759	22	160	301337	301337
			3145	93.109	34	160	292828	292828
			3227	92.056	30	160	297064	297064
	LPS	p65	2985	124.002	63	132	370147	370147
			3315	123.667	49	132	409957	409957
			3021	124.075	52	132	374832	374832
	IL4	p65	2131	130.409	63	142	277902	277902
			2376	129.439	60	142	307548	307548
			2205	130.859	61	142	288545	288545
	S2308+pcDNA3.1	p65	4422	56.205	0	96	248538	248538
			4421	56.756	5	96	250920	250920
			4321	57.937	5	96	250345	250345
	S2308+BAY	p65	5215	45.151	0	132	235462	235462
			4792	47.071	0	132	225565	225565
			4798	46.678	0	132	223961	223961
	S2308	p65	3874	62.806	13	138	243310	243310
			4168	62	5	138	258417	258417
			4036	64.088	14	138	258658	258658
	S2308+pcDNA3.1+p65	p65	3883	128.978	60	149	500821	500821
			3848	129.245	54	149	497334	497334
			3934	127.939	52	149	503312	503312
	Group	Protein	Area	Mean	Min	Max	IntDen	RawIntDen
48h	PBS	β-actin	1964	128.152	32	173	251691	251691
			2037	127.786	43	173	260300	260300
			1970	129.407	37	173	254931	254931
	LPS	β-actin	1892	135.997	50	166	257307	257307
			1877	136.012	50	167	255295	255295
			1785	138.723	50	167	247620	247620
	IL4	β-actin	1832	133.857	47	144	245226	245226
			1945	133.372	62	146	259409	259409
			1925	133.496	62	146	256980	256980
	S2308+pcDNA3.1	β-actin	1906	127.189	37	158	242423	242423
			1986	123.532	3	158	245334	245334
			2177	122.684	1	158	267082	267082
	S2308+BAY	β-actin	1810	140.146	57	152	253665	253665
			1859	140.017	41	152	260291	260291
			1825	140.788	50	152	256939	256939
	S2308	β-actin	1863	134.746	47	170	251031	251031
			1821	133.684	51	170	243439	243439
			1859	134.295	30	170	249654	249654
	S2308+pcDNA3.1+p65	β-actin	1602	150.454	65	182	241028	241028
			1588	152.665	80	182	242432	242432
			1799	147.872	58	182	266022	266022
