# Supplementary material for: Brucella abortus modulates macrophage polarization and inflammatory response by targeting glutaminases through the NF-κB signaling pathway
Source: Front Immunol. 2023 May 31;14:1180837. doi: 10.3389/fimmu.2023.1180837 (PMC10266586; doi:10.3389/fimmu.2023.1180837)
Supplement: Supplementary file 1 [file DataSheet_1.zip › Raw Date-1/Figure3/Figure 3C, D/RT-qPCR.xls]

## Sheet: Figure 3C
	Group	Gene	Cт	Gene	Cт
12h	PBS	Tnf-α	33.49	GAPDH	13.77
			33.58		13.65
			33.65		13.84
	LPS	Tnf-α	31.25	GAPDH	13.69
			31.42		13.82
			31.31		13.71
	IL4	Tnf-α	33.79	GAPDH	13.8
			33.67		13.69
			33.82		13.63
	S2308+pcDNA3.1	Tnf-α	31.68	GAPDH	13.84
			31.49		13.68
			31.55		13.79
	S2308+BAY	Tnf-α	32.54	GAPDH	13.67
			32.66		13.83
			32.77		13.78
	S2308	Tnf-α	31.49	GAPDH	13.65
			31.62		13.81
			31.55		13.79
	S2308+pcDNA3.1+p65	Tnf-α	30.91	GAPDH	13.73
			30.85		13.64
			31.05		13.82
48h	PBS	Tnf-α	33.69	GAPDH	13.82
			33.57		13.7
			33.41		13.64
	LPS	Tnf-α	30.77	GAPDH	13.77
			30.88		13.85
			30.71		13.67
	IL4	Tnf-α	34.21	GAPDH	13.86
			34.35		13.71
			34.29		13.78
	S2308+pcDNA3.1	Tnf-α	33.21	GAPDH	13.69
			33.26		13.65
			33.39		13.81
	S2308+BAY	Tnf-α	34.22	GAPDH	13.81
			34.26		13.79
			34.11		13.64
	S2308	Tnf-α	33.21	GAPDH	13.78
			33.31		13.79
			33.25		13.61
	S2308+pcDNA3.1+p65	Tnf-α	31.89	GAPDH	13.77
			31.95		13.83
			31.81		13.65
	Group	Gene	Cт	Gene	Cт
12h	PBS	Nos2	23.92	GAPDH	13.77
			23.84		13.65
			24.07		13.84
	LPS	Nos2	21.92	GAPDH	13.69
			22.12		13.82
			21.92		13.71
	IL4	Nos2	24.23	GAPDH	13.8
			24.04		13.69
			24.11		13.63
	S2308+pcDNA3.1	Nos2	21.84	GAPDH	13.84
			21.79		13.68
			21.81		13.79
	S2308+BAY	Nos2	23.21	GAPDH	13.67
			23.53		13.83
			23.37		13.78
	S2308	Nos2	21.63	GAPDH	13.65
			21.92		13.81
			21.82		13.79
	S2308+pcDNA3.1+p65	Nos2	21.24	GAPDH	13.73
			21.19		13.64
			21.37		13.82
48h	PBS	Nos2	24.02	GAPDH	13.82
			23.92		13.7
			23.71		13.64
	LPS	Nos2	21.33	GAPDH	13.77
			21.43		13.85
			21.25		13.67
	IL4	Nos2	24.79	GAPDH	13.86
			24.91		13.71
			24.88		13.78
	S2308+pcDNA3.1	Nos2	23.59	GAPDH	13.69
			23.65		13.65
			23.81		13.81
	S2308+BAY	Nos2	24.85	GAPDH	13.81
			24.69		13.79
			24.77		13.64
	S2308	Nos2	23.61	GAPDH	13.78
			23.71		13.79
			23.68		13.61
	S2308+pcDNA3.1+p65	Nos2	22.45	GAPDH	13.77
			22.52		13.83
			22.39		13.65
	Group	Gene	Cт	Gene	Cт
12h	PBS	IL-1β	26.53	GAPDH	13.77
			26.45		13.65
			26.69		13.84
	LPS	IL-1β	24.83	GAPDH	13.69
			25.11		13.82
			24.94		13.71
	IL4	IL-1β	26.77	GAPDH	13.8
			26.87		13.69
			26.71		13.63
	S2308+pcDNA3.1	IL-1β	24.67	GAPDH	13.84
			24.59		13.68
			24.62		13.79
	S2308+BAY	IL-1β	25.95	GAPDH	13.67
			25.99		13.83
			25.83		13.78
	S2308	IL-1β	24.52	GAPDH	13.65
			24.69		13.81
			24.59		13.79
	S2308+pcDNA3.1+p65	IL-1β	23.99	GAPDH	13.73
			23.82		13.64
			24.05		13.82
48h	PBS	IL-1β	26.54	GAPDH	13.82
			26.58		13.7
			26.49		13.64
	LPS	IL-1β	24.19	GAPDH	13.77
			24.21		13.85
			24.09		13.67
	IL4	IL-1β	27.83	GAPDH	13.86
			27.95		13.71
			27.71		13.78
	S2308+pcDNA3.1	IL-1β	26.74	GAPDH	13.69
			26.79		13.65
			26.87		13.81
	S2308+BAY	IL-1β	27.88	GAPDH	13.81
			27.72		13.79
			27.77		13.64
	S2308	IL-1β	26.69	GAPDH	13.78
			26.65		13.79
			26.54		13.61
	S2308+pcDNA3.1+p65	IL-1β	25.03	GAPDH	13.77
			25.12		13.83
			25.01		13.65

## Sheet: Figure 3D
	Group	Gene	Cт	Gene	Cт
12h	PBS	TGFβ	20.47	GAPDH	13.77
			20.51		13.65
			20.64		13.84
	LPS	TGFβ	20.71	GAPDH	13.69
			20.89		13.82
			20.71		13.71
	IL4	TGFβ	19.32	GAPDH	13.8
			19.25		13.69
			19.15		13.63
	S2308+pcDNA3.1	TGFβ	21.54	GAPDH	13.84
			21.48		13.68
			21.67		13.79
	S2308+BAY	TGFβ	19.82	GAPDH	13.67
			20.13		13.83
			20.01		13.78
	S2308	TGFβ	21.57	GAPDH	13.65
			21.61		13.81
			21.44		13.79
	S2308+pcDNA3.1+p65	TGFβ	22.12	GAPDH	13.73
			22.25		13.64
			22.24		13.82
48h	PBS	TGFβ	20.66	GAPDH	13.82
			20.47		13.7
			20.58		13.64
	LPS	TGFβ	21.68	GAPDH	13.77
			21.59		13.85
			21.47		13.67
	IL4	TGFβ	18.22	GAPDH	13.86
			18.09		13.71
			18.12		13.78
	S2308+pcDNA3.1	TGFβ	18.89	GAPDH	13.69
			18.75		13.65
			18.93		13.81
	S2308+BAY	TGFβ	18.55	GAPDH	13.81
			18.49		13.79
			18.34		13.64
	S2308	TGFβ	18.89	GAPDH	13.78
			18.94		13.79
			18.74		13.61
	S2308+pcDNA3.1+p65	TGFβ	19.85	GAPDH	13.77
			20.03		13.83
			20.01		13.65
	Group	Gene	Cт	Gene	Cт
12h	PBS	Arg1	27.52	GAPDH	13.77
			27.47		13.65
			27.61		13.84
	LPS	Arg1	27.77	GAPDH	13.69
			28.05		13.82
			27.99		13.71
	IL4	Arg1	26.91	GAPDH	13.8
			26.83		13.69
			26.89		13.63
	S2308+pcDNA3.1	Arg1	28.99	GAPDH	13.84
			28.64		13.68
			28.91		13.79
	S2308+BAY	Arg1	26.88	GAPDH	13.67
			26.99		13.83
			26.95		13.78
	S2308	Arg1	28.64	GAPDH	13.65
			28.91		13.81
			28.73		13.79
	S2308+pcDNA3.1+p65	Arg1	29.92	GAPDH	13.73
			29.84		13.64
			29.71		13.82
48h	PBS	Arg1	27.68	GAPDH	13.82
			27.47		13.7
			27.41		13.64
	LPS	Arg1	28.13	GAPDH	13.77
			28.34		13.85
			28.19		13.67
	IL4	Arg1	25.56	GAPDH	13.86
			25.42		13.71
			25.41		13.78
	S2308+pcDNA3.1	Arg1	25.47	GAPDH	13.69
			25.53		13.65
			25.61		13.81
	S2308+BAY	Arg1	25.35	GAPDH	13.81
			25.24		13.79
			25.17		13.64
	S2308	Arg1	25.66	GAPDH	13.78
			25.61		13.79
			25.37		13.61
	S2308+pcDNA3.1+p65	Arg1	26.43	GAPDH	13.77
			26.53		13.83
			26.44		13.65
	Group	Gene	Cт	Gene	Cт
12h	PBS	IL10	32.97	GAPDH	13.77
			32.85		13.65
			32.89		13.84
	LPS	IL10	33.41	GAPDH	13.69
			33.42		13.82
			33.31		13.71
	IL4	IL10	31.58	GAPDH	13.8
			31.45		13.69
			31.31		13.63
	S2308+pcDNA3.1	IL10	34.52	GAPDH	13.84
			34.48		13.68
			34.77		13.79
	S2308+BAY	IL10	32.59	GAPDH	13.67
			32.76		13.83
			32.64		13.78
	S2308	IL10	34.44	GAPDH	13.65
			34.61		13.81
			34.39		13.79
	S2308+pcDNA3.1+p65	IL10	34.92	GAPDH	13.73
			35.22		13.64
			34.95		13.82
48h	PBS	IL10	32.88	GAPDH	13.82
			32.74		13.7
			32.95		13.64
	LPS	IL10	33.76	GAPDH	13.77
			33.96		13.85
			33.87		13.67
	IL4	IL10	30.69	GAPDH	13.86
			30.57		13.71
			30.59		13.78
	S2308+pcDNA3.1	IL10	30.55	GAPDH	13.69
			30.61		13.65
			30.82		13.81
	S2308+BAY	IL10	30.53	GAPDH	13.81
			30.41		13.79
			30.32		13.64
	S2308	IL10	30.73	GAPDH	13.78
			30.71		13.79
			30.57		13.61
	S2308+pcDNA3.1+p65	IL10	32.31	GAPDH	13.77
			32.42		13.83
			32.29		13.65
