# Supplementary material for: Brucella abortus modulates macrophage polarization and inflammatory response by targeting glutaminases through the NF-κB signaling pathway
Source: Front Immunol. 2023 May 31;14:1180837. doi: 10.3389/fimmu.2023.1180837 (PMC10266586; doi:10.3389/fimmu.2023.1180837)
Supplement: Supplementary file 1 [file DataSheet_1.zip › Raw Date-1/Figure3/Figure 3E, F/ELISA.xls]

## Sheet: Figure3E
	figure 3E					figure 3E					figure 3E
	Group	Cytokine	pg/ml			Group	Cytokine	pg/ml			Group	Cytokine	pg/ml
12h	PBS	TNF-α	83.72		12h	PBS	Nos2	184.76		12h	PBS	IL-1β	71.23
			84.58					190.27					75.55
			79.41					178.42					79.12
	LPS	TNF-α	1115.34			LPS	Nos2	1159.27			LPS	IL-1β	867.45
			1027.45					1251.29					925.23
			932.83					1213.45					890.57
	IL4	TNF-α	68.26			IL4	Nos2	141.23			IL4	IL-1β	55.89
			71.23					145.83					57.91
			73.73					137.06					53.42
	S2308+pcDNA3.1	TNF-α	1048.17			S2308+pcDNA3.1	Nos2	1011.28			S2308+pcDNA3.1	IL-1β	699.35
			872.63					985.34					677.42
			954.36					952.87					652.24
	S2308+BAY	TNF-α	501.92			S2308+BAY	Nos2	302.41			S2308+BAY	IL-1β	182.74
			447.18					311.29					190.28
			406.91					321.92					196.59
	S2308	TNF-α	993.25			S2308	Nos2	989.54			S2308	IL-1β	685.33
			835.18					1053.29					702.33
			912.33					1021.42					655.19
	S2308+pcDNA3.1+p65	TNF-α	1327.34			S2308+pcDNA3.1+p65	Nos2	1559.33			S2308+pcDNA3.1+p65	IL-1β	905.33
			1442.69					1461.27					962.44
			1190.64					1512.91					933.45
48h	PBS	TNF-α	79.03		48h	PBS	Nos2	183.77		48h	PBS	IL-1β	75.82
			85.54					189.74					73.66
			82.11					195.23					71.32
	LPS	TNF-α	1368.97			LPS	Nos2	1741.95			LPS	IL-1β	1301.21
			1488.24					1852.25					1383.68
			1414.33					1791.88					1343.71
	IL4	TNF-α	43.22			IL4	Nos2	123.45			IL4	IL-1β	37.89
			41.18					127.82					36.47
			45.52					119.26					35.2
	S2308+pcDNA3.1	TNF-α	82.61			S2308+pcDNA3.1	Nos2	172.94			S2308+pcDNA3.1	IL-1β	87.33
			86.39					177.55					89.97
			89.54					182.87					83.13
	S2308+BAY	TNF-α	51.44			S2308+BAY	Nos2	103.55			S2308+BAY	IL-1β	44.62
			54.21					99.45					43.05
			53.79					96.92					46.02
	S2308	TNF-α	75.17			S2308	Nos2	189.98			S2308	IL-1β	80.07
			85.83					185.34					83.64
			91.17					178.42					82.57
	S2308+pcDNA3.1+p65	TNF-α	262.22			S2308+pcDNA3.1+p65	Nos2	589.35			S2308+pcDNA3.1+p65	IL-1β	282.55
			270.84					605.81					292.47
			281.41					566.33					299.99

## Sheet: Figure3F
	figure 3F					figure 3F				figure 3F
	Group	Cytokine	pg/ml			Group	Cytokine	pg/ml		Group	Cytokine	pg/ml
12h	PBS	TGF-β	130.26		12h	PBS	Arg1	95.32		PBS	IL-10	119.33
			139.91					99.14				127.35
			135.83					97.82				123.44
	LPS	TGF-β	101.33			LPS	Arg1	73.84		LPS	IL-10	89.33
			107.48					75.81				96.27
			104.78					71.29				93.55
	IL4	TGF-β	664.32			IL4	Arg1	413.52		IL4	IL-10	298.91
			644.02					440.72				307.43
			686.29					426.33				288.89
	S2308+pcDNA3.1	TGF-β	72.39			S2308+pcDNA3.1	Arg1	46.13		S2308+pcDNA3.1	IL-10	30.17
			70.56					45.22				32.21
			68.82					43.79				31.43
	S2308+BAY	TGF-β	158.37			S2308+BAY	Arg1	141.88		S2308+BAY	IL-10	118.82
			153.49					137.23				114.82
			148.39					133.12				110.21
	S2308	TGF-β	63.78			S2308	Arg1	50.74		S2308	IL-10	33.11
			65.35					49.86				34.22
			66.89					48.02				35.32
	S2308+pcDNA3.1+p65	TGF-β	33.05			S2308+pcDNA3.1+p65	Arg1	22.97		S2308+pcDNA3.1+p65	IL-10	21.29
			32.67					24.12				21.83
			31.24					23.56				20.35
48h	PBS	TGF-β	125.47		48h	PBS	Arg1	90.15		PBS	IL-10	110.22
			133.16					96.28				118.82
			129.33					93.47				114.29
	LPS	TGF-β	76.73			LPS	Arg1	56.36		LPS	IL-10	61.27
			74.56					60.09				65.44
			72.96					58.92				63.41
	IL4	TGF-β	1327.19			IL4	Arg1	1359.42		IL4	IL-10	902.36
			1377.23					1298.42				877.24
			1280.38					1314.76				848.37
	S2308+pcDNA3.1	TGF-β	771.33			S2308+pcDNA3.1	Arg1	1245.73		S2308+pcDNA3.1	IL-10	726.32
			745.39					1289.31				776.21
			718.54					1206.58				751.24
	S2308+BAY	TGF-β	1023.21			S2308+BAY	Arg1	1641.85		S2308+BAY	IL-10	1023.44
			967.56					1598.42				964.32
			997.38					1549.34				997.87
	S2308	TGF-β	727.44			S2308	Arg1	1215.38		S2308	IL-10	742.58
			776.34					1293.71				771.29
			753.22					1255.42				799.42
	S2308+pcDNA3.1+p65	TGF-β	292.46			S2308+pcDNA3.1+p65	Arg1	853.26		S2308+pcDNA3.1+p65	IL-10	359.13
			315.83					881.22				383.55
			309.44					823.12				371.89
