# Supplementary material for: Brucella abortus modulates macrophage polarization and inflammatory response by targeting glutaminases through the NF-κB signaling pathway
Source: Front Immunol. 2023 May 31;14:1180837. doi: 10.3389/fimmu.2023.1180837 (PMC10266586; doi:10.3389/fimmu.2023.1180837)
Supplement: Supplementary file 1 [file DataSheet_1.zip › Raw Date-1/Figure3/Figure 3I/logCFU.xls]

## Sheet: Sheet1
	Bacteria/well
Group	0	4	8	12	24	48
S2308+BAY	1682	1594	1399	1186	1257	1564
	1654	1505	1431	1061	1275	1489
	1664	1546	1355	1140	1219	1518
	1592	1520	1476	1157	1262	1563
	1615	1616	1353	1078	1195	1478
	1609	1584	1459	1044	1182	1595
Group	0	4	8	12	24	48
S2308	1657	1550	1336	827	986	1367
	1653	1435	1205	731	949	1298
	1595	1533	1303	879	917	1266
	1592	1522	1219	787	1014	1250
	1628	1480	1312	873	936	1352
	1571	1450	1257	751	1012	1345
Group	0	4	8	12	24	48
S2308+pcDNA3.1-p65	1563	1442	1121	540	661	916
	1635	1422	1189	647	690	985
	1551	1515	1134	665	754	880
	1626	1411	1220	555	732	879
	1612	1491	1152	591	675	946
	1583	1479	1234	638	730	968
