# Supplementary material for: Brucella abortus modulates macrophage polarization and inflammatory response by targeting glutaminases through the NF-κB signaling pathway
Source: Front Immunol. 2023 May 31;14:1180837. doi: 10.3389/fimmu.2023.1180837 (PMC10266586; doi:10.3389/fimmu.2023.1180837)
Supplement: Supplementary file 1 [file DataSheet_1.zip › Raw Date-1/Figure3/figure 3G/Flow cytometry original data/20220806.wsp]

<?xml version="1.0" encoding="UTF-8"?>
 <Workspace version="20.0"  modDate="Sat Aug 06 11:17:44 CST 2022"  flowJoVersion="10.0.7r2"  drawRowBorders="1"  drawColumnBorders="1"  curGroup="8.3 天天 流式双标"  groupPaneHeight="-1"  xmlns:xsi="http://www.w3.org/2001/XMLSchema-instance"  xmlns:gating="http://www.isac-net.org/std/Gating-ML/v2.0/gating"  xmlns:transforms="http://www.isac-net.org/std/Gating-ML/v2.0/transformations"  xmlns:data-type="http://www.isac-net.org/std/Gating-ML/v2.0/datatypes"  xsi:schemaLocation="http://www.isac-net.org/std/Gating-ML/v2.0/gating http://www.isac-net.org/std/Gating-ML/v2.0/gating/Gating-ML.v2.0.xsd http://www.isac-net.org/std/Gating-ML/v2.0/transformations http://www.isac-net.org/std/Gating-ML/v2.0/gating/Transformations.v2.0.xsd http://www.isac-net.org/std/Gating-ML/v2.0/datatypes http://www.isac-net.org/std/Gating-ML/v2.0/gating/DataTypes.v2.0.xsd "  nonAutoSaveFileName="file:/C:/Users/ZY/Desktop/20220806.wsp" >
   <WindowPosition x="614"  y="84"  width="600"  height="720"  displayed="1"  panelState="" />
   <TextTraits font="SansSerif"  size="12"  name=""  style="plain"  color="#000000"  background="#00ffffff"  just="left" />
   <Columns>
     <TColumn width="294" >
       <Property key="fj.appnode.prop.name" />
     </TColumn>
     <TColumn width="135" >
       <Property key="fj.appnode.prop.statistic" />
     </TColumn>
     <TColumn width="134" >
       <Property key="fj.appnode.prop.ncells" />
     </TColumn>
   </Columns>
   <Matrices>
     <transforms:spilloverMatrix prefix="Comp-"  name="Acquisition-defined"  editable="0"  color="#c0c0c0"  version="FlowJo-10.0.7r2"  status="FINALIZED"  transforms:id="5a41236d-f004-44b3-8cf5-5a070691e9a8"  suffix="" >
       <data-type:parameters>
         <data-type:parameter data-type:name="FITC-A" />
         <data-type:parameter data-type:name="PE-A" />
       </data-type:parameters>
       <transforms:spillover data-type:parameter="FITC-A" >
         <transforms:coefficient data-type:parameter="FITC-A"  transforms:value="1" />
         <transforms:coefficient data-type:parameter="PE-A"  transforms:value="0.1889999956" />
       </transforms:spillover>
       <transforms:spillover data-type:parameter="PE-A" >
         <transforms:coefficient data-type:parameter="FITC-A"  transforms:value="0" />
         <transforms:coefficient data-type:parameter="PE-A"  transforms:value="1" />
       </transforms:spillover>
     </transforms:spilloverMatrix>
   </Matrices>
   <Cytometers>
     <Cytometer name="DIVA"  cyt="LSRFortessa"  useFCS3="1"  extraNegs="0"  widthBasis="-100"  linMin="0"  logMin="3"  linMax="262144"  logMax="262144"  linearRescale="1"  logRescale="1"  linFromKW="1"  logFromKW="1"  useGain="1"  useTransform="1"  transformType="BIEX"  manufacturer=""  serialnumber=""  homepage="workspaces-and-samples/flowjo-and-your-cytometer/ws-cytometer-bd/"  icon="bd.PNG" >
       <LinParams>
         <Param>time</Param>
       </LinParams>
       <LogParams/>
       <FilterParams>
         <Param>ratio</Param>
       </FilterParams>
       <TransformStore>
         <Transforms>
           <MatrixID matrixId="5a41236d-f004-44b3-8cf5-5a070691e9a8" />
           <Transforms>
             <transforms:linear transforms:minRange="0"  transforms:maxRange="262144"  gain="1" >
               <data-type:parameter data-type:name="FSC-H" />
             </transforms:linear>
             <transforms:linear transforms:minRange="0"  transforms:maxRange="16"  gain="1" >
               <data-type:parameter data-type:name="Time" />
             </transforms:linear>
             <transforms:linear transforms:minRange="0"  transforms:maxRange="262144"  gain="1" >
               <data-type:parameter data-type:name="SSC-W" />
             </transforms:linear>
             <transforms:linear transforms:minRange="0"  transforms:maxRange="262144"  gain="1" >
               <data-type:parameter data-type:name="SSC-H" />
             </transforms:linear>
             <transforms:linear transforms:minRange="0"  transforms:maxRange="262144"  gain="1" >
               <data-type:parameter data-type:name="FSC-W" />
             </transforms:linear>
             <transforms:biex transforms:length="256"  transforms:maxRange="82897.211494718"  transforms:neg="0"  transforms:width="-15.8489319246"  transforms:pos="3.918539922" >
               <data-type:parameter data-type:name="FITC-A" />
             </transforms:biex>
             <transforms:biex transforms:length="256"  transforms:maxRange="82897.211494718"  transforms:neg="0"  transforms:width="-15.8489319246"  transforms:pos="3.918539922" >
               <data-type:parameter data-type:name="PE-A" />
             </transforms:biex>
             <transforms:linear transforms:minRange="0"  transforms:maxRange="262144"  gain="1" >
               <data-type:parameter data-type:name="SSC-A" />
             </transforms:linear>
             <transforms:linear transforms:minRange="0"  transforms:maxRange="262144"  gain="1" >
               <data-type:parameter data-type:name="FSC-A" />
             </transforms:linear>
           </Transforms>
         </Transforms>
       </TransformStore>
     </Cytometer>
   </Cytometers>
   <Groups>
     <GroupNode name="所有样本"  annotation=""  owningGroup="所有样本"  expanded="1"  sortPriority="10"  count="-1" >
       <Graph smoothing="0"  backColor="#ffffff"  foreColor="#000000"  type="Pseudocolor"  fast="1"  rowCount="0" >
         <Axis dimension="x"  name=""  label=""  auto="auto" />
         <Axis dimension="y"  name=""  label=""  auto="auto" />
         <GraphSettings level="5%"  smoothingHighResolution="1"  contourHighResolution="1"  histogramSmoothingCount="0"  graphResolution="256"  showOutliers="0"  drawLargeDots="0"  dotsToDraw="8000"  tint="le.chartfill.tinted.40"  lineWeight="le.lineweight.normal"  lineStyle="le.linestyle.solid" />
         <GraphEnvironment showGrid="0"  showAxes="tnlTNL"  showGates="1"  showFreqOnPlots="1"  showGateNameOnPlots="1"  showMedians="0"  showUncomped="0"  addEventParam="0"  lastYAxisName="" >
           <TextTraits font="SansSerif"  size="12"  name="Labels"  style="plain"  color="#000000"  background="#00ffffff"  just="left" />
           <TextTraits font="SansSerif"  size="12"  name="LayoutGates"  style="plain"  color="#000000"  background="#00ffffff"  just="left" />
           <TextTraits font="SansSerif"  size="10"  name="Numbers"  style="plain"  color="#000000"  background="#00ffffff"  just="left" />
           <TextTraits font="SansSerif"  size="10"  name="Legend"  style="plain"  color="#000000"  background="#00ffffff"  just="left" />
         </GraphEnvironment>
       </Graph>
       <Group name="所有样本"  live="1"  role="ws.group.dlog.test"  key=""  synchronized="0"  foreground="#000000"  fontStyle="bold" >
         <Criteria/>
         <SampleRefs>
           <SampleRef sampleID="1" />
           <SampleRef sampleID="2" />
           <SampleRef sampleID="3" />
           <SampleRef sampleID="4" />
           <SampleRef sampleID="5" />
           <SampleRef sampleID="6" />
           <SampleRef sampleID="7" />
           <SampleRef sampleID="8" />
           <SampleRef sampleID="9" />
           <SampleRef sampleID="10" />
           <SampleRef sampleID="11" />
           <SampleRef sampleID="12" />
           <SampleRef sampleID="13" />
           <SampleRef sampleID="14" />
           <SampleRef sampleID="15" />
           <SampleRef sampleID="16" />
           <SampleRef sampleID="17" />
           <SampleRef sampleID="18" />
         </SampleRefs>
         <Keywords/>
       </Group>
     </GroupNode>
     <GroupNode name="8.3 天天 流式双标"  annotation=""  owningGroup="8.3 天天 流式双标"  expanded="1"  sortPriority="10"  count="-1" >
       <Graph smoothing="0"  backColor="#ffffff"  foreColor="#000000"  type="Pseudocolor"  fast="1"  rowCount="0" >
         <Axis dimension="x"  name=""  label=""  auto="auto" />
         <Axis dimension="y"  name=""  label=""  auto="auto" />
         <GraphSettings level="5%"  smoothingHighResolution="1"  contourHighResolution="1"  histogramSmoothingCount="0"  graphResolution="256"  showOutliers="0"  drawLargeDots="0"  dotsToDraw="8000"  tint="le.chartfill.tinted.40"  lineWeight="le.lineweight.normal"  lineStyle="le.linestyle.solid" />
         <GraphEnvironment showGrid="0"  showAxes="tnlTNL"  showGates="1"  showFreqOnPlots="1"  showGateNameOnPlots="1"  showMedians="0"  showUncomped="0"  addEventParam="0"  lastYAxisName="" >
           <TextTraits font="SansSerif"  size="12"  name="Labels"  style="plain"  color="#000000"  background="#00ffffff"  just="left" />
           <TextTraits font="SansSerif"  size="12"  name="LayoutGates"  style="plain"  color="#000000"  background="#00ffffff"  just="left" />
           <TextTraits font="SansSerif"  size="10"  name="Numbers"  style="plain"  color="#000000"  background="#00ffffff"  just="left" />
           <TextTraits font="SansSerif"  size="10"  name="Legend"  style="plain"  color="#000000"  background="#00ffffff"  just="left" />
         </GraphEnvironment>
       </Graph>
       <Subpopulations>
         <Population name="cells"  annotation=""  owningGroup="8.3 天天 流式双标"  expanded="1"  sortPriority="10"  count="18826" >
           <Graph smoothing="0"  backColor="#ffffff"  foreColor="#000000"  type="Pseudocolor"  fast="1"  rowCount="0" >
             <Axis dimension="x"  name="FSC-A"  label=""  auto="auto" />
             <Axis dimension="y"  name="FSC-H"  label=""  auto="auto" />
             <GraphSettings level="5%"  smoothingHighResolution="1"  contourHighResolution="1"  histogramSmoothingCount="0"  graphResolution="256"  showOutliers="0"  drawLargeDots="0"  dotsToDraw="8000"  tint="le.chartfill.tinted.40"  lineWeight="le.lineweight.normal"  lineStyle="le.linestyle.solid" />
             <GraphEnvironment showGrid="0"  showAxes="tnlTNL"  showGates="1"  showFreqOnPlots="1"  showGateNameOnPlots="1"  showMedians="0"  showUncomped="0"  addEventParam="0"  lastYAxisName="" >
               <TextTraits font="SansSerif"  size="12"  name="Labels"  style="plain"  color="#000000"  background="#00ffffff"  just="left" />
               <TextTraits font="SansSerif"  size="12"  name="LayoutGates"  style="plain"  color="#000000"  background="#00ffffff"  just="left" />
               <TextTraits font="SansSerif"  size="10"  name="Numbers"  style="plain"  color="#000000"  background="#00ffffff"  just="left" />
               <TextTraits font="SansSerif"  size="10"  name="Legend"  style="plain"  color="#000000"  background="#00ffffff"  just="left" />
               <WindowPosition x="35"  y="154"  width="390"  height="520"  displayed="1"  panelState="---" />
             </GraphEnvironment>
           </Graph>
           <Gate gating:id="ID769287187" >
             <gating:PolygonGate eventsInside="1"  annoOffsetX="44"  annoOffsetY="-79"  tint="#000000"  isTinted="0"  lineWeight="Normal"  userDefined="1"  quadId="-1"  gateResolution="256" >
               <gating:dimension>
                 <data-type:fcs-dimension data-type:name="FSC-A" />
               </gating:dimension>
               <gating:dimension>
                 <data-type:fcs-dimension data-type:name="SSC-A" />
               </gating:dimension>
               <gating:vertex>
                 <gating:coordinate data-type:value="92521.4117647059" />
                 <gating:coordinate data-type:value="23096.3876651982" />
               </gating:vertex>
               <gating:vertex>
                 <gating:coordinate data-type:value="180637.0420168067" />
                 <gating:coordinate data-type:value="25406.0264317181" />
               </gating:vertex>
               <gating:vertex>
                 <gating:coordinate data-type:value="215883.294117647" />
                 <gating:coordinate data-type:value="61205.4273127753" />
               </gating:vertex>
               <gating:vertex>
                 <gating:coordinate data-type:value="200463.0588235294" />
                 <gating:coordinate data-type:value="99314.4669603524" />
               </gating:vertex>
               <gating:vertex>
                 <gating:coordinate data-type:value="142086.4537815126" />
                 <gating:coordinate data-type:value="103933.7444933921" />
               </gating:vertex>
               <gating:vertex>
                 <gating:coordinate data-type:value="104637.3109243698" />
                 <gating:coordinate data-type:value="92385.550660793" />
               </gating:vertex>
               <gating:vertex>
                 <gating:coordinate data-type:value="71593.9495798319" />
                 <gating:coordinate data-type:value="73908.4405286344" />
               </gating:vertex>
               <gating:vertex>
                 <gating:coordinate data-type:value="73796.8403361344" />
                 <gating:coordinate data-type:value="41573.4977973568" />
               </gating:vertex>
             </gating:PolygonGate>
           </Gate>
           <Subpopulations>
             <Population name="Singlets"  annotation=""  owningGroup="8.3 天天 流式双标"  expanded="1"  sortPriority="10"  count="19685" >
               <Graph smoothing="0"  backColor="#ffffff"  foreColor="#000000"  type="Pseudocolor"  fast="1"  rowCount="0" >
                 <Axis dimension="x"  name="Comp-FITC-A"  label=""  auto="auto" />
                 <Axis dimension="y"  name="Comp-PE-A"  label=""  auto="auto" />
                 <GraphSettings level="5%"  smoothingHighResolution="1"  contourHighResolution="1"  histogramSmoothingCount="0"  graphResolution="256"  showOutliers="0"  drawLargeDots="0"  dotsToDraw="8000"  tint="le.chartfill.tinted.40"  lineWeight="le.lineweight.normal"  lineStyle="le.linestyle.solid" />
                 <GraphEnvironment showGrid="0"  showAxes="tnlTNL"  showGates="1"  showFreqOnPlots="1"  showGateNameOnPlots="1"  showMedians="0"  showUncomped="0"  addEventParam="0"  lastYAxisName="" >
                   <TextTraits font="SansSerif"  size="12"  name="Labels"  style="plain"  color="#000000"  background="#00ffffff"  just="left" />
                   <TextTraits font="SansSerif"  size="12"  name="LayoutGates"  style="plain"  color="#000000"  background="#00ffffff"  just="left" />
                   <TextTraits font="SansSerif"  size="10"  name="Numbers"  style="plain"  color="#000000"  background="#00ffffff"  just="left" />
                   <TextTraits font="SansSerif"  size="10"  name="Legend"  style="plain"  color="#000000"  background="#00ffffff"  just="left" />
                   <WindowPosition x="655"  y="76"  width="390"  height="520"  displayed="1"  panelState="---" />
                 </GraphEnvironment>
               </Graph>
               <Gate gating:id="ID1184273740"  gating:parent_id="ID769287187" >
                 <gating:PolygonGate eventsInside="1"  annoOffsetX="12"  annoOffsetY="-88"  tint="#000000"  isTinted="0"  lineWeight="Normal"  userDefined="1"  quadId="-1"  gateResolution="256" >
                   <gating:dimension>
                    <data-type:fcs-dimension data-type:name="FSC-A" />
                   </gating:dimension>
                   <gating:dimension>
                    <data-type:fcs-dimension data-type:name="FSC-H" />
                   </gating:dimension>
                   <gating:vertex>
                    <gating:coordinate data-type:value="216984.7394957983" />
                    <gating:coordinate data-type:value="197474.1145374449" />
                   </gating:vertex>
                   <gating:vertex>
                    <gating:coordinate data-type:value="128869.1092436975" />
                    <gating:coordinate data-type:value="136268.6872246696" />
                   </gating:vertex>
                   <gating:vertex>
                    <gating:coordinate data-type:value="49565.0420168067" />
                    <gating:coordinate data-type:value="55431.3303964758" />
                   </gating:vertex>
                   <gating:vertex>
                    <gating:coordinate data-type:value="41854.9243697479" />
                    <gating:coordinate data-type:value="24251.2070484582" />
                   </gating:vertex>
                   <gating:vertex>
                    <gating:coordinate data-type:value="73796.8403361344" />
                    <gating:coordinate data-type:value="42728.3171806167" />
                   </gating:vertex>
                   <gating:vertex>
                    <gating:coordinate data-type:value="156405.243697479" />
                    <gating:coordinate data-type:value="108553.0220264317" />
                   </gating:vertex>
                   <gating:vertex>
                    <gating:coordinate data-type:value="231303.5294117647" />
                    <gating:coordinate data-type:value="180151.8237885463" />
                   </gating:vertex>
                   <gating:vertex>
                    <gating:coordinate data-type:value="235709.3109243698" />
                    <gating:coordinate data-type:value="203248.2114537445" />
                   </gating:vertex>
                 </gating:PolygonGate>
               </Gate>
               <Subpopulations>
                 <Population name="Q1: CD206- , CD86+"  annotation=""  owningGroup="8.3 天天 流式双标"  expanded="1"  sortPriority="10"  count="1312" >
                   <Graph smoothing="0"  backColor="#ffffff"  foreColor="#000000"  type="Pseudocolor"  fast="1"  rowCount="0" >
                    <Axis dimension="x"  name="Comp-FITC-A"  label=""  auto="auto" />
                    <Axis dimension="y"  name="Comp-PE-A"  label=""  auto="auto" />
                    <GraphSettings level="5%"  smoothingHighResolution="1"  contourHighResolution="1"  histogramSmoothingCount="0"  graphResolution="256"  showOutliers="0"  drawLargeDots="0"  dotsToDraw="8000"  tint="le.chartfill.tinted.40"  lineWeight="le.lineweight.normal"  lineStyle="le.linestyle.solid" />
                    <GraphEnvironment showGrid="0"  showAxes="tnlTNL"  showGates="1"  showFreqOnPlots="1"  showGateNameOnPlots="1"  showMedians="0"  showUncomped="0"  addEventParam="0"  lastYAxisName="" >
                    <TextTraits font="SansSerif"  size="12"  name="Labels"  style="plain"  color="#000000"  background="#00ffffff"  just="left" />
                    <TextTraits font="SansSerif"  size="12"  name="LayoutGates"  style="plain"  color="#000000"  background="#00ffffff"  just="left" />
                    <TextTraits font="SansSerif"  size="10"  name="Numbers"  style="plain"  color="#000000"  background="#00ffffff"  just="left" />
                    <TextTraits font="SansSerif"  size="10"  name="Legend"  style="plain"  color="#000000"  background="#00ffffff"  just="left" />
                    <WindowPosition x="655"  y="76"  width="390"  height="520"  displayed="1"  panelState="---" />
                    </GraphEnvironment>
                   </Graph>
                   <Gate gating:id="ID877401205"  gating:parent_id="ID1184273740" >
                    <gating:RectangleGate eventsInside="1"  annoOffsetX="0"  annoOffsetY="0"  tint="#000000"  isTinted="0"  lineWeight="Normal"  userDefined="1"  percentX="0"  percentY="0" >
                    <gating:dimension gating:max="357.6050545983764" >
                    <data-type:fcs-dimension data-type:name="Comp-FITC-A" />
                    </gating:dimension>
                    <gating:dimension gating:min="839.1914382957797" >
                    <data-type:fcs-dimension data-type:name="Comp-PE-A" />
                    </gating:dimension>
                    </gating:RectangleGate>
                   </Gate>
                 </Population>
                 <Population name="Q2: CD206+ , CD86+"  annotation=""  owningGroup="8.3 天天 流式双标"  expanded="1"  sortPriority="10"  count="19" >
                   <Graph smoothing="0"  backColor="#ffffff"  foreColor="#000000"  type="Pseudocolor"  fast="1"  rowCount="0" >
                    <Axis dimension="x"  name="Comp-FITC-A"  label=""  auto="auto" />
                    <Axis dimension="y"  name="Comp-PE-A"  label=""  auto="auto" />
                    <GraphSettings level="5%"  smoothingHighResolution="1"  contourHighResolution="1"  histogramSmoothingCount="0"  graphResolution="256"  showOutliers="0"  drawLargeDots="0"  dotsToDraw="8000"  tint="le.chartfill.tinted.40"  lineWeight="le.lineweight.normal"  lineStyle="le.linestyle.solid" />
                    <GraphEnvironment showGrid="0"  showAxes="tnlTNL"  showGates="1"  showFreqOnPlots="1"  showGateNameOnPlots="1"  showMedians="0"  showUncomped="0"  addEventParam="0"  lastYAxisName="" >
                    <TextTraits font="SansSerif"  size="12"  name="Labels"  style="plain"  color="#000000"  background="#00ffffff"  just="left" />
                    <TextTraits font="SansSerif"  size="12"  name="LayoutGates"  style="plain"  color="#000000"  background="#00ffffff"  just="left" />
                    <TextTraits font="SansSerif"  size="10"  name="Numbers"  style="plain"  color="#000000"  background="#00ffffff"  just="left" />
                    <TextTraits font="SansSerif"  size="10"  name="Legend"  style="plain"  color="#000000"  background="#00ffffff"  just="left" />
                    <WindowPosition x="655"  y="76"  width="390"  height="520"  displayed="1"  panelState="---" />
                    </GraphEnvironment>
                   </Graph>
                   <Gate gating:id="ID1760611834"  gating:parent_id="ID1184273740" >
                    <gating:RectangleGate eventsInside="1"  annoOffsetX="0"  annoOffsetY="0"  tint="#000000"  isTinted="0"  lineWeight="Normal"  userDefined="1"  percentX="0"  percentY="0" >
                    <gating:dimension gating:min="357.6050545983764" >
                    <data-type:fcs-dimension data-type:name="Comp-FITC-A" />
                    </gating:dimension>
                    <gating:dimension gating:min="839.1914382957797" >
                    <data-type:fcs-dimension data-type:name="Comp-PE-A" />
                    </gating:dimension>
                    </gating:RectangleGate>
                   </Gate>
                 </Population>
                 <Population name="Q3: CD206+ , CD86-"  annotation=""  owningGroup="8.3 天天 流式双标"  expanded="1"  sortPriority="10"  count="7007" >
                   <Graph smoothing="0"  backColor="#ffffff"  foreColor="#000000"  type="Pseudocolor"  fast="1"  rowCount="0" >
                    <Axis dimension="x"  name="Comp-FITC-A"  label=""  auto="auto" />
                    <Axis dimension="y"  name="Comp-PE-A"  label=""  auto="auto" />
                    <GraphSettings level="5%"  smoothingHighResolution="1"  contourHighResolution="1"  histogramSmoothingCount="0"  graphResolution="256"  showOutliers="0"  drawLargeDots="0"  dotsToDraw="8000"  tint="le.chartfill.tinted.40"  lineWeight="le.lineweight.normal"  lineStyle="le.linestyle.solid" />
                    <GraphEnvironment showGrid="0"  showAxes="tnlTNL"  showGates="1"  showFreqOnPlots="1"  showGateNameOnPlots="1"  showMedians="0"  showUncomped="0"  addEventParam="0"  lastYAxisName="" >
                    <TextTraits font="SansSerif"  size="12"  name="Labels"  style="plain"  color="#000000"  background="#00ffffff"  just="left" />
                    <TextTraits font="SansSerif"  size="12"  name="LayoutGates"  style="plain"  color="#000000"  background="#00ffffff"  just="left" />
                    <TextTraits font="SansSerif"  size="10"  name="Numbers"  style="plain"  color="#000000"  background="#00ffffff"  just="left" />
                    <TextTraits font="SansSerif"  size="10"  name="Legend"  style="plain"  color="#000000"  background="#00ffffff"  just="left" />
                    <WindowPosition x="655"  y="76"  width="390"  height="520"  displayed="1"  panelState="---" />
                    </GraphEnvironment>
                   </Graph>
                   <Gate gating:id="ID908478724"  gating:parent_id="ID1184273740" >
                    <gating:RectangleGate eventsInside="1"  annoOffsetX="0"  annoOffsetY="0"  tint="#000000"  isTinted="0"  lineWeight="Normal"  userDefined="1"  percentX="0"  percentY="0" >
                    <gating:dimension gating:min="357.6050545983764" >
                    <data-type:fcs-dimension data-type:name="Comp-FITC-A" />
                    </gating:dimension>
                    <gating:dimension gating:max="839.1914382957797" >
                    <data-type:fcs-dimension data-type:name="Comp-PE-A" />
                    </gating:dimension>
                    </gating:RectangleGate>
                   </Gate>
                 </Population>
                 <Population name="Q4: CD206- , CD86-"  annotation=""  owningGroup="8.3 天天 流式双标"  expanded="1"  sortPriority="10"  count="9792" >
                   <Graph smoothing="0"  backColor="#ffffff"  foreColor="#000000"  type="Pseudocolor"  fast="1"  rowCount="0" >
                    <Axis dimension="x"  name="Comp-FITC-A"  label=""  auto="auto" />
                    <Axis dimension="y"  name="Comp-PE-A"  label=""  auto="auto" />
                    <GraphSettings level="5%"  smoothingHighResolution="1"  contourHighResolution="1"  histogramSmoothingCount="0"  graphResolution="256"  showOutliers="0"  drawLargeDots="0"  dotsToDraw="8000"  tint="le.chartfill.tinted.40"  lineWeight="le.lineweight.normal"  lineStyle="le.linestyle.solid" />
                    <GraphEnvironment showGrid="0"  showAxes="tnlTNL"  showGates="1"  showFreqOnPlots="1"  showGateNameOnPlots="1"  showMedians="0"  showUncomped="0"  addEventParam="0"  lastYAxisName="" >
                    <TextTraits font="SansSerif"  size="12"  name="Labels"  style="plain"  color="#000000"  background="#00ffffff"  just="left" />
                    <TextTraits font="SansSerif"  size="12"  name="LayoutGates"  style="plain"  color="#000000"  background="#00ffffff"  just="left" />
                    <TextTraits font="SansSerif"  size="10"  name="Numbers"  style="plain"  color="#000000"  background="#00ffffff"  just="left" />
                    <TextTraits font="SansSerif"  size="10"  name="Legend"  style="plain"  color="#000000"  background="#00ffffff"  just="left" />
                    <WindowPosition x="655"  y="76"  width="390"  height="520"  displayed="1"  panelState="---" />
                    </GraphEnvironment>
                   </Graph>
                   <Gate gating:id="ID1859332133"  gating:parent_id="ID1184273740" >
                    <gating:RectangleGate eventsInside="1"  annoOffsetX="0"  annoOffsetY="0"  tint="#000000"  isTinted="0"  lineWeight="Normal"  userDefined="1"  percentX="0"  percentY="0" >
                    <gating:dimension gating:max="357.6050545983764" >
                    <data-type:fcs-dimension data-type:name="Comp-FITC-A" />
                    </gating:dimension>
                    <gating:dimension gating:max="839.1914382957797" >
                    <data-type:fcs-dimension data-type:name="Comp-PE-A" />
                    </gating:dimension>
                    </gating:RectangleGate>
                   </Gate>
                 </Population>
               </Subpopulations>
             </Population>
           </Subpopulations>
         </Population>
       </Subpopulations>
       <Group name="8.3 天天 流式双标"  live="0"  role="ws.group.dlog.test"  key=""  synchronized="0"  foreground="#0000d0"  fontStyle="bold" >
         <Criteria/>
         <SampleRefs>
           <SampleRef sampleID="1" />
           <SampleRef sampleID="2" />
           <SampleRef sampleID="3" />
           <SampleRef sampleID="4" />
           <SampleRef sampleID="5" />
           <SampleRef sampleID="6" />
           <SampleRef sampleID="7" />
           <SampleRef sampleID="8" />
           <SampleRef sampleID="9" />
           <SampleRef sampleID="10" />
           <SampleRef sampleID="11" />
           <SampleRef sampleID="12" />
           <SampleRef sampleID="13" />
           <SampleRef sampleID="14" />
           <SampleRef sampleID="15" />
           <SampleRef sampleID="16" />
           <SampleRef sampleID="17" />
           <SampleRef sampleID="18" />
         </SampleRefs>
         <Keywords/>
       </Group>
     </GroupNode>
     <GroupNode name="Compensation"  annotation=""  owningGroup="Compensation"  expanded="1"  sortPriority="10"  count="-1" >
       <Graph smoothing="0"  backColor="#ffffff"  foreColor="#000000"  type="Pseudocolor"  fast="1"  rowCount="0" >
         <Axis dimension="x"  name=""  label=""  auto="auto" />
         <Axis dimension="y"  name=""  label=""  auto="auto" />
         <GraphSettings level="5%"  smoothingHighResolution="1"  contourHighResolution="1"  histogramSmoothingCount="0"  graphResolution="256"  showOutliers="0"  drawLargeDots="0"  dotsToDraw="8000"  tint="le.chartfill.tinted.40"  lineWeight="le.lineweight.normal"  lineStyle="le.linestyle.solid" />
         <GraphEnvironment showGrid="0"  showAxes="tnlTNL"  showGates="1"  showFreqOnPlots="1"  showGateNameOnPlots="1"  showMedians="0"  showUncomped="0"  addEventParam="0"  lastYAxisName="" >
           <TextTraits font="SansSerif"  size="12"  name="Labels"  style="plain"  color="#000000"  background="#00ffffff"  just="left" />
           <TextTraits font="SansSerif"  size="12"  name="LayoutGates"  style="plain"  color="#000000"  background="#00ffffff"  just="left" />
           <TextTraits font="SansSerif"  size="10"  name="Numbers"  style="plain"  color="#000000"  background="#00ffffff"  just="left" />
           <TextTraits font="SansSerif"  size="10"  name="Legend"  style="plain"  color="#000000"  background="#00ffffff"  just="left" />
         </GraphEnvironment>
       </Graph>
       <Group name="Compensation"  live="1"  role="ws.group.dlog.compensation"  key=""  synchronized="0"  foreground="#ff00ff"  fontStyle="bold" >
         <Criteria>
           <Criterion connector="And"  keyword="$FIL"  function="Contains"  value="comp" />
           <Criterion connector="Or"  keyword="$FIL"  function="Contains"  value="unstained" />
         </Criteria>
         <Keywords/>
       </Group>
     </GroupNode>
   </Groups>
   <SampleList>
     <Sample>
       <DataSet uri="file:/C:/Users/ZY/Desktop/8.3%20天天%20流式双标/Specimen_001_Tube_005_005.fcs"  sampleID="1" />
       <transforms:spilloverMatrix prefix="Comp-"  name="Acquisition-defined"  editable="0"  color="#c0c0c0"  version="FlowJo-10.0.7r2"  status="FINALIZED"  transforms:id="5a41236d-f004-44b3-8cf5-5a070691e9a8"  suffix="" >
         <data-type:parameters>
           <data-type:parameter data-type:name="FITC-A" />
           <data-type:parameter data-type:name="PE-A" />
         </data-type:parameters>
         <transforms:spillover data-type:parameter="FITC-A" >
           <transforms:coefficient data-type:parameter="FITC-A"  transforms:value="1" />
           <transforms:coefficient data-type:parameter="PE-A"  transforms:value="0.1889999956" />
         </transforms:spillover>
         <transforms:spillover data-type:parameter="PE-A" >
           <transforms:coefficient data-type:parameter="FITC-A"  transforms:value="0" />
           <transforms:coefficient data-type:parameter="PE-A"  transforms:value="1" />
         </transforms:spillover>
       </transforms:spilloverMatrix>
       <Transformations>
         <transforms:linear transforms:minRange="0"  transforms:maxRange="262144"  gain="1" >
           <data-type:parameter data-type:name="FSC-A" />
         </transforms:linear>
         <transforms:linear transforms:minRange="0"  transforms:maxRange="262144"  gain="1" >
           <data-type:parameter data-type:name="FSC-H" />
         </transforms:linear>
         <transforms:linear transforms:minRange="0"  transforms:maxRange="262144"  gain="1" >
           <data-type:parameter data-type:name="FSC-W" />
         </transforms:linear>
         <transforms:linear transforms:minRange="0"  transforms:maxRange="262144"  gain="1" >
           <data-type:parameter data-type:name="SSC-A" />
         </transforms:linear>
         <transforms:linear transforms:minRange="0"  transforms:maxRange="262144"  gain="1" >
           <data-type:parameter data-type:name="SSC-H" />
         </transforms:linear>
         <transforms:linear transforms:minRange="0"  transforms:maxRange="262144"  gain="1" >
           <data-type:parameter data-type:name="SSC-W" />
         </transforms:linear>
         <transforms:biex transforms:length="256"  transforms:maxRange="82897.211494718"  transforms:neg="0"  transforms:width="-15.8489319246"  transforms:pos="3.918539922" >
           <data-type:parameter data-type:name="FITC-A" />
         </transforms:biex>
         <transforms:biex transforms:length="256"  transforms:maxRange="82897.211494718"  transforms:neg="0"  transforms:width="-15.8489319246"  transforms:pos="3.918539922" >
           <data-type:parameter data-type:name="PE-A" />
         </transforms:biex>
         <transforms:linear transforms:minRange="0"  transforms:maxRange="16"  gain="1" >
           <data-type:parameter data-type:name="Time" />
         </transforms:linear>
         <transforms:biex transforms:length="256"  transforms:maxRange="82897.211494718"  transforms:neg="0"  transforms:width="-15.8489319246"  transforms:pos="3.918539922" >
           <data-type:parameter data-type:name="Comp-FITC-A" />
         </transforms:biex>
         <transforms:biex transforms:length="256"  transforms:maxRange="82897.211494718"  transforms:neg="0"  transforms:width="-15.8489319246"  transforms:pos="3.918539922" >
           <data-type:parameter data-type:name="Comp-PE-A" />
         </transforms:biex>
       </Transformations>
       <Keywords>
         <Keyword name="CST REGULATORY STATUS"  value="RUO Performance Check" />
         <Keyword name="CST PERFORMANCE EXPIRED"  value="2021-12-18T11:18:09-08:00" />
         <Keyword name="CST BEADS EXPIRED"  value="True" />
         <Keyword name="CST BASELINE DATE"  value="2021-12-17T11:13:35-08:00" />
         <Keyword name="CST SETUP DATE"  value="2021-12-17T11:18:09-08:00" />
         <Keyword name="CYTOMETER CONFIG CREATE DATE"  value="2016-11-29T22:55:00-08:00" />
         <Keyword name="CYTOMETER CONFIG NAME"  value="service of 5-Blue 3-Red 3-Violet 2-355 UV" />
         <Keyword name="CST BEADS LOT ID"  value="80605" />
         <Keyword name="CST SETUP STATUS"  value="SUCCESS" />
         <Keyword name="P9MS"  value="0" />
         <Keyword name="P9BS"  value="0" />
         <Keyword name="$P9G"  value="1.0" />
         <Keyword name="$P9E"  value="0,0" />
         <Keyword name="$P9B"  value="32" />
         <Keyword name="$P9R"  value="8" />
         <Keyword name="$P9N"  value="Time" />
         <Keyword name="P8MS"  value="0" />
         <Keyword name="P8BS"  value="122" />
         <Keyword name="P8DISPLAY"  value="LOG" />
         <Keyword name="$P8G"  value="1.0" />
         <Keyword name="$P8V"  value="424" />
         <Keyword name="$P8E"  value="0,0" />
         <Keyword name="$P8B"  value="32" />
         <Keyword name="$P8R"  value="262144" />
         <Keyword name="$P8S"  value="CD86" />
         <Keyword name="$P8N"  value="PE-A" />
         <Keyword name="P7MS"  value="0" />
         <Keyword name="P7BS"  value="61" />
         <Keyword name="P7DISPLAY"  value="LOG" />
         <Keyword name="$P7G"  value="1.0" />
         <Keyword name="$P7V"  value="445" />
         <Keyword name="$P7E"  value="0,0" />
         <Keyword name="$P7B"  value="32" />
         <Keyword name="$P7R"  value="262144" />
         <Keyword name="$P7S"  value="CD206" />
         <Keyword name="$P7N"  value="FITC-A" />
         <Keyword name="P6MS"  value="0" />
         <Keyword name="P6BS"  value="-1" />
         <Keyword name="$P6G"  value="1.0" />
         <Keyword name="$P6V"  value="282" />
         <Keyword name="$P6E"  value="0,0" />
         <Keyword name="$P6B"  value="32" />
         <Keyword name="$P6R"  value="262144" />
         <Keyword name="$P6N"  value="SSC-W" />
         <Keyword name="P5MS"  value="0" />
         <Keyword name="P5BS"  value="0" />
         <Keyword name="P5DISPLAY"  value="LIN" />
         <Keyword name="$P5G"  value="1.0" />
         <Keyword name="$P5V"  value="282" />
         <Keyword name="$P5E"  value="0,0" />
         <Keyword name="$P5B"  value="32" />
         <Keyword name="$P5R"  value="262144" />
         <Keyword name="$P5N"  value="SSC-H" />
         <Keyword name="P4MS"  value="0" />
         <Keyword name="P4BS"  value="0" />
         <Keyword name="P4DISPLAY"  value="LIN" />
         <Keyword name="$P4G"  value="1.0" />
         <Keyword name="$P4V"  value="282" />
         <Keyword name="$P4E"  value="0,0" />
         <Keyword name="$P4B"  value="32" />
         <Keyword name="$P4R"  value="262144" />
         <Keyword name="$P4N"  value="SSC-A" />
         <Keyword name="P3MS"  value="0" />
         <Keyword name="P3BS"  value="-1" />
         <Keyword name="$P3G"  value="1.0" />
         <Keyword name="$P3V"  value="283" />
         <Keyword name="$P3E"  value="0,0" />
         <Keyword name="$P3B"  value="32" />
         <Keyword name="$P3R"  value="262144" />
         <Keyword name="$P3N"  value="FSC-W" />
         <Keyword name="P2MS"  value="0" />
         <Keyword name="P2BS"  value="0" />
         <Keyword name="P2DISPLAY"  value="LIN" />
         <Keyword name="$P2G"  value="1.0" />
         <Keyword name="$P2V"  value="283" />
         <Keyword name="$P2E"  value="0,0" />
         <Keyword name="$P2B"  value="32" />
         <Keyword name="$P2R"  value="262144" />
         <Keyword name="$P2N"  value="FSC-H" />
         <Keyword name="P1MS"  value="0" />
         <Keyword name="P1BS"  value="0" />
         <Keyword name="P1DISPLAY"  value="LIN" />
         <Keyword name="$P1G"  value="1.0" />
         <Keyword name="$P1V"  value="283" />
         <Keyword name="$P1E"  value="0,0" />
         <Keyword name="$P1B"  value="32" />
         <Keyword name="$P1R"  value="262144" />
         <Keyword name="$P1N"  value="FSC-A" />
         <Keyword name="THRESHOLD"  value="FSC,5000" />
         <Keyword name="APPLY COMPENSATION"  value="TRUE" />
         <Keyword name="SPILL"  value="2,FITC-A,PE-A,1,0.18899999999999997,0,1" />
         <Keyword name="$TIMESTEP"  value="0.01" />
         <Keyword name="LASER4ASF"  value="0.98" />
         <Keyword name="LASER4DELAY"  value="87.78" />
         <Keyword name="LASER4NAME"  value="355 UV" />
         <Keyword name="LASER3ASF"  value="0.87" />
         <Keyword name="LASER3DELAY"  value="46.86" />
         <Keyword name="LASER3NAME"  value="Violet" />
         <Keyword name="LASER2ASF"  value="0.73" />
         <Keyword name="LASER2DELAY"  value="131.51" />
         <Keyword name="LASER2NAME"  value="Red" />
         <Keyword name="LASER1ASF"  value="0.73" />
         <Keyword name="LASER1DELAY"  value="0.00" />
         <Keyword name="LASER1NAME"  value="Blue" />
         <Keyword name="$INST"  value=" " />
         <Keyword name="AUTOBS"  value="TRUE" />
         <Keyword name="FSC ASF"  value="0.66" />
         <Keyword name="$OP"  value="Administrator" />
         <Keyword name="EXPORT TIME"  value="02-AUG-2022-17:33:33" />
         <Keyword name="EXPORT USER NAME"  value="Administrator" />
         <Keyword name="WINDOW EXTENSION"  value="10.00" />
         <Keyword name="CYTNUM"  value="H649225B7003" />
         <Keyword name="SETTINGS"  value="Cytometer" />
         <Keyword name="$CYT"  value="LSRFortessa" />
         <Keyword name="$ETIM"  value="15:33:58" />
         <Keyword name="$BTIM"  value="15:33:49" />
         <Keyword name="$DATE"  value="02-AUG-2022" />
         <Keyword name="GUID"  value="fd6ad78f-5bd9-4e66-93cc-d834006db8cc" />
         <Keyword name="EXPERIMENT NAME"  value="Experiment_229" />
         <Keyword name="$SRC"  value="Specimen_001" />
         <Keyword name="TUBE NAME"  value="Tube_005" />
         <Keyword name="CREATOR"  value="BD FACSDiva Software Version 8.0.1" />
         <Keyword name="$NEXTDATA"  value="0" />
         <Keyword name="$DATATYPE"  value="F" />
         <Keyword name="$BYTEORD"  value="4,3,2,1" />
         <Keyword name="$MODE"  value="L" />
         <Keyword name="$PAR"  value="9" />
         <Keyword name="$TOT"  value="25093              " />
         <Keyword name="$SYS"  value="Windows 7 6.1" />
         <Keyword name="$FIL"  value="Specimen_001_Tube_005_005.fcs" />
         <Keyword name="$ENDDATA"  value="905663             " />
         <Keyword name="$BEGINDATA"  value="2316" />
         <Keyword name="$ENDSTEXT"  value="0" />
         <Keyword name="$BEGINSTEXT"  value="0" />
         <Keyword name="$ENDANALYSIS"  value="0" />
         <Keyword name="$BEGINANALYSIS"  value="0" />
         <Keyword name="FJ_FCS_VERSION"  value="3.1" />
         <Keyword name="$P1S"  value="" />
         <Keyword name="$P2S"  value="" />
         <Keyword name="$P3S"  value="" />
         <Keyword name="$P4S"  value="" />
         <Keyword name="$P5S"  value="" />
         <Keyword name="$P6S"  value="" />
         <Keyword name="$P9S"  value="" />
         <Keyword name="$P10N"  value="Comp-FITC-A" />
         <Keyword name="$P10S"  value="CD206" />
         <Keyword name="$P10R"  value="262144" />
         <Keyword name="$P11N"  value="Comp-PE-A" />
         <Keyword name="$P11S"  value="CD86" />
         <Keyword name="$P11R"  value="262144" />
       </Keywords>
       <SampleNode name="Specimen_001_Tube_005_005.fcs"  annotation=""  owningGroup=""  expanded="1"  sortPriority="10"  count="25093"  sampleID="1" >
         <Graph smoothing="0"  backColor="#ffffff"  foreColor="#000000"  type="Pseudocolor"  fast="1"  rowCount="25093" >
           <Axis dimension="x"  name="FSC-A"  label=""  auto="auto" />
           <Axis dimension="y"  name="SSC-A"  label=""  auto="auto" />
           <GraphSettings level="5%"  smoothingHighResolution="1"  contourHighResolution="1"  histogramSmoothingCount="0"  graphResolution="256"  showOutliers="0"  drawLargeDots="0"  dotsToDraw="8000"  tint="le.chartfill.tinted.40"  lineWeight="le.lineweight.normal"  lineStyle="le.linestyle.solid" />
           <GraphEnvironment showGrid="0"  showAxes="tnlTNL"  showGates="1"  showFreqOnPlots="1"  showGateNameOnPlots="1"  showMedians="0"  showUncomped="0"  addEventParam="0"  lastYAxisName="" >
             <TextTraits font="SansSerif"  size="12"  name="Labels"  style="plain"  color="#000000"  background="#00ffffff"  just="left" />
             <TextTraits font="SansSerif"  size="12"  name="LayoutGates"  style="plain"  color="#000000"  background="#00ffffff"  just="left" />
             <TextTraits font="SansSerif"  size="10"  name="Numbers"  style="plain"  color="#000000"  background="#00ffffff"  just="left" />
             <TextTraits font="SansSerif"  size="10"  name="Legend"  style="plain"  color="#000000"  background="#00ffffff"  just="left" />
           </GraphEnvironment>
         </Graph>
         <Subpopulations>
           <Population name="cells"  annotation=""  owningGroup="8.3 天天 流式双标"  expanded="1"  sortPriority="10"  count="18922" >
             <Graph smoothing="0"  backColor="#ffffff"  foreColor="#000000"  type="Pseudocolor"  fast="1"  rowCount="25093" >
               <Axis dimension="x"  name="FSC-A"  label=""  auto="auto" />
               <Axis dimension="y"  name="FSC-H"  label=""  auto="auto" />
               <GraphSettings level="5%"  smoothingHighResolution="1"  contourHighResolution="1"  histogramSmoothingCount="0"  graphResolution="256"  showOutliers="0"  drawLargeDots="0"  dotsToDraw="8000"  tint="le.chartfill.tinted.40"  lineWeight="le.lineweight.normal"  lineStyle="le.linestyle.solid" />
               <GraphEnvironment showGrid="0"  showAxes="tnlTNL"  showGates="1"  showFreqOnPlots="1"  showGateNameOnPlots="1"  showMedians="0"  showUncomped="0"  addEventParam="0"  lastYAxisName="" >
                 <TextTraits font="SansSerif"  size="12"  name="Labels"  style="plain"  color="#000000"  background="#00ffffff"  just="left" />
                 <TextTraits font="SansSerif"  size="12"  name="LayoutGates"  style="plain"  color="#000000"  background="#00ffffff"  just="left" />
                 <TextTraits font="SansSerif"  size="10"  name="Numbers"  style="plain"  color="#000000"  background="#00ffffff"  just="left" />
                 <TextTraits font="SansSerif"  size="10"  name="Legend"  style="plain"  color="#000000"  background="#00ffffff"  just="left" />
                 <WindowPosition x="35"  y="154"  width="390"  height="520"  displayed="1"  panelState="---" />
               </GraphEnvironment>
             </Graph>
             <Gate gating:id="ID678372101" >
               <gating:PolygonGate eventsInside="1"  annoOffsetX="44"  annoOffsetY="-79"  tint="#000000"  isTinted="0"  lineWeight="Normal"  userDefined="1"  quadId="-1"  gateResolution="256" >
                 <gating:dimension>
                   <data-type:fcs-dimension data-type:name="FSC-A" />
                 </gating:dimension>
                 <gating:dimension>
                   <data-type:fcs-dimension data-type:name="SSC-A" />
                 </gating:dimension>
                 <gating:vertex>
                   <gating:coordinate data-type:value="92521.4117647059" />
                   <gating:coordinate data-type:value="23096.3876651982" />
                 </gating:vertex>
                 <gating:vertex>
                   <gating:coordinate data-type:value="180637.0420168067" />
                   <gating:coordinate data-type:value="25406.0264317181" />
                 </gating:vertex>
                 <gating:vertex>
                   <gating:coordinate data-type:value="215883.294117647" />
                   <gating:coordinate data-type:value="61205.4273127753" />
                 </gating:vertex>
                 <gating:vertex>
                   <gating:coordinate data-type:value="200463.0588235294" />
                   <gating:coordinate data-type:value="99314.4669603524" />
                 </gating:vertex>
                 <gating:vertex>
                   <gating:coordinate data-type:value="142086.4537815126" />
                   <gating:coordinate data-type:value="103933.7444933921" />
                 </gating:vertex>
                 <gating:vertex>
                   <gating:coordinate data-type:value="104637.3109243698" />
                   <gating:coordinate data-type:value="92385.550660793" />
                 </gating:vertex>
                 <gating:vertex>
                   <gating:coordinate data-type:value="71593.9495798319" />
                   <gating:coordinate data-type:value="73908.4405286344" />
                 </gating:vertex>
                 <gating:vertex>
                   <gating:coordinate data-type:value="73796.8403361344" />
                   <gating:coordinate data-type:value="41573.4977973568" />
                 </gating:vertex>
               </gating:PolygonGate>
             </Gate>
             <Subpopulations>
               <Population name="Singlets"  annotation=""  owningGroup="8.3 天天 流式双标"  expanded="1"  sortPriority="10"  count="18867" >
                 <Graph smoothing="0"  backColor="#ffffff"  foreColor="#000000"  type="Pseudocolor"  fast="1"  rowCount="25093" >
                   <Axis dimension="x"  name="Comp-FITC-A"  label=""  auto="auto" />
                   <Axis dimension="y"  name="Comp-PE-A"  label=""  auto="auto" />
                   <GraphSettings level="5%"  smoothingHighResolution="1"  contourHighResolution="1"  histogramSmoothingCount="0"  graphResolution="256"  showOutliers="0"  drawLargeDots="0"  dotsToDraw="8000"  tint="le.chartfill.tinted.40"  lineWeight="le.lineweight.normal"  lineStyle="le.linestyle.solid" />
                   <GraphEnvironment showGrid="0"  showAxes="tnlTNL"  showGates="1"  showFreqOnPlots="1"  showGateNameOnPlots="1"  showMedians="0"  showUncomped="0"  addEventParam="0"  lastYAxisName="" >
                    <TextTraits font="SansSerif"  size="12"  name="Labels"  style="plain"  color="#000000"  background="#00ffffff"  just="left" />
                    <TextTraits font="SansSerif"  size="12"  name="LayoutGates"  style="plain"  color="#000000"  background="#00ffffff"  just="left" />
                    <TextTraits font="SansSerif"  size="10"  name="Numbers"  style="plain"  color="#000000"  background="#00ffffff"  just="left" />
                    <TextTraits font="SansSerif"  size="10"  name="Legend"  style="plain"  color="#000000"  background="#00ffffff"  just="left" />
                    <WindowPosition x="655"  y="76"  width="390"  height="520"  displayed="1"  panelState="---" />
                   </GraphEnvironment>
                 </Graph>
                 <Gate gating:id="ID113559852"  gating:parent_id="ID678372101" >
                   <gating:PolygonGate eventsInside="1"  annoOffsetX="12"  annoOffsetY="-88"  tint="#000000"  isTinted="0"  lineWeight="Normal"  userDefined="1"  quadId="-1"  gateResolution="256" >
                    <gating:dimension>
                    <data-type:fcs-dimension data-type:name="FSC-A" />
                    </gating:dimension>
                    <gating:dimension>
                    <data-type:fcs-dimension data-type:name="FSC-H" />
                    </gating:dimension>
                    <gating:vertex>
                    <gating:coordinate data-type:value="216984.7394957983" />
                    <gating:coordinate data-type:value="197474.1145374449" />
                    </gating:vertex>
                    <gating:vertex>
                    <gating:coordinate data-type:value="128869.1092436975" />
                    <gating:coordinate data-type:value="136268.6872246696" />
                    </gating:vertex>
                    <gating:vertex>
                    <gating:coordinate data-type:value="49565.0420168067" />
                    <gating:coordinate data-type:value="55431.3303964758" />
                    </gating:vertex>
                    <gating:vertex>
                    <gating:coordinate data-type:value="41854.9243697479" />
                    <gating:coordinate data-type:value="24251.2070484582" />
                    </gating:vertex>
                    <gating:vertex>
                    <gating:coordinate data-type:value="73796.8403361344" />
                    <gating:coordinate data-type:value="42728.3171806167" />
                    </gating:vertex>
                    <gating:vertex>
                    <gating:coordinate data-type:value="156405.243697479" />
                    <gating:coordinate data-type:value="108553.0220264317" />
                    </gating:vertex>
                    <gating:vertex>
                    <gating:coordinate data-type:value="231303.5294117647" />
                    <gating:coordinate data-type:value="180151.8237885463" />
                    </gating:vertex>
                    <gating:vertex>
                    <gating:coordinate data-type:value="235709.3109243698" />
                    <gating:coordinate data-type:value="203248.2114537445" />
                    </gating:vertex>
                   </gating:PolygonGate>
                 </Gate>
                 <Subpopulations>
                   <Population name="Q1: CD206- , CD86+"  annotation=""  owningGroup="8.3 天天 流式双标"  expanded="1"  sortPriority="10"  count="6566" >
                    <Graph smoothing="0"  backColor="#ffffff"  foreColor="#000000"  type="Pseudocolor"  fast="1"  rowCount="25093" >
                    <Axis dimension="x"  name="Comp-FITC-A"  label=""  auto="auto" />
                    <Axis dimension="y"  name="Comp-PE-A"  label=""  auto="auto" />
                    <GraphSettings level="5%"  smoothingHighResolution="1"  contourHighResolution="1"  histogramSmoothingCount="0"  graphResolution="256"  showOutliers="0"  drawLargeDots="0"  dotsToDraw="8000"  tint="le.chartfill.tinted.40"  lineWeight="le.lineweight.normal"  lineStyle="le.linestyle.solid" />
                    <GraphEnvironment showGrid="0"  showAxes="tnlTNL"  showGates="1"  showFreqOnPlots="1"  showGateNameOnPlots="1"  showMedians="0"  showUncomped="0"  addEventParam="0"  lastYAxisName="" >
                    <TextTraits font="SansSerif"  size="12"  name="Labels"  style="plain"  color="#000000"  background="#00ffffff"  just="left" />
                    <TextTraits font="SansSerif"  size="12"  name="LayoutGates"  style="plain"  color="#000000"  background="#00ffffff"  just="left" />
                    <TextTraits font="SansSerif"  size="10"  name="Numbers"  style="plain"  color="#000000"  background="#00ffffff"  just="left" />
                    <TextTraits font="SansSerif"  size="10"  name="Legend"  style="plain"  color="#000000"  background="#00ffffff"  just="left" />
                    <WindowPosition x="655"  y="76"  width="390"  height="520"  displayed="1"  panelState="---" />
                    </GraphEnvironment>
                    </Graph>
                    <Gate gating:id="ID467758965"  gating:parent_id="ID113559852" >
                    <gating:RectangleGate eventsInside="1"  annoOffsetX="0"  annoOffsetY="0"  tint="#000000"  isTinted="0"  lineWeight="Normal"  userDefined="1"  percentX="0"  percentY="0" >
                    <gating:dimension gating:max="357.6050545983764" >
                    <data-type:fcs-dimension data-type:name="Comp-FITC-A" />
                    </gating:dimension>
                    <gating:dimension gating:min="839.1914382957797" >
                    <data-type:fcs-dimension data-type:name="Comp-PE-A" />
                    </gating:dimension>
                    </gating:RectangleGate>
                    </Gate>
                   </Population>
                   <Population name="Q2: CD206+ , CD86+"  annotation=""  owningGroup="8.3 天天 流式双标"  expanded="1"  sortPriority="10"  count="51" >
                    <Graph smoothing="0"  backColor="#ffffff"  foreColor="#000000"  type="Pseudocolor"  fast="1"  rowCount="25093" >
                    <Axis dimension="x"  name="Comp-FITC-A"  label=""  auto="auto" />
                    <Axis dimension="y"  name="Comp-PE-A"  label=""  auto="auto" />
                    <GraphSettings level="5%"  smoothingHighResolution="1"  contourHighResolution="1"  histogramSmoothingCount="0"  graphResolution="256"  showOutliers="0"  drawLargeDots="0"  dotsToDraw="8000"  tint="le.chartfill.tinted.40"  lineWeight="le.lineweight.normal"  lineStyle="le.linestyle.solid" />
                    <GraphEnvironment showGrid="0"  showAxes="tnlTNL"  showGates="1"  showFreqOnPlots="1"  showGateNameOnPlots="1"  showMedians="0"  showUncomped="0"  addEventParam="0"  lastYAxisName="" >
                    <TextTraits font="SansSerif"  size="12"  name="Labels"  style="plain"  color="#000000"  background="#00ffffff"  just="left" />
                    <TextTraits font="SansSerif"  size="12"  name="LayoutGates"  style="plain"  color="#000000"  background="#00ffffff"  just="left" />
                    <TextTraits font="SansSerif"  size="10"  name="Numbers"  style="plain"  color="#000000"  background="#00ffffff"  just="left" />
                    <TextTraits font="SansSerif"  size="10"  name="Legend"  style="plain"  color="#000000"  background="#00ffffff"  just="left" />
                    <WindowPosition x="655"  y="76"  width="390"  height="520"  displayed="1"  panelState="---" />
                    </GraphEnvironment>
                    </Graph>
                    <Gate gating:id="ID1834776735"  gating:parent_id="ID113559852" >
                    <gating:RectangleGate eventsInside="1"  annoOffsetX="0"  annoOffsetY="0"  tint="#000000"  isTinted="0"  lineWeight="Normal"  userDefined="1"  percentX="0"  percentY="0" >
                    <gating:dimension gating:min="357.6050545983764" >
                    <data-type:fcs-dimension data-type:name="Comp-FITC-A" />
                    </gating:dimension>
                    <gating:dimension gating:min="839.1914382957797" >
                    <data-type:fcs-dimension data-type:name="Comp-PE-A" />
                    </gating:dimension>
                    </gating:RectangleGate>
                    </Gate>
                   </Population>
                   <Population name="Q3: CD206+ , CD86-"  annotation=""  owningGroup="8.3 天天 流式双标"  expanded="1"  sortPriority="10"  count="1631" >
                    <Graph smoothing="0"  backColor="#ffffff"  foreColor="#000000"  type="Pseudocolor"  fast="1"  rowCount="25093" >
                    <Axis dimension="x"  name="Comp-FITC-A"  label=""  auto="auto" />
                    <Axis dimension="y"  name="Comp-PE-A"  label=""  auto="auto" />
                    <GraphSettings level="5%"  smoothingHighResolution="1"  contourHighResolution="1"  histogramSmoothingCount="0"  graphResolution="256"  showOutliers="0"  drawLargeDots="0"  dotsToDraw="8000"  tint="le.chartfill.tinted.40"  lineWeight="le.lineweight.normal"  lineStyle="le.linestyle.solid" />
                    <GraphEnvironment showGrid="0"  showAxes="tnlTNL"  showGates="1"  showFreqOnPlots="1"  showGateNameOnPlots="1"  showMedians="0"  showUncomped="0"  addEventParam="0"  lastYAxisName="" >
                    <TextTraits font="SansSerif"  size="12"  name="Labels"  style="plain"  color="#000000"  background="#00ffffff"  just="left" />
                    <TextTraits font="SansSerif"  size="12"  name="LayoutGates"  style="plain"  color="#000000"  background="#00ffffff"  just="left" />
                    <TextTraits font="SansSerif"  size="10"  name="Numbers"  style="plain"  color="#000000"  background="#00ffffff"  just="left" />
                    <TextTraits font="SansSerif"  size="10"  name="Legend"  style="plain"  color="#000000"  background="#00ffffff"  just="left" />
                    <WindowPosition x="655"  y="76"  width="390"  height="520"  displayed="1"  panelState="---" />
                    </GraphEnvironment>
                    </Graph>
                    <Gate gating:id="ID1374897872"  gating:parent_id="ID113559852" >
                    <gating:RectangleGate eventsInside="1"  annoOffsetX="0"  annoOffsetY="0"  tint="#000000"  isTinted="0"  lineWeight="Normal"  userDefined="1"  percentX="0"  percentY="0" >
                    <gating:dimension gating:min="357.6050545983764" >
                    <data-type:fcs-dimension data-type:name="Comp-FITC-A" />
                    </gating:dimension>
                    <gating:dimension gating:max="839.1914382957797" >
                    <data-type:fcs-dimension data-type:name="Comp-PE-A" />
                    </gating:dimension>
                    </gating:RectangleGate>
                    </Gate>
                   </Population>
                   <Population name="Q4: CD206- , CD86-"  annotation=""  owningGroup="8.3 天天 流式双标"  expanded="1"  sortPriority="10"  count="10619" >
                    <Graph smoothing="0"  backColor="#ffffff"  foreColor="#000000"  type="Pseudocolor"  fast="1"  rowCount="25093" >
                    <Axis dimension="x"  name="Comp-FITC-A"  label=""  auto="auto" />
                    <Axis dimension="y"  name="Comp-PE-A"  label=""  auto="auto" />
                    <GraphSettings level="5%"  smoothingHighResolution="1"  contourHighResolution="1"  histogramSmoothingCount="0"  graphResolution="256"  showOutliers="0"  drawLargeDots="0"  dotsToDraw="8000"  tint="le.chartfill.tinted.40"  lineWeight="le.lineweight.normal"  lineStyle="le.linestyle.solid" />
                    <GraphEnvironment showGrid="0"  showAxes="tnlTNL"  showGates="1"  showFreqOnPlots="1"  showGateNameOnPlots="1"  showMedians="0"  showUncomped="0"  addEventParam="0"  lastYAxisName="" >
                    <TextTraits font="SansSerif"  size="12"  name="Labels"  style="plain"  color="#000000"  background="#00ffffff"  just="left" />
                    <TextTraits font="SansSerif"  size="12"  name="LayoutGates"  style="plain"  color="#000000"  background="#00ffffff"  just="left" />
                    <TextTraits font="SansSerif"  size="10"  name="Numbers"  style="plain"  color="#000000"  background="#00ffffff"  just="left" />
                    <TextTraits font="SansSerif"  size="10"  name="Legend"  style="plain"  color="#000000"  background="#00ffffff"  just="left" />
                    <WindowPosition x="655"  y="76"  width="390"  height="520"  displayed="1"  panelState="---" />
                    </GraphEnvironment>
                    </Graph>
                    <Gate gating:id="ID984492984"  gating:parent_id="ID113559852" >
                    <gating:RectangleGate eventsInside="1"  annoOffsetX="0"  annoOffsetY="0"  tint="#000000"  isTinted="0"  lineWeight="Normal"  userDefined="1"  percentX="0"  percentY="0" >
                    <gating:dimension gating:max="357.6050545983764" >
                    <data-type:fcs-dimension data-type:name="Comp-FITC-A" />
                    </gating:dimension>
                    <gating:dimension gating:max="839.1914382957797" >
                    <data-type:fcs-dimension data-type:name="Comp-PE-A" />
                    </gating:dimension>
                    </gating:RectangleGate>
                    </Gate>
                   </Population>
                 </Subpopulations>
               </Population>
             </Subpopulations>
           </Population>
         </Subpopulations>
       </SampleNode>
     </Sample>
     <Sample>
       <DataSet uri="file:/C:/Users/ZY/Desktop/8.3%20天天%20流式双标/Specimen_001_Tube_036_036.fcs"  sampleID="7" />
       <transforms:spilloverMatrix prefix="Comp-"  name="Acquisition-defined"  editable="0"  color="#c0c0c0"  version="FlowJo-10.0.7r2"  status="FINALIZED"  transforms:id="5a41236d-f004-44b3-8cf5-5a070691e9a8"  suffix="" >
         <data-type:parameters>
           <data-type:parameter data-type:name="FITC-A" />
           <data-type:parameter data-type:name="PE-A" />
         </data-type:parameters>
         <transforms:spillover data-type:parameter="FITC-A" >
           <transforms:coefficient data-type:parameter="FITC-A"  transforms:value="1" />
           <transforms:coefficient data-type:parameter="PE-A"  transforms:value="0.1889999956" />
         </transforms:spillover>
         <transforms:spillover data-type:parameter="PE-A" >
           <transforms:coefficient data-type:parameter="FITC-A"  transforms:value="0" />
           <transforms:coefficient data-type:parameter="PE-A"  transforms:value="1" />
         </transforms:spillover>
       </transforms:spilloverMatrix>
       <Transformations>
         <transforms:linear transforms:minRange="0"  transforms:maxRange="262144"  gain="1" >
           <data-type:parameter data-type:name="FSC-A" />
         </transforms:linear>
         <transforms:linear transforms:minRange="0"  transforms:maxRange="262144"  gain="1" >
           <data-type:parameter data-type:name="FSC-H" />
         </transforms:linear>
         <transforms:linear transforms:minRange="0"  transforms:maxRange="262144"  gain="1" >
           <data-type:parameter data-type:name="FSC-W" />
         </transforms:linear>
         <transforms:linear transforms:minRange="0"  transforms:maxRange="262144"  gain="1" >
           <data-type:parameter data-type:name="SSC-A" />
         </transforms:linear>
         <transforms:linear transforms:minRange="0"  transforms:maxRange="262144"  gain="1" >
           <data-type:parameter data-type:name="SSC-H" />
         </transforms:linear>
         <transforms:linear transforms:minRange="0"  transforms:maxRange="262144"  gain="1" >
           <data-type:parameter data-type:name="SSC-W" />
         </transforms:linear>
         <transforms:biex transforms:length="256"  transforms:maxRange="82897.211494718"  transforms:neg="0"  transforms:width="-15.8489319246"  transforms:pos="3.918539922" >
           <data-type:parameter data-type:name="FITC-A" />
         </transforms:biex>
         <transforms:biex transforms:length="256"  transforms:maxRange="82897.211494718"  transforms:neg="0"  transforms:width="-15.8489319246"  transforms:pos="3.918539922" >
           <data-type:parameter data-type:name="PE-A" />
         </transforms:biex>
         <transforms:linear transforms:minRange="0"  transforms:maxRange="16"  gain="1" >
           <data-type:parameter data-type:name="Time" />
         </transforms:linear>
         <transforms:biex transforms:length="256"  transforms:maxRange="82897.211494718"  transforms:neg="0"  transforms:width="-15.8489319246"  transforms:pos="3.918539922" >
           <data-type:parameter data-type:name="Comp-FITC-A" />
         </transforms:biex>
         <transforms:biex transforms:length="256"  transforms:maxRange="82897.211494718"  transforms:neg="0"  transforms:width="-15.8489319246"  transforms:pos="3.918539922" >
           <data-type:parameter data-type:name="Comp-PE-A" />
         </transforms:biex>
       </Transformations>
       <Keywords>
         <Keyword name="CST REGULATORY STATUS"  value="RUO Performance Check" />
         <Keyword name="CST PERFORMANCE EXPIRED"  value="2021-12-18T11:18:09-08:00" />
         <Keyword name="CST BEADS EXPIRED"  value="True" />
         <Keyword name="CST BASELINE DATE"  value="2021-12-17T11:13:35-08:00" />
         <Keyword name="CST SETUP DATE"  value="2021-12-17T11:18:09-08:00" />
         <Keyword name="CYTOMETER CONFIG CREATE DATE"  value="2016-11-29T22:55:00-08:00" />
         <Keyword name="CYTOMETER CONFIG NAME"  value="service of 5-Blue 3-Red 3-Violet 2-355 UV" />
         <Keyword name="CST BEADS LOT ID"  value="80605" />
         <Keyword name="CST SETUP STATUS"  value="SUCCESS" />
         <Keyword name="P9MS"  value="0" />
         <Keyword name="P9BS"  value="0" />
         <Keyword name="$P9G"  value="1.0" />
         <Keyword name="$P9E"  value="0,0" />
         <Keyword name="$P9B"  value="32" />
         <Keyword name="$P9R"  value="16" />
         <Keyword name="$P9N"  value="Time" />
         <Keyword name="P8MS"  value="0" />
         <Keyword name="P8BS"  value="119" />
         <Keyword name="P8DISPLAY"  value="LOG" />
         <Keyword name="$P8G"  value="1.0" />
         <Keyword name="$P8V"  value="424" />
         <Keyword name="$P8E"  value="0,0" />
         <Keyword name="$P8B"  value="32" />
         <Keyword name="$P8R"  value="262144" />
         <Keyword name="$P8S"  value="CD86" />
         <Keyword name="$P8N"  value="PE-A" />
         <Keyword name="P7MS"  value="0" />
         <Keyword name="P7BS"  value="61" />
         <Keyword name="P7DISPLAY"  value="LOG" />
         <Keyword name="$P7G"  value="1.0" />
         <Keyword name="$P7V"  value="445" />
         <Keyword name="$P7E"  value="0,0" />
         <Keyword name="$P7B"  value="32" />
         <Keyword name="$P7R"  value="262144" />
         <Keyword name="$P7S"  value="CD206" />
         <Keyword name="$P7N"  value="FITC-A" />
         <Keyword name="P6MS"  value="0" />
         <Keyword name="P6BS"  value="-1" />
         <Keyword name="$P6G"  value="1.0" />
         <Keyword name="$P6V"  value="282" />
         <Keyword name="$P6E"  value="0,0" />
         <Keyword name="$P6B"  value="32" />
         <Keyword name="$P6R"  value="262144" />
         <Keyword name="$P6N"  value="SSC-W" />
         <Keyword name="P5MS"  value="0" />
         <Keyword name="P5BS"  value="0" />
         <Keyword name="P5DISPLAY"  value="LIN" />
         <Keyword name="$P5G"  value="1.0" />
         <Keyword name="$P5V"  value="282" />
         <Keyword name="$P5E"  value="0,0" />
         <Keyword name="$P5B"  value="32" />
         <Keyword name="$P5R"  value="262144" />
         <Keyword name="$P5N"  value="SSC-H" />
         <Keyword name="P4MS"  value="0" />
         <Keyword name="P4BS"  value="0" />
         <Keyword name="P4DISPLAY"  value="LIN" />
         <Keyword name="$P4G"  value="1.0" />
         <Keyword name="$P4V"  value="282" />
         <Keyword name="$P4E"  value="0,0" />
         <Keyword name="$P4B"  value="32" />
         <Keyword name="$P4R"  value="262144" />
         <Keyword name="$P4N"  value="SSC-A" />
         <Keyword name="P3MS"  value="0" />
         <Keyword name="P3BS"  value="-1" />
         <Keyword name="$P3G"  value="1.0" />
         <Keyword name="$P3V"  value="283" />
         <Keyword name="$P3E"  value="0,0" />
         <Keyword name="$P3B"  value="32" />
         <Keyword name="$P3R"  value="262144" />
         <Keyword name="$P3N"  value="FSC-W" />
         <Keyword name="P2MS"  value="0" />
         <Keyword name="P2BS"  value="0" />
         <Keyword name="P2DISPLAY"  value="LIN" />
         <Keyword name="$P2G"  value="1.0" />
         <Keyword name="$P2V"  value="283" />
         <Keyword name="$P2E"  value="0,0" />
         <Keyword name="$P2B"  value="32" />
         <Keyword name="$P2R"  value="262144" />
         <Keyword name="$P2N"  value="FSC-H" />
         <Keyword name="P1MS"  value="0" />
         <Keyword name="P1BS"  value="0" />
         <Keyword name="P1DISPLAY"  value="LIN" />
         <Keyword name="$P1G"  value="1.0" />
         <Keyword name="$P1V"  value="283" />
         <Keyword name="$P1E"  value="0,0" />
         <Keyword name="$P1B"  value="32" />
         <Keyword name="$P1R"  value="262144" />
         <Keyword name="$P1N"  value="FSC-A" />
         <Keyword name="THRESHOLD"  value="FSC,5000" />
         <Keyword name="APPLY COMPENSATION"  value="TRUE" />
         <Keyword name="SPILL"  value="2,FITC-A,PE-A,1,0.18899999999999997,0,1" />
         <Keyword name="$TIMESTEP"  value="0.01" />
         <Keyword name="LASER4ASF"  value="0.98" />
         <Keyword name="LASER4DELAY"  value="87.78" />
         <Keyword name="LASER4NAME"  value="355 UV" />
         <Keyword name="LASER3ASF"  value="0.87" />
         <Keyword name="LASER3DELAY"  value="46.86" />
         <Keyword name="LASER3NAME"  value="Violet" />
         <Keyword name="LASER2ASF"  value="0.73" />
         <Keyword name="LASER2DELAY"  value="131.51" />
         <Keyword name="LASER2NAME"  value="Red" />
         <Keyword name="LASER1ASF"  value="0.73" />
         <Keyword name="LASER1DELAY"  value="0.00" />
         <Keyword name="LASER1NAME"  value="Blue" />
         <Keyword name="$INST"  value=" " />
         <Keyword name="AUTOBS"  value="TRUE" />
         <Keyword name="FSC ASF"  value="0.66" />
         <Keyword name="$OP"  value="Administrator" />
         <Keyword name="EXPORT TIME"  value="02-AUG-2022-17:33:46" />
         <Keyword name="EXPORT USER NAME"  value="Administrator" />
         <Keyword name="WINDOW EXTENSION"  value="10.00" />
         <Keyword name="CYTNUM"  value="H649225B7003" />
         <Keyword name="SETTINGS"  value="Cytometer" />
         <Keyword name="$CYT"  value="LSRFortessa" />
         <Keyword name="$ETIM"  value="15:47:17" />
         <Keyword name="$BTIM"  value="15:47:07" />
         <Keyword name="$DATE"  value="02-AUG-2022" />
         <Keyword name="GUID"  value="82984208-73cc-4850-84be-2f70066d753a" />
         <Keyword name="EXPERIMENT NAME"  value="Experiment_229" />
         <Keyword name="$SRC"  value="Specimen_001" />
         <Keyword name="TUBE NAME"  value="Tube_036" />
         <Keyword name="CREATOR"  value="BD FACSDiva Software Version 8.0.1" />
         <Keyword name="$NEXTDATA"  value="0" />
         <Keyword name="$DATATYPE"  value="F" />
         <Keyword name="$BYTEORD"  value="4,3,2,1" />
         <Keyword name="$MODE"  value="L" />
         <Keyword name="$PAR"  value="9" />
         <Keyword name="$TOT"  value="24405              " />
         <Keyword name="$SYS"  value="Windows 7 6.1" />
         <Keyword name="$FIL"  value="Specimen_001_Tube_036_036.fcs" />
         <Keyword name="$ENDDATA"  value="880895             " />
         <Keyword name="$BEGINDATA"  value="2316" />
         <Keyword name="$ENDSTEXT"  value="0" />
         <Keyword name="$BEGINSTEXT"  value="0" />
         <Keyword name="$ENDANALYSIS"  value="0" />
         <Keyword name="$BEGINANALYSIS"  value="0" />
         <Keyword name="FJ_FCS_VERSION"  value="3.1" />
         <Keyword name="$P1S"  value="" />
         <Keyword name="$P2S"  value="" />
         <Keyword name="$P3S"  value="" />
         <Keyword name="$P4S"  value="" />
         <Keyword name="$P5S"  value="" />
         <Keyword name="$P6S"  value="" />
         <Keyword name="$P9S"  value="" />
         <Keyword name="$P10N"  value="Comp-FITC-A" />
         <Keyword name="$P10S"  value="CD206" />
         <Keyword name="$P10R"  value="262144" />
         <Keyword name="$P11N"  value="Comp-PE-A" />
         <Keyword name="$P11S"  value="CD86" />
         <Keyword name="$P11R"  value="262144" />
       </Keywords>
       <SampleNode name="Specimen_001_Tube_036_036.fcs"  annotation=""  owningGroup=""  expanded="1"  sortPriority="10"  count="24405"  sampleID="7" >
         <Graph smoothing="0"  backColor="#ffffff"  foreColor="#000000"  type="Pseudocolor"  fast="1"  rowCount="24405" >
           <Axis dimension="x"  name="FSC-A"  label=""  auto="auto" />
           <Axis dimension="y"  name="SSC-A"  label=""  auto="auto" />
           <GraphSettings level="5%"  smoothingHighResolution="1"  contourHighResolution="1"  histogramSmoothingCount="0"  graphResolution="256"  showOutliers="0"  drawLargeDots="0"  dotsToDraw="8000"  tint="le.chartfill.tinted.40"  lineWeight="le.lineweight.normal"  lineStyle="le.linestyle.solid" />
           <GraphEnvironment showGrid="0"  showAxes="tnlTNL"  showGates="1"  showFreqOnPlots="1"  showGateNameOnPlots="1"  showMedians="0"  showUncomped="0"  addEventParam="0"  lastYAxisName="" >
             <TextTraits font="SansSerif"  size="12"  name="Labels"  style="plain"  color="#000000"  background="#00ffffff"  just="left" />
             <TextTraits font="SansSerif"  size="12"  name="LayoutGates"  style="plain"  color="#000000"  background="#00ffffff"  just="left" />
             <TextTraits font="SansSerif"  size="10"  name="Numbers"  style="plain"  color="#000000"  background="#00ffffff"  just="left" />
             <TextTraits font="SansSerif"  size="10"  name="Legend"  style="plain"  color="#000000"  background="#00ffffff"  just="left" />
           </GraphEnvironment>
         </Graph>
         <Subpopulations>
           <Population name="cells"  annotation=""  owningGroup="8.3 天天 流式双标"  expanded="1"  sortPriority="10"  count="19162" >
             <Graph smoothing="0"  backColor="#ffffff"  foreColor="#000000"  type="Pseudocolor"  fast="1"  rowCount="24405" >
               <Axis dimension="x"  name="FSC-A"  label=""  auto="auto" />
               <Axis dimension="y"  name="FSC-H"  label=""  auto="auto" />
               <GraphSettings level="5%"  smoothingHighResolution="1"  contourHighResolution="1"  histogramSmoothingCount="0"  graphResolution="256"  showOutliers="0"  drawLargeDots="0"  dotsToDraw="8000"  tint="le.chartfill.tinted.40"  lineWeight="le.lineweight.normal"  lineStyle="le.linestyle.solid" />
               <GraphEnvironment showGrid="0"  showAxes="tnlTNL"  showGates="1"  showFreqOnPlots="1"  showGateNameOnPlots="1"  showMedians="0"  showUncomped="0"  addEventParam="0"  lastYAxisName="" >
                 <TextTraits font="SansSerif"  size="12"  name="Labels"  style="plain"  color="#000000"  background="#00ffffff"  just="left" />
                 <TextTraits font="SansSerif"  size="12"  name="LayoutGates"  style="plain"  color="#000000"  background="#00ffffff"  just="left" />
                 <TextTraits font="SansSerif"  size="10"  name="Numbers"  style="plain"  color="#000000"  background="#00ffffff"  just="left" />
                 <TextTraits font="SansSerif"  size="10"  name="Legend"  style="plain"  color="#000000"  background="#00ffffff"  just="left" />
                 <WindowPosition x="35"  y="154"  width="390"  height="520"  displayed="1"  panelState="---" />
               </GraphEnvironment>
             </Graph>
             <Gate gating:id="ID803094728" >
               <gating:PolygonGate eventsInside="1"  annoOffsetX="44"  annoOffsetY="-79"  tint="#000000"  isTinted="0"  lineWeight="Normal"  userDefined="1"  quadId="-1"  gateResolution="256" >
                 <gating:dimension>
                   <data-type:fcs-dimension data-type:name="FSC-A" />
                 </gating:dimension>
                 <gating:dimension>
                   <data-type:fcs-dimension data-type:name="SSC-A" />
                 </gating:dimension>
                 <gating:vertex>
                   <gating:coordinate data-type:value="92521.4117647059" />
                   <gating:coordinate data-type:value="23096.3876651982" />
                 </gating:vertex>
                 <gating:vertex>
                   <gating:coordinate data-type:value="180637.0420168067" />
                   <gating:coordinate data-type:value="25406.0264317181" />
                 </gating:vertex>
                 <gating:vertex>
                   <gating:coordinate data-type:value="215883.294117647" />
                   <gating:coordinate data-type:value="61205.4273127753" />
                 </gating:vertex>
                 <gating:vertex>
                   <gating:coordinate data-type:value="200463.0588235294" />
                   <gating:coordinate data-type:value="99314.4669603524" />
                 </gating:vertex>
                 <gating:vertex>
                   <gating:coordinate data-type:value="142086.4537815126" />
                   <gating:coordinate data-type:value="103933.7444933921" />
                 </gating:vertex>
                 <gating:vertex>
                   <gating:coordinate data-type:value="104637.3109243698" />
                   <gating:coordinate data-type:value="92385.550660793" />
                 </gating:vertex>
                 <gating:vertex>
                   <gating:coordinate data-type:value="71593.9495798319" />
                   <gating:coordinate data-type:value="73908.4405286344" />
                 </gating:vertex>
                 <gating:vertex>
                   <gating:coordinate data-type:value="73796.8403361344" />
                   <gating:coordinate data-type:value="41573.4977973568" />
                 </gating:vertex>
               </gating:PolygonGate>
             </Gate>
             <Subpopulations>
               <Population name="Singlets"  annotation=""  owningGroup="8.3 天天 流式双标"  expanded="1"  sortPriority="10"  count="19111" >
                 <Graph smoothing="0"  backColor="#ffffff"  foreColor="#000000"  type="Pseudocolor"  fast="1"  rowCount="24405" >
                   <Axis dimension="x"  name="Comp-FITC-A"  label=""  auto="auto" />
                   <Axis dimension="y"  name="Comp-PE-A"  label=""  auto="auto" />
                   <GraphSettings level="5%"  smoothingHighResolution="1"  contourHighResolution="1"  histogramSmoothingCount="0"  graphResolution="256"  showOutliers="0"  drawLargeDots="0"  dotsToDraw="8000"  tint="le.chartfill.tinted.40"  lineWeight="le.lineweight.normal"  lineStyle="le.linestyle.solid" />
                   <GraphEnvironment showGrid="0"  showAxes="tnlTNL"  showGates="1"  showFreqOnPlots="1"  showGateNameOnPlots="1"  showMedians="0"  showUncomped="0"  addEventParam="0"  lastYAxisName="" >
                    <TextTraits font="SansSerif"  size="12"  name="Labels"  style="plain"  color="#000000"  background="#00ffffff"  just="left" />
                    <TextTraits font="SansSerif"  size="12"  name="LayoutGates"  style="plain"  color="#000000"  background="#00ffffff"  just="left" />
                    <TextTraits font="SansSerif"  size="10"  name="Numbers"  style="plain"  color="#000000"  background="#00ffffff"  just="left" />
                    <TextTraits font="SansSerif"  size="10"  name="Legend"  style="plain"  color="#000000"  background="#00ffffff"  just="left" />
                    <WindowPosition x="655"  y="76"  width="390"  height="520"  displayed="1"  panelState="---" />
                   </GraphEnvironment>
                 </Graph>
                 <Gate gating:id="ID1477575680"  gating:parent_id="ID803094728" >
                   <gating:PolygonGate eventsInside="1"  annoOffsetX="12"  annoOffsetY="-88"  tint="#000000"  isTinted="0"  lineWeight="Normal"  userDefined="1"  quadId="-1"  gateResolution="256" >
                    <gating:dimension>
                    <data-type:fcs-dimension data-type:name="FSC-A" />
                    </gating:dimension>
                    <gating:dimension>
                    <data-type:fcs-dimension data-type:name="FSC-H" />
                    </gating:dimension>
                    <gating:vertex>
                    <gating:coordinate data-type:value="216984.7394957983" />
                    <gating:coordinate data-type:value="197474.1145374449" />
                    </gating:vertex>
                    <gating:vertex>
                    <gating:coordinate data-type:value="128869.1092436975" />
                    <gating:coordinate data-type:value="136268.6872246696" />
                    </gating:vertex>
                    <gating:vertex>
                    <gating:coordinate data-type:value="49565.0420168067" />
                    <gating:coordinate data-type:value="55431.3303964758" />
                    </gating:vertex>
                    <gating:vertex>
                    <gating:coordinate data-type:value="41854.9243697479" />
                    <gating:coordinate data-type:value="24251.2070484582" />
                    </gating:vertex>
                    <gating:vertex>
                    <gating:coordinate data-type:value="73796.8403361344" />
                    <gating:coordinate data-type:value="42728.3171806167" />
                    </gating:vertex>
                    <gating:vertex>
                    <gating:coordinate data-type:value="156405.243697479" />
                    <gating:coordinate data-type:value="108553.0220264317" />
                    </gating:vertex>
                    <gating:vertex>
                    <gating:coordinate data-type:value="231303.5294117647" />
                    <gating:coordinate data-type:value="180151.8237885463" />
                    </gating:vertex>
                    <gating:vertex>
                    <gating:coordinate data-type:value="235709.3109243698" />
                    <gating:coordinate data-type:value="203248.2114537445" />
                    </gating:vertex>
                   </gating:PolygonGate>
                 </Gate>
                 <Subpopulations>
                   <Population name="Q1: CD206- , CD86+"  annotation=""  owningGroup="8.3 天天 流式双标"  expanded="1"  sortPriority="10"  count="7578" >
                    <Graph smoothing="0"  backColor="#ffffff"  foreColor="#000000"  type="Pseudocolor"  fast="1"  rowCount="24405" >
                    <Axis dimension="x"  name="Comp-FITC-A"  label=""  auto="auto" />
                    <Axis dimension="y"  name="Comp-PE-A"  label=""  auto="auto" />
                    <GraphSettings level="5%"  smoothingHighResolution="1"  contourHighResolution="1"  histogramSmoothingCount="0"  graphResolution="256"  showOutliers="0"  drawLargeDots="0"  dotsToDraw="8000"  tint="le.chartfill.tinted.40"  lineWeight="le.lineweight.normal"  lineStyle="le.linestyle.solid" />
                    <GraphEnvironment showGrid="0"  showAxes="tnlTNL"  showGates="1"  showFreqOnPlots="1"  showGateNameOnPlots="1"  showMedians="0"  showUncomped="0"  addEventParam="0"  lastYAxisName="" >
                    <TextTraits font="SansSerif"  size="12"  name="Labels"  style="plain"  color="#000000"  background="#00ffffff"  just="left" />
                    <TextTraits font="SansSerif"  size="12"  name="LayoutGates"  style="plain"  color="#000000"  background="#00ffffff"  just="left" />
                    <TextTraits font="SansSerif"  size="10"  name="Numbers"  style="plain"  color="#000000"  background="#00ffffff"  just="left" />
                    <TextTraits font="SansSerif"  size="10"  name="Legend"  style="plain"  color="#000000"  background="#00ffffff"  just="left" />
                    <WindowPosition x="655"  y="76"  width="390"  height="520"  displayed="1"  panelState="---" />
                    </GraphEnvironment>
                    </Graph>
                    <Gate gating:id="ID571199568"  gating:parent_id="ID1477575680" >
                    <gating:RectangleGate eventsInside="1"  annoOffsetX="0"  annoOffsetY="0"  tint="#000000"  isTinted="0"  lineWeight="Normal"  userDefined="1"  percentX="0"  percentY="0" >
                    <gating:dimension gating:max="357.6050545983764" >
                    <data-type:fcs-dimension data-type:name="Comp-FITC-A" />
                    </gating:dimension>
                    <gating:dimension gating:min="839.1914382957797" >
                    <data-type:fcs-dimension data-type:name="Comp-PE-A" />
                    </gating:dimension>
                    </gating:RectangleGate>
                    </Gate>
                   </Population>
                   <Population name="Q2: CD206+ , CD86+"  annotation=""  owningGroup="8.3 天天 流式双标"  expanded="1"  sortPriority="10"  count="43" >
                    <Graph smoothing="0"  backColor="#ffffff"  foreColor="#000000"  type="Pseudocolor"  fast="1"  rowCount="24405" >
                    <Axis dimension="x"  name="Comp-FITC-A"  label=""  auto="auto" />
                    <Axis dimension="y"  name="Comp-PE-A"  label=""  auto="auto" />
                    <GraphSettings level="5%"  smoothingHighResolution="1"  contourHighResolution="1"  histogramSmoothingCount="0"  graphResolution="256"  showOutliers="0"  drawLargeDots="0"  dotsToDraw="8000"  tint="le.chartfill.tinted.40"  lineWeight="le.lineweight.normal"  lineStyle="le.linestyle.solid" />
                    <GraphEnvironment showGrid="0"  showAxes="tnlTNL"  showGates="1"  showFreqOnPlots="1"  showGateNameOnPlots="1"  showMedians="0"  showUncomped="0"  addEventParam="0"  lastYAxisName="" >
                    <TextTraits font="SansSerif"  size="12"  name="Labels"  style="plain"  color="#000000"  background="#00ffffff"  just="left" />
                    <TextTraits font="SansSerif"  size="12"  name="LayoutGates"  style="plain"  color="#000000"  background="#00ffffff"  just="left" />
                    <TextTraits font="SansSerif"  size="10"  name="Numbers"  style="plain"  color="#000000"  background="#00ffffff"  just="left" />
                    <TextTraits font="SansSerif"  size="10"  name="Legend"  style="plain"  color="#000000"  background="#00ffffff"  just="left" />
                    <WindowPosition x="655"  y="76"  width="390"  height="520"  displayed="1"  panelState="---" />
                    </GraphEnvironment>
                    </Graph>
                    <Gate gating:id="ID899237286"  gating:parent_id="ID1477575680" >
                    <gating:RectangleGate eventsInside="1"  annoOffsetX="0"  annoOffsetY="0"  tint="#000000"  isTinted="0"  lineWeight="Normal"  userDefined="1"  percentX="0"  percentY="0" >
                    <gating:dimension gating:min="357.6050545983764" >
                    <data-type:fcs-dimension data-type:name="Comp-FITC-A" />
                    </gating:dimension>
                    <gating:dimension gating:min="839.1914382957797" >
                    <data-type:fcs-dimension data-type:name="Comp-PE-A" />
                    </gating:dimension>
                    </gating:RectangleGate>
                    </Gate>
                   </Population>
                   <Population name="Q3: CD206+ , CD86-"  annotation=""  owningGroup="8.3 天天 流式双标"  expanded="1"  sortPriority="10"  count="423" >
                    <Graph smoothing="0"  backColor="#ffffff"  foreColor="#000000"  type="Pseudocolor"  fast="1"  rowCount="24405" >
                    <Axis dimension="x"  name="Comp-FITC-A"  label=""  auto="auto" />
                    <Axis dimension="y"  name="Comp-PE-A"  label=""  auto="auto" />
                    <GraphSettings level="5%"  smoothingHighResolution="1"  contourHighResolution="1"  histogramSmoothingCount="0"  graphResolution="256"  showOutliers="0"  drawLargeDots="0"  dotsToDraw="8000"  tint="le.chartfill.tinted.40"  lineWeight="le.lineweight.normal"  lineStyle="le.linestyle.solid" />
                    <GraphEnvironment showGrid="0"  showAxes="tnlTNL"  showGates="1"  showFreqOnPlots="1"  showGateNameOnPlots="1"  showMedians="0"  showUncomped="0"  addEventParam="0"  lastYAxisName="" >
                    <TextTraits font="SansSerif"  size="12"  name="Labels"  style="plain"  color="#000000"  background="#00ffffff"  just="left" />
                    <TextTraits font="SansSerif"  size="12"  name="LayoutGates"  style="plain"  color="#000000"  background="#00ffffff"  just="left" />
                    <TextTraits font="SansSerif"  size="10"  name="Numbers"  style="plain"  color="#000000"  background="#00ffffff"  just="left" />
                    <TextTraits font="SansSerif"  size="10"  name="Legend"  style="plain"  color="#000000"  background="#00ffffff"  just="left" />
                    <WindowPosition x="655"  y="76"  width="390"  height="520"  displayed="1"  panelState="---" />
                    </GraphEnvironment>
                    </Graph>
                    <Gate gating:id="ID1638641863"  gating:parent_id="ID1477575680" >
                    <gating:RectangleGate eventsInside="1"  annoOffsetX="0"  annoOffsetY="0"  tint="#000000"  isTinted="0"  lineWeight="Normal"  userDefined="1"  percentX="0"  percentY="0" >
                    <gating:dimension gating:min="357.6050545983764" >
                    <data-type:fcs-dimension data-type:name="Comp-FITC-A" />
                    </gating:dimension>
                    <gating:dimension gating:max="839.1914382957797" >
                    <data-type:fcs-dimension data-type:name="Comp-PE-A" />
                    </gating:dimension>
                    </gating:RectangleGate>
                    </Gate>
                   </Population>
                   <Population name="Q4: CD206- , CD86-"  annotation=""  owningGroup="8.3 天天 流式双标"  expanded="1"  sortPriority="10"  count="11067" >
                    <Graph smoothing="0"  backColor="#ffffff"  foreColor="#000000"  type="Pseudocolor"  fast="1"  rowCount="24405" >
                    <Axis dimension="x"  name="Comp-FITC-A"  label=""  auto="auto" />
                    <Axis dimension="y"  name="Comp-PE-A"  label=""  auto="auto" />
                    <GraphSettings level="5%"  smoothingHighResolution="1"  contourHighResolution="1"  histogramSmoothingCount="0"  graphResolution="256"  showOutliers="0"  drawLargeDots="0"  dotsToDraw="8000"  tint="le.chartfill.tinted.40"  lineWeight="le.lineweight.normal"  lineStyle="le.linestyle.solid" />
                    <GraphEnvironment showGrid="0"  showAxes="tnlTNL"  showGates="1"  showFreqOnPlots="1"  showGateNameOnPlots="1"  showMedians="0"  showUncomped="0"  addEventParam="0"  lastYAxisName="" >
                    <TextTraits font="SansSerif"  size="12"  name="Labels"  style="plain"  color="#000000"  background="#00ffffff"  just="left" />
                    <TextTraits font="SansSerif"  size="12"  name="LayoutGates"  style="plain"  color="#000000"  background="#00ffffff"  just="left" />
                    <TextTraits font="SansSerif"  size="10"  name="Numbers"  style="plain"  color="#000000"  background="#00ffffff"  just="left" />
                    <TextTraits font="SansSerif"  size="10"  name="Legend"  style="plain"  color="#000000"  background="#00ffffff"  just="left" />
                    <WindowPosition x="655"  y="76"  width="390"  height="520"  displayed="1"  panelState="---" />
                    </GraphEnvironment>
                    </Graph>
                    <Gate gating:id="ID1323502313"  gating:parent_id="ID1477575680" >
                    <gating:RectangleGate eventsInside="1"  annoOffsetX="0"  annoOffsetY="0"  tint="#000000"  isTinted="0"  lineWeight="Normal"  userDefined="1"  percentX="0"  percentY="0" >
                    <gating:dimension gating:max="357.6050545983764" >
                    <data-type:fcs-dimension data-type:name="Comp-FITC-A" />
                    </gating:dimension>
                    <gating:dimension gating:max="839.1914382957797" >
                    <data-type:fcs-dimension data-type:name="Comp-PE-A" />
                    </gating:dimension>
                    </gating:RectangleGate>
                    </Gate>
                   </Population>
                 </Subpopulations>
               </Population>
             </Subpopulations>
           </Population>
         </Subpopulations>
       </SampleNode>
     </Sample>
     <Sample>
       <DataSet uri="file:/C:/Users/ZY/Desktop/8.3%20天天%20流式双标/Specimen_001_Tube_069_069.fcs"  sampleID="14" />
       <transforms:spilloverMatrix prefix="Comp-"  name="Acquisition-defined"  editable="0"  color="#c0c0c0"  version="FlowJo-10.0.7r2"  status="FINALIZED"  transforms:id="5a41236d-f004-44b3-8cf5-5a070691e9a8"  suffix="" >
         <data-type:parameters>
           <data-type:parameter data-type:name="FITC-A" />
           <data-type:parameter data-type:name="PE-A" />
         </data-type:parameters>
         <transforms:spillover data-type:parameter="FITC-A" >
           <transforms:coefficient data-type:parameter="FITC-A"  transforms:value="1" />
           <transforms:coefficient data-type:parameter="PE-A"  transforms:value="0.1889999956" />
         </transforms:spillover>
         <transforms:spillover data-type:parameter="PE-A" >
           <transforms:coefficient data-type:parameter="FITC-A"  transforms:value="0" />
           <transforms:coefficient data-type:parameter="PE-A"  transforms:value="1" />
         </transforms:spillover>
       </transforms:spilloverMatrix>
       <Transformations>
         <transforms:linear transforms:minRange="0"  transforms:maxRange="262144"  gain="1" >
           <data-type:parameter data-type:name="FSC-A" />
         </transforms:linear>
         <transforms:linear transforms:minRange="0"  transforms:maxRange="262144"  gain="1" >
           <data-type:parameter data-type:name="FSC-H" />
         </transforms:linear>
         <transforms:linear transforms:minRange="0"  transforms:maxRange="262144"  gain="1" >
           <data-type:parameter data-type:name="FSC-W" />
         </transforms:linear>
         <transforms:linear transforms:minRange="0"  transforms:maxRange="262144"  gain="1" >
           <data-type:parameter data-type:name="SSC-A" />
         </transforms:linear>
         <transforms:linear transforms:minRange="0"  transforms:maxRange="262144"  gain="1" >
           <data-type:parameter data-type:name="SSC-H" />
         </transforms:linear>
         <transforms:linear transforms:minRange="0"  transforms:maxRange="262144"  gain="1" >
           <data-type:parameter data-type:name="SSC-W" />
         </transforms:linear>
         <transforms:biex transforms:length="256"  transforms:maxRange="82897.211494718"  transforms:neg="0"  transforms:width="-15.8489319246"  transforms:pos="3.918539922" >
           <data-type:parameter data-type:name="FITC-A" />
         </transforms:biex>
         <transforms:biex transforms:length="256"  transforms:maxRange="82897.211494718"  transforms:neg="0"  transforms:width="-15.8489319246"  transforms:pos="3.918539922" >
           <data-type:parameter data-type:name="PE-A" />
         </transforms:biex>
         <transforms:linear transforms:minRange="0"  transforms:maxRange="16"  gain="1" >
           <data-type:parameter data-type:name="Time" />
         </transforms:linear>
         <transforms:biex transforms:length="256"  transforms:maxRange="82897.211494718"  transforms:neg="0"  transforms:width="-15.8489319246"  transforms:pos="3.918539922" >
           <data-type:parameter data-type:name="Comp-FITC-A" />
         </transforms:biex>
         <transforms:biex transforms:length="256"  transforms:maxRange="82897.211494718"  transforms:neg="0"  transforms:width="-15.8489319246"  transforms:pos="3.918539922" >
           <data-type:parameter data-type:name="Comp-PE-A" />
         </transforms:biex>
       </Transformations>
       <Keywords>
         <Keyword name="CST REGULATORY STATUS"  value="RUO Performance Check" />
         <Keyword name="CST PERFORMANCE EXPIRED"  value="2021-12-18T11:18:09-08:00" />
         <Keyword name="CST BEADS EXPIRED"  value="True" />
         <Keyword name="CST BASELINE DATE"  value="2021-12-17T11:13:35-08:00" />
         <Keyword name="CST SETUP DATE"  value="2021-12-17T11:18:09-08:00" />
         <Keyword name="CYTOMETER CONFIG CREATE DATE"  value="2016-11-29T22:55:00-08:00" />
         <Keyword name="CYTOMETER CONFIG NAME"  value="service of 5-Blue 3-Red 3-Violet 2-355 UV" />
         <Keyword name="CST BEADS LOT ID"  value="80605" />
         <Keyword name="CST SETUP STATUS"  value="SUCCESS" />
         <Keyword name="P9MS"  value="0" />
         <Keyword name="P9BS"  value="0" />
         <Keyword name="$P9G"  value="1.0" />
         <Keyword name="$P9E"  value="0,0" />
         <Keyword name="$P9B"  value="32" />
         <Keyword name="$P9R"  value="16" />
         <Keyword name="$P9N"  value="Time" />
         <Keyword name="P8MS"  value="0" />
         <Keyword name="P8BS"  value="106" />
         <Keyword name="P8DISPLAY"  value="LOG" />
         <Keyword name="$P8G"  value="1.0" />
         <Keyword name="$P8V"  value="424" />
         <Keyword name="$P8E"  value="0,0" />
         <Keyword name="$P8B"  value="32" />
         <Keyword name="$P8R"  value="262144" />
         <Keyword name="$P8S"  value="CD86" />
         <Keyword name="$P8N"  value="PE-A" />
         <Keyword name="P7MS"  value="0" />
         <Keyword name="P7BS"  value="65" />
         <Keyword name="P7DISPLAY"  value="LOG" />
         <Keyword name="$P7G"  value="1.0" />
         <Keyword name="$P7V"  value="445" />
         <Keyword name="$P7E"  value="0,0" />
         <Keyword name="$P7B"  value="32" />
         <Keyword name="$P7R"  value="262144" />
         <Keyword name="$P7S"  value="CD206" />
         <Keyword name="$P7N"  value="FITC-A" />
         <Keyword name="P6MS"  value="0" />
         <Keyword name="P6BS"  value="-1" />
         <Keyword name="$P6G"  value="1.0" />
         <Keyword name="$P6V"  value="282" />
         <Keyword name="$P6E"  value="0,0" />
         <Keyword name="$P6B"  value="32" />
         <Keyword name="$P6R"  value="262144" />
         <Keyword name="$P6N"  value="SSC-W" />
         <Keyword name="P5MS"  value="0" />
         <Keyword name="P5BS"  value="0" />
         <Keyword name="P5DISPLAY"  value="LIN" />
         <Keyword name="$P5G"  value="1.0" />
         <Keyword name="$P5V"  value="282" />
         <Keyword name="$P5E"  value="0,0" />
         <Keyword name="$P5B"  value="32" />
         <Keyword name="$P5R"  value="262144" />
         <Keyword name="$P5N"  value="SSC-H" />
         <Keyword name="P4MS"  value="0" />
         <Keyword name="P4BS"  value="0" />
         <Keyword name="P4DISPLAY"  value="LIN" />
         <Keyword name="$P4G"  value="1.0" />
         <Keyword name="$P4V"  value="282" />
         <Keyword name="$P4E"  value="0,0" />
         <Keyword name="$P4B"  value="32" />
         <Keyword name="$P4R"  value="262144" />
         <Keyword name="$P4N"  value="SSC-A" />
         <Keyword name="P3MS"  value="0" />
         <Keyword name="P3BS"  value="-1" />
         <Keyword name="$P3G"  value="1.0" />
         <Keyword name="$P3V"  value="283" />
         <Keyword name="$P3E"  value="0,0" />
         <Keyword name="$P3B"  value="32" />
         <Keyword name="$P3R"  value="262144" />
         <Keyword name="$P3N"  value="FSC-W" />
         <Keyword name="P2MS"  value="0" />
         <Keyword name="P2BS"  value="0" />
         <Keyword name="P2DISPLAY"  value="LIN" />
         <Keyword name="$P2G"  value="1.0" />
         <Keyword name="$P2V"  value="283" />
         <Keyword name="$P2E"  value="0,0" />
         <Keyword name="$P2B"  value="32" />
         <Keyword name="$P2R"  value="262144" />
         <Keyword name="$P2N"  value="FSC-H" />
         <Keyword name="P1MS"  value="0" />
         <Keyword name="P1BS"  value="0" />
         <Keyword name="P1DISPLAY"  value="LIN" />
         <Keyword name="$P1G"  value="1.0" />
         <Keyword name="$P1V"  value="283" />
         <Keyword name="$P1E"  value="0,0" />
         <Keyword name="$P1B"  value="32" />
         <Keyword name="$P1R"  value="262144" />
         <Keyword name="$P1N"  value="FSC-A" />
         <Keyword name="THRESHOLD"  value="FSC,5000" />
         <Keyword name="APPLY COMPENSATION"  value="TRUE" />
         <Keyword name="SPILL"  value="2,FITC-A,PE-A,1,0.18899999999999997,0,1" />
         <Keyword name="$TIMESTEP"  value="0.01" />
         <Keyword name="LASER4ASF"  value="0.98" />
         <Keyword name="LASER4DELAY"  value="87.78" />
         <Keyword name="LASER4NAME"  value="355 UV" />
         <Keyword name="LASER3ASF"  value="0.87" />
         <Keyword name="LASER3DELAY"  value="46.86" />
         <Keyword name="LASER3NAME"  value="Violet" />
         <Keyword name="LASER2ASF"  value="0.73" />
         <Keyword name="LASER2DELAY"  value="131.51" />
         <Keyword name="LASER2NAME"  value="Red" />
         <Keyword name="LASER1ASF"  value="0.73" />
         <Keyword name="LASER1DELAY"  value="0.00" />
         <Keyword name="LASER1NAME"  value="Blue" />
         <Keyword name="$INST"  value=" " />
         <Keyword name="AUTOBS"  value="TRUE" />
         <Keyword name="FSC ASF"  value="0.66" />
         <Keyword name="$OP"  value="Administrator" />
         <Keyword name="EXPORT TIME"  value="02-AUG-2022-17:33:57" />
         <Keyword name="EXPORT USER NAME"  value="Administrator" />
         <Keyword name="WINDOW EXTENSION"  value="10.00" />
         <Keyword name="CYTNUM"  value="H649225B7003" />
         <Keyword name="SETTINGS"  value="Cytometer" />
         <Keyword name="$CYT"  value="LSRFortessa" />
         <Keyword name="$ETIM"  value="16:08:11" />
         <Keyword name="$BTIM"  value="16:07:56" />
         <Keyword name="$DATE"  value="02-AUG-2022" />
         <Keyword name="GUID"  value="64fde969-7925-4287-bc67-23454871b0f1" />
         <Keyword name="EXPERIMENT NAME"  value="Experiment_229" />
         <Keyword name="$SRC"  value="Specimen_001" />
         <Keyword name="TUBE NAME"  value="Tube_069" />
         <Keyword name="CREATOR"  value="BD FACSDiva Software Version 8.0.1" />
         <Keyword name="$NEXTDATA"  value="0" />
         <Keyword name="$DATATYPE"  value="F" />
         <Keyword name="$BYTEORD"  value="4,3,2,1" />
         <Keyword name="$MODE"  value="L" />
         <Keyword name="$PAR"  value="9" />
         <Keyword name="$TOT"  value="28512              " />
         <Keyword name="$SYS"  value="Windows 7 6.1" />
         <Keyword name="$FIL"  value="Specimen_001_Tube_069_069.fcs" />
         <Keyword name="$ENDDATA"  value="1028747            " />
         <Keyword name="$BEGINDATA"  value="2316" />
         <Keyword name="$ENDSTEXT"  value="0" />
         <Keyword name="$BEGINSTEXT"  value="0" />
         <Keyword name="$ENDANALYSIS"  value="0" />
         <Keyword name="$BEGINANALYSIS"  value="0" />
         <Keyword name="FJ_FCS_VERSION"  value="3.1" />
         <Keyword name="$P1S"  value="" />
         <Keyword name="$P2S"  value="" />
         <Keyword name="$P3S"  value="" />
         <Keyword name="$P4S"  value="" />
         <Keyword name="$P5S"  value="" />
         <Keyword name="$P6S"  value="" />
         <Keyword name="$P9S"  value="" />
         <Keyword name="$P10N"  value="Comp-FITC-A" />
         <Keyword name="$P10S"  value="CD206" />
         <Keyword name="$P10R"  value="262144" />
         <Keyword name="$P11N"  value="Comp-PE-A" />
         <Keyword name="$P11S"  value="CD86" />
         <Keyword name="$P11R"  value="262144" />
       </Keywords>
       <SampleNode name="Specimen_001_Tube_069_069.fcs"  annotation=""  owningGroup=""  expanded="1"  sortPriority="10"  count="28512"  sampleID="14" >
         <Graph smoothing="0"  backColor="#ffffff"  foreColor="#000000"  type="Pseudocolor"  fast="1"  rowCount="28512" >
           <Axis dimension="x"  name="FSC-A"  label=""  auto="auto" />
           <Axis dimension="y"  name="SSC-A"  label=""  auto="auto" />
           <GraphSettings level="5%"  smoothingHighResolution="1"  contourHighResolution="1"  histogramSmoothingCount="0"  graphResolution="256"  showOutliers="0"  drawLargeDots="0"  dotsToDraw="8000"  tint="le.chartfill.tinted.40"  lineWeight="le.lineweight.normal"  lineStyle="le.linestyle.solid" />
           <GraphEnvironment showGrid="0"  showAxes="tnlTNL"  showGates="1"  showFreqOnPlots="1"  showGateNameOnPlots="1"  showMedians="0"  showUncomped="0"  addEventParam="0"  lastYAxisName="" >
             <TextTraits font="SansSerif"  size="12"  name="Labels"  style="plain"  color="#000000"  background="#00ffffff"  just="left" />
             <TextTraits font="SansSerif"  size="12"  name="LayoutGates"  style="plain"  color="#000000"  background="#00ffffff"  just="left" />
             <TextTraits font="SansSerif"  size="10"  name="Numbers"  style="plain"  color="#000000"  background="#00ffffff"  just="left" />
             <TextTraits font="SansSerif"  size="10"  name="Legend"  style="plain"  color="#000000"  background="#00ffffff"  just="left" />
           </GraphEnvironment>
         </Graph>
         <Subpopulations>
           <Population name="cells"  annotation=""  owningGroup="8.3 天天 流式双标"  expanded="1"  sortPriority="10"  count="18131" >
             <Graph smoothing="0"  backColor="#ffffff"  foreColor="#000000"  type="Pseudocolor"  fast="1"  rowCount="28512" >
               <Axis dimension="x"  name="FSC-A"  label=""  auto="auto" />
               <Axis dimension="y"  name="FSC-H"  label=""  auto="auto" />
               <GraphSettings level="5%"  smoothingHighResolution="1"  contourHighResolution="1"  histogramSmoothingCount="0"  graphResolution="256"  showOutliers="0"  drawLargeDots="0"  dotsToDraw="8000"  tint="le.chartfill.tinted.40"  lineWeight="le.lineweight.normal"  lineStyle="le.linestyle.solid" />
               <GraphEnvironment showGrid="0"  showAxes="tnlTNL"  showGates="1"  showFreqOnPlots="1"  showGateNameOnPlots="1"  showMedians="0"  showUncomped="0"  addEventParam="0"  lastYAxisName="" >
                 <TextTraits font="SansSerif"  size="12"  name="Labels"  style="plain"  color="#000000"  background="#00ffffff"  just="left" />
                 <TextTraits font="SansSerif"  size="12"  name="LayoutGates"  style="plain"  color="#000000"  background="#00ffffff"  just="left" />
                 <TextTraits font="SansSerif"  size="10"  name="Numbers"  style="plain"  color="#000000"  background="#00ffffff"  just="left" />
                 <TextTraits font="SansSerif"  size="10"  name="Legend"  style="plain"  color="#000000"  background="#00ffffff"  just="left" />
                 <WindowPosition x="35"  y="154"  width="390"  height="520"  displayed="1"  panelState="---" />
               </GraphEnvironment>
             </Graph>
             <Gate gating:id="ID993239582" >
               <gating:PolygonGate eventsInside="1"  annoOffsetX="44"  annoOffsetY="-79"  tint="#000000"  isTinted="0"  lineWeight="Normal"  userDefined="1"  quadId="-1"  gateResolution="256" >
                 <gating:dimension>
                   <data-type:fcs-dimension data-type:name="FSC-A" />
                 </gating:dimension>
                 <gating:dimension>
                   <data-type:fcs-dimension data-type:name="SSC-A" />
                 </gating:dimension>
                 <gating:vertex>
                   <gating:coordinate data-type:value="92521.4117647059" />
                   <gating:coordinate data-type:value="23096.3876651982" />
                 </gating:vertex>
                 <gating:vertex>
                   <gating:coordinate data-type:value="180637.0420168067" />
                   <gating:coordinate data-type:value="25406.0264317181" />
                 </gating:vertex>
                 <gating:vertex>
                   <gating:coordinate data-type:value="215883.294117647" />
                   <gating:coordinate data-type:value="61205.4273127753" />
                 </gating:vertex>
                 <gating:vertex>
                   <gating:coordinate data-type:value="200463.0588235294" />
                   <gating:coordinate data-type:value="99314.4669603524" />
                 </gating:vertex>
                 <gating:vertex>
                   <gating:coordinate data-type:value="142086.4537815126" />
                   <gating:coordinate data-type:value="103933.7444933921" />
                 </gating:vertex>
                 <gating:vertex>
                   <gating:coordinate data-type:value="104637.3109243698" />
                   <gating:coordinate data-type:value="92385.550660793" />
                 </gating:vertex>
                 <gating:vertex>
                   <gating:coordinate data-type:value="71593.9495798319" />
                   <gating:coordinate data-type:value="73908.4405286344" />
                 </gating:vertex>
                 <gating:vertex>
                   <gating:coordinate data-type:value="73796.8403361344" />
                   <gating:coordinate data-type:value="41573.4977973568" />
                 </gating:vertex>
               </gating:PolygonGate>
             </Gate>
             <Subpopulations>
               <Population name="Singlets"  annotation=""  owningGroup="8.3 天天 流式双标"  expanded="1"  sortPriority="10"  count="17887" >
                 <Graph smoothing="0"  backColor="#ffffff"  foreColor="#000000"  type="Pseudocolor"  fast="1"  rowCount="28512" >
                   <Axis dimension="x"  name="Comp-FITC-A"  label=""  auto="auto" />
                   <Axis dimension="y"  name="Comp-PE-A"  label=""  auto="auto" />
                   <GraphSettings level="5%"  smoothingHighResolution="1"  contourHighResolution="1"  histogramSmoothingCount="0"  graphResolution="256"  showOutliers="0"  drawLargeDots="0"  dotsToDraw="8000"  tint="le.chartfill.tinted.40"  lineWeight="le.lineweight.normal"  lineStyle="le.linestyle.solid" />
                   <GraphEnvironment showGrid="0"  showAxes="tnlTNL"  showGates="1"  showFreqOnPlots="1"  showGateNameOnPlots="1"  showMedians="0"  showUncomped="0"  addEventParam="0"  lastYAxisName="" >
                    <TextTraits font="SansSerif"  size="12"  name="Labels"  style="plain"  color="#000000"  background="#00ffffff"  just="left" />
                    <TextTraits font="SansSerif"  size="12"  name="LayoutGates"  style="plain"  color="#000000"  background="#00ffffff"  just="left" />
                    <TextTraits font="SansSerif"  size="10"  name="Numbers"  style="plain"  color="#000000"  background="#00ffffff"  just="left" />
                    <TextTraits font="SansSerif"  size="10"  name="Legend"  style="plain"  color="#000000"  background="#00ffffff"  just="left" />
                    <WindowPosition x="655"  y="76"  width="390"  height="520"  displayed="1"  panelState="---" />
                   </GraphEnvironment>
                 </Graph>
                 <Gate gating:id="ID216911689"  gating:parent_id="ID993239582" >
                   <gating:PolygonGate eventsInside="1"  annoOffsetX="12"  annoOffsetY="-88"  tint="#000000"  isTinted="0"  lineWeight="Normal"  userDefined="1"  quadId="-1"  gateResolution="256" >
                    <gating:dimension>
                    <data-type:fcs-dimension data-type:name="FSC-A" />
                    </gating:dimension>
                    <gating:dimension>
                    <data-type:fcs-dimension data-type:name="FSC-H" />
                    </gating:dimension>
                    <gating:vertex>
                    <gating:coordinate data-type:value="216984.7394957983" />
                    <gating:coordinate data-type:value="197474.1145374449" />
                    </gating:vertex>
                    <gating:vertex>
                    <gating:coordinate data-type:value="128869.1092436975" />
                    <gating:coordinate data-type:value="136268.6872246696" />
                    </gating:vertex>
                    <gating:vertex>
                    <gating:coordinate data-type:value="49565.0420168067" />
                    <gating:coordinate data-type:value="55431.3303964758" />
                    </gating:vertex>
                    <gating:vertex>
                    <gating:coordinate data-type:value="41854.9243697479" />
                    <gating:coordinate data-type:value="24251.2070484582" />
                    </gating:vertex>
                    <gating:vertex>
                    <gating:coordinate data-type:value="73796.8403361344" />
                    <gating:coordinate data-type:value="42728.3171806167" />
                    </gating:vertex>
                    <gating:vertex>
                    <gating:coordinate data-type:value="156405.243697479" />
                    <gating:coordinate data-type:value="108553.0220264317" />
                    </gating:vertex>
                    <gating:vertex>
                    <gating:coordinate data-type:value="231303.5294117647" />
                    <gating:coordinate data-type:value="180151.8237885463" />
                    </gating:vertex>
                    <gating:vertex>
                    <gating:coordinate data-type:value="235709.3109243698" />
                    <gating:coordinate data-type:value="203248.2114537445" />
                    </gating:vertex>
                   </gating:PolygonGate>
                 </Gate>
                 <Subpopulations>
                   <Population name="Q1: CD206- , CD86+"  annotation=""  owningGroup="8.3 天天 流式双标"  expanded="1"  sortPriority="10"  count="1323" >
                    <Graph smoothing="0"  backColor="#ffffff"  foreColor="#000000"  type="Pseudocolor"  fast="1"  rowCount="28512" >
                    <Axis dimension="x"  name="Comp-FITC-A"  label=""  auto="auto" />
                    <Axis dimension="y"  name="Comp-PE-A"  label=""  auto="auto" />
                    <GraphSettings level="5%"  smoothingHighResolution="1"  contourHighResolution="1"  histogramSmoothingCount="0"  graphResolution="256"  showOutliers="0"  drawLargeDots="0"  dotsToDraw="8000"  tint="le.chartfill.tinted.40"  lineWeight="le.lineweight.normal"  lineStyle="le.linestyle.solid" />
                    <GraphEnvironment showGrid="0"  showAxes="tnlTNL"  showGates="1"  showFreqOnPlots="1"  showGateNameOnPlots="1"  showMedians="0"  showUncomped="0"  addEventParam="0"  lastYAxisName="" >
                    <TextTraits font="SansSerif"  size="12"  name="Labels"  style="plain"  color="#000000"  background="#00ffffff"  just="left" />
                    <TextTraits font="SansSerif"  size="12"  name="LayoutGates"  style="plain"  color="#000000"  background="#00ffffff"  just="left" />
                    <TextTraits font="SansSerif"  size="10"  name="Numbers"  style="plain"  color="#000000"  background="#00ffffff"  just="left" />
                    <TextTraits font="SansSerif"  size="10"  name="Legend"  style="plain"  color="#000000"  background="#00ffffff"  just="left" />
                    <WindowPosition x="655"  y="76"  width="390"  height="520"  displayed="1"  panelState="---" />
                    </GraphEnvironment>
                    </Graph>
                    <Gate gating:id="ID1231026678"  gating:parent_id="ID216911689" >
                    <gating:RectangleGate eventsInside="1"  annoOffsetX="0"  annoOffsetY="0"  tint="#000000"  isTinted="0"  lineWeight="Normal"  userDefined="1"  percentX="0"  percentY="0" >
                    <gating:dimension gating:max="357.6050545983764" >
                    <data-type:fcs-dimension data-type:name="Comp-FITC-A" />
                    </gating:dimension>
                    <gating:dimension gating:min="839.1914382957797" >
                    <data-type:fcs-dimension data-type:name="Comp-PE-A" />
                    </gating:dimension>
                    </gating:RectangleGate>
                    </Gate>
                   </Population>
                   <Population name="Q2: CD206+ , CD86+"  annotation=""  owningGroup="8.3 天天 流式双标"  expanded="1"  sortPriority="10"  count="30" >
                    <Graph smoothing="0"  backColor="#ffffff"  foreColor="#000000"  type="Pseudocolor"  fast="1"  rowCount="28512" >
                    <Axis dimension="x"  name="Comp-FITC-A"  label=""  auto="auto" />
                    <Axis dimension="y"  name="Comp-PE-A"  label=""  auto="auto" />
                    <GraphSettings level="5%"  smoothingHighResolution="1"  contourHighResolution="1"  histogramSmoothingCount="0"  graphResolution="256"  showOutliers="0"  drawLargeDots="0"  dotsToDraw="8000"  tint="le.chartfill.tinted.40"  lineWeight="le.lineweight.normal"  lineStyle="le.linestyle.solid" />
                    <GraphEnvironment showGrid="0"  showAxes="tnlTNL"  showGates="1"  showFreqOnPlots="1"  showGateNameOnPlots="1"  showMedians="0"  showUncomped="0"  addEventParam="0"  lastYAxisName="" >
                    <TextTraits font="SansSerif"  size="12"  name="Labels"  style="plain"  color="#000000"  background="#00ffffff"  just="left" />
                    <TextTraits font="SansSerif"  size="12"  name="LayoutGates"  style="plain"  color="#000000"  background="#00ffffff"  just="left" />
                    <TextTraits font="SansSerif"  size="10"  name="Numbers"  style="plain"  color="#000000"  background="#00ffffff"  just="left" />
                    <TextTraits font="SansSerif"  size="10"  name="Legend"  style="plain"  color="#000000"  background="#00ffffff"  just="left" />
                    <WindowPosition x="655"  y="76"  width="390"  height="520"  displayed="0"  panelState="---" />
                    </GraphEnvironment>
                    </Graph>
                    <Gate gating:id="ID1007921948"  gating:parent_id="ID216911689" >
                    <gating:RectangleGate eventsInside="1"  annoOffsetX="0"  annoOffsetY="0"  tint="#000000"  isTinted="0"  lineWeight="Normal"  userDefined="1"  percentX="0"  percentY="0" >
                    <gating:dimension gating:min="357.6050545983764" >
                    <data-type:fcs-dimension data-type:name="Comp-FITC-A" />
                    </gating:dimension>
                    <gating:dimension gating:min="839.1914382957797" >
                    <data-type:fcs-dimension data-type:name="Comp-PE-A" />
                    </gating:dimension>
                    </gating:RectangleGate>
                    </Gate>
                   </Population>
                   <Population name="Q3: CD206+ , CD86-"  annotation=""  owningGroup="8.3 天天 流式双标"  expanded="1"  sortPriority="10"  count="8652" >
                    <Graph smoothing="0"  backColor="#ffffff"  foreColor="#000000"  type="Pseudocolor"  fast="1"  rowCount="28512" >
                    <Axis dimension="x"  name="Comp-FITC-A"  label=""  auto="auto" />
                    <Axis dimension="y"  name="Comp-PE-A"  label=""  auto="auto" />
                    <GraphSettings level="5%"  smoothingHighResolution="1"  contourHighResolution="1"  histogramSmoothingCount="0"  graphResolution="256"  showOutliers="0"  drawLargeDots="0"  dotsToDraw="8000"  tint="le.chartfill.tinted.40"  lineWeight="le.lineweight.normal"  lineStyle="le.linestyle.solid" />
                    <GraphEnvironment showGrid="0"  showAxes="tnlTNL"  showGates="1"  showFreqOnPlots="1"  showGateNameOnPlots="1"  showMedians="0"  showUncomped="0"  addEventParam="0"  lastYAxisName="" >
                    <TextTraits font="SansSerif"  size="12"  name="Labels"  style="plain"  color="#000000"  background="#00ffffff"  just="left" />
                    <TextTraits font="SansSerif"  size="12"  name="LayoutGates"  style="plain"  color="#000000"  background="#00ffffff"  just="left" />
                    <TextTraits font="SansSerif"  size="10"  name="Numbers"  style="plain"  color="#000000"  background="#00ffffff"  just="left" />
                    <TextTraits font="SansSerif"  size="10"  name="Legend"  style="plain"  color="#000000"  background="#00ffffff"  just="left" />
                    <WindowPosition x="655"  y="76"  width="390"  height="520"  displayed="1"  panelState="---" />
                    </GraphEnvironment>
                    </Graph>
                    <Gate gating:id="ID793172500"  gating:parent_id="ID216911689" >
                    <gating:RectangleGate eventsInside="1"  annoOffsetX="0"  annoOffsetY="0"  tint="#000000"  isTinted="0"  lineWeight="Normal"  userDefined="1"  percentX="0"  percentY="0" >
                    <gating:dimension gating:min="357.6050545983764" >
                    <data-type:fcs-dimension data-type:name="Comp-FITC-A" />
                    </gating:dimension>
                    <gating:dimension gating:max="839.1914382957797" >
                    <data-type:fcs-dimension data-type:name="Comp-PE-A" />
                    </gating:dimension>
                    </gating:RectangleGate>
                    </Gate>
                   </Population>
                   <Population name="Q4: CD206- , CD86-"  annotation=""  owningGroup="8.3 天天 流式双标"  expanded="1"  sortPriority="10"  count="7882" >
                    <Graph smoothing="0"  backColor="#ffffff"  foreColor="#000000"  type="Pseudocolor"  fast="1"  rowCount="28512" >
                    <Axis dimension="x"  name="Comp-FITC-A"  label=""  auto="auto" />
                    <Axis dimension="y"  name="Comp-PE-A"  label=""  auto="auto" />
                    <GraphSettings level="5%"  smoothingHighResolution="1"  contourHighResolution="1"  histogramSmoothingCount="0"  graphResolution="256"  showOutliers="0"  drawLargeDots="0"  dotsToDraw="8000"  tint="le.chartfill.tinted.40"  lineWeight="le.lineweight.normal"  lineStyle="le.linestyle.solid" />
                    <GraphEnvironment showGrid="0"  showAxes="tnlTNL"  showGates="1"  showFreqOnPlots="1"  showGateNameOnPlots="1"  showMedians="0"  showUncomped="0"  addEventParam="0"  lastYAxisName="" >
                    <TextTraits font="SansSerif"  size="12"  name="Labels"  style="plain"  color="#000000"  background="#00ffffff"  just="left" />
                    <TextTraits font="SansSerif"  size="12"  name="LayoutGates"  style="plain"  color="#000000"  background="#00ffffff"  just="left" />
                    <TextTraits font="SansSerif"  size="10"  name="Numbers"  style="plain"  color="#000000"  background="#00ffffff"  just="left" />
                    <TextTraits font="SansSerif"  size="10"  name="Legend"  style="plain"  color="#000000"  background="#00ffffff"  just="left" />
                    <WindowPosition x="655"  y="76"  width="390"  height="520"  displayed="1"  panelState="---" />
                    </GraphEnvironment>
                    </Graph>
                    <Gate gating:id="ID1419210571"  gating:parent_id="ID216911689" >
                    <gating:RectangleGate eventsInside="1"  annoOffsetX="0"  annoOffsetY="0"  tint="#000000"  isTinted="0"  lineWeight="Normal"  userDefined="1"  percentX="0"  percentY="0" >
                    <gating:dimension gating:max="357.6050545983764" >
                    <data-type:fcs-dimension data-type:name="Comp-FITC-A" />
                    </gating:dimension>
                    <gating:dimension gating:max="839.1914382957797" >
                    <data-type:fcs-dimension data-type:name="Comp-PE-A" />
                    </gating:dimension>
                    </gating:RectangleGate>
                    </Gate>
                   </Population>
                 </Subpopulations>
               </Population>
             </Subpopulations>
           </Population>
         </Subpopulations>
       </SampleNode>
     </Sample>
     <Sample>
       <DataSet uri="file:/C:/Users/ZY/Desktop/8.3%20天天%20流式双标/Specimen_001_Tube_060_060.fcs"  sampleID="11" />
       <transforms:spilloverMatrix prefix="Comp-"  name="Acquisition-defined"  editable="0"  color="#c0c0c0"  version="FlowJo-10.0.7r2"  status="FINALIZED"  transforms:id="5a41236d-f004-44b3-8cf5-5a070691e9a8"  suffix="" >
         <data-type:parameters>
           <data-type:parameter data-type:name="FITC-A" />
           <data-type:parameter data-type:name="PE-A" />
         </data-type:parameters>
         <transforms:spillover data-type:parameter="FITC-A" >
           <transforms:coefficient data-type:parameter="FITC-A"  transforms:value="1" />
           <transforms:coefficient data-type:parameter="PE-A"  transforms:value="0.1889999956" />
         </transforms:spillover>
         <transforms:spillover data-type:parameter="PE-A" >
           <transforms:coefficient data-type:parameter="FITC-A"  transforms:value="0" />
           <transforms:coefficient data-type:parameter="PE-A"  transforms:value="1" />
         </transforms:spillover>
       </transforms:spilloverMatrix>
       <Transformations>
         <transforms:linear transforms:minRange="0"  transforms:maxRange="262144"  gain="1" >
           <data-type:parameter data-type:name="FSC-A" />
         </transforms:linear>
         <transforms:linear transforms:minRange="0"  transforms:maxRange="262144"  gain="1" >
           <data-type:parameter data-type:name="FSC-H" />
         </transforms:linear>
         <transforms:linear transforms:minRange="0"  transforms:maxRange="262144"  gain="1" >
           <data-type:parameter data-type:name="FSC-W" />
         </transforms:linear>
         <transforms:linear transforms:minRange="0"  transforms:maxRange="262144"  gain="1" >
           <data-type:parameter data-type:name="SSC-A" />
         </transforms:linear>
         <transforms:linear transforms:minRange="0"  transforms:maxRange="262144"  gain="1" >
           <data-type:parameter data-type:name="SSC-H" />
         </transforms:linear>
         <transforms:linear transforms:minRange="0"  transforms:maxRange="262144"  gain="1" >
           <data-type:parameter data-type:name="SSC-W" />
         </transforms:linear>
         <transforms:biex transforms:length="256"  transforms:maxRange="82897.211494718"  transforms:neg="0"  transforms:width="-15.8489319246"  transforms:pos="3.918539922" >
           <data-type:parameter data-type:name="FITC-A" />
         </transforms:biex>
         <transforms:biex transforms:length="256"  transforms:maxRange="82897.211494718"  transforms:neg="0"  transforms:width="-15.8489319246"  transforms:pos="3.918539922" >
           <data-type:parameter data-type:name="PE-A" />
         </transforms:biex>
         <transforms:linear transforms:minRange="0"  transforms:maxRange="16"  gain="1" >
           <data-type:parameter data-type:name="Time" />
         </transforms:linear>
         <transforms:biex transforms:length="256"  transforms:maxRange="82897.211494718"  transforms:neg="0"  transforms:width="-15.8489319246"  transforms:pos="3.918539922" >
           <data-type:parameter data-type:name="Comp-FITC-A" />
         </transforms:biex>
         <transforms:biex transforms:length="256"  transforms:maxRange="82897.211494718"  transforms:neg="0"  transforms:width="-15.8489319246"  transforms:pos="3.918539922" >
           <data-type:parameter data-type:name="Comp-PE-A" />
         </transforms:biex>
       </Transformations>
       <Keywords>
         <Keyword name="CST REGULATORY STATUS"  value="RUO Performance Check" />
         <Keyword name="CST PERFORMANCE EXPIRED"  value="2021-12-18T11:18:09-08:00" />
         <Keyword name="CST BEADS EXPIRED"  value="True" />
         <Keyword name="CST BASELINE DATE"  value="2021-12-17T11:13:35-08:00" />
         <Keyword name="CST SETUP DATE"  value="2021-12-17T11:18:09-08:00" />
         <Keyword name="CYTOMETER CONFIG CREATE DATE"  value="2016-11-29T22:55:00-08:00" />
         <Keyword name="CYTOMETER CONFIG NAME"  value="service of 5-Blue 3-Red 3-Violet 2-355 UV" />
         <Keyword name="CST BEADS LOT ID"  value="80605" />
         <Keyword name="CST SETUP STATUS"  value="SUCCESS" />
         <Keyword name="P9MS"  value="0" />
         <Keyword name="P9BS"  value="0" />
         <Keyword name="$P9G"  value="1.0" />
         <Keyword name="$P9E"  value="0,0" />
         <Keyword name="$P9B"  value="32" />
         <Keyword name="$P9R"  value="16" />
         <Keyword name="$P9N"  value="Time" />
         <Keyword name="P8MS"  value="0" />
         <Keyword name="P8BS"  value="107" />
         <Keyword name="P8DISPLAY"  value="LOG" />
         <Keyword name="$P8G"  value="1.0" />
         <Keyword name="$P8V"  value="424" />
         <Keyword name="$P8E"  value="0,0" />
         <Keyword name="$P8B"  value="32" />
         <Keyword name="$P8R"  value="262144" />
         <Keyword name="$P8S"  value="CD86" />
         <Keyword name="$P8N"  value="PE-A" />
         <Keyword name="P7MS"  value="0" />
         <Keyword name="P7BS"  value="70" />
         <Keyword name="P7DISPLAY"  value="LOG" />
         <Keyword name="$P7G"  value="1.0" />
         <Keyword name="$P7V"  value="445" />
         <Keyword name="$P7E"  value="0,0" />
         <Keyword name="$P7B"  value="32" />
         <Keyword name="$P7R"  value="262144" />
         <Keyword name="$P7S"  value="CD206" />
         <Keyword name="$P7N"  value="FITC-A" />
         <Keyword name="P6MS"  value="0" />
         <Keyword name="P6BS"  value="-1" />
         <Keyword name="$P6G"  value="1.0" />
         <Keyword name="$P6V"  value="282" />
         <Keyword name="$P6E"  value="0,0" />
         <Keyword name="$P6B"  value="32" />
         <Keyword name="$P6R"  value="262144" />
         <Keyword name="$P6N"  value="SSC-W" />
         <Keyword name="P5MS"  value="0" />
         <Keyword name="P5BS"  value="0" />
         <Keyword name="P5DISPLAY"  value="LIN" />
         <Keyword name="$P5G"  value="1.0" />
         <Keyword name="$P5V"  value="282" />
         <Keyword name="$P5E"  value="0,0" />
         <Keyword name="$P5B"  value="32" />
         <Keyword name="$P5R"  value="262144" />
         <Keyword name="$P5N"  value="SSC-H" />
         <Keyword name="P4MS"  value="0" />
         <Keyword name="P4BS"  value="0" />
         <Keyword name="P4DISPLAY"  value="LIN" />
         <Keyword name="$P4G"  value="1.0" />
         <Keyword name="$P4V"  value="282" />
         <Keyword name="$P4E"  value="0,0" />
         <Keyword name="$P4B"  value="32" />
         <Keyword name="$P4R"  value="262144" />
         <Keyword name="$P4N"  value="SSC-A" />
         <Keyword name="P3MS"  value="0" />
         <Keyword name="P3BS"  value="-1" />
         <Keyword name="$P3G"  value="1.0" />
         <Keyword name="$P3V"  value="283" />
         <Keyword name="$P3E"  value="0,0" />
         <Keyword name="$P3B"  value="32" />
         <Keyword name="$P3R"  value="262144" />
         <Keyword name="$P3N"  value="FSC-W" />
         <Keyword name="P2MS"  value="0" />
         <Keyword name="P2BS"  value="0" />
         <Keyword name="P2DISPLAY"  value="LIN" />
         <Keyword name="$P2G"  value="1.0" />
         <Keyword name="$P2V"  value="283" />
         <Keyword name="$P2E"  value="0,0" />
         <Keyword name="$P2B"  value="32" />
         <Keyword name="$P2R"  value="262144" />
         <Keyword name="$P2N"  value="FSC-H" />
         <Keyword name="P1MS"  value="0" />
         <Keyword name="P1BS"  value="0" />
         <Keyword name="P1DISPLAY"  value="LIN" />
         <Keyword name="$P1G"  value="1.0" />
         <Keyword name="$P1V"  value="283" />
         <Keyword name="$P1E"  value="0,0" />
         <Keyword name="$P1B"  value="32" />
         <Keyword name="$P1R"  value="262144" />
         <Keyword name="$P1N"  value="FSC-A" />
         <Keyword name="THRESHOLD"  value="FSC,5000" />
         <Keyword name="APPLY COMPENSATION"  value="TRUE" />
         <Keyword name="SPILL"  value="2,FITC-A,PE-A,1,0.18899999999999997,0,1" />
         <Keyword name="$TIMESTEP"  value="0.01" />
         <Keyword name="LASER4ASF"  value="0.98" />
         <Keyword name="LASER4DELAY"  value="87.78" />
         <Keyword name="LASER4NAME"  value="355 UV" />
         <Keyword name="LASER3ASF"  value="0.87" />
         <Keyword name="LASER3DELAY"  value="46.86" />
         <Keyword name="LASER3NAME"  value="Violet" />
         <Keyword name="LASER2ASF"  value="0.73" />
         <Keyword name="LASER2DELAY"  value="131.51" />
         <Keyword name="LASER2NAME"  value="Red" />
         <Keyword name="LASER1ASF"  value="0.73" />
         <Keyword name="LASER1DELAY"  value="0.00" />
         <Keyword name="LASER1NAME"  value="Blue" />
         <Keyword name="$INST"  value=" " />
         <Keyword name="AUTOBS"  value="TRUE" />
         <Keyword name="FSC ASF"  value="0.66" />
         <Keyword name="$OP"  value="Administrator" />
         <Keyword name="EXPORT TIME"  value="02-AUG-2022-17:33:55" />
         <Keyword name="EXPORT USER NAME"  value="Administrator" />
         <Keyword name="WINDOW EXTENSION"  value="10.00" />
         <Keyword name="CYTNUM"  value="H649225B7003" />
         <Keyword name="SETTINGS"  value="Cytometer" />
         <Keyword name="$CYT"  value="LSRFortessa" />
         <Keyword name="$ETIM"  value="16:03:58" />
         <Keyword name="$BTIM"  value="16:03:47" />
         <Keyword name="$DATE"  value="02-AUG-2022" />
         <Keyword name="GUID"  value="6ab5fe59-4f9a-4bdd-914c-ae53b1b20fa9" />
         <Keyword name="EXPERIMENT NAME"  value="Experiment_229" />
         <Keyword name="$SRC"  value="Specimen_001" />
         <Keyword name="TUBE NAME"  value="Tube_060" />
         <Keyword name="CREATOR"  value="BD FACSDiva Software Version 8.0.1" />
         <Keyword name="$NEXTDATA"  value="0" />
         <Keyword name="$DATATYPE"  value="F" />
         <Keyword name="$BYTEORD"  value="4,3,2,1" />
         <Keyword name="$MODE"  value="L" />
         <Keyword name="$PAR"  value="9" />
         <Keyword name="$TOT"  value="26439              " />
         <Keyword name="$SYS"  value="Windows 7 6.1" />
         <Keyword name="$FIL"  value="Specimen_001_Tube_060_060.fcs" />
         <Keyword name="$ENDDATA"  value="954119             " />
         <Keyword name="$BEGINDATA"  value="2316" />
         <Keyword name="$ENDSTEXT"  value="0" />
         <Keyword name="$BEGINSTEXT"  value="0" />
         <Keyword name="$ENDANALYSIS"  value="0" />
         <Keyword name="$BEGINANALYSIS"  value="0" />
         <Keyword name="FJ_FCS_VERSION"  value="3.1" />
         <Keyword name="$P1S"  value="" />
         <Keyword name="$P2S"  value="" />
         <Keyword name="$P3S"  value="" />
         <Keyword name="$P4S"  value="" />
         <Keyword name="$P5S"  value="" />
         <Keyword name="$P6S"  value="" />
         <Keyword name="$P9S"  value="" />
         <Keyword name="$P10N"  value="Comp-FITC-A" />
         <Keyword name="$P10S"  value="CD206" />
         <Keyword name="$P10R"  value="262144" />
         <Keyword name="$P11N"  value="Comp-PE-A" />
         <Keyword name="$P11S"  value="CD86" />
         <Keyword name="$P11R"  value="262144" />
       </Keywords>
       <SampleNode name="Specimen_001_Tube_060_060.fcs"  annotation=""  owningGroup=""  expanded="1"  sortPriority="10"  count="26439"  sampleID="11" >
         <Graph smoothing="0"  backColor="#ffffff"  foreColor="#000000"  type="Pseudocolor"  fast="1"  rowCount="26439" >
           <Axis dimension="x"  name="FSC-A"  label=""  auto="auto" />
           <Axis dimension="y"  name="SSC-A"  label=""  auto="auto" />
           <GraphSettings level="5%"  smoothingHighResolution="1"  contourHighResolution="1"  histogramSmoothingCount="0"  graphResolution="256"  showOutliers="0"  drawLargeDots="0"  dotsToDraw="8000"  tint="le.chartfill.tinted.40"  lineWeight="le.lineweight.normal"  lineStyle="le.linestyle.solid" />
           <GraphEnvironment showGrid="0"  showAxes="tnlTNL"  showGates="1"  showFreqOnPlots="1"  showGateNameOnPlots="1"  showMedians="0"  showUncomped="0"  addEventParam="0"  lastYAxisName="" >
             <TextTraits font="SansSerif"  size="12"  name="Labels"  style="plain"  color="#000000"  background="#00ffffff"  just="left" />
             <TextTraits font="SansSerif"  size="12"  name="LayoutGates"  style="plain"  color="#000000"  background="#00ffffff"  just="left" />
             <TextTraits font="SansSerif"  size="10"  name="Numbers"  style="plain"  color="#000000"  background="#00ffffff"  just="left" />
             <TextTraits font="SansSerif"  size="10"  name="Legend"  style="plain"  color="#000000"  background="#00ffffff"  just="left" />
           </GraphEnvironment>
         </Graph>
         <Subpopulations>
           <Population name="cells"  annotation=""  owningGroup="8.3 天天 流式双标"  expanded="1"  sortPriority="10"  count="18629" >
             <Graph smoothing="0"  backColor="#ffffff"  foreColor="#000000"  type="Pseudocolor"  fast="1"  rowCount="26439" >
               <Axis dimension="x"  name="FSC-A"  label=""  auto="auto" />
               <Axis dimension="y"  name="FSC-H"  label=""  auto="auto" />
               <GraphSettings level="5%"  smoothingHighResolution="1"  contourHighResolution="1"  histogramSmoothingCount="0"  graphResolution="256"  showOutliers="0"  drawLargeDots="0"  dotsToDraw="8000"  tint="le.chartfill.tinted.40"  lineWeight="le.lineweight.normal"  lineStyle="le.linestyle.solid" />
               <GraphEnvironment showGrid="0"  showAxes="tnlTNL"  showGates="1"  showFreqOnPlots="1"  showGateNameOnPlots="1"  showMedians="0"  showUncomped="0"  addEventParam="0"  lastYAxisName="" >
                 <TextTraits font="SansSerif"  size="12"  name="Labels"  style="plain"  color="#000000"  background="#00ffffff"  just="left" />
                 <TextTraits font="SansSerif"  size="12"  name="LayoutGates"  style="plain"  color="#000000"  background="#00ffffff"  just="left" />
                 <TextTraits font="SansSerif"  size="10"  name="Numbers"  style="plain"  color="#000000"  background="#00ffffff"  just="left" />
                 <TextTraits font="SansSerif"  size="10"  name="Legend"  style="plain"  color="#000000"  background="#00ffffff"  just="left" />
                 <WindowPosition x="35"  y="154"  width="390"  height="520"  displayed="1"  panelState="---" />
               </GraphEnvironment>
             </Graph>
             <Gate gating:id="ID409219584" >
               <gating:PolygonGate eventsInside="1"  annoOffsetX="44"  annoOffsetY="-79"  tint="#000000"  isTinted="0"  lineWeight="Normal"  userDefined="1"  quadId="-1"  gateResolution="256" >
                 <gating:dimension>
                   <data-type:fcs-dimension data-type:name="FSC-A" />
                 </gating:dimension>
                 <gating:dimension>
                   <data-type:fcs-dimension data-type:name="SSC-A" />
                 </gating:dimension>
                 <gating:vertex>
                   <gating:coordinate data-type:value="92521.4117647059" />
                   <gating:coordinate data-type:value="23096.3876651982" />
                 </gating:vertex>
                 <gating:vertex>
                   <gating:coordinate data-type:value="180637.0420168067" />
                   <gating:coordinate data-type:value="25406.0264317181" />
                 </gating:vertex>
                 <gating:vertex>
                   <gating:coordinate data-type:value="215883.294117647" />
                   <gating:coordinate data-type:value="61205.4273127753" />
                 </gating:vertex>
                 <gating:vertex>
                   <gating:coordinate data-type:value="200463.0588235294" />
                   <gating:coordinate data-type:value="99314.4669603524" />
                 </gating:vertex>
                 <gating:vertex>
                   <gating:coordinate data-type:value="142086.4537815126" />
                   <gating:coordinate data-type:value="103933.7444933921" />
                 </gating:vertex>
                 <gating:vertex>
                   <gating:coordinate data-type:value="104637.3109243698" />
                   <gating:coordinate data-type:value="92385.550660793" />
                 </gating:vertex>
                 <gating:vertex>
                   <gating:coordinate data-type:value="71593.9495798319" />
                   <gating:coordinate data-type:value="73908.4405286344" />
                 </gating:vertex>
                 <gating:vertex>
                   <gating:coordinate data-type:value="73796.8403361344" />
                   <gating:coordinate data-type:value="41573.4977973568" />
                 </gating:vertex>
               </gating:PolygonGate>
             </Gate>
             <Subpopulations>
               <Population name="Singlets"  annotation=""  owningGroup="8.3 天天 流式双标"  expanded="1"  sortPriority="10"  count="18470" >
                 <Graph smoothing="0"  backColor="#ffffff"  foreColor="#000000"  type="Pseudocolor"  fast="1"  rowCount="26439" >
                   <Axis dimension="x"  name="Comp-FITC-A"  label=""  auto="auto" />
                   <Axis dimension="y"  name="Comp-PE-A"  label=""  auto="auto" />
                   <GraphSettings level="5%"  smoothingHighResolution="1"  contourHighResolution="1"  histogramSmoothingCount="0"  graphResolution="256"  showOutliers="0"  drawLargeDots="0"  dotsToDraw="8000"  tint="le.chartfill.tinted.40"  lineWeight="le.lineweight.normal"  lineStyle="le.linestyle.solid" />
                   <GraphEnvironment showGrid="0"  showAxes="tnlTNL"  showGates="1"  showFreqOnPlots="1"  showGateNameOnPlots="1"  showMedians="0"  showUncomped="0"  addEventParam="0"  lastYAxisName="" >
                    <TextTraits font="SansSerif"  size="12"  name="Labels"  style="plain"  color="#000000"  background="#00ffffff"  just="left" />
                    <TextTraits font="SansSerif"  size="12"  name="LayoutGates"  style="plain"  color="#000000"  background="#00ffffff"  just="left" />
                    <TextTraits font="SansSerif"  size="10"  name="Numbers"  style="plain"  color="#000000"  background="#00ffffff"  just="left" />
                    <TextTraits font="SansSerif"  size="10"  name="Legend"  style="plain"  color="#000000"  background="#00ffffff"  just="left" />
                    <WindowPosition x="655"  y="76"  width="390"  height="520"  displayed="1"  panelState="---" />
                   </GraphEnvironment>
                 </Graph>
                 <Gate gating:id="ID1634954028"  gating:parent_id="ID409219584" >
                   <gating:PolygonGate eventsInside="1"  annoOffsetX="12"  annoOffsetY="-88"  tint="#000000"  isTinted="0"  lineWeight="Normal"  userDefined="1"  quadId="-1"  gateResolution="256" >
                    <gating:dimension>
                    <data-type:fcs-dimension data-type:name="FSC-A" />
                    </gating:dimension>
                    <gating:dimension>
                    <data-type:fcs-dimension data-type:name="FSC-H" />
                    </gating:dimension>
                    <gating:vertex>
                    <gating:coordinate data-type:value="216984.7394957983" />
                    <gating:coordinate data-type:value="197474.1145374449" />
                    </gating:vertex>
                    <gating:vertex>
                    <gating:coordinate data-type:value="128869.1092436975" />
                    <gating:coordinate data-type:value="136268.6872246696" />
                    </gating:vertex>
                    <gating:vertex>
                    <gating:coordinate data-type:value="49565.0420168067" />
                    <gating:coordinate data-type:value="55431.3303964758" />
                    </gating:vertex>
                    <gating:vertex>
                    <gating:coordinate data-type:value="41854.9243697479" />
                    <gating:coordinate data-type:value="24251.2070484582" />
                    </gating:vertex>
                    <gating:vertex>
                    <gating:coordinate data-type:value="73796.8403361344" />
                    <gating:coordinate data-type:value="42728.3171806167" />
                    </gating:vertex>
                    <gating:vertex>
                    <gating:coordinate data-type:value="156405.243697479" />
                    <gating:coordinate data-type:value="108553.0220264317" />
                    </gating:vertex>
                    <gating:vertex>
                    <gating:coordinate data-type:value="231303.5294117647" />
                    <gating:coordinate data-type:value="180151.8237885463" />
                    </gating:vertex>
                    <gating:vertex>
                    <gating:coordinate data-type:value="235709.3109243698" />
                    <gating:coordinate data-type:value="203248.2114537445" />
                    </gating:vertex>
                   </gating:PolygonGate>
                 </Gate>
                 <Subpopulations>
                   <Population name="Q1: CD206- , CD86+"  annotation=""  owningGroup="8.3 天天 流式双标"  expanded="1"  sortPriority="10"  count="1436" >
                    <Graph smoothing="0"  backColor="#ffffff"  foreColor="#000000"  type="Pseudocolor"  fast="1"  rowCount="26439" >
                    <Axis dimension="x"  name="Comp-FITC-A"  label=""  auto="auto" />
                    <Axis dimension="y"  name="Comp-PE-A"  label=""  auto="auto" />
                    <GraphSettings level="5%"  smoothingHighResolution="1"  contourHighResolution="1"  histogramSmoothingCount="0"  graphResolution="256"  showOutliers="0"  drawLargeDots="0"  dotsToDraw="8000"  tint="le.chartfill.tinted.40"  lineWeight="le.lineweight.normal"  lineStyle="le.linestyle.solid" />
                    <GraphEnvironment showGrid="0"  showAxes="tnlTNL"  showGates="1"  showFreqOnPlots="1"  showGateNameOnPlots="1"  showMedians="0"  showUncomped="0"  addEventParam="0"  lastYAxisName="" >
                    <TextTraits font="SansSerif"  size="12"  name="Labels"  style="plain"  color="#000000"  background="#00ffffff"  just="left" />
                    <TextTraits font="SansSerif"  size="12"  name="LayoutGates"  style="plain"  color="#000000"  background="#00ffffff"  just="left" />
                    <TextTraits font="SansSerif"  size="10"  name="Numbers"  style="plain"  color="#000000"  background="#00ffffff"  just="left" />
                    <TextTraits font="SansSerif"  size="10"  name="Legend"  style="plain"  color="#000000"  background="#00ffffff"  just="left" />
                    <WindowPosition x="655"  y="76"  width="390"  height="520"  displayed="1"  panelState="---" />
                    </GraphEnvironment>
                    </Graph>
                    <Gate gating:id="ID1319636420"  gating:parent_id="ID1634954028" >
                    <gating:RectangleGate eventsInside="1"  annoOffsetX="0"  annoOffsetY="0"  tint="#000000"  isTinted="0"  lineWeight="Normal"  userDefined="1"  percentX="0"  percentY="0" >
                    <gating:dimension gating:max="357.6050545983764" >
                    <data-type:fcs-dimension data-type:name="Comp-FITC-A" />
                    </gating:dimension>
                    <gating:dimension gating:min="839.1914382957797" >
                    <data-type:fcs-dimension data-type:name="Comp-PE-A" />
                    </gating:dimension>
                    </gating:RectangleGate>
                    </Gate>
                   </Population>
                   <Population name="Q2: CD206+ , CD86+"  annotation=""  owningGroup="8.3 天天 流式双标"  expanded="1"  sortPriority="10"  count="20" >
                    <Graph smoothing="0"  backColor="#ffffff"  foreColor="#000000"  type="Pseudocolor"  fast="1"  rowCount="26439" >
                    <Axis dimension="x"  name="Comp-FITC-A"  label=""  auto="auto" />
                    <Axis dimension="y"  name="Comp-PE-A"  label=""  auto="auto" />
                    <GraphSettings level="5%"  smoothingHighResolution="1"  contourHighResolution="1"  histogramSmoothingCount="0"  graphResolution="256"  showOutliers="0"  drawLargeDots="0"  dotsToDraw="8000"  tint="le.chartfill.tinted.40"  lineWeight="le.lineweight.normal"  lineStyle="le.linestyle.solid" />
                    <GraphEnvironment showGrid="0"  showAxes="tnlTNL"  showGates="1"  showFreqOnPlots="1"  showGateNameOnPlots="1"  showMedians="0"  showUncomped="0"  addEventParam="0"  lastYAxisName="" >
                    <TextTraits font="SansSerif"  size="12"  name="Labels"  style="plain"  color="#000000"  background="#00ffffff"  just="left" />
                    <TextTraits font="SansSerif"  size="12"  name="LayoutGates"  style="plain"  color="#000000"  background="#00ffffff"  just="left" />
                    <TextTraits font="SansSerif"  size="10"  name="Numbers"  style="plain"  color="#000000"  background="#00ffffff"  just="left" />
                    <TextTraits font="SansSerif"  size="10"  name="Legend"  style="plain"  color="#000000"  background="#00ffffff"  just="left" />
                    <WindowPosition x="655"  y="76"  width="390"  height="520"  displayed="1"  panelState="---" />
                    </GraphEnvironment>
                    </Graph>
                    <Gate gating:id="ID2065688371"  gating:parent_id="ID1634954028" >
                    <gating:RectangleGate eventsInside="1"  annoOffsetX="0"  annoOffsetY="0"  tint="#000000"  isTinted="0"  lineWeight="Normal"  userDefined="1"  percentX="0"  percentY="0" >
                    <gating:dimension gating:min="357.6050545983764" >
                    <data-type:fcs-dimension data-type:name="Comp-FITC-A" />
                    </gating:dimension>
                    <gating:dimension gating:min="839.1914382957797" >
                    <data-type:fcs-dimension data-type:name="Comp-PE-A" />
                    </gating:dimension>
                    </gating:RectangleGate>
                    </Gate>
                   </Population>
                   <Population name="Q3: CD206+ , CD86-"  annotation=""  owningGroup="8.3 天天 流式双标"  expanded="1"  sortPriority="10"  count="4892" >
                    <Graph smoothing="0"  backColor="#ffffff"  foreColor="#000000"  type="Pseudocolor"  fast="1"  rowCount="26439" >
                    <Axis dimension="x"  name="Comp-FITC-A"  label=""  auto="auto" />
                    <Axis dimension="y"  name="Comp-PE-A"  label=""  auto="auto" />
                    <GraphSettings level="5%"  smoothingHighResolution="1"  contourHighResolution="1"  histogramSmoothingCount="0"  graphResolution="256"  showOutliers="0"  drawLargeDots="0"  dotsToDraw="8000"  tint="le.chartfill.tinted.40"  lineWeight="le.lineweight.normal"  lineStyle="le.linestyle.solid" />
                    <GraphEnvironment showGrid="0"  showAxes="tnlTNL"  showGates="1"  showFreqOnPlots="1"  showGateNameOnPlots="1"  showMedians="0"  showUncomped="0"  addEventParam="0"  lastYAxisName="" >
                    <TextTraits font="SansSerif"  size="12"  name="Labels"  style="plain"  color="#000000"  background="#00ffffff"  just="left" />
                    <TextTraits font="SansSerif"  size="12"  name="LayoutGates"  style="plain"  color="#000000"  background="#00ffffff"  just="left" />
                    <TextTraits font="SansSerif"  size="10"  name="Numbers"  style="plain"  color="#000000"  background="#00ffffff"  just="left" />
                    <TextTraits font="SansSerif"  size="10"  name="Legend"  style="plain"  color="#000000"  background="#00ffffff"  just="left" />
                    <WindowPosition x="655"  y="76"  width="390"  height="520"  displayed="1"  panelState="---" />
                    </GraphEnvironment>
                    </Graph>
                    <Gate gating:id="ID1803813995"  gating:parent_id="ID1634954028" >
                    <gating:RectangleGate eventsInside="1"  annoOffsetX="0"  annoOffsetY="0"  tint="#000000"  isTinted="0"  lineWeight="Normal"  userDefined="1"  percentX="0"  percentY="0" >
                    <gating:dimension gating:min="357.6050545983764" >
                    <data-type:fcs-dimension data-type:name="Comp-FITC-A" />
                    </gating:dimension>
                    <gating:dimension gating:max="839.1914382957797" >
                    <data-type:fcs-dimension data-type:name="Comp-PE-A" />
                    </gating:dimension>
                    </gating:RectangleGate>
                    </Gate>
                   </Population>
                   <Population name="Q4: CD206- , CD86-"  annotation=""  owningGroup="8.3 天天 流式双标"  expanded="1"  sortPriority="10"  count="12122" >
                    <Graph smoothing="0"  backColor="#ffffff"  foreColor="#000000"  type="Pseudocolor"  fast="1"  rowCount="26439" >
                    <Axis dimension="x"  name="Comp-FITC-A"  label=""  auto="auto" />
                    <Axis dimension="y"  name="Comp-PE-A"  label=""  auto="auto" />
                    <GraphSettings level="5%"  smoothingHighResolution="1"  contourHighResolution="1"  histogramSmoothingCount="0"  graphResolution="256"  showOutliers="0"  drawLargeDots="0"  dotsToDraw="8000"  tint="le.chartfill.tinted.40"  lineWeight="le.lineweight.normal"  lineStyle="le.linestyle.solid" />
                    <GraphEnvironment showGrid="0"  showAxes="tnlTNL"  showGates="1"  showFreqOnPlots="1"  showGateNameOnPlots="1"  showMedians="0"  showUncomped="0"  addEventParam="0"  lastYAxisName="" >
                    <TextTraits font="SansSerif"  size="12"  name="Labels"  style="plain"  color="#000000"  background="#00ffffff"  just="left" />
                    <TextTraits font="SansSerif"  size="12"  name="LayoutGates"  style="plain"  color="#000000"  background="#00ffffff"  just="left" />
                    <TextTraits font="SansSerif"  size="10"  name="Numbers"  style="plain"  color="#000000"  background="#00ffffff"  just="left" />
                    <TextTraits font="SansSerif"  size="10"  name="Legend"  style="plain"  color="#000000"  background="#00ffffff"  just="left" />
                    <WindowPosition x="655"  y="76"  width="390"  height="520"  displayed="1"  panelState="---" />
                    </GraphEnvironment>
                    </Graph>
                    <Gate gating:id="ID675169266"  gating:parent_id="ID1634954028" >
                    <gating:RectangleGate eventsInside="1"  annoOffsetX="0"  annoOffsetY="0"  tint="#000000"  isTinted="0"  lineWeight="Normal"  userDefined="1"  percentX="0"  percentY="0" >
                    <gating:dimension gating:max="357.6050545983764" >
                    <data-type:fcs-dimension data-type:name="Comp-FITC-A" />
                    </gating:dimension>
                    <gating:dimension gating:max="839.1914382957797" >
                    <data-type:fcs-dimension data-type:name="Comp-PE-A" />
                    </gating:dimension>
                    </gating:RectangleGate>
                    </Gate>
                   </Population>
                 </Subpopulations>
               </Population>
             </Subpopulations>
           </Population>
         </Subpopulations>
       </SampleNode>
     </Sample>
     <Sample>
       <DataSet uri="file:/C:/Users/ZY/Desktop/8.3%20天天%20流式双标/Specimen_001_Tube_038_038.fcs"  sampleID="8" />
       <transforms:spilloverMatrix prefix="Comp-"  name="Acquisition-defined"  editable="0"  color="#c0c0c0"  version="FlowJo-10.0.7r2"  status="FINALIZED"  transforms:id="5a41236d-f004-44b3-8cf5-5a070691e9a8"  suffix="" >
         <data-type:parameters>
           <data-type:parameter data-type:name="FITC-A" />
           <data-type:parameter data-type:name="PE-A" />
         </data-type:parameters>
         <transforms:spillover data-type:parameter="FITC-A" >
           <transforms:coefficient data-type:parameter="FITC-A"  transforms:value="1" />
           <transforms:coefficient data-type:parameter="PE-A"  transforms:value="0.1889999956" />
         </transforms:spillover>
         <transforms:spillover data-type:parameter="PE-A" >
           <transforms:coefficient data-type:parameter="FITC-A"  transforms:value="0" />
           <transforms:coefficient data-type:parameter="PE-A"  transforms:value="1" />
         </transforms:spillover>
       </transforms:spilloverMatrix>
       <Transformations>
         <transforms:linear transforms:minRange="0"  transforms:maxRange="262144"  gain="1" >
           <data-type:parameter data-type:name="FSC-A" />
         </transforms:linear>
         <transforms:linear transforms:minRange="0"  transforms:maxRange="262144"  gain="1" >
           <data-type:parameter data-type:name="FSC-H" />
         </transforms:linear>
         <transforms:linear transforms:minRange="0"  transforms:maxRange="262144"  gain="1" >
           <data-type:parameter data-type:name="FSC-W" />
         </transforms:linear>
         <transforms:linear transforms:minRange="0"  transforms:maxRange="262144"  gain="1" >
           <data-type:parameter data-type:name="SSC-A" />
         </transforms:linear>
         <transforms:linear transforms:minRange="0"  transforms:maxRange="262144"  gain="1" >
           <data-type:parameter data-type:name="SSC-H" />
         </transforms:linear>
         <transforms:linear transforms:minRange="0"  transforms:maxRange="262144"  gain="1" >
           <data-type:parameter data-type:name="SSC-W" />
         </transforms:linear>
         <transforms:biex transforms:length="256"  transforms:maxRange="82897.211494718"  transforms:neg="0"  transforms:width="-15.8489319246"  transforms:pos="3.918539922" >
           <data-type:parameter data-type:name="FITC-A" />
         </transforms:biex>
         <transforms:biex transforms:length="256"  transforms:maxRange="82897.211494718"  transforms:neg="0"  transforms:width="-15.8489319246"  transforms:pos="3.918539922" >
           <data-type:parameter data-type:name="PE-A" />
         </transforms:biex>
         <transforms:linear transforms:minRange="0"  transforms:maxRange="16"  gain="1" >
           <data-type:parameter data-type:name="Time" />
         </transforms:linear>
         <transforms:biex transforms:length="256"  transforms:maxRange="82897.211494718"  transforms:neg="0"  transforms:width="-15.8489319246"  transforms:pos="3.918539922" >
           <data-type:parameter data-type:name="Comp-FITC-A" />
         </transforms:biex>
         <transforms:biex transforms:length="256"  transforms:maxRange="82897.211494718"  transforms:neg="0"  transforms:width="-15.8489319246"  transforms:pos="3.918539922" >
           <data-type:parameter data-type:name="Comp-PE-A" />
         </transforms:biex>
       </Transformations>
       <Keywords>
         <Keyword name="CST REGULATORY STATUS"  value="RUO Performance Check" />
         <Keyword name="CST PERFORMANCE EXPIRED"  value="2021-12-18T11:18:09-08:00" />
         <Keyword name="CST BEADS EXPIRED"  value="True" />
         <Keyword name="CST BASELINE DATE"  value="2021-12-17T11:13:35-08:00" />
         <Keyword name="CST SETUP DATE"  value="2021-12-17T11:18:09-08:00" />
         <Keyword name="CYTOMETER CONFIG CREATE DATE"  value="2016-11-29T22:55:00-08:00" />
         <Keyword name="CYTOMETER CONFIG NAME"  value="service of 5-Blue 3-Red 3-Violet 2-355 UV" />
         <Keyword name="CST BEADS LOT ID"  value="80605" />
         <Keyword name="CST SETUP STATUS"  value="SUCCESS" />
         <Keyword name="P9MS"  value="0" />
         <Keyword name="P9BS"  value="0" />
         <Keyword name="$P9G"  value="1.0" />
         <Keyword name="$P9E"  value="0,0" />
         <Keyword name="$P9B"  value="32" />
         <Keyword name="$P9R"  value="16" />
         <Keyword name="$P9N"  value="Time" />
         <Keyword name="P8MS"  value="0" />
         <Keyword name="P8BS"  value="112" />
         <Keyword name="P8DISPLAY"  value="LOG" />
         <Keyword name="$P8G"  value="1.0" />
         <Keyword name="$P8V"  value="424" />
         <Keyword name="$P8E"  value="0,0" />
         <Keyword name="$P8B"  value="32" />
         <Keyword name="$P8R"  value="262144" />
         <Keyword name="$P8S"  value="CD86" />
         <Keyword name="$P8N"  value="PE-A" />
         <Keyword name="P7MS"  value="0" />
         <Keyword name="P7BS"  value="59" />
         <Keyword name="P7DISPLAY"  value="LOG" />
         <Keyword name="$P7G"  value="1.0" />
         <Keyword name="$P7V"  value="445" />
         <Keyword name="$P7E"  value="0,0" />
         <Keyword name="$P7B"  value="32" />
         <Keyword name="$P7R"  value="262144" />
         <Keyword name="$P7S"  value="CD206" />
         <Keyword name="$P7N"  value="FITC-A" />
         <Keyword name="P6MS"  value="0" />
         <Keyword name="P6BS"  value="-1" />
         <Keyword name="$P6G"  value="1.0" />
         <Keyword name="$P6V"  value="282" />
         <Keyword name="$P6E"  value="0,0" />
         <Keyword name="$P6B"  value="32" />
         <Keyword name="$P6R"  value="262144" />
         <Keyword name="$P6N"  value="SSC-W" />
         <Keyword name="P5MS"  value="0" />
         <Keyword name="P5BS"  value="0" />
         <Keyword name="P5DISPLAY"  value="LIN" />
         <Keyword name="$P5G"  value="1.0" />
         <Keyword name="$P5V"  value="282" />
         <Keyword name="$P5E"  value="0,0" />
         <Keyword name="$P5B"  value="32" />
         <Keyword name="$P5R"  value="262144" />
         <Keyword name="$P5N"  value="SSC-H" />
         <Keyword name="P4MS"  value="0" />
         <Keyword name="P4BS"  value="0" />
         <Keyword name="P4DISPLAY"  value="LIN" />
         <Keyword name="$P4G"  value="1.0" />
         <Keyword name="$P4V"  value="282" />
         <Keyword name="$P4E"  value="0,0" />
         <Keyword name="$P4B"  value="32" />
         <Keyword name="$P4R"  value="262144" />
         <Keyword name="$P4N"  value="SSC-A" />
         <Keyword name="P3MS"  value="0" />
         <Keyword name="P3BS"  value="-1" />
         <Keyword name="$P3G"  value="1.0" />
         <Keyword name="$P3V"  value="283" />
         <Keyword name="$P3E"  value="0,0" />
         <Keyword name="$P3B"  value="32" />
         <Keyword name="$P3R"  value="262144" />
         <Keyword name="$P3N"  value="FSC-W" />
         <Keyword name="P2MS"  value="0" />
         <Keyword name="P2BS"  value="0" />
         <Keyword name="P2DISPLAY"  value="LIN" />
         <Keyword name="$P2G"  value="1.0" />
         <Keyword name="$P2V"  value="283" />
         <Keyword name="$P2E"  value="0,0" />
         <Keyword name="$P2B"  value="32" />
         <Keyword name="$P2R"  value="262144" />
         <Keyword name="$P2N"  value="FSC-H" />
         <Keyword name="P1MS"  value="0" />
         <Keyword name="P1BS"  value="0" />
         <Keyword name="P1DISPLAY"  value="LIN" />
         <Keyword name="$P1G"  value="1.0" />
         <Keyword name="$P1V"  value="283" />
         <Keyword name="$P1E"  value="0,0" />
         <Keyword name="$P1B"  value="32" />
         <Keyword name="$P1R"  value="262144" />
         <Keyword name="$P1N"  value="FSC-A" />
         <Keyword name="THRESHOLD"  value="FSC,5000" />
         <Keyword name="APPLY COMPENSATION"  value="TRUE" />
         <Keyword name="SPILL"  value="2,FITC-A,PE-A,1,0.18899999999999997,0,1" />
         <Keyword name="$TIMESTEP"  value="0.01" />
         <Keyword name="LASER4ASF"  value="0.98" />
         <Keyword name="LASER4DELAY"  value="87.78" />
         <Keyword name="LASER4NAME"  value="355 UV" />
         <Keyword name="LASER3ASF"  value="0.87" />
         <Keyword name="LASER3DELAY"  value="46.86" />
         <Keyword name="LASER3NAME"  value="Violet" />
         <Keyword name="LASER2ASF"  value="0.73" />
         <Keyword name="LASER2DELAY"  value="131.51" />
         <Keyword name="LASER2NAME"  value="Red" />
         <Keyword name="LASER1ASF"  value="0.73" />
         <Keyword name="LASER1DELAY"  value="0.00" />
         <Keyword name="LASER1NAME"  value="Blue" />
         <Keyword name="$INST"  value=" " />
         <Keyword name="AUTOBS"  value="TRUE" />
         <Keyword name="FSC ASF"  value="0.66" />
         <Keyword name="$OP"  value="Administrator" />
         <Keyword name="EXPORT TIME"  value="02-AUG-2022-17:33:48" />
         <Keyword name="EXPORT USER NAME"  value="Administrator" />
         <Keyword name="WINDOW EXTENSION"  value="10.00" />
         <Keyword name="CYTNUM"  value="H649225B7003" />
         <Keyword name="SETTINGS"  value="Cytometer" />
         <Keyword name="$CYT"  value="LSRFortessa" />
         <Keyword name="$ETIM"  value="15:47:46" />
         <Keyword name="$BTIM"  value="15:47:37" />
         <Keyword name="$DATE"  value="02-AUG-2022" />
         <Keyword name="GUID"  value="2ee67e18-39e7-408a-8882-cd886be235dc" />
         <Keyword name="EXPERIMENT NAME"  value="Experiment_229" />
         <Keyword name="$SRC"  value="Specimen_001" />
         <Keyword name="TUBE NAME"  value="Tube_038" />
         <Keyword name="CREATOR"  value="BD FACSDiva Software Version 8.0.1" />
         <Keyword name="$NEXTDATA"  value="0" />
         <Keyword name="$DATATYPE"  value="F" />
         <Keyword name="$BYTEORD"  value="4,3,2,1" />
         <Keyword name="$MODE"  value="L" />
         <Keyword name="$PAR"  value="9" />
         <Keyword name="$TOT"  value="24419              " />
         <Keyword name="$SYS"  value="Windows 7 6.1" />
         <Keyword name="$FIL"  value="Specimen_001_Tube_038_038.fcs" />
         <Keyword name="$ENDDATA"  value="881399             " />
         <Keyword name="$BEGINDATA"  value="2316" />
         <Keyword name="$ENDSTEXT"  value="0" />
         <Keyword name="$BEGINSTEXT"  value="0" />
         <Keyword name="$ENDANALYSIS"  value="0" />
         <Keyword name="$BEGINANALYSIS"  value="0" />
         <Keyword name="FJ_FCS_VERSION"  value="3.1" />
         <Keyword name="$P1S"  value="" />
         <Keyword name="$P2S"  value="" />
         <Keyword name="$P3S"  value="" />
         <Keyword name="$P4S"  value="" />
         <Keyword name="$P5S"  value="" />
         <Keyword name="$P6S"  value="" />
         <Keyword name="$P9S"  value="" />
         <Keyword name="$P10N"  value="Comp-FITC-A" />
         <Keyword name="$P10S"  value="CD206" />
         <Keyword name="$P10R"  value="262144" />
         <Keyword name="$P11N"  value="Comp-PE-A" />
         <Keyword name="$P11S"  value="CD86" />
         <Keyword name="$P11R"  value="262144" />
       </Keywords>
       <SampleNode name="Specimen_001_Tube_038_038.fcs"  annotation=""  owningGroup=""  expanded="1"  sortPriority="10"  count="24419"  sampleID="8" >
         <Graph smoothing="0"  backColor="#ffffff"  foreColor="#000000"  type="Pseudocolor"  fast="1"  rowCount="24419" >
           <Axis dimension="x"  name="FSC-A"  label=""  auto="auto" />
           <Axis dimension="y"  name="SSC-A"  label=""  auto="auto" />
           <GraphSettings level="5%"  smoothingHighResolution="1"  contourHighResolution="1"  histogramSmoothingCount="0"  graphResolution="256"  showOutliers="0"  drawLargeDots="0"  dotsToDraw="8000"  tint="le.chartfill.tinted.40"  lineWeight="le.lineweight.normal"  lineStyle="le.linestyle.solid" />
           <GraphEnvironment showGrid="0"  showAxes="tnlTNL"  showGates="1"  showFreqOnPlots="1"  showGateNameOnPlots="1"  showMedians="0"  showUncomped="0"  addEventParam="0"  lastYAxisName="" >
             <TextTraits font="SansSerif"  size="12"  name="Labels"  style="plain"  color="#000000"  background="#00ffffff"  just="left" />
             <TextTraits font="SansSerif"  size="12"  name="LayoutGates"  style="plain"  color="#000000"  background="#00ffffff"  just="left" />
             <TextTraits font="SansSerif"  size="10"  name="Numbers"  style="plain"  color="#000000"  background="#00ffffff"  just="left" />
             <TextTraits font="SansSerif"  size="10"  name="Legend"  style="plain"  color="#000000"  background="#00ffffff"  just="left" />
             <WindowPosition x="342"  y="127"  width="390"  height="520"  displayed="0"  panelState="---" />
           </GraphEnvironment>
         </Graph>
         <Subpopulations>
           <Population name="cells"  annotation=""  owningGroup="8.3 天天 流式双标"  expanded="1"  sortPriority="10"  count="19091" >
             <Graph smoothing="0"  backColor="#ffffff"  foreColor="#000000"  type="Pseudocolor"  fast="1"  rowCount="24419" >
               <Axis dimension="x"  name="FSC-A"  label=""  auto="auto" />
               <Axis dimension="y"  name="FSC-H"  label=""  auto="auto" />
               <GraphSettings level="5%"  smoothingHighResolution="1"  contourHighResolution="1"  histogramSmoothingCount="0"  graphResolution="256"  showOutliers="0"  drawLargeDots="0"  dotsToDraw="8000"  tint="le.chartfill.tinted.40"  lineWeight="le.lineweight.normal"  lineStyle="le.linestyle.solid" />
               <GraphEnvironment showGrid="0"  showAxes="tnlTNL"  showGates="1"  showFreqOnPlots="1"  showGateNameOnPlots="1"  showMedians="0"  showUncomped="0"  addEventParam="0"  lastYAxisName="" >
                 <TextTraits font="SansSerif"  size="12"  name="Labels"  style="plain"  color="#000000"  background="#00ffffff"  just="left" />
                 <TextTraits font="SansSerif"  size="12"  name="LayoutGates"  style="plain"  color="#000000"  background="#00ffffff"  just="left" />
                 <TextTraits font="SansSerif"  size="10"  name="Numbers"  style="plain"  color="#000000"  background="#00ffffff"  just="left" />
                 <TextTraits font="SansSerif"  size="10"  name="Legend"  style="plain"  color="#000000"  background="#00ffffff"  just="left" />
                 <WindowPosition x="35"  y="154"  width="390"  height="520"  displayed="1"  panelState="---" />
               </GraphEnvironment>
             </Graph>
             <Gate gating:id="ID1317558640" >
               <gating:PolygonGate eventsInside="1"  annoOffsetX="44"  annoOffsetY="-79"  tint="#000000"  isTinted="0"  lineWeight="Normal"  userDefined="1"  quadId="-1"  gateResolution="256" >
                 <gating:dimension>
                   <data-type:fcs-dimension data-type:name="FSC-A" />
                 </gating:dimension>
                 <gating:dimension>
                   <data-type:fcs-dimension data-type:name="SSC-A" />
                 </gating:dimension>
                 <gating:vertex>
                   <gating:coordinate data-type:value="92521.4117647059" />
                   <gating:coordinate data-type:value="23096.3876651982" />
                 </gating:vertex>
                 <gating:vertex>
                   <gating:coordinate data-type:value="180637.0420168067" />
                   <gating:coordinate data-type:value="25406.0264317181" />
                 </gating:vertex>
                 <gating:vertex>
                   <gating:coordinate data-type:value="215883.294117647" />
                   <gating:coordinate data-type:value="61205.4273127753" />
                 </gating:vertex>
                 <gating:vertex>
                   <gating:coordinate data-type:value="200463.0588235294" />
                   <gating:coordinate data-type:value="99314.4669603524" />
                 </gating:vertex>
                 <gating:vertex>
                   <gating:coordinate data-type:value="142086.4537815126" />
                   <gating:coordinate data-type:value="103933.7444933921" />
                 </gating:vertex>
                 <gating:vertex>
                   <gating:coordinate data-type:value="104637.3109243698" />
                   <gating:coordinate data-type:value="92385.550660793" />
                 </gating:vertex>
                 <gating:vertex>
                   <gating:coordinate data-type:value="71593.9495798319" />
                   <gating:coordinate data-type:value="73908.4405286344" />
                 </gating:vertex>
                 <gating:vertex>
                   <gating:coordinate data-type:value="73796.8403361344" />
                   <gating:coordinate data-type:value="41573.4977973568" />
                 </gating:vertex>
               </gating:PolygonGate>
             </Gate>
             <Subpopulations>
               <Population name="Singlets"  annotation=""  owningGroup="8.3 天天 流式双标"  expanded="1"  sortPriority="10"  count="19021" >
                 <Graph smoothing="0"  backColor="#ffffff"  foreColor="#000000"  type="Pseudocolor"  fast="1"  rowCount="24419" >
                   <Axis dimension="x"  name="Comp-FITC-A"  label=""  auto="auto" />
                   <Axis dimension="y"  name="Comp-PE-A"  label=""  auto="auto" />
                   <GraphSettings level="5%"  smoothingHighResolution="1"  contourHighResolution="1"  histogramSmoothingCount="0"  graphResolution="256"  showOutliers="0"  drawLargeDots="0"  dotsToDraw="8000"  tint="le.chartfill.tinted.40"  lineWeight="le.lineweight.normal"  lineStyle="le.linestyle.solid" />
                   <GraphEnvironment showGrid="0"  showAxes="tnlTNL"  showGates="1"  showFreqOnPlots="1"  showGateNameOnPlots="1"  showMedians="0"  showUncomped="0"  addEventParam="0"  lastYAxisName="" >
                    <TextTraits font="SansSerif"  size="12"  name="Labels"  style="plain"  color="#000000"  background="#00ffffff"  just="left" />
                    <TextTraits font="SansSerif"  size="12"  name="LayoutGates"  style="plain"  color="#000000"  background="#00ffffff"  just="left" />
                    <TextTraits font="SansSerif"  size="10"  name="Numbers"  style="plain"  color="#000000"  background="#00ffffff"  just="left" />
                    <TextTraits font="SansSerif"  size="10"  name="Legend"  style="plain"  color="#000000"  background="#00ffffff"  just="left" />
                    <WindowPosition x="655"  y="76"  width="390"  height="520"  displayed="1"  panelState="---" />
                   </GraphEnvironment>
                 </Graph>
                 <Gate gating:id="ID22110874"  gating:parent_id="ID1317558640" >
                   <gating:PolygonGate eventsInside="1"  annoOffsetX="12"  annoOffsetY="-88"  tint="#000000"  isTinted="0"  lineWeight="Normal"  userDefined="1"  quadId="-1"  gateResolution="256" >
                    <gating:dimension>
                    <data-type:fcs-dimension data-type:name="FSC-A" />
                    </gating:dimension>
                    <gating:dimension>
                    <data-type:fcs-dimension data-type:name="FSC-H" />
                    </gating:dimension>
                    <gating:vertex>
                    <gating:coordinate data-type:value="216984.7394957983" />
                    <gating:coordinate data-type:value="197474.1145374449" />
                    </gating:vertex>
                    <gating:vertex>
                    <gating:coordinate data-type:value="128869.1092436975" />
                    <gating:coordinate data-type:value="136268.6872246696" />
                    </gating:vertex>
                    <gating:vertex>
                    <gating:coordinate data-type:value="49565.0420168067" />
                    <gating:coordinate data-type:value="55431.3303964758" />
                    </gating:vertex>
                    <gating:vertex>
                    <gating:coordinate data-type:value="41854.9243697479" />
                    <gating:coordinate data-type:value="24251.2070484582" />
                    </gating:vertex>
                    <gating:vertex>
                    <gating:coordinate data-type:value="73796.8403361344" />
                    <gating:coordinate data-type:value="42728.3171806167" />
                    </gating:vertex>
                    <gating:vertex>
                    <gating:coordinate data-type:value="156405.243697479" />
                    <gating:coordinate data-type:value="108553.0220264317" />
                    </gating:vertex>
                    <gating:vertex>
                    <gating:coordinate data-type:value="231303.5294117647" />
                    <gating:coordinate data-type:value="180151.8237885463" />
                    </gating:vertex>
                    <gating:vertex>
                    <gating:coordinate data-type:value="235709.3109243698" />
                    <gating:coordinate data-type:value="203248.2114537445" />
                    </gating:vertex>
                   </gating:PolygonGate>
                 </Gate>
                 <Subpopulations>
                   <Population name="Q1: CD206- , CD86+"  annotation=""  owningGroup="8.3 天天 流式双标"  expanded="1"  sortPriority="10"  count="7603" >
                    <Graph smoothing="0"  backColor="#ffffff"  foreColor="#000000"  type="Pseudocolor"  fast="1"  rowCount="24419" >
                    <Axis dimension="x"  name="Comp-FITC-A"  label=""  auto="auto" />
                    <Axis dimension="y"  name="Comp-PE-A"  label=""  auto="auto" />
                    <GraphSettings level="5%"  smoothingHighResolution="1"  contourHighResolution="1"  histogramSmoothingCount="0"  graphResolution="256"  showOutliers="0"  drawLargeDots="0"  dotsToDraw="8000"  tint="le.chartfill.tinted.40"  lineWeight="le.lineweight.normal"  lineStyle="le.linestyle.solid" />
                    <GraphEnvironment showGrid="0"  showAxes="tnlTNL"  showGates="1"  showFreqOnPlots="1"  showGateNameOnPlots="1"  showMedians="0"  showUncomped="0"  addEventParam="0"  lastYAxisName="" >
                    <TextTraits font="SansSerif"  size="12"  name="Labels"  style="plain"  color="#000000"  background="#00ffffff"  just="left" />
                    <TextTraits font="SansSerif"  size="12"  name="LayoutGates"  style="plain"  color="#000000"  background="#00ffffff"  just="left" />
                    <TextTraits font="SansSerif"  size="10"  name="Numbers"  style="plain"  color="#000000"  background="#00ffffff"  just="left" />
                    <TextTraits font="SansSerif"  size="10"  name="Legend"  style="plain"  color="#000000"  background="#00ffffff"  just="left" />
                    <WindowPosition x="655"  y="76"  width="390"  height="520"  displayed="1"  panelState="---" />
                    </GraphEnvironment>
                    </Graph>
                    <Gate gating:id="ID1795430110"  gating:parent_id="ID22110874" >
                    <gating:RectangleGate eventsInside="1"  annoOffsetX="0"  annoOffsetY="0"  tint="#000000"  isTinted="0"  lineWeight="Normal"  userDefined="1"  percentX="0"  percentY="0" >
                    <gating:dimension gating:max="357.6050545983764" >
                    <data-type:fcs-dimension data-type:name="Comp-FITC-A" />
                    </gating:dimension>
                    <gating:dimension gating:min="839.1914382957797" >
                    <data-type:fcs-dimension data-type:name="Comp-PE-A" />
                    </gating:dimension>
                    </gating:RectangleGate>
                    </Gate>
                   </Population>
                   <Population name="Q2: CD206+ , CD86+"  annotation=""  owningGroup="8.3 天天 流式双标"  expanded="1"  sortPriority="10"  count="44" >
                    <Graph smoothing="0"  backColor="#ffffff"  foreColor="#000000"  type="Pseudocolor"  fast="1"  rowCount="24419" >
                    <Axis dimension="x"  name="Comp-FITC-A"  label=""  auto="auto" />
                    <Axis dimension="y"  name="Comp-PE-A"  label=""  auto="auto" />
                    <GraphSettings level="5%"  smoothingHighResolution="1"  contourHighResolution="1"  histogramSmoothingCount="0"  graphResolution="256"  showOutliers="0"  drawLargeDots="0"  dotsToDraw="8000"  tint="le.chartfill.tinted.40"  lineWeight="le.lineweight.normal"  lineStyle="le.linestyle.solid" />
                    <GraphEnvironment showGrid="0"  showAxes="tnlTNL"  showGates="1"  showFreqOnPlots="1"  showGateNameOnPlots="1"  showMedians="0"  showUncomped="0"  addEventParam="0"  lastYAxisName="" >
                    <TextTraits font="SansSerif"  size="12"  name="Labels"  style="plain"  color="#000000"  background="#00ffffff"  just="left" />
                    <TextTraits font="SansSerif"  size="12"  name="LayoutGates"  style="plain"  color="#000000"  background="#00ffffff"  just="left" />
                    <TextTraits font="SansSerif"  size="10"  name="Numbers"  style="plain"  color="#000000"  background="#00ffffff"  just="left" />
                    <TextTraits font="SansSerif"  size="10"  name="Legend"  style="plain"  color="#000000"  background="#00ffffff"  just="left" />
                    <WindowPosition x="655"  y="76"  width="390"  height="520"  displayed="1"  panelState="---" />
                    </GraphEnvironment>
                    </Graph>
                    <Gate gating:id="ID1501134773"  gating:parent_id="ID22110874" >
                    <gating:RectangleGate eventsInside="1"  annoOffsetX="0"  annoOffsetY="0"  tint="#000000"  isTinted="0"  lineWeight="Normal"  userDefined="1"  percentX="0"  percentY="0" >
                    <gating:dimension gating:min="357.6050545983764" >
                    <data-type:fcs-dimension data-type:name="Comp-FITC-A" />
                    </gating:dimension>
                    <gating:dimension gating:min="839.1914382957797" >
                    <data-type:fcs-dimension data-type:name="Comp-PE-A" />
                    </gating:dimension>
                    </gating:RectangleGate>
                    </Gate>
                   </Population>
                   <Population name="Q3: CD206+ , CD86-"  annotation=""  owningGroup="8.3 天天 流式双标"  expanded="1"  sortPriority="10"  count="422" >
                    <Graph smoothing="0"  backColor="#ffffff"  foreColor="#000000"  type="Pseudocolor"  fast="1"  rowCount="24419" >
                    <Axis dimension="x"  name="Comp-FITC-A"  label=""  auto="auto" />
                    <Axis dimension="y"  name="Comp-PE-A"  label=""  auto="auto" />
                    <GraphSettings level="5%"  smoothingHighResolution="1"  contourHighResolution="1"  histogramSmoothingCount="0"  graphResolution="256"  showOutliers="0"  drawLargeDots="0"  dotsToDraw="8000"  tint="le.chartfill.tinted.40"  lineWeight="le.lineweight.normal"  lineStyle="le.linestyle.solid" />
                    <GraphEnvironment showGrid="0"  showAxes="tnlTNL"  showGates="1"  showFreqOnPlots="1"  showGateNameOnPlots="1"  showMedians="0"  showUncomped="0"  addEventParam="0"  lastYAxisName="" >
                    <TextTraits font="SansSerif"  size="12"  name="Labels"  style="plain"  color="#000000"  background="#00ffffff"  just="left" />
                    <TextTraits font="SansSerif"  size="12"  name="LayoutGates"  style="plain"  color="#000000"  background="#00ffffff"  just="left" />
                    <TextTraits font="SansSerif"  size="10"  name="Numbers"  style="plain"  color="#000000"  background="#00ffffff"  just="left" />
                    <TextTraits font="SansSerif"  size="10"  name="Legend"  style="plain"  color="#000000"  background="#00ffffff"  just="left" />
                    <WindowPosition x="655"  y="76"  width="390"  height="520"  displayed="1"  panelState="---" />
                    </GraphEnvironment>
                    </Graph>
                    <Gate gating:id="ID934244855"  gating:parent_id="ID22110874" >
                    <gating:RectangleGate eventsInside="1"  annoOffsetX="0"  annoOffsetY="0"  tint="#000000"  isTinted="0"  lineWeight="Normal"  userDefined="1"  percentX="0"  percentY="0" >
                    <gating:dimension gating:min="357.6050545983764" >
                    <data-type:fcs-dimension data-type:name="Comp-FITC-A" />
                    </gating:dimension>
                    <gating:dimension gating:max="839.1914382957797" >
                    <data-type:fcs-dimension data-type:name="Comp-PE-A" />
                    </gating:dimension>
                    </gating:RectangleGate>
                    </Gate>
                   </Population>
                   <Population name="Q4: CD206- , CD86-"  annotation=""  owningGroup="8.3 天天 流式双标"  expanded="1"  sortPriority="10"  count="10952" >
                    <Graph smoothing="0"  backColor="#ffffff"  foreColor="#000000"  type="Pseudocolor"  fast="1"  rowCount="24419" >
                    <Axis dimension="x"  name="Comp-FITC-A"  label=""  auto="auto" />
                    <Axis dimension="y"  name="Comp-PE-A"  label=""  auto="auto" />
                    <GraphSettings level="5%"  smoothingHighResolution="1"  contourHighResolution="1"  histogramSmoothingCount="0"  graphResolution="256"  showOutliers="0"  drawLargeDots="0"  dotsToDraw="8000"  tint="le.chartfill.tinted.40"  lineWeight="le.lineweight.normal"  lineStyle="le.linestyle.solid" />
                    <GraphEnvironment showGrid="0"  showAxes="tnlTNL"  showGates="1"  showFreqOnPlots="1"  showGateNameOnPlots="1"  showMedians="0"  showUncomped="0"  addEventParam="0"  lastYAxisName="" >
                    <TextTraits font="SansSerif"  size="12"  name="Labels"  style="plain"  color="#000000"  background="#00ffffff"  just="left" />
                    <TextTraits font="SansSerif"  size="12"  name="LayoutGates"  style="plain"  color="#000000"  background="#00ffffff"  just="left" />
                    <TextTraits font="SansSerif"  size="10"  name="Numbers"  style="plain"  color="#000000"  background="#00ffffff"  just="left" />
                    <TextTraits font="SansSerif"  size="10"  name="Legend"  style="plain"  color="#000000"  background="#00ffffff"  just="left" />
                    <WindowPosition x="655"  y="76"  width="390"  height="520"  displayed="1"  panelState="---" />
                    </GraphEnvironment>
                    </Graph>
                    <Gate gating:id="ID1600334768"  gating:parent_id="ID22110874" >
                    <gating:RectangleGate eventsInside="1"  annoOffsetX="0"  annoOffsetY="0"  tint="#000000"  isTinted="0"  lineWeight="Normal"  userDefined="1"  percentX="0"  percentY="0" >
                    <gating:dimension gating:max="357.6050545983764" >
                    <data-type:fcs-dimension data-type:name="Comp-FITC-A" />
                    </gating:dimension>
                    <gating:dimension gating:max="839.1914382957797" >
                    <data-type:fcs-dimension data-type:name="Comp-PE-A" />
                    </gating:dimension>
                    </gating:RectangleGate>
                    </Gate>
                   </Population>
                 </Subpopulations>
               </Population>
             </Subpopulations>
           </Population>
         </Subpopulations>
       </SampleNode>
     </Sample>
     <Sample>
       <DataSet uri="file:/C:/Users/ZY/Desktop/8.3%20天天%20流式双标/Specimen_001_Tube_028_028.fcs"  sampleID="5" />
       <transforms:spilloverMatrix prefix="Comp-"  name="Acquisition-defined"  editable="0"  color="#c0c0c0"  version="FlowJo-10.0.7r2"  status="FINALIZED"  transforms:id="5a41236d-f004-44b3-8cf5-5a070691e9a8"  suffix="" >
         <data-type:parameters>
           <data-type:parameter data-type:name="FITC-A" />
           <data-type:parameter data-type:name="PE-A" />
         </data-type:parameters>
         <transforms:spillover data-type:parameter="FITC-A" >
           <transforms:coefficient data-type:parameter="FITC-A"  transforms:value="1" />
           <transforms:coefficient data-type:parameter="PE-A"  transforms:value="0.1889999956" />
         </transforms:spillover>
         <transforms:spillover data-type:parameter="PE-A" >
           <transforms:coefficient data-type:parameter="FITC-A"  transforms:value="0" />
           <transforms:coefficient data-type:parameter="PE-A"  transforms:value="1" />
         </transforms:spillover>
       </transforms:spilloverMatrix>
       <Transformations>
         <transforms:linear transforms:minRange="0"  transforms:maxRange="262144"  gain="1" >
           <data-type:parameter data-type:name="FSC-A" />
         </transforms:linear>
         <transforms:linear transforms:minRange="0"  transforms:maxRange="262144"  gain="1" >
           <data-type:parameter data-type:name="FSC-H" />
         </transforms:linear>
         <transforms:linear transforms:minRange="0"  transforms:maxRange="262144"  gain="1" >
           <data-type:parameter data-type:name="FSC-W" />
         </transforms:linear>
         <transforms:linear transforms:minRange="0"  transforms:maxRange="262144"  gain="1" >
           <data-type:parameter data-type:name="SSC-A" />
         </transforms:linear>
         <transforms:linear transforms:minRange="0"  transforms:maxRange="262144"  gain="1" >
           <data-type:parameter data-type:name="SSC-H" />
         </transforms:linear>
         <transforms:linear transforms:minRange="0"  transforms:maxRange="262144"  gain="1" >
           <data-type:parameter data-type:name="SSC-W" />
         </transforms:linear>
         <transforms:biex transforms:length="256"  transforms:maxRange="82897.211494718"  transforms:neg="0"  transforms:width="-15.8489319246"  transforms:pos="3.918539922" >
           <data-type:parameter data-type:name="FITC-A" />
         </transforms:biex>
         <transforms:biex transforms:length="256"  transforms:maxRange="82897.211494718"  transforms:neg="0"  transforms:width="-15.8489319246"  transforms:pos="3.918539922" >
           <data-type:parameter data-type:name="PE-A" />
         </transforms:biex>
         <transforms:linear transforms:minRange="0"  transforms:maxRange="16"  gain="1" >
           <data-type:parameter data-type:name="Time" />
         </transforms:linear>
         <transforms:biex transforms:length="256"  transforms:maxRange="82897.211494718"  transforms:neg="0"  transforms:width="-15.8489319246"  transforms:pos="3.918539922" >
           <data-type:parameter data-type:name="Comp-FITC-A" />
         </transforms:biex>
         <transforms:biex transforms:length="256"  transforms:maxRange="82897.211494718"  transforms:neg="0"  transforms:width="-15.8489319246"  transforms:pos="3.918539922" >
           <data-type:parameter data-type:name="Comp-PE-A" />
         </transforms:biex>
       </Transformations>
       <Keywords>
         <Keyword name="CST REGULATORY STATUS"  value="RUO Performance Check" />
         <Keyword name="CST PERFORMANCE EXPIRED"  value="2021-12-18T11:18:09-08:00" />
         <Keyword name="CST BEADS EXPIRED"  value="True" />
         <Keyword name="CST BASELINE DATE"  value="2021-12-17T11:13:35-08:00" />
         <Keyword name="CST SETUP DATE"  value="2021-12-17T11:18:09-08:00" />
         <Keyword name="CYTOMETER CONFIG CREATE DATE"  value="2016-11-29T22:55:00-08:00" />
         <Keyword name="CYTOMETER CONFIG NAME"  value="service of 5-Blue 3-Red 3-Violet 2-355 UV" />
         <Keyword name="CST BEADS LOT ID"  value="80605" />
         <Keyword name="CST SETUP STATUS"  value="SUCCESS" />
         <Keyword name="P9MS"  value="0" />
         <Keyword name="P9BS"  value="0" />
         <Keyword name="$P9G"  value="1.0" />
         <Keyword name="$P9E"  value="0,0" />
         <Keyword name="$P9B"  value="32" />
         <Keyword name="$P9R"  value="16" />
         <Keyword name="$P9N"  value="Time" />
         <Keyword name="P8MS"  value="0" />
         <Keyword name="P8BS"  value="101" />
         <Keyword name="P8DISPLAY"  value="LOG" />
         <Keyword name="$P8G"  value="1.0" />
         <Keyword name="$P8V"  value="424" />
         <Keyword name="$P8E"  value="0,0" />
         <Keyword name="$P8B"  value="32" />
         <Keyword name="$P8R"  value="262144" />
         <Keyword name="$P8S"  value="CD86" />
         <Keyword name="$P8N"  value="PE-A" />
         <Keyword name="P7MS"  value="0" />
         <Keyword name="P7BS"  value="51" />
         <Keyword name="P7DISPLAY"  value="LOG" />
         <Keyword name="$P7G"  value="1.0" />
         <Keyword name="$P7V"  value="445" />
         <Keyword name="$P7E"  value="0,0" />
         <Keyword name="$P7B"  value="32" />
         <Keyword name="$P7R"  value="262144" />
         <Keyword name="$P7S"  value="CD206" />
         <Keyword name="$P7N"  value="FITC-A" />
         <Keyword name="P6MS"  value="0" />
         <Keyword name="P6BS"  value="-1" />
         <Keyword name="$P6G"  value="1.0" />
         <Keyword name="$P6V"  value="282" />
         <Keyword name="$P6E"  value="0,0" />
         <Keyword name="$P6B"  value="32" />
         <Keyword name="$P6R"  value="262144" />
         <Keyword name="$P6N"  value="SSC-W" />
         <Keyword name="P5MS"  value="0" />
         <Keyword name="P5BS"  value="0" />
         <Keyword name="P5DISPLAY"  value="LIN" />
         <Keyword name="$P5G"  value="1.0" />
         <Keyword name="$P5V"  value="282" />
         <Keyword name="$P5E"  value="0,0" />
         <Keyword name="$P5B"  value="32" />
         <Keyword name="$P5R"  value="262144" />
         <Keyword name="$P5N"  value="SSC-H" />
         <Keyword name="P4MS"  value="0" />
         <Keyword name="P4BS"  value="0" />
         <Keyword name="P4DISPLAY"  value="LIN" />
         <Keyword name="$P4G"  value="1.0" />
         <Keyword name="$P4V"  value="282" />
         <Keyword name="$P4E"  value="0,0" />
         <Keyword name="$P4B"  value="32" />
         <Keyword name="$P4R"  value="262144" />
         <Keyword name="$P4N"  value="SSC-A" />
         <Keyword name="P3MS"  value="0" />
         <Keyword name="P3BS"  value="-1" />
         <Keyword name="$P3G"  value="1.0" />
         <Keyword name="$P3V"  value="283" />
         <Keyword name="$P3E"  value="0,0" />
         <Keyword name="$P3B"  value="32" />
         <Keyword name="$P3R"  value="262144" />
         <Keyword name="$P3N"  value="FSC-W" />
         <Keyword name="P2MS"  value="0" />
         <Keyword name="P2BS"  value="0" />
         <Keyword name="P2DISPLAY"  value="LIN" />
         <Keyword name="$P2G"  value="1.0" />
         <Keyword name="$P2V"  value="283" />
         <Keyword name="$P2E"  value="0,0" />
         <Keyword name="$P2B"  value="32" />
         <Keyword name="$P2R"  value="262144" />
         <Keyword name="$P2N"  value="FSC-H" />
         <Keyword name="P1MS"  value="0" />
         <Keyword name="P1BS"  value="0" />
         <Keyword name="P1DISPLAY"  value="LIN" />
         <Keyword name="$P1G"  value="1.0" />
         <Keyword name="$P1V"  value="283" />
         <Keyword name="$P1E"  value="0,0" />
         <Keyword name="$P1B"  value="32" />
         <Keyword name="$P1R"  value="262144" />
         <Keyword name="$P1N"  value="FSC-A" />
         <Keyword name="THRESHOLD"  value="FSC,5000" />
         <Keyword name="APPLY COMPENSATION"  value="TRUE" />
         <Keyword name="SPILL"  value="2,FITC-A,PE-A,1,0.18899999999999997,0,1" />
         <Keyword name="$TIMESTEP"  value="0.01" />
         <Keyword name="LASER4ASF"  value="0.98" />
         <Keyword name="LASER4DELAY"  value="87.78" />
         <Keyword name="LASER4NAME"  value="355 UV" />
         <Keyword name="LASER3ASF"  value="0.87" />
         <Keyword name="LASER3DELAY"  value="46.86" />
         <Keyword name="LASER3NAME"  value="Violet" />
         <Keyword name="LASER2ASF"  value="0.73" />
         <Keyword name="LASER2DELAY"  value="131.51" />
         <Keyword name="LASER2NAME"  value="Red" />
         <Keyword name="LASER1ASF"  value="0.73" />
         <Keyword name="LASER1DELAY"  value="0.00" />
         <Keyword name="LASER1NAME"  value="Blue" />
         <Keyword name="$INST"  value=" " />
         <Keyword name="AUTOBS"  value="TRUE" />
         <Keyword name="FSC ASF"  value="0.66" />
         <Keyword name="$OP"  value="Administrator" />
         <Keyword name="EXPORT TIME"  value="02-AUG-2022-17:33:44" />
         <Keyword name="EXPORT USER NAME"  value="Administrator" />
         <Keyword name="WINDOW EXTENSION"  value="10.00" />
         <Keyword name="CYTNUM"  value="H649225B7003" />
         <Keyword name="SETTINGS"  value="Cytometer" />
         <Keyword name="$CYT"  value="LSRFortessa" />
         <Keyword name="$ETIM"  value="15:43:35" />
         <Keyword name="$BTIM"  value="15:43:23" />
         <Keyword name="$DATE"  value="02-AUG-2022" />
         <Keyword name="GUID"  value="7d74c68b-1dd6-46c9-9983-94ef6587723a" />
         <Keyword name="EXPERIMENT NAME"  value="Experiment_229" />
         <Keyword name="$SRC"  value="Specimen_001" />
         <Keyword name="TUBE NAME"  value="Tube_028" />
         <Keyword name="CREATOR"  value="BD FACSDiva Software Version 8.0.1" />
         <Keyword name="$NEXTDATA"  value="0" />
         <Keyword name="$DATATYPE"  value="F" />
         <Keyword name="$BYTEORD"  value="4,3,2,1" />
         <Keyword name="$MODE"  value="L" />
         <Keyword name="$PAR"  value="9" />
         <Keyword name="$TOT"  value="24551              " />
         <Keyword name="$SYS"  value="Windows 7 6.1" />
         <Keyword name="$FIL"  value="Specimen_001_Tube_028_028.fcs" />
         <Keyword name="$ENDDATA"  value="886151             " />
         <Keyword name="$BEGINDATA"  value="2316" />
         <Keyword name="$ENDSTEXT"  value="0" />
         <Keyword name="$BEGINSTEXT"  value="0" />
         <Keyword name="$ENDANALYSIS"  value="0" />
         <Keyword name="$BEGINANALYSIS"  value="0" />
         <Keyword name="FJ_FCS_VERSION"  value="3.1" />
         <Keyword name="$P1S"  value="" />
         <Keyword name="$P2S"  value="" />
         <Keyword name="$P3S"  value="" />
         <Keyword name="$P4S"  value="" />
         <Keyword name="$P5S"  value="" />
         <Keyword name="$P6S"  value="" />
         <Keyword name="$P9S"  value="" />
         <Keyword name="$P10N"  value="Comp-FITC-A" />
         <Keyword name="$P10S"  value="CD206" />
         <Keyword name="$P10R"  value="262144" />
         <Keyword name="$P11N"  value="Comp-PE-A" />
         <Keyword name="$P11S"  value="CD86" />
         <Keyword name="$P11R"  value="262144" />
       </Keywords>
       <SampleNode name="Specimen_001_Tube_028_028.fcs"  annotation=""  owningGroup=""  expanded="1"  sortPriority="10"  count="24551"  sampleID="5" >
         <Graph smoothing="0"  backColor="#ffffff"  foreColor="#000000"  type="Pseudocolor"  fast="1"  rowCount="24551" >
           <Axis dimension="x"  name="FSC-A"  label=""  auto="auto" />
           <Axis dimension="y"  name="SSC-A"  label=""  auto="auto" />
           <GraphSettings level="5%"  smoothingHighResolution="1"  contourHighResolution="1"  histogramSmoothingCount="0"  graphResolution="256"  showOutliers="0"  drawLargeDots="0"  dotsToDraw="8000"  tint="le.chartfill.tinted.40"  lineWeight="le.lineweight.normal"  lineStyle="le.linestyle.solid" />
           <GraphEnvironment showGrid="0"  showAxes="tnlTNL"  showGates="1"  showFreqOnPlots="1"  showGateNameOnPlots="1"  showMedians="0"  showUncomped="0"  addEventParam="0"  lastYAxisName="" >
             <TextTraits font="SansSerif"  size="12"  name="Labels"  style="plain"  color="#000000"  background="#00ffffff"  just="left" />
             <TextTraits font="SansSerif"  size="12"  name="LayoutGates"  style="plain"  color="#000000"  background="#00ffffff"  just="left" />
             <TextTraits font="SansSerif"  size="10"  name="Numbers"  style="plain"  color="#000000"  background="#00ffffff"  just="left" />
             <TextTraits font="SansSerif"  size="10"  name="Legend"  style="plain"  color="#000000"  background="#00ffffff"  just="left" />
           </GraphEnvironment>
         </Graph>
         <Subpopulations>
           <Population name="cells"  annotation=""  owningGroup="8.3 天天 流式双标"  expanded="1"  sortPriority="10"  count="19050" >
             <Graph smoothing="0"  backColor="#ffffff"  foreColor="#000000"  type="Pseudocolor"  fast="1"  rowCount="24551" >
               <Axis dimension="x"  name="FSC-A"  label=""  auto="auto" />
               <Axis dimension="y"  name="FSC-H"  label=""  auto="auto" />
               <GraphSettings level="5%"  smoothingHighResolution="1"  contourHighResolution="1"  histogramSmoothingCount="0"  graphResolution="256"  showOutliers="0"  drawLargeDots="0"  dotsToDraw="8000"  tint="le.chartfill.tinted.40"  lineWeight="le.lineweight.normal"  lineStyle="le.linestyle.solid" />
               <GraphEnvironment showGrid="0"  showAxes="tnlTNL"  showGates="1"  showFreqOnPlots="1"  showGateNameOnPlots="1"  showMedians="0"  showUncomped="0"  addEventParam="0"  lastYAxisName="" >
                 <TextTraits font="SansSerif"  size="12"  name="Labels"  style="plain"  color="#000000"  background="#00ffffff"  just="left" />
                 <TextTraits font="SansSerif"  size="12"  name="LayoutGates"  style="plain"  color="#000000"  background="#00ffffff"  just="left" />
                 <TextTraits font="SansSerif"  size="10"  name="Numbers"  style="plain"  color="#000000"  background="#00ffffff"  just="left" />
                 <TextTraits font="SansSerif"  size="10"  name="Legend"  style="plain"  color="#000000"  background="#00ffffff"  just="left" />
                 <WindowPosition x="35"  y="154"  width="390"  height="520"  displayed="1"  panelState="---" />
               </GraphEnvironment>
             </Graph>
             <Gate gating:id="ID95908270" >
               <gating:PolygonGate eventsInside="1"  annoOffsetX="44"  annoOffsetY="-79"  tint="#000000"  isTinted="0"  lineWeight="Normal"  userDefined="1"  quadId="-1"  gateResolution="256" >
                 <gating:dimension>
                   <data-type:fcs-dimension data-type:name="FSC-A" />
                 </gating:dimension>
                 <gating:dimension>
                   <data-type:fcs-dimension data-type:name="SSC-A" />
                 </gating:dimension>
                 <gating:vertex>
                   <gating:coordinate data-type:value="92521.4117647059" />
                   <gating:coordinate data-type:value="23096.3876651982" />
                 </gating:vertex>
                 <gating:vertex>
                   <gating:coordinate data-type:value="180637.0420168067" />
                   <gating:coordinate data-type:value="25406.0264317181" />
                 </gating:vertex>
                 <gating:vertex>
                   <gating:coordinate data-type:value="215883.294117647" />
                   <gating:coordinate data-type:value="61205.4273127753" />
                 </gating:vertex>
                 <gating:vertex>
                   <gating:coordinate data-type:value="200463.0588235294" />
                   <gating:coordinate data-type:value="99314.4669603524" />
                 </gating:vertex>
                 <gating:vertex>
                   <gating:coordinate data-type:value="142086.4537815126" />
                   <gating:coordinate data-type:value="103933.7444933921" />
                 </gating:vertex>
                 <gating:vertex>
                   <gating:coordinate data-type:value="104637.3109243698" />
                   <gating:coordinate data-type:value="92385.550660793" />
                 </gating:vertex>
                 <gating:vertex>
                   <gating:coordinate data-type:value="71593.9495798319" />
                   <gating:coordinate data-type:value="73908.4405286344" />
                 </gating:vertex>
                 <gating:vertex>
                   <gating:coordinate data-type:value="73796.8403361344" />
                   <gating:coordinate data-type:value="41573.4977973568" />
                 </gating:vertex>
               </gating:PolygonGate>
             </Gate>
             <Subpopulations>
               <Population name="Singlets"  annotation=""  owningGroup="8.3 天天 流式双标"  expanded="1"  sortPriority="10"  count="18991" >
                 <Graph smoothing="0"  backColor="#ffffff"  foreColor="#000000"  type="Pseudocolor"  fast="1"  rowCount="24551" >
                   <Axis dimension="x"  name="Comp-FITC-A"  label=""  auto="auto" />
                   <Axis dimension="y"  name="Comp-PE-A"  label=""  auto="auto" />
                   <GraphSettings level="5%"  smoothingHighResolution="1"  contourHighResolution="1"  histogramSmoothingCount="0"  graphResolution="256"  showOutliers="0"  drawLargeDots="0"  dotsToDraw="8000"  tint="le.chartfill.tinted.40"  lineWeight="le.lineweight.normal"  lineStyle="le.linestyle.solid" />
                   <GraphEnvironment showGrid="0"  showAxes="tnlTNL"  showGates="1"  showFreqOnPlots="1"  showGateNameOnPlots="1"  showMedians="0"  showUncomped="0"  addEventParam="0"  lastYAxisName="" >
                    <TextTraits font="SansSerif"  size="12"  name="Labels"  style="plain"  color="#000000"  background="#00ffffff"  just="left" />
                    <TextTraits font="SansSerif"  size="12"  name="LayoutGates"  style="plain"  color="#000000"  background="#00ffffff"  just="left" />
                    <TextTraits font="SansSerif"  size="10"  name="Numbers"  style="plain"  color="#000000"  background="#00ffffff"  just="left" />
                    <TextTraits font="SansSerif"  size="10"  name="Legend"  style="plain"  color="#000000"  background="#00ffffff"  just="left" />
                    <WindowPosition x="655"  y="76"  width="390"  height="520"  displayed="1"  panelState="---" />
                   </GraphEnvironment>
                 </Graph>
                 <Gate gating:id="ID1200186280"  gating:parent_id="ID95908270" >
                   <gating:PolygonGate eventsInside="1"  annoOffsetX="12"  annoOffsetY="-88"  tint="#000000"  isTinted="0"  lineWeight="Normal"  userDefined="1"  quadId="-1"  gateResolution="256" >
                    <gating:dimension>
                    <data-type:fcs-dimension data-type:name="FSC-A" />
                    </gating:dimension>
                    <gating:dimension>
                    <data-type:fcs-dimension data-type:name="FSC-H" />
                    </gating:dimension>
                    <gating:vertex>
                    <gating:coordinate data-type:value="216984.7394957983" />
                    <gating:coordinate data-type:value="197474.1145374449" />
                    </gating:vertex>
                    <gating:vertex>
                    <gating:coordinate data-type:value="128869.1092436975" />
                    <gating:coordinate data-type:value="136268.6872246696" />
                    </gating:vertex>
                    <gating:vertex>
                    <gating:coordinate data-type:value="49565.0420168067" />
                    <gating:coordinate data-type:value="55431.3303964758" />
                    </gating:vertex>
                    <gating:vertex>
                    <gating:coordinate data-type:value="41854.9243697479" />
                    <gating:coordinate data-type:value="24251.2070484582" />
                    </gating:vertex>
                    <gating:vertex>
                    <gating:coordinate data-type:value="73796.8403361344" />
                    <gating:coordinate data-type:value="42728.3171806167" />
                    </gating:vertex>
                    <gating:vertex>
                    <gating:coordinate data-type:value="156405.243697479" />
                    <gating:coordinate data-type:value="108553.0220264317" />
                    </gating:vertex>
                    <gating:vertex>
                    <gating:coordinate data-type:value="231303.5294117647" />
                    <gating:coordinate data-type:value="180151.8237885463" />
                    </gating:vertex>
                    <gating:vertex>
                    <gating:coordinate data-type:value="235709.3109243698" />
                    <gating:coordinate data-type:value="203248.2114537445" />
                    </gating:vertex>
                   </gating:PolygonGate>
                 </Gate>
                 <Subpopulations>
                   <Population name="Q1: CD206- , CD86+"  annotation=""  owningGroup="8.3 天天 流式双标"  expanded="1"  sortPriority="10"  count="13559" >
                    <Graph smoothing="0"  backColor="#ffffff"  foreColor="#000000"  type="Pseudocolor"  fast="1"  rowCount="24551" >
                    <Axis dimension="x"  name="Comp-FITC-A"  label=""  auto="auto" />
                    <Axis dimension="y"  name="Comp-PE-A"  label=""  auto="auto" />
                    <GraphSettings level="5%"  smoothingHighResolution="1"  contourHighResolution="1"  histogramSmoothingCount="0"  graphResolution="256"  showOutliers="0"  drawLargeDots="0"  dotsToDraw="8000"  tint="le.chartfill.tinted.40"  lineWeight="le.lineweight.normal"  lineStyle="le.linestyle.solid" />
                    <GraphEnvironment showGrid="0"  showAxes="tnlTNL"  showGates="1"  showFreqOnPlots="1"  showGateNameOnPlots="1"  showMedians="0"  showUncomped="0"  addEventParam="0"  lastYAxisName="" >
                    <TextTraits font="SansSerif"  size="12"  name="Labels"  style="plain"  color="#000000"  background="#00ffffff"  just="left" />
                    <TextTraits font="SansSerif"  size="12"  name="LayoutGates"  style="plain"  color="#000000"  background="#00ffffff"  just="left" />
                    <TextTraits font="SansSerif"  size="10"  name="Numbers"  style="plain"  color="#000000"  background="#00ffffff"  just="left" />
                    <TextTraits font="SansSerif"  size="10"  name="Legend"  style="plain"  color="#000000"  background="#00ffffff"  just="left" />
                    <WindowPosition x="655"  y="76"  width="390"  height="520"  displayed="1"  panelState="---" />
                    </GraphEnvironment>
                    </Graph>
                    <Gate gating:id="ID1557233933"  gating:parent_id="ID1200186280" >
                    <gating:RectangleGate eventsInside="1"  annoOffsetX="0"  annoOffsetY="0"  tint="#000000"  isTinted="0"  lineWeight="Normal"  userDefined="1"  percentX="0"  percentY="0" >
                    <gating:dimension gating:max="357.6050545983764" >
                    <data-type:fcs-dimension data-type:name="Comp-FITC-A" />
                    </gating:dimension>
                    <gating:dimension gating:min="839.1914382957797" >
                    <data-type:fcs-dimension data-type:name="Comp-PE-A" />
                    </gating:dimension>
                    </gating:RectangleGate>
                    </Gate>
                   </Population>
                   <Population name="Q2: CD206+ , CD86+"  annotation=""  owningGroup="8.3 天天 流式双标"  expanded="1"  sortPriority="10"  count="96" >
                    <Graph smoothing="0"  backColor="#ffffff"  foreColor="#000000"  type="Pseudocolor"  fast="1"  rowCount="24551" >
                    <Axis dimension="x"  name="Comp-FITC-A"  label=""  auto="auto" />
                    <Axis dimension="y"  name="Comp-PE-A"  label=""  auto="auto" />
                    <GraphSettings level="5%"  smoothingHighResolution="1"  contourHighResolution="1"  histogramSmoothingCount="0"  graphResolution="256"  showOutliers="0"  drawLargeDots="0"  dotsToDraw="8000"  tint="le.chartfill.tinted.40"  lineWeight="le.lineweight.normal"  lineStyle="le.linestyle.solid" />
                    <GraphEnvironment showGrid="0"  showAxes="tnlTNL"  showGates="1"  showFreqOnPlots="1"  showGateNameOnPlots="1"  showMedians="0"  showUncomped="0"  addEventParam="0"  lastYAxisName="" >
                    <TextTraits font="SansSerif"  size="12"  name="Labels"  style="plain"  color="#000000"  background="#00ffffff"  just="left" />
                    <TextTraits font="SansSerif"  size="12"  name="LayoutGates"  style="plain"  color="#000000"  background="#00ffffff"  just="left" />
                    <TextTraits font="SansSerif"  size="10"  name="Numbers"  style="plain"  color="#000000"  background="#00ffffff"  just="left" />
                    <TextTraits font="SansSerif"  size="10"  name="Legend"  style="plain"  color="#000000"  background="#00ffffff"  just="left" />
                    <WindowPosition x="655"  y="76"  width="390"  height="520"  displayed="1"  panelState="---" />
                    </GraphEnvironment>
                    </Graph>
                    <Gate gating:id="ID1047505942"  gating:parent_id="ID1200186280" >
                    <gating:RectangleGate eventsInside="1"  annoOffsetX="0"  annoOffsetY="0"  tint="#000000"  isTinted="0"  lineWeight="Normal"  userDefined="1"  percentX="0"  percentY="0" >
                    <gating:dimension gating:min="357.6050545983764" >
                    <data-type:fcs-dimension data-type:name="Comp-FITC-A" />
                    </gating:dimension>
                    <gating:dimension gating:min="839.1914382957797" >
                    <data-type:fcs-dimension data-type:name="Comp-PE-A" />
                    </gating:dimension>
                    </gating:RectangleGate>
                    </Gate>
                   </Population>
                   <Population name="Q3: CD206+ , CD86-"  annotation=""  owningGroup="8.3 天天 流式双标"  expanded="1"  sortPriority="10"  count="814" >
                    <Graph smoothing="0"  backColor="#ffffff"  foreColor="#000000"  type="Pseudocolor"  fast="1"  rowCount="24551" >
                    <Axis dimension="x"  name="Comp-FITC-A"  label=""  auto="auto" />
                    <Axis dimension="y"  name="Comp-PE-A"  label=""  auto="auto" />
                    <GraphSettings level="5%"  smoothingHighResolution="1"  contourHighResolution="1"  histogramSmoothingCount="0"  graphResolution="256"  showOutliers="0"  drawLargeDots="0"  dotsToDraw="8000"  tint="le.chartfill.tinted.40"  lineWeight="le.lineweight.normal"  lineStyle="le.linestyle.solid" />
                    <GraphEnvironment showGrid="0"  showAxes="tnlTNL"  showGates="1"  showFreqOnPlots="1"  showGateNameOnPlots="1"  showMedians="0"  showUncomped="0"  addEventParam="0"  lastYAxisName="" >
                    <TextTraits font="SansSerif"  size="12"  name="Labels"  style="plain"  color="#000000"  background="#00ffffff"  just="left" />
                    <TextTraits font="SansSerif"  size="12"  name="LayoutGates"  style="plain"  color="#000000"  background="#00ffffff"  just="left" />
                    <TextTraits font="SansSerif"  size="10"  name="Numbers"  style="plain"  color="#000000"  background="#00ffffff"  just="left" />
                    <TextTraits font="SansSerif"  size="10"  name="Legend"  style="plain"  color="#000000"  background="#00ffffff"  just="left" />
                    <WindowPosition x="655"  y="76"  width="390"  height="520"  displayed="1"  panelState="---" />
                    </GraphEnvironment>
                    </Graph>
                    <Gate gating:id="ID361429088"  gating:parent_id="ID1200186280" >
                    <gating:RectangleGate eventsInside="1"  annoOffsetX="0"  annoOffsetY="0"  tint="#000000"  isTinted="0"  lineWeight="Normal"  userDefined="1"  percentX="0"  percentY="0" >
                    <gating:dimension gating:min="357.6050545983764" >
                    <data-type:fcs-dimension data-type:name="Comp-FITC-A" />
                    </gating:dimension>
                    <gating:dimension gating:max="839.1914382957797" >
                    <data-type:fcs-dimension data-type:name="Comp-PE-A" />
                    </gating:dimension>
                    </gating:RectangleGate>
                    </Gate>
                   </Population>
                   <Population name="Q4: CD206- , CD86-"  annotation=""  owningGroup="8.3 天天 流式双标"  expanded="1"  sortPriority="10"  count="4522" >
                    <Graph smoothing="0"  backColor="#ffffff"  foreColor="#000000"  type="Pseudocolor"  fast="1"  rowCount="24551" >
                    <Axis dimension="x"  name="Comp-FITC-A"  label=""  auto="auto" />
                    <Axis dimension="y"  name="Comp-PE-A"  label=""  auto="auto" />
                    <GraphSettings level="5%"  smoothingHighResolution="1"  contourHighResolution="1"  histogramSmoothingCount="0"  graphResolution="256"  showOutliers="0"  drawLargeDots="0"  dotsToDraw="8000"  tint="le.chartfill.tinted.40"  lineWeight="le.lineweight.normal"  lineStyle="le.linestyle.solid" />
                    <GraphEnvironment showGrid="0"  showAxes="tnlTNL"  showGates="1"  showFreqOnPlots="1"  showGateNameOnPlots="1"  showMedians="0"  showUncomped="0"  addEventParam="0"  lastYAxisName="" >
                    <TextTraits font="SansSerif"  size="12"  name="Labels"  style="plain"  color="#000000"  background="#00ffffff"  just="left" />
                    <TextTraits font="SansSerif"  size="12"  name="LayoutGates"  style="plain"  color="#000000"  background="#00ffffff"  just="left" />
                    <TextTraits font="SansSerif"  size="10"  name="Numbers"  style="plain"  color="#000000"  background="#00ffffff"  just="left" />
                    <TextTraits font="SansSerif"  size="10"  name="Legend"  style="plain"  color="#000000"  background="#00ffffff"  just="left" />
                    <WindowPosition x="655"  y="76"  width="390"  height="520"  displayed="1"  panelState="---" />
                    </GraphEnvironment>
                    </Graph>
                    <Gate gating:id="ID1454928300"  gating:parent_id="ID1200186280" >
                    <gating:RectangleGate eventsInside="1"  annoOffsetX="0"  annoOffsetY="0"  tint="#000000"  isTinted="0"  lineWeight="Normal"  userDefined="1"  percentX="0"  percentY="0" >
                    <gating:dimension gating:max="357.6050545983764" >
                    <data-type:fcs-dimension data-type:name="Comp-FITC-A" />
                    </gating:dimension>
                    <gating:dimension gating:max="839.1914382957797" >
                    <data-type:fcs-dimension data-type:name="Comp-PE-A" />
                    </gating:dimension>
                    </gating:RectangleGate>
                    </Gate>
                   </Population>
                 </Subpopulations>
               </Population>
             </Subpopulations>
           </Population>
         </Subpopulations>
       </SampleNode>
     </Sample>
     <Sample>
       <DataSet uri="file:/C:/Users/ZY/Desktop/8.3%20天天%20流式双标/Specimen_001_Tube_067_067.fcs"  sampleID="13" />
       <transforms:spilloverMatrix prefix="Comp-"  name="Acquisition-defined"  editable="0"  color="#c0c0c0"  version="FlowJo-10.0.7r2"  status="FINALIZED"  transforms:id="5a41236d-f004-44b3-8cf5-5a070691e9a8"  suffix="" >
         <data-type:parameters>
           <data-type:parameter data-type:name="FITC-A" />
           <data-type:parameter data-type:name="PE-A" />
         </data-type:parameters>
         <transforms:spillover data-type:parameter="FITC-A" >
           <transforms:coefficient data-type:parameter="FITC-A"  transforms:value="1" />
           <transforms:coefficient data-type:parameter="PE-A"  transforms:value="0.1889999956" />
         </transforms:spillover>
         <transforms:spillover data-type:parameter="PE-A" >
           <transforms:coefficient data-type:parameter="FITC-A"  transforms:value="0" />
           <transforms:coefficient data-type:parameter="PE-A"  transforms:value="1" />
         </transforms:spillover>
       </transforms:spilloverMatrix>
       <Transformations>
         <transforms:linear transforms:minRange="0"  transforms:maxRange="262144"  gain="1" >
           <data-type:parameter data-type:name="FSC-A" />
         </transforms:linear>
         <transforms:linear transforms:minRange="0"  transforms:maxRange="262144"  gain="1" >
           <data-type:parameter data-type:name="FSC-H" />
         </transforms:linear>
         <transforms:linear transforms:minRange="0"  transforms:maxRange="262144"  gain="1" >
           <data-type:parameter data-type:name="FSC-W" />
         </transforms:linear>
         <transforms:linear transforms:minRange="0"  transforms:maxRange="262144"  gain="1" >
           <data-type:parameter data-type:name="SSC-A" />
         </transforms:linear>
         <transforms:linear transforms:minRange="0"  transforms:maxRange="262144"  gain="1" >
           <data-type:parameter data-type:name="SSC-H" />
         </transforms:linear>
         <transforms:linear transforms:minRange="0"  transforms:maxRange="262144"  gain="1" >
           <data-type:parameter data-type:name="SSC-W" />
         </transforms:linear>
         <transforms:biex transforms:length="256"  transforms:maxRange="82897.211494718"  transforms:neg="0"  transforms:width="-15.8489319246"  transforms:pos="3.918539922" >
           <data-type:parameter data-type:name="FITC-A" />
         </transforms:biex>
         <transforms:biex transforms:length="256"  transforms:maxRange="82897.211494718"  transforms:neg="0"  transforms:width="-15.8489319246"  transforms:pos="3.918539922" >
           <data-type:parameter data-type:name="PE-A" />
         </transforms:biex>
         <transforms:linear transforms:minRange="0"  transforms:maxRange="16"  gain="1" >
           <data-type:parameter data-type:name="Time" />
         </transforms:linear>
         <transforms:biex transforms:length="256"  transforms:maxRange="82897.211494718"  transforms:neg="0"  transforms:width="-15.8489319246"  transforms:pos="3.918539922" >
           <data-type:parameter data-type:name="Comp-FITC-A" />
         </transforms:biex>
         <transforms:biex transforms:length="256"  transforms:maxRange="82897.211494718"  transforms:neg="0"  transforms:width="-15.8489319246"  transforms:pos="3.918539922" >
           <data-type:parameter data-type:name="Comp-PE-A" />
         </transforms:biex>
       </Transformations>
       <Keywords>
         <Keyword name="CST REGULATORY STATUS"  value="RUO Performance Check" />
         <Keyword name="CST PERFORMANCE EXPIRED"  value="2021-12-18T11:18:09-08:00" />
         <Keyword name="CST BEADS EXPIRED"  value="True" />
         <Keyword name="CST BASELINE DATE"  value="2021-12-17T11:13:35-08:00" />
         <Keyword name="CST SETUP DATE"  value="2021-12-17T11:18:09-08:00" />
         <Keyword name="CYTOMETER CONFIG CREATE DATE"  value="2016-11-29T22:55:00-08:00" />
         <Keyword name="CYTOMETER CONFIG NAME"  value="service of 5-Blue 3-Red 3-Violet 2-355 UV" />
         <Keyword name="CST BEADS LOT ID"  value="80605" />
         <Keyword name="CST SETUP STATUS"  value="SUCCESS" />
         <Keyword name="P9MS"  value="0" />
         <Keyword name="P9BS"  value="0" />
         <Keyword name="$P9G"  value="1.0" />
         <Keyword name="$P9E"  value="0,0" />
         <Keyword name="$P9B"  value="32" />
         <Keyword name="$P9R"  value="16" />
         <Keyword name="$P9N"  value="Time" />
         <Keyword name="P8MS"  value="0" />
         <Keyword name="P8BS"  value="119" />
         <Keyword name="P8DISPLAY"  value="LOG" />
         <Keyword name="$P8G"  value="1.0" />
         <Keyword name="$P8V"  value="424" />
         <Keyword name="$P8E"  value="0,0" />
         <Keyword name="$P8B"  value="32" />
         <Keyword name="$P8R"  value="262144" />
         <Keyword name="$P8S"  value="CD86" />
         <Keyword name="$P8N"  value="PE-A" />
         <Keyword name="P7MS"  value="0" />
         <Keyword name="P7BS"  value="64" />
         <Keyword name="P7DISPLAY"  value="LOG" />
         <Keyword name="$P7G"  value="1.0" />
         <Keyword name="$P7V"  value="445" />
         <Keyword name="$P7E"  value="0,0" />
         <Keyword name="$P7B"  value="32" />
         <Keyword name="$P7R"  value="262144" />
         <Keyword name="$P7S"  value="CD206" />
         <Keyword name="$P7N"  value="FITC-A" />
         <Keyword name="P6MS"  value="0" />
         <Keyword name="P6BS"  value="-1" />
         <Keyword name="$P6G"  value="1.0" />
         <Keyword name="$P6V"  value="282" />
         <Keyword name="$P6E"  value="0,0" />
         <Keyword name="$P6B"  value="32" />
         <Keyword name="$P6R"  value="262144" />
         <Keyword name="$P6N"  value="SSC-W" />
         <Keyword name="P5MS"  value="0" />
         <Keyword name="P5BS"  value="0" />
         <Keyword name="P5DISPLAY"  value="LIN" />
         <Keyword name="$P5G"  value="1.0" />
         <Keyword name="$P5V"  value="282" />
         <Keyword name="$P5E"  value="0,0" />
         <Keyword name="$P5B"  value="32" />
         <Keyword name="$P5R"  value="262144" />
         <Keyword name="$P5N"  value="SSC-H" />
         <Keyword name="P4MS"  value="0" />
         <Keyword name="P4BS"  value="0" />
         <Keyword name="P4DISPLAY"  value="LIN" />
         <Keyword name="$P4G"  value="1.0" />
         <Keyword name="$P4V"  value="282" />
         <Keyword name="$P4E"  value="0,0" />
         <Keyword name="$P4B"  value="32" />
         <Keyword name="$P4R"  value="262144" />
         <Keyword name="$P4N"  value="SSC-A" />
         <Keyword name="P3MS"  value="0" />
         <Keyword name="P3BS"  value="-1" />
         <Keyword name="$P3G"  value="1.0" />
         <Keyword name="$P3V"  value="283" />
         <Keyword name="$P3E"  value="0,0" />
         <Keyword name="$P3B"  value="32" />
         <Keyword name="$P3R"  value="262144" />
         <Keyword name="$P3N"  value="FSC-W" />
         <Keyword name="P2MS"  value="0" />
         <Keyword name="P2BS"  value="0" />
         <Keyword name="P2DISPLAY"  value="LIN" />
         <Keyword name="$P2G"  value="1.0" />
         <Keyword name="$P2V"  value="283" />
         <Keyword name="$P2E"  value="0,0" />
         <Keyword name="$P2B"  value="32" />
         <Keyword name="$P2R"  value="262144" />
         <Keyword name="$P2N"  value="FSC-H" />
         <Keyword name="P1MS"  value="0" />
         <Keyword name="P1BS"  value="0" />
         <Keyword name="P1DISPLAY"  value="LIN" />
         <Keyword name="$P1G"  value="1.0" />
         <Keyword name="$P1V"  value="283" />
         <Keyword name="$P1E"  value="0,0" />
         <Keyword name="$P1B"  value="32" />
         <Keyword name="$P1R"  value="262144" />
         <Keyword name="$P1N"  value="FSC-A" />
         <Keyword name="THRESHOLD"  value="FSC,5000" />
         <Keyword name="APPLY COMPENSATION"  value="TRUE" />
         <Keyword name="SPILL"  value="2,FITC-A,PE-A,1,0.18899999999999997,0,1" />
         <Keyword name="$TIMESTEP"  value="0.01" />
         <Keyword name="LASER4ASF"  value="0.98" />
         <Keyword name="LASER4DELAY"  value="87.78" />
         <Keyword name="LASER4NAME"  value="355 UV" />
         <Keyword name="LASER3ASF"  value="0.87" />
         <Keyword name="LASER3DELAY"  value="46.86" />
         <Keyword name="LASER3NAME"  value="Violet" />
         <Keyword name="LASER2ASF"  value="0.73" />
         <Keyword name="LASER2DELAY"  value="131.51" />
         <Keyword name="LASER2NAME"  value="Red" />
         <Keyword name="LASER1ASF"  value="0.73" />
         <Keyword name="LASER1DELAY"  value="0.00" />
         <Keyword name="LASER1NAME"  value="Blue" />
         <Keyword name="$INST"  value=" " />
         <Keyword name="AUTOBS"  value="TRUE" />
         <Keyword name="FSC ASF"  value="0.66" />
         <Keyword name="$OP"  value="Administrator" />
         <Keyword name="EXPORT TIME"  value="02-AUG-2022-17:33:57" />
         <Keyword name="EXPORT USER NAME"  value="Administrator" />
         <Keyword name="WINDOW EXTENSION"  value="10.00" />
         <Keyword name="CYTNUM"  value="H649225B7003" />
         <Keyword name="SETTINGS"  value="Cytometer" />
         <Keyword name="$CYT"  value="LSRFortessa" />
         <Keyword name="$ETIM"  value="16:07:07" />
         <Keyword name="$BTIM"  value="16:06:54" />
         <Keyword name="$DATE"  value="02-AUG-2022" />
         <Keyword name="GUID"  value="91ad4260-4034-4800-a792-525fede3f207" />
         <Keyword name="EXPERIMENT NAME"  value="Experiment_229" />
         <Keyword name="$SRC"  value="Specimen_001" />
         <Keyword name="TUBE NAME"  value="Tube_067" />
         <Keyword name="CREATOR"  value="BD FACSDiva Software Version 8.0.1" />
         <Keyword name="$NEXTDATA"  value="0" />
         <Keyword name="$DATATYPE"  value="F" />
         <Keyword name="$BYTEORD"  value="4,3,2,1" />
         <Keyword name="$MODE"  value="L" />
         <Keyword name="$PAR"  value="9" />
         <Keyword name="$TOT"  value="27599              " />
         <Keyword name="$SYS"  value="Windows 7 6.1" />
         <Keyword name="$FIL"  value="Specimen_001_Tube_067_067.fcs" />
         <Keyword name="$ENDDATA"  value="995879             " />
         <Keyword name="$BEGINDATA"  value="2316" />
         <Keyword name="$ENDSTEXT"  value="0" />
         <Keyword name="$BEGINSTEXT"  value="0" />
         <Keyword name="$ENDANALYSIS"  value="0" />
         <Keyword name="$BEGINANALYSIS"  value="0" />
         <Keyword name="FJ_FCS_VERSION"  value="3.1" />
         <Keyword name="$P1S"  value="" />
         <Keyword name="$P2S"  value="" />
         <Keyword name="$P3S"  value="" />
         <Keyword name="$P4S"  value="" />
         <Keyword name="$P5S"  value="" />
         <Keyword name="$P6S"  value="" />
         <Keyword name="$P9S"  value="" />
         <Keyword name="$P10N"  value="Comp-FITC-A" />
         <Keyword name="$P10S"  value="CD206" />
         <Keyword name="$P10R"  value="262144" />
         <Keyword name="$P11N"  value="Comp-PE-A" />
         <Keyword name="$P11S"  value="CD86" />
         <Keyword name="$P11R"  value="262144" />
       </Keywords>
       <SampleNode name="Specimen_001_Tube_067_067.fcs"  annotation=""  owningGroup=""  expanded="1"  sortPriority="10"  count="27599"  sampleID="13" >
         <Graph smoothing="0"  backColor="#ffffff"  foreColor="#000000"  type="Pseudocolor"  fast="1"  rowCount="27599" >
           <Axis dimension="x"  name="FSC-A"  label=""  auto="auto" />
           <Axis dimension="y"  name="SSC-A"  label=""  auto="auto" />
           <GraphSettings level="5%"  smoothingHighResolution="1"  contourHighResolution="1"  histogramSmoothingCount="0"  graphResolution="256"  showOutliers="0"  drawLargeDots="0"  dotsToDraw="8000"  tint="le.chartfill.tinted.40"  lineWeight="le.lineweight.normal"  lineStyle="le.linestyle.solid" />
           <GraphEnvironment showGrid="0"  showAxes="tnlTNL"  showGates="1"  showFreqOnPlots="1"  showGateNameOnPlots="1"  showMedians="0"  showUncomped="0"  addEventParam="0"  lastYAxisName="" >
             <TextTraits font="SansSerif"  size="12"  name="Labels"  style="plain"  color="#000000"  background="#00ffffff"  just="left" />
             <TextTraits font="SansSerif"  size="12"  name="LayoutGates"  style="plain"  color="#000000"  background="#00ffffff"  just="left" />
             <TextTraits font="SansSerif"  size="10"  name="Numbers"  style="plain"  color="#000000"  background="#00ffffff"  just="left" />
             <TextTraits font="SansSerif"  size="10"  name="Legend"  style="plain"  color="#000000"  background="#00ffffff"  just="left" />
           </GraphEnvironment>
         </Graph>
         <Subpopulations>
           <Population name="cells"  annotation=""  owningGroup="8.3 天天 流式双标"  expanded="1"  sortPriority="10"  count="18316" >
             <Graph smoothing="0"  backColor="#ffffff"  foreColor="#000000"  type="Pseudocolor"  fast="1"  rowCount="27599" >
               <Axis dimension="x"  name="FSC-A"  label=""  auto="auto" />
               <Axis dimension="y"  name="FSC-H"  label=""  auto="auto" />
               <GraphSettings level="5%"  smoothingHighResolution="1"  contourHighResolution="1"  histogramSmoothingCount="0"  graphResolution="256"  showOutliers="0"  drawLargeDots="0"  dotsToDraw="8000"  tint="le.chartfill.tinted.40"  lineWeight="le.lineweight.normal"  lineStyle="le.linestyle.solid" />
               <GraphEnvironment showGrid="0"  showAxes="tnlTNL"  showGates="1"  showFreqOnPlots="1"  showGateNameOnPlots="1"  showMedians="0"  showUncomped="0"  addEventParam="0"  lastYAxisName="" >
                 <TextTraits font="SansSerif"  size="12"  name="Labels"  style="plain"  color="#000000"  background="#00ffffff"  just="left" />
                 <TextTraits font="SansSerif"  size="12"  name="LayoutGates"  style="plain"  color="#000000"  background="#00ffffff"  just="left" />
                 <TextTraits font="SansSerif"  size="10"  name="Numbers"  style="plain"  color="#000000"  background="#00ffffff"  just="left" />
                 <TextTraits font="SansSerif"  size="10"  name="Legend"  style="plain"  color="#000000"  background="#00ffffff"  just="left" />
                 <WindowPosition x="35"  y="154"  width="390"  height="520"  displayed="1"  panelState="---" />
               </GraphEnvironment>
             </Graph>
             <Gate gating:id="ID1430145507" >
               <gating:PolygonGate eventsInside="1"  annoOffsetX="44"  annoOffsetY="-79"  tint="#000000"  isTinted="0"  lineWeight="Normal"  userDefined="1"  quadId="-1"  gateResolution="256" >
                 <gating:dimension>
                   <data-type:fcs-dimension data-type:name="FSC-A" />
                 </gating:dimension>
                 <gating:dimension>
                   <data-type:fcs-dimension data-type:name="SSC-A" />
                 </gating:dimension>
                 <gating:vertex>
                   <gating:coordinate data-type:value="92521.4117647059" />
                   <gating:coordinate data-type:value="23096.3876651982" />
                 </gating:vertex>
                 <gating:vertex>
                   <gating:coordinate data-type:value="180637.0420168067" />
                   <gating:coordinate data-type:value="25406.0264317181" />
                 </gating:vertex>
                 <gating:vertex>
                   <gating:coordinate data-type:value="215883.294117647" />
                   <gating:coordinate data-type:value="61205.4273127753" />
                 </gating:vertex>
                 <gating:vertex>
                   <gating:coordinate data-type:value="200463.0588235294" />
                   <gating:coordinate data-type:value="99314.4669603524" />
                 </gating:vertex>
                 <gating:vertex>
                   <gating:coordinate data-type:value="142086.4537815126" />
                   <gating:coordinate data-type:value="103933.7444933921" />
                 </gating:vertex>
                 <gating:vertex>
                   <gating:coordinate data-type:value="104637.3109243698" />
                   <gating:coordinate data-type:value="92385.550660793" />
                 </gating:vertex>
                 <gating:vertex>
                   <gating:coordinate data-type:value="71593.9495798319" />
                   <gating:coordinate data-type:value="73908.4405286344" />
                 </gating:vertex>
                 <gating:vertex>
                   <gating:coordinate data-type:value="73796.8403361344" />
                   <gating:coordinate data-type:value="41573.4977973568" />
                 </gating:vertex>
               </gating:PolygonGate>
             </Gate>
             <Subpopulations>
               <Population name="Singlets"  annotation=""  owningGroup="8.3 天天 流式双标"  expanded="1"  sortPriority="10"  count="18130" >
                 <Graph smoothing="0"  backColor="#ffffff"  foreColor="#000000"  type="Pseudocolor"  fast="1"  rowCount="27599" >
                   <Axis dimension="x"  name="Comp-FITC-A"  label=""  auto="auto" />
                   <Axis dimension="y"  name="Comp-PE-A"  label=""  auto="auto" />
                   <GraphSettings level="5%"  smoothingHighResolution="1"  contourHighResolution="1"  histogramSmoothingCount="0"  graphResolution="256"  showOutliers="0"  drawLargeDots="0"  dotsToDraw="8000"  tint="le.chartfill.tinted.40"  lineWeight="le.lineweight.normal"  lineStyle="le.linestyle.solid" />
                   <GraphEnvironment showGrid="0"  showAxes="tnlTNL"  showGates="1"  showFreqOnPlots="1"  showGateNameOnPlots="0"  showMedians="0"  showUncomped="0"  addEventParam="0"  lastYAxisName="" >
                    <TextTraits font="SansSerif"  size="12"  name="Labels"  style="plain"  color="#000000"  background="#00ffffff"  just="left" />
                    <TextTraits font="SansSerif"  size="12"  name="LayoutGates"  style="plain"  color="#000000"  background="#00ffffff"  just="left" />
                    <TextTraits font="SansSerif"  size="10"  name="Numbers"  style="plain"  color="#000000"  background="#00ffffff"  just="left" />
                    <TextTraits font="SansSerif"  size="10"  name="Legend"  style="plain"  color="#000000"  background="#00ffffff"  just="left" />
                    <WindowPosition x="265"  y="76"  width="390"  height="520"  displayed="0"  panelState="---" />
                   </GraphEnvironment>
                 </Graph>
                 <Gate gating:id="ID1564397767"  gating:parent_id="ID1430145507" >
                   <gating:PolygonGate eventsInside="1"  annoOffsetX="12"  annoOffsetY="-88"  tint="#000000"  isTinted="0"  lineWeight="Normal"  userDefined="1"  quadId="-1"  gateResolution="256" >
                    <gating:dimension>
                    <data-type:fcs-dimension data-type:name="FSC-A" />
                    </gating:dimension>
                    <gating:dimension>
                    <data-type:fcs-dimension data-type:name="FSC-H" />
                    </gating:dimension>
                    <gating:vertex>
                    <gating:coordinate data-type:value="216984.7394957983" />
                    <gating:coordinate data-type:value="197474.1145374449" />
                    </gating:vertex>
                    <gating:vertex>
                    <gating:coordinate data-type:value="128869.1092436975" />
                    <gating:coordinate data-type:value="136268.6872246696" />
                    </gating:vertex>
                    <gating:vertex>
                    <gating:coordinate data-type:value="49565.0420168067" />
                    <gating:coordinate data-type:value="55431.3303964758" />
                    </gating:vertex>
                    <gating:vertex>
                    <gating:coordinate data-type:value="41854.9243697479" />
                    <gating:coordinate data-type:value="24251.2070484582" />
                    </gating:vertex>
                    <gating:vertex>
                    <gating:coordinate data-type:value="73796.8403361344" />
                    <gating:coordinate data-type:value="42728.3171806167" />
                    </gating:vertex>
                    <gating:vertex>
                    <gating:coordinate data-type:value="156405.243697479" />
                    <gating:coordinate data-type:value="108553.0220264317" />
                    </gating:vertex>
                    <gating:vertex>
                    <gating:coordinate data-type:value="231303.5294117647" />
                    <gating:coordinate data-type:value="180151.8237885463" />
                    </gating:vertex>
                    <gating:vertex>
                    <gating:coordinate data-type:value="235709.3109243698" />
                    <gating:coordinate data-type:value="203248.2114537445" />
                    </gating:vertex>
                   </gating:PolygonGate>
                 </Gate>
                 <Subpopulations>
                   <Population name="Q1: CD206- , CD86+"  annotation=""  owningGroup="8.3 天天 流式双标"  expanded="1"  sortPriority="10"  count="1312" >
                    <Graph smoothing="0"  backColor="#ffffff"  foreColor="#000000"  type="Pseudocolor"  fast="1"  rowCount="27599" >
                    <Axis dimension="x"  name="Comp-FITC-A"  label=""  auto="auto" />
                    <Axis dimension="y"  name="Comp-PE-A"  label=""  auto="auto" />
                    <GraphSettings level="5%"  smoothingHighResolution="1"  contourHighResolution="1"  histogramSmoothingCount="0"  graphResolution="256"  showOutliers="0"  drawLargeDots="0"  dotsToDraw="8000"  tint="le.chartfill.tinted.40"  lineWeight="le.lineweight.normal"  lineStyle="le.linestyle.solid" />
                    <GraphEnvironment showGrid="0"  showAxes="tnlTNL"  showGates="1"  showFreqOnPlots="1"  showGateNameOnPlots="1"  showMedians="0"  showUncomped="0"  addEventParam="0"  lastYAxisName="" >
                    <TextTraits font="SansSerif"  size="12"  name="Labels"  style="plain"  color="#000000"  background="#00ffffff"  just="left" />
                    <TextTraits font="SansSerif"  size="12"  name="LayoutGates"  style="plain"  color="#000000"  background="#00ffffff"  just="left" />
                    <TextTraits font="SansSerif"  size="10"  name="Numbers"  style="plain"  color="#000000"  background="#00ffffff"  just="left" />
                    <TextTraits font="SansSerif"  size="10"  name="Legend"  style="plain"  color="#000000"  background="#00ffffff"  just="left" />
                    <WindowPosition x="655"  y="76"  width="390"  height="520"  displayed="1"  panelState="---" />
                    </GraphEnvironment>
                    </Graph>
                    <Gate gating:id="ID690302914"  gating:parent_id="ID1564397767" >
                    <gating:RectangleGate eventsInside="1"  annoOffsetX="0"  annoOffsetY="0"  tint="#000000"  isTinted="0"  lineWeight="Normal"  userDefined="1"  percentX="0"  percentY="0" >
                    <gating:dimension gating:max="357.6050545983764" >
                    <data-type:fcs-dimension data-type:name="Comp-FITC-A" />
                    </gating:dimension>
                    <gating:dimension gating:min="839.1914382957797" >
                    <data-type:fcs-dimension data-type:name="Comp-PE-A" />
                    </gating:dimension>
                    </gating:RectangleGate>
                    </Gate>
                   </Population>
                   <Population name="Q2: CD206+ , CD86+"  annotation=""  owningGroup="8.3 天天 流式双标"  expanded="1"  sortPriority="10"  count="19" >
                    <Graph smoothing="0"  backColor="#ffffff"  foreColor="#000000"  type="Pseudocolor"  fast="1"  rowCount="27599" >
                    <Axis dimension="x"  name="Comp-FITC-A"  label=""  auto="auto" />
                    <Axis dimension="y"  name="Comp-PE-A"  label=""  auto="auto" />
                    <GraphSettings level="5%"  smoothingHighResolution="1"  contourHighResolution="1"  histogramSmoothingCount="0"  graphResolution="256"  showOutliers="0"  drawLargeDots="0"  dotsToDraw="8000"  tint="le.chartfill.tinted.40"  lineWeight="le.lineweight.normal"  lineStyle="le.linestyle.solid" />
                    <GraphEnvironment showGrid="0"  showAxes="tnlTNL"  showGates="1"  showFreqOnPlots="1"  showGateNameOnPlots="1"  showMedians="0"  showUncomped="0"  addEventParam="0"  lastYAxisName="" >
                    <TextTraits font="SansSerif"  size="12"  name="Labels"  style="plain"  color="#000000"  background="#00ffffff"  just="left" />
                    <TextTraits font="SansSerif"  size="12"  name="LayoutGates"  style="plain"  color="#000000"  background="#00ffffff"  just="left" />
                    <TextTraits font="SansSerif"  size="10"  name="Numbers"  style="plain"  color="#000000"  background="#00ffffff"  just="left" />
                    <TextTraits font="SansSerif"  size="10"  name="Legend"  style="plain"  color="#000000"  background="#00ffffff"  just="left" />
                    <WindowPosition x="655"  y="76"  width="390"  height="520"  displayed="1"  panelState="---" />
                    </GraphEnvironment>
                    </Graph>
                    <Gate gating:id="ID1214414504"  gating:parent_id="ID1564397767" >
                    <gating:RectangleGate eventsInside="1"  annoOffsetX="0"  annoOffsetY="0"  tint="#000000"  isTinted="0"  lineWeight="Normal"  userDefined="1"  percentX="0"  percentY="0" >
                    <gating:dimension gating:min="357.6050545983764" >
                    <data-type:fcs-dimension data-type:name="Comp-FITC-A" />
                    </gating:dimension>
                    <gating:dimension gating:min="839.1914382957797" >
                    <data-type:fcs-dimension data-type:name="Comp-PE-A" />
                    </gating:dimension>
                    </gating:RectangleGate>
                    </Gate>
                   </Population>
                   <Population name="Q3: CD206+ , CD86-"  annotation=""  owningGroup="8.3 天天 流式双标"  expanded="1"  sortPriority="10"  count="7007" >
                    <Graph smoothing="0"  backColor="#ffffff"  foreColor="#000000"  type="Pseudocolor"  fast="1"  rowCount="27599" >
                    <Axis dimension="x"  name="Comp-FITC-A"  label=""  auto="auto" />
                    <Axis dimension="y"  name="Comp-PE-A"  label=""  auto="auto" />
                    <GraphSettings level="5%"  smoothingHighResolution="1"  contourHighResolution="1"  histogramSmoothingCount="0"  graphResolution="256"  showOutliers="0"  drawLargeDots="0"  dotsToDraw="8000"  tint="le.chartfill.tinted.40"  lineWeight="le.lineweight.normal"  lineStyle="le.linestyle.solid" />
                    <GraphEnvironment showGrid="0"  showAxes="tnlTNL"  showGates="1"  showFreqOnPlots="1"  showGateNameOnPlots="1"  showMedians="0"  showUncomped="0"  addEventParam="0"  lastYAxisName="" >
                    <TextTraits font="SansSerif"  size="12"  name="Labels"  style="plain"  color="#000000"  background="#00ffffff"  just="left" />
                    <TextTraits font="SansSerif"  size="12"  name="LayoutGates"  style="plain"  color="#000000"  background="#00ffffff"  just="left" />
                    <TextTraits font="SansSerif"  size="10"  name="Numbers"  style="plain"  color="#000000"  background="#00ffffff"  just="left" />
                    <TextTraits font="SansSerif"  size="10"  name="Legend"  style="plain"  color="#000000"  background="#00ffffff"  just="left" />
                    <WindowPosition x="655"  y="76"  width="390"  height="520"  displayed="1"  panelState="---" />
                    </GraphEnvironment>
                    </Graph>
                    <Gate gating:id="ID979987640"  gating:parent_id="ID1564397767" >
                    <gating:RectangleGate eventsInside="1"  annoOffsetX="0"  annoOffsetY="0"  tint="#000000"  isTinted="0"  lineWeight="Normal"  userDefined="1"  percentX="0"  percentY="0" >
                    <gating:dimension gating:min="357.6050545983764" >
                    <data-type:fcs-dimension data-type:name="Comp-FITC-A" />
                    </gating:dimension>
                    <gating:dimension gating:max="839.1914382957797" >
                    <data-type:fcs-dimension data-type:name="Comp-PE-A" />
                    </gating:dimension>
                    </gating:RectangleGate>
                    </Gate>
                   </Population>
                   <Population name="Q4: CD206- , CD86-"  annotation=""  owningGroup="8.3 天天 流式双标"  expanded="1"  sortPriority="10"  count="9792" >
                    <Graph smoothing="0"  backColor="#ffffff"  foreColor="#000000"  type="Pseudocolor"  fast="1"  rowCount="27599" >
                    <Axis dimension="x"  name="Comp-FITC-A"  label=""  auto="auto" />
                    <Axis dimension="y"  name="Comp-PE-A"  label=""  auto="auto" />
                    <GraphSettings level="5%"  smoothingHighResolution="1"  contourHighResolution="1"  histogramSmoothingCount="0"  graphResolution="256"  showOutliers="0"  drawLargeDots="0"  dotsToDraw="8000"  tint="le.chartfill.tinted.40"  lineWeight="le.lineweight.normal"  lineStyle="le.linestyle.solid" />
                    <GraphEnvironment showGrid="0"  showAxes="tnlTNL"  showGates="1"  showFreqOnPlots="1"  showGateNameOnPlots="1"  showMedians="0"  showUncomped="0"  addEventParam="0"  lastYAxisName="" >
                    <TextTraits font="SansSerif"  size="12"  name="Labels"  style="plain"  color="#000000"  background="#00ffffff"  just="left" />
                    <TextTraits font="SansSerif"  size="12"  name="LayoutGates"  style="plain"  color="#000000"  background="#00ffffff"  just="left" />
                    <TextTraits font="SansSerif"  size="10"  name="Numbers"  style="plain"  color="#000000"  background="#00ffffff"  just="left" />
                    <TextTraits font="SansSerif"  size="10"  name="Legend"  style="plain"  color="#000000"  background="#00ffffff"  just="left" />
                    <WindowPosition x="655"  y="76"  width="390"  height="520"  displayed="1"  panelState="---" />
                    </GraphEnvironment>
                    </Graph>
                    <Gate gating:id="ID1600176637"  gating:parent_id="ID1564397767" >
                    <gating:RectangleGate eventsInside="1"  annoOffsetX="0"  annoOffsetY="0"  tint="#000000"  isTinted="0"  lineWeight="Normal"  userDefined="1"  percentX="0"  percentY="0" >
                    <gating:dimension gating:max="357.6050545983764" >
                    <data-type:fcs-dimension data-type:name="Comp-FITC-A" />
                    </gating:dimension>
                    <gating:dimension gating:max="839.1914382957797" >
                    <data-type:fcs-dimension data-type:name="Comp-PE-A" />
                    </gating:dimension>
                    </gating:RectangleGate>
                    </Gate>
                   </Population>
                 </Subpopulations>
               </Population>
             </Subpopulations>
           </Population>
         </Subpopulations>
       </SampleNode>
     </Sample>
     <Sample>
       <DataSet uri="file:/C:/Users/ZY/Desktop/8.3%20天天%20流式双标/Specimen_001_Tube_031_031.fcs"  sampleID="6" />
       <transforms:spilloverMatrix prefix="Comp-"  name="Acquisition-defined"  editable="0"  color="#c0c0c0"  version="FlowJo-10.0.7r2"  status="FINALIZED"  transforms:id="5a41236d-f004-44b3-8cf5-5a070691e9a8"  suffix="" >
         <data-type:parameters>
           <data-type:parameter data-type:name="FITC-A" />
           <data-type:parameter data-type:name="PE-A" />
         </data-type:parameters>
         <transforms:spillover data-type:parameter="FITC-A" >
           <transforms:coefficient data-type:parameter="FITC-A"  transforms:value="1" />
           <transforms:coefficient data-type:parameter="PE-A"  transforms:value="0.1889999956" />
         </transforms:spillover>
         <transforms:spillover data-type:parameter="PE-A" >
           <transforms:coefficient data-type:parameter="FITC-A"  transforms:value="0" />
           <transforms:coefficient data-type:parameter="PE-A"  transforms:value="1" />
         </transforms:spillover>
       </transforms:spilloverMatrix>
       <Transformations>
         <transforms:linear transforms:minRange="0"  transforms:maxRange="262144"  gain="1" >
           <data-type:parameter data-type:name="FSC-A" />
         </transforms:linear>
         <transforms:linear transforms:minRange="0"  transforms:maxRange="262144"  gain="1" >
           <data-type:parameter data-type:name="FSC-H" />
         </transforms:linear>
         <transforms:linear transforms:minRange="0"  transforms:maxRange="262144"  gain="1" >
           <data-type:parameter data-type:name="FSC-W" />
         </transforms:linear>
         <transforms:linear transforms:minRange="0"  transforms:maxRange="262144"  gain="1" >
           <data-type:parameter data-type:name="SSC-A" />
         </transforms:linear>
         <transforms:linear transforms:minRange="0"  transforms:maxRange="262144"  gain="1" >
           <data-type:parameter data-type:name="SSC-H" />
         </transforms:linear>
         <transforms:linear transforms:minRange="0"  transforms:maxRange="262144"  gain="1" >
           <data-type:parameter data-type:name="SSC-W" />
         </transforms:linear>
         <transforms:biex transforms:length="256"  transforms:maxRange="82897.211494718"  transforms:neg="0"  transforms:width="-15.8489319246"  transforms:pos="3.918539922" >
           <data-type:parameter data-type:name="FITC-A" />
         </transforms:biex>
         <transforms:biex transforms:length="256"  transforms:maxRange="82897.211494718"  transforms:neg="0"  transforms:width="-15.8489319246"  transforms:pos="3.918539922" >
           <data-type:parameter data-type:name="PE-A" />
         </transforms:biex>
         <transforms:linear transforms:minRange="0"  transforms:maxRange="16"  gain="1" >
           <data-type:parameter data-type:name="Time" />
         </transforms:linear>
         <transforms:biex transforms:length="256"  transforms:maxRange="82897.211494718"  transforms:neg="0"  transforms:width="-15.8489319246"  transforms:pos="3.918539922" >
           <data-type:parameter data-type:name="Comp-FITC-A" />
         </transforms:biex>
         <transforms:biex transforms:length="256"  transforms:maxRange="82897.211494718"  transforms:neg="0"  transforms:width="-15.8489319246"  transforms:pos="3.918539922" >
           <data-type:parameter data-type:name="Comp-PE-A" />
         </transforms:biex>
       </Transformations>
       <Keywords>
         <Keyword name="CST REGULATORY STATUS"  value="RUO Performance Check" />
         <Keyword name="CST PERFORMANCE EXPIRED"  value="2021-12-18T11:18:09-08:00" />
         <Keyword name="CST BEADS EXPIRED"  value="True" />
         <Keyword name="CST BASELINE DATE"  value="2021-12-17T11:13:35-08:00" />
         <Keyword name="CST SETUP DATE"  value="2021-12-17T11:18:09-08:00" />
         <Keyword name="CYTOMETER CONFIG CREATE DATE"  value="2016-11-29T22:55:00-08:00" />
         <Keyword name="CYTOMETER CONFIG NAME"  value="service of 5-Blue 3-Red 3-Violet 2-355 UV" />
         <Keyword name="CST BEADS LOT ID"  value="80605" />
         <Keyword name="CST SETUP STATUS"  value="SUCCESS" />
         <Keyword name="P9MS"  value="0" />
         <Keyword name="P9BS"  value="0" />
         <Keyword name="$P9G"  value="1.0" />
         <Keyword name="$P9E"  value="0,0" />
         <Keyword name="$P9B"  value="32" />
         <Keyword name="$P9R"  value="16" />
         <Keyword name="$P9N"  value="Time" />
         <Keyword name="P8MS"  value="0" />
         <Keyword name="P8BS"  value="104" />
         <Keyword name="P8DISPLAY"  value="LOG" />
         <Keyword name="$P8G"  value="1.0" />
         <Keyword name="$P8V"  value="424" />
         <Keyword name="$P8E"  value="0,0" />
         <Keyword name="$P8B"  value="32" />
         <Keyword name="$P8R"  value="262144" />
         <Keyword name="$P8S"  value="CD86" />
         <Keyword name="$P8N"  value="PE-A" />
         <Keyword name="P7MS"  value="0" />
         <Keyword name="P7BS"  value="61" />
         <Keyword name="P7DISPLAY"  value="LOG" />
         <Keyword name="$P7G"  value="1.0" />
         <Keyword name="$P7V"  value="445" />
         <Keyword name="$P7E"  value="0,0" />
         <Keyword name="$P7B"  value="32" />
         <Keyword name="$P7R"  value="262144" />
         <Keyword name="$P7S"  value="CD206" />
         <Keyword name="$P7N"  value="FITC-A" />
         <Keyword name="P6MS"  value="0" />
         <Keyword name="P6BS"  value="-1" />
         <Keyword name="$P6G"  value="1.0" />
         <Keyword name="$P6V"  value="282" />
         <Keyword name="$P6E"  value="0,0" />
         <Keyword name="$P6B"  value="32" />
         <Keyword name="$P6R"  value="262144" />
         <Keyword name="$P6N"  value="SSC-W" />
         <Keyword name="P5MS"  value="0" />
         <Keyword name="P5BS"  value="0" />
         <Keyword name="P5DISPLAY"  value="LIN" />
         <Keyword name="$P5G"  value="1.0" />
         <Keyword name="$P5V"  value="282" />
         <Keyword name="$P5E"  value="0,0" />
         <Keyword name="$P5B"  value="32" />
         <Keyword name="$P5R"  value="262144" />
         <Keyword name="$P5N"  value="SSC-H" />
         <Keyword name="P4MS"  value="0" />
         <Keyword name="P4BS"  value="0" />
         <Keyword name="P4DISPLAY"  value="LIN" />
         <Keyword name="$P4G"  value="1.0" />
         <Keyword name="$P4V"  value="282" />
         <Keyword name="$P4E"  value="0,0" />
         <Keyword name="$P4B"  value="32" />
         <Keyword name="$P4R"  value="262144" />
         <Keyword name="$P4N"  value="SSC-A" />
         <Keyword name="P3MS"  value="0" />
         <Keyword name="P3BS"  value="-1" />
         <Keyword name="$P3G"  value="1.0" />
         <Keyword name="$P3V"  value="283" />
         <Keyword name="$P3E"  value="0,0" />
         <Keyword name="$P3B"  value="32" />
         <Keyword name="$P3R"  value="262144" />
         <Keyword name="$P3N"  value="FSC-W" />
         <Keyword name="P2MS"  value="0" />
         <Keyword name="P2BS"  value="0" />
         <Keyword name="P2DISPLAY"  value="LIN" />
         <Keyword name="$P2G"  value="1.0" />
         <Keyword name="$P2V"  value="283" />
         <Keyword name="$P2E"  value="0,0" />
         <Keyword name="$P2B"  value="32" />
         <Keyword name="$P2R"  value="262144" />
         <Keyword name="$P2N"  value="FSC-H" />
         <Keyword name="P1MS"  value="0" />
         <Keyword name="P1BS"  value="0" />
         <Keyword name="P1DISPLAY"  value="LIN" />
         <Keyword name="$P1G"  value="1.0" />
         <Keyword name="$P1V"  value="283" />
         <Keyword name="$P1E"  value="0,0" />
         <Keyword name="$P1B"  value="32" />
         <Keyword name="$P1R"  value="262144" />
         <Keyword name="$P1N"  value="FSC-A" />
         <Keyword name="THRESHOLD"  value="FSC,5000" />
         <Keyword name="APPLY COMPENSATION"  value="TRUE" />
         <Keyword name="SPILL"  value="2,FITC-A,PE-A,1,0.18899999999999997,0,1" />
         <Keyword name="$TIMESTEP"  value="0.01" />
         <Keyword name="LASER4ASF"  value="0.98" />
         <Keyword name="LASER4DELAY"  value="87.78" />
         <Keyword name="LASER4NAME"  value="355 UV" />
         <Keyword name="LASER3ASF"  value="0.87" />
         <Keyword name="LASER3DELAY"  value="46.86" />
         <Keyword name="LASER3NAME"  value="Violet" />
         <Keyword name="LASER2ASF"  value="0.73" />
         <Keyword name="LASER2DELAY"  value="131.51" />
         <Keyword name="LASER2NAME"  value="Red" />
         <Keyword name="LASER1ASF"  value="0.73" />
         <Keyword name="LASER1DELAY"  value="0.00" />
         <Keyword name="LASER1NAME"  value="Blue" />
         <Keyword name="$INST"  value=" " />
         <Keyword name="AUTOBS"  value="TRUE" />
         <Keyword name="FSC ASF"  value="0.66" />
         <Keyword name="$OP"  value="Administrator" />
         <Keyword name="EXPORT TIME"  value="02-AUG-2022-17:33:45" />
         <Keyword name="EXPORT USER NAME"  value="Administrator" />
         <Keyword name="WINDOW EXTENSION"  value="10.00" />
         <Keyword name="CYTNUM"  value="H649225B7003" />
         <Keyword name="SETTINGS"  value="Cytometer" />
         <Keyword name="$CYT"  value="LSRFortessa" />
         <Keyword name="$ETIM"  value="15:44:51" />
         <Keyword name="$BTIM"  value="15:44:40" />
         <Keyword name="$DATE"  value="02-AUG-2022" />
         <Keyword name="GUID"  value="b3a636e8-5ff6-43cf-8556-c61cb22e6bd7" />
         <Keyword name="EXPERIMENT NAME"  value="Experiment_229" />
         <Keyword name="$SRC"  value="Specimen_001" />
         <Keyword name="TUBE NAME"  value="Tube_031" />
         <Keyword name="CREATOR"  value="BD FACSDiva Software Version 8.0.1" />
         <Keyword name="$NEXTDATA"  value="0" />
         <Keyword name="$DATATYPE"  value="F" />
         <Keyword name="$BYTEORD"  value="4,3,2,1" />
         <Keyword name="$MODE"  value="L" />
         <Keyword name="$PAR"  value="9" />
         <Keyword name="$TOT"  value="24321              " />
         <Keyword name="$SYS"  value="Windows 7 6.1" />
         <Keyword name="$FIL"  value="Specimen_001_Tube_031_031.fcs" />
         <Keyword name="$ENDDATA"  value="877871             " />
         <Keyword name="$BEGINDATA"  value="2316" />
         <Keyword name="$ENDSTEXT"  value="0" />
         <Keyword name="$BEGINSTEXT"  value="0" />
         <Keyword name="$ENDANALYSIS"  value="0" />
         <Keyword name="$BEGINANALYSIS"  value="0" />
         <Keyword name="FJ_FCS_VERSION"  value="3.1" />
         <Keyword name="$P1S"  value="" />
         <Keyword name="$P2S"  value="" />
         <Keyword name="$P3S"  value="" />
         <Keyword name="$P4S"  value="" />
         <Keyword name="$P5S"  value="" />
         <Keyword name="$P6S"  value="" />
         <Keyword name="$P9S"  value="" />
         <Keyword name="$P10N"  value="Comp-FITC-A" />
         <Keyword name="$P10S"  value="CD206" />
         <Keyword name="$P10R"  value="262144" />
         <Keyword name="$P11N"  value="Comp-PE-A" />
         <Keyword name="$P11S"  value="CD86" />
         <Keyword name="$P11R"  value="262144" />
       </Keywords>
       <SampleNode name="Specimen_001_Tube_031_031.fcs"  annotation=""  owningGroup=""  expanded="1"  sortPriority="10"  count="24321"  sampleID="6" >
         <Graph smoothing="0"  backColor="#ffffff"  foreColor="#000000"  type="Pseudocolor"  fast="1"  rowCount="24321" >
           <Axis dimension="x"  name="FSC-A"  label=""  auto="auto" />
           <Axis dimension="y"  name="SSC-A"  label=""  auto="auto" />
           <GraphSettings level="5%"  smoothingHighResolution="1"  contourHighResolution="1"  histogramSmoothingCount="0"  graphResolution="256"  showOutliers="0"  drawLargeDots="0"  dotsToDraw="8000"  tint="le.chartfill.tinted.40"  lineWeight="le.lineweight.normal"  lineStyle="le.linestyle.solid" />
           <GraphEnvironment showGrid="0"  showAxes="tnlTNL"  showGates="1"  showFreqOnPlots="1"  showGateNameOnPlots="1"  showMedians="0"  showUncomped="0"  addEventParam="0"  lastYAxisName="" >
             <TextTraits font="SansSerif"  size="12"  name="Labels"  style="plain"  color="#000000"  background="#00ffffff"  just="left" />
             <TextTraits font="SansSerif"  size="12"  name="LayoutGates"  style="plain"  color="#000000"  background="#00ffffff"  just="left" />
             <TextTraits font="SansSerif"  size="10"  name="Numbers"  style="plain"  color="#000000"  background="#00ffffff"  just="left" />
             <TextTraits font="SansSerif"  size="10"  name="Legend"  style="plain"  color="#000000"  background="#00ffffff"  just="left" />
           </GraphEnvironment>
         </Graph>
         <Subpopulations>
           <Population name="cells"  annotation=""  owningGroup="8.3 天天 流式双标"  expanded="1"  sortPriority="10"  count="19174" >
             <Graph smoothing="0"  backColor="#ffffff"  foreColor="#000000"  type="Pseudocolor"  fast="1"  rowCount="24321" >
               <Axis dimension="x"  name="FSC-A"  label=""  auto="auto" />
               <Axis dimension="y"  name="FSC-H"  label=""  auto="auto" />
               <GraphSettings level="5%"  smoothingHighResolution="1"  contourHighResolution="1"  histogramSmoothingCount="0"  graphResolution="256"  showOutliers="0"  drawLargeDots="0"  dotsToDraw="8000"  tint="le.chartfill.tinted.40"  lineWeight="le.lineweight.normal"  lineStyle="le.linestyle.solid" />
               <GraphEnvironment showGrid="0"  showAxes="tnlTNL"  showGates="1"  showFreqOnPlots="1"  showGateNameOnPlots="1"  showMedians="0"  showUncomped="0"  addEventParam="0"  lastYAxisName="" >
                 <TextTraits font="SansSerif"  size="12"  name="Labels"  style="plain"  color="#000000"  background="#00ffffff"  just="left" />
                 <TextTraits font="SansSerif"  size="12"  name="LayoutGates"  style="plain"  color="#000000"  background="#00ffffff"  just="left" />
                 <TextTraits font="SansSerif"  size="10"  name="Numbers"  style="plain"  color="#000000"  background="#00ffffff"  just="left" />
                 <TextTraits font="SansSerif"  size="10"  name="Legend"  style="plain"  color="#000000"  background="#00ffffff"  just="left" />
                 <WindowPosition x="35"  y="154"  width="390"  height="520"  displayed="1"  panelState="---" />
               </GraphEnvironment>
             </Graph>
             <Gate gating:id="ID977702631" >
               <gating:PolygonGate eventsInside="1"  annoOffsetX="44"  annoOffsetY="-79"  tint="#000000"  isTinted="0"  lineWeight="Normal"  userDefined="1"  quadId="-1"  gateResolution="256" >
                 <gating:dimension>
                   <data-type:fcs-dimension data-type:name="FSC-A" />
                 </gating:dimension>
                 <gating:dimension>
                   <data-type:fcs-dimension data-type:name="SSC-A" />
                 </gating:dimension>
                 <gating:vertex>
                   <gating:coordinate data-type:value="92521.4117647059" />
                   <gating:coordinate data-type:value="23096.3876651982" />
                 </gating:vertex>
                 <gating:vertex>
                   <gating:coordinate data-type:value="180637.0420168067" />
                   <gating:coordinate data-type:value="25406.0264317181" />
                 </gating:vertex>
                 <gating:vertex>
                   <gating:coordinate data-type:value="215883.294117647" />
                   <gating:coordinate data-type:value="61205.4273127753" />
                 </gating:vertex>
                 <gating:vertex>
                   <gating:coordinate data-type:value="200463.0588235294" />
                   <gating:coordinate data-type:value="99314.4669603524" />
                 </gating:vertex>
                 <gating:vertex>
                   <gating:coordinate data-type:value="142086.4537815126" />
                   <gating:coordinate data-type:value="103933.7444933921" />
                 </gating:vertex>
                 <gating:vertex>
                   <gating:coordinate data-type:value="104637.3109243698" />
                   <gating:coordinate data-type:value="92385.550660793" />
                 </gating:vertex>
                 <gating:vertex>
                   <gating:coordinate data-type:value="71593.9495798319" />
                   <gating:coordinate data-type:value="73908.4405286344" />
                 </gating:vertex>
                 <gating:vertex>
                   <gating:coordinate data-type:value="73796.8403361344" />
                   <gating:coordinate data-type:value="41573.4977973568" />
                 </gating:vertex>
               </gating:PolygonGate>
             </Gate>
             <Subpopulations>
               <Population name="Singlets"  annotation=""  owningGroup="8.3 天天 流式双标"  expanded="1"  sortPriority="10"  count="19109" >
                 <Graph smoothing="0"  backColor="#ffffff"  foreColor="#000000"  type="Pseudocolor"  fast="1"  rowCount="24321" >
                   <Axis dimension="x"  name="Comp-FITC-A"  label=""  auto="auto" />
                   <Axis dimension="y"  name="Comp-PE-A"  label=""  auto="auto" />
                   <GraphSettings level="5%"  smoothingHighResolution="1"  contourHighResolution="1"  histogramSmoothingCount="0"  graphResolution="256"  showOutliers="0"  drawLargeDots="0"  dotsToDraw="8000"  tint="le.chartfill.tinted.40"  lineWeight="le.lineweight.normal"  lineStyle="le.linestyle.solid" />
                   <GraphEnvironment showGrid="0"  showAxes="tnlTNL"  showGates="1"  showFreqOnPlots="1"  showGateNameOnPlots="1"  showMedians="0"  showUncomped="0"  addEventParam="0"  lastYAxisName="" >
                    <TextTraits font="SansSerif"  size="12"  name="Labels"  style="plain"  color="#000000"  background="#00ffffff"  just="left" />
                    <TextTraits font="SansSerif"  size="12"  name="LayoutGates"  style="plain"  color="#000000"  background="#00ffffff"  just="left" />
                    <TextTraits font="SansSerif"  size="10"  name="Numbers"  style="plain"  color="#000000"  background="#00ffffff"  just="left" />
                    <TextTraits font="SansSerif"  size="10"  name="Legend"  style="plain"  color="#000000"  background="#00ffffff"  just="left" />
                    <WindowPosition x="655"  y="76"  width="390"  height="520"  displayed="1"  panelState="---" />
                   </GraphEnvironment>
                 </Graph>
                 <Gate gating:id="ID1933551435"  gating:parent_id="ID977702631" >
                   <gating:PolygonGate eventsInside="1"  annoOffsetX="12"  annoOffsetY="-88"  tint="#000000"  isTinted="0"  lineWeight="Normal"  userDefined="1"  quadId="-1"  gateResolution="256" >
                    <gating:dimension>
                    <data-type:fcs-dimension data-type:name="FSC-A" />
                    </gating:dimension>
                    <gating:dimension>
                    <data-type:fcs-dimension data-type:name="FSC-H" />
                    </gating:dimension>
                    <gating:vertex>
                    <gating:coordinate data-type:value="216984.7394957983" />
                    <gating:coordinate data-type:value="197474.1145374449" />
                    </gating:vertex>
                    <gating:vertex>
                    <gating:coordinate data-type:value="128869.1092436975" />
                    <gating:coordinate data-type:value="136268.6872246696" />
                    </gating:vertex>
                    <gating:vertex>
                    <gating:coordinate data-type:value="49565.0420168067" />
                    <gating:coordinate data-type:value="55431.3303964758" />
                    </gating:vertex>
                    <gating:vertex>
                    <gating:coordinate data-type:value="41854.9243697479" />
                    <gating:coordinate data-type:value="24251.2070484582" />
                    </gating:vertex>
                    <gating:vertex>
                    <gating:coordinate data-type:value="73796.8403361344" />
                    <gating:coordinate data-type:value="42728.3171806167" />
                    </gating:vertex>
                    <gating:vertex>
                    <gating:coordinate data-type:value="156405.243697479" />
                    <gating:coordinate data-type:value="108553.0220264317" />
                    </gating:vertex>
                    <gating:vertex>
                    <gating:coordinate data-type:value="231303.5294117647" />
                    <gating:coordinate data-type:value="180151.8237885463" />
                    </gating:vertex>
                    <gating:vertex>
                    <gating:coordinate data-type:value="235709.3109243698" />
                    <gating:coordinate data-type:value="203248.2114537445" />
                    </gating:vertex>
                   </gating:PolygonGate>
                 </Gate>
                 <Subpopulations>
                   <Population name="Q1: CD206- , CD86+"  annotation=""  owningGroup="8.3 天天 流式双标"  expanded="1"  sortPriority="10"  count="10336" >
                    <Graph smoothing="0"  backColor="#ffffff"  foreColor="#000000"  type="Pseudocolor"  fast="1"  rowCount="24321" >
                    <Axis dimension="x"  name="Comp-FITC-A"  label=""  auto="auto" />
                    <Axis dimension="y"  name="Comp-PE-A"  label=""  auto="auto" />
                    <GraphSettings level="5%"  smoothingHighResolution="1"  contourHighResolution="1"  histogramSmoothingCount="0"  graphResolution="256"  showOutliers="0"  drawLargeDots="0"  dotsToDraw="8000"  tint="le.chartfill.tinted.40"  lineWeight="le.lineweight.normal"  lineStyle="le.linestyle.solid" />
                    <GraphEnvironment showGrid="0"  showAxes="tnlTNL"  showGates="1"  showFreqOnPlots="1"  showGateNameOnPlots="1"  showMedians="0"  showUncomped="0"  addEventParam="0"  lastYAxisName="" >
                    <TextTraits font="SansSerif"  size="12"  name="Labels"  style="plain"  color="#000000"  background="#00ffffff"  just="left" />
                    <TextTraits font="SansSerif"  size="12"  name="LayoutGates"  style="plain"  color="#000000"  background="#00ffffff"  just="left" />
                    <TextTraits font="SansSerif"  size="10"  name="Numbers"  style="plain"  color="#000000"  background="#00ffffff"  just="left" />
                    <TextTraits font="SansSerif"  size="10"  name="Legend"  style="plain"  color="#000000"  background="#00ffffff"  just="left" />
                    <WindowPosition x="655"  y="76"  width="390"  height="520"  displayed="1"  panelState="---" />
                    </GraphEnvironment>
                    </Graph>
                    <Gate gating:id="ID934604443"  gating:parent_id="ID1933551435" >
                    <gating:RectangleGate eventsInside="1"  annoOffsetX="0"  annoOffsetY="0"  tint="#000000"  isTinted="0"  lineWeight="Normal"  userDefined="1"  percentX="0"  percentY="0" >
                    <gating:dimension gating:max="357.6050545983764" >
                    <data-type:fcs-dimension data-type:name="Comp-FITC-A" />
                    </gating:dimension>
                    <gating:dimension gating:min="839.1914382957797" >
                    <data-type:fcs-dimension data-type:name="Comp-PE-A" />
                    </gating:dimension>
                    </gating:RectangleGate>
                    </Gate>
                   </Population>
                   <Population name="Q2: CD206+ , CD86+"  annotation=""  owningGroup="8.3 天天 流式双标"  expanded="1"  sortPriority="10"  count="55" >
                    <Graph smoothing="0"  backColor="#ffffff"  foreColor="#000000"  type="Pseudocolor"  fast="1"  rowCount="24321" >
                    <Axis dimension="x"  name="Comp-FITC-A"  label=""  auto="auto" />
                    <Axis dimension="y"  name="Comp-PE-A"  label=""  auto="auto" />
                    <GraphSettings level="5%"  smoothingHighResolution="1"  contourHighResolution="1"  histogramSmoothingCount="0"  graphResolution="256"  showOutliers="0"  drawLargeDots="0"  dotsToDraw="8000"  tint="le.chartfill.tinted.40"  lineWeight="le.lineweight.normal"  lineStyle="le.linestyle.solid" />
                    <GraphEnvironment showGrid="0"  showAxes="tnlTNL"  showGates="1"  showFreqOnPlots="1"  showGateNameOnPlots="1"  showMedians="0"  showUncomped="0"  addEventParam="0"  lastYAxisName="" >
                    <TextTraits font="SansSerif"  size="12"  name="Labels"  style="plain"  color="#000000"  background="#00ffffff"  just="left" />
                    <TextTraits font="SansSerif"  size="12"  name="LayoutGates"  style="plain"  color="#000000"  background="#00ffffff"  just="left" />
                    <TextTraits font="SansSerif"  size="10"  name="Numbers"  style="plain"  color="#000000"  background="#00ffffff"  just="left" />
                    <TextTraits font="SansSerif"  size="10"  name="Legend"  style="plain"  color="#000000"  background="#00ffffff"  just="left" />
                    <WindowPosition x="655"  y="76"  width="390"  height="520"  displayed="1"  panelState="---" />
                    </GraphEnvironment>
                    </Graph>
                    <Gate gating:id="ID1201479343"  gating:parent_id="ID1933551435" >
                    <gating:RectangleGate eventsInside="1"  annoOffsetX="0"  annoOffsetY="0"  tint="#000000"  isTinted="0"  lineWeight="Normal"  userDefined="1"  percentX="0"  percentY="0" >
                    <gating:dimension gating:min="357.6050545983764" >
                    <data-type:fcs-dimension data-type:name="Comp-FITC-A" />
                    </gating:dimension>
                    <gating:dimension gating:min="839.1914382957797" >
                    <data-type:fcs-dimension data-type:name="Comp-PE-A" />
                    </gating:dimension>
                    </gating:RectangleGate>
                    </Gate>
                   </Population>
                   <Population name="Q3: CD206+ , CD86-"  annotation=""  owningGroup="8.3 天天 流式双标"  expanded="1"  sortPriority="10"  count="572" >
                    <Graph smoothing="0"  backColor="#ffffff"  foreColor="#000000"  type="Pseudocolor"  fast="1"  rowCount="24321" >
                    <Axis dimension="x"  name="Comp-FITC-A"  label=""  auto="auto" />
                    <Axis dimension="y"  name="Comp-PE-A"  label=""  auto="auto" />
                    <GraphSettings level="5%"  smoothingHighResolution="1"  contourHighResolution="1"  histogramSmoothingCount="0"  graphResolution="256"  showOutliers="0"  drawLargeDots="0"  dotsToDraw="8000"  tint="le.chartfill.tinted.40"  lineWeight="le.lineweight.normal"  lineStyle="le.linestyle.solid" />
                    <GraphEnvironment showGrid="0"  showAxes="tnlTNL"  showGates="1"  showFreqOnPlots="1"  showGateNameOnPlots="1"  showMedians="0"  showUncomped="0"  addEventParam="0"  lastYAxisName="" >
                    <TextTraits font="SansSerif"  size="12"  name="Labels"  style="plain"  color="#000000"  background="#00ffffff"  just="left" />
                    <TextTraits font="SansSerif"  size="12"  name="LayoutGates"  style="plain"  color="#000000"  background="#00ffffff"  just="left" />
                    <TextTraits font="SansSerif"  size="10"  name="Numbers"  style="plain"  color="#000000"  background="#00ffffff"  just="left" />
                    <TextTraits font="SansSerif"  size="10"  name="Legend"  style="plain"  color="#000000"  background="#00ffffff"  just="left" />
                    <WindowPosition x="655"  y="76"  width="390"  height="520"  displayed="1"  panelState="---" />
                    </GraphEnvironment>
                    </Graph>
                    <Gate gating:id="ID474585060"  gating:parent_id="ID1933551435" >
                    <gating:RectangleGate eventsInside="1"  annoOffsetX="0"  annoOffsetY="0"  tint="#000000"  isTinted="0"  lineWeight="Normal"  userDefined="1"  percentX="0"  percentY="0" >
                    <gating:dimension gating:min="357.6050545983764" >
                    <data-type:fcs-dimension data-type:name="Comp-FITC-A" />
                    </gating:dimension>
                    <gating:dimension gating:max="839.1914382957797" >
                    <data-type:fcs-dimension data-type:name="Comp-PE-A" />
                    </gating:dimension>
                    </gating:RectangleGate>
                    </Gate>
                   </Population>
                   <Population name="Q4: CD206- , CD86-"  annotation=""  owningGroup="8.3 天天 流式双标"  expanded="1"  sortPriority="10"  count="8146" >
                    <Graph smoothing="0"  backColor="#ffffff"  foreColor="#000000"  type="Pseudocolor"  fast="1"  rowCount="24321" >
                    <Axis dimension="x"  name="Comp-FITC-A"  label=""  auto="auto" />
                    <Axis dimension="y"  name="Comp-PE-A"  label=""  auto="auto" />
                    <GraphSettings level="5%"  smoothingHighResolution="1"  contourHighResolution="1"  histogramSmoothingCount="0"  graphResolution="256"  showOutliers="0"  drawLargeDots="0"  dotsToDraw="8000"  tint="le.chartfill.tinted.40"  lineWeight="le.lineweight.normal"  lineStyle="le.linestyle.solid" />
                    <GraphEnvironment showGrid="0"  showAxes="tnlTNL"  showGates="1"  showFreqOnPlots="1"  showGateNameOnPlots="1"  showMedians="0"  showUncomped="0"  addEventParam="0"  lastYAxisName="" >
                    <TextTraits font="SansSerif"  size="12"  name="Labels"  style="plain"  color="#000000"  background="#00ffffff"  just="left" />
                    <TextTraits font="SansSerif"  size="12"  name="LayoutGates"  style="plain"  color="#000000"  background="#00ffffff"  just="left" />
                    <TextTraits font="SansSerif"  size="10"  name="Numbers"  style="plain"  color="#000000"  background="#00ffffff"  just="left" />
                    <TextTraits font="SansSerif"  size="10"  name="Legend"  style="plain"  color="#000000"  background="#00ffffff"  just="left" />
                    <WindowPosition x="655"  y="76"  width="390"  height="520"  displayed="1"  panelState="---" />
                    </GraphEnvironment>
                    </Graph>
                    <Gate gating:id="ID596838462"  gating:parent_id="ID1933551435" >
                    <gating:RectangleGate eventsInside="1"  annoOffsetX="0"  annoOffsetY="0"  tint="#000000"  isTinted="0"  lineWeight="Normal"  userDefined="1"  percentX="0"  percentY="0" >
                    <gating:dimension gating:max="357.6050545983764" >
                    <data-type:fcs-dimension data-type:name="Comp-FITC-A" />
                    </gating:dimension>
                    <gating:dimension gating:max="839.1914382957797" >
                    <data-type:fcs-dimension data-type:name="Comp-PE-A" />
                    </gating:dimension>
                    </gating:RectangleGate>
                    </Gate>
                   </Population>
                 </Subpopulations>
               </Population>
             </Subpopulations>
           </Population>
         </Subpopulations>
       </SampleNode>
     </Sample>
     <Sample>
       <DataSet uri="file:/C:/Users/ZY/Desktop/8.3%20天天%20流式双标/Specimen_001_Tube_077_077.fcs"  sampleID="16" />
       <transforms:spilloverMatrix prefix="Comp-"  name="Acquisition-defined"  editable="0"  color="#c0c0c0"  version="FlowJo-10.0.7r2"  status="FINALIZED"  transforms:id="5a41236d-f004-44b3-8cf5-5a070691e9a8"  suffix="" >
         <data-type:parameters>
           <data-type:parameter data-type:name="FITC-A" />
           <data-type:parameter data-type:name="PE-A" />
         </data-type:parameters>
         <transforms:spillover data-type:parameter="FITC-A" >
           <transforms:coefficient data-type:parameter="FITC-A"  transforms:value="1" />
           <transforms:coefficient data-type:parameter="PE-A"  transforms:value="0.1889999956" />
         </transforms:spillover>
         <transforms:spillover data-type:parameter="PE-A" >
           <transforms:coefficient data-type:parameter="FITC-A"  transforms:value="0" />
           <transforms:coefficient data-type:parameter="PE-A"  transforms:value="1" />
         </transforms:spillover>
       </transforms:spilloverMatrix>
       <Transformations>
         <transforms:linear transforms:minRange="0"  transforms:maxRange="262144"  gain="1" >
           <data-type:parameter data-type:name="FSC-A" />
         </transforms:linear>
         <transforms:linear transforms:minRange="0"  transforms:maxRange="262144"  gain="1" >
           <data-type:parameter data-type:name="FSC-H" />
         </transforms:linear>
         <transforms:linear transforms:minRange="0"  transforms:maxRange="262144"  gain="1" >
           <data-type:parameter data-type:name="FSC-W" />
         </transforms:linear>
         <transforms:linear transforms:minRange="0"  transforms:maxRange="262144"  gain="1" >
           <data-type:parameter data-type:name="SSC-A" />
         </transforms:linear>
         <transforms:linear transforms:minRange="0"  transforms:maxRange="262144"  gain="1" >
           <data-type:parameter data-type:name="SSC-H" />
         </transforms:linear>
         <transforms:linear transforms:minRange="0"  transforms:maxRange="262144"  gain="1" >
           <data-type:parameter data-type:name="SSC-W" />
         </transforms:linear>
         <transforms:biex transforms:length="256"  transforms:maxRange="82897.211494718"  transforms:neg="0"  transforms:width="-15.8489319246"  transforms:pos="3.918539922" >
           <data-type:parameter data-type:name="FITC-A" />
         </transforms:biex>
         <transforms:biex transforms:length="256"  transforms:maxRange="82897.211494718"  transforms:neg="0"  transforms:width="-15.8489319246"  transforms:pos="3.918539922" >
           <data-type:parameter data-type:name="PE-A" />
         </transforms:biex>
         <transforms:linear transforms:minRange="0"  transforms:maxRange="16"  gain="1" >
           <data-type:parameter data-type:name="Time" />
         </transforms:linear>
         <transforms:biex transforms:length="256"  transforms:maxRange="82897.211494718"  transforms:neg="0"  transforms:width="-15.8489319246"  transforms:pos="3.918539922" >
           <data-type:parameter data-type:name="Comp-FITC-A" />
         </transforms:biex>
         <transforms:biex transforms:length="256"  transforms:maxRange="82897.211494718"  transforms:neg="0"  transforms:width="-15.8489319246"  transforms:pos="3.918539922" >
           <data-type:parameter data-type:name="Comp-PE-A" />
         </transforms:biex>
       </Transformations>
       <Keywords>
         <Keyword name="CST REGULATORY STATUS"  value="RUO Performance Check" />
         <Keyword name="CST PERFORMANCE EXPIRED"  value="2021-12-18T11:18:09-08:00" />
         <Keyword name="CST BEADS EXPIRED"  value="True" />
         <Keyword name="CST BASELINE DATE"  value="2021-12-17T11:13:35-08:00" />
         <Keyword name="CST SETUP DATE"  value="2021-12-17T11:18:09-08:00" />
         <Keyword name="CYTOMETER CONFIG CREATE DATE"  value="2016-11-29T22:55:00-08:00" />
         <Keyword name="CYTOMETER CONFIG NAME"  value="service of 5-Blue 3-Red 3-Violet 2-355 UV" />
         <Keyword name="CST BEADS LOT ID"  value="80605" />
         <Keyword name="CST SETUP STATUS"  value="SUCCESS" />
         <Keyword name="P9MS"  value="0" />
         <Keyword name="P9BS"  value="0" />
         <Keyword name="$P9G"  value="1.0" />
         <Keyword name="$P9E"  value="0,0" />
         <Keyword name="$P9B"  value="32" />
         <Keyword name="$P9R"  value="4" />
         <Keyword name="$P9N"  value="Time" />
         <Keyword name="P8MS"  value="0" />
         <Keyword name="P8BS"  value="106" />
         <Keyword name="P8DISPLAY"  value="LOG" />
         <Keyword name="$P8G"  value="1.0" />
         <Keyword name="$P8V"  value="424" />
         <Keyword name="$P8E"  value="0,0" />
         <Keyword name="$P8B"  value="32" />
         <Keyword name="$P8R"  value="262144" />
         <Keyword name="$P8S"  value="CD86" />
         <Keyword name="$P8N"  value="PE-A" />
         <Keyword name="P7MS"  value="0" />
         <Keyword name="P7BS"  value="56" />
         <Keyword name="P7DISPLAY"  value="LOG" />
         <Keyword name="$P7G"  value="1.0" />
         <Keyword name="$P7V"  value="445" />
         <Keyword name="$P7E"  value="0,0" />
         <Keyword name="$P7B"  value="32" />
         <Keyword name="$P7R"  value="262144" />
         <Keyword name="$P7S"  value="CD206" />
         <Keyword name="$P7N"  value="FITC-A" />
         <Keyword name="P6MS"  value="0" />
         <Keyword name="P6BS"  value="-1" />
         <Keyword name="$P6G"  value="1.0" />
         <Keyword name="$P6V"  value="282" />
         <Keyword name="$P6E"  value="0,0" />
         <Keyword name="$P6B"  value="32" />
         <Keyword name="$P6R"  value="262144" />
         <Keyword name="$P6N"  value="SSC-W" />
         <Keyword name="P5MS"  value="0" />
         <Keyword name="P5BS"  value="0" />
         <Keyword name="P5DISPLAY"  value="LIN" />
         <Keyword name="$P5G"  value="1.0" />
         <Keyword name="$P5V"  value="282" />
         <Keyword name="$P5E"  value="0,0" />
         <Keyword name="$P5B"  value="32" />
         <Keyword name="$P5R"  value="262144" />
         <Keyword name="$P5N"  value="SSC-H" />
         <Keyword name="P4MS"  value="0" />
         <Keyword name="P4BS"  value="0" />
         <Keyword name="P4DISPLAY"  value="LIN" />
         <Keyword name="$P4G"  value="1.0" />
         <Keyword name="$P4V"  value="282" />
         <Keyword name="$P4E"  value="0,0" />
         <Keyword name="$P4B"  value="32" />
         <Keyword name="$P4R"  value="262144" />
         <Keyword name="$P4N"  value="SSC-A" />
         <Keyword name="P3MS"  value="0" />
         <Keyword name="P3BS"  value="-1" />
         <Keyword name="$P3G"  value="1.0" />
         <Keyword name="$P3V"  value="283" />
         <Keyword name="$P3E"  value="0,0" />
         <Keyword name="$P3B"  value="32" />
         <Keyword name="$P3R"  value="262144" />
         <Keyword name="$P3N"  value="FSC-W" />
         <Keyword name="P2MS"  value="0" />
         <Keyword name="P2BS"  value="0" />
         <Keyword name="P2DISPLAY"  value="LIN" />
         <Keyword name="$P2G"  value="1.0" />
         <Keyword name="$P2V"  value="283" />
         <Keyword name="$P2E"  value="0,0" />
         <Keyword name="$P2B"  value="32" />
         <Keyword name="$P2R"  value="262144" />
         <Keyword name="$P2N"  value="FSC-H" />
         <Keyword name="P1MS"  value="0" />
         <Keyword name="P1BS"  value="0" />
         <Keyword name="P1DISPLAY"  value="LIN" />
         <Keyword name="$P1G"  value="1.0" />
         <Keyword name="$P1V"  value="283" />
         <Keyword name="$P1E"  value="0,0" />
         <Keyword name="$P1B"  value="32" />
         <Keyword name="$P1R"  value="262144" />
         <Keyword name="$P1N"  value="FSC-A" />
         <Keyword name="THRESHOLD"  value="FSC,5000" />
         <Keyword name="APPLY COMPENSATION"  value="TRUE" />
         <Keyword name="SPILL"  value="2,FITC-A,PE-A,1,0.18899999999999997,0,1" />
         <Keyword name="$TIMESTEP"  value="0.01" />
         <Keyword name="LASER4ASF"  value="0.98" />
         <Keyword name="LASER4DELAY"  value="87.78" />
         <Keyword name="LASER4NAME"  value="355 UV" />
         <Keyword name="LASER3ASF"  value="0.87" />
         <Keyword name="LASER3DELAY"  value="46.86" />
         <Keyword name="LASER3NAME"  value="Violet" />
         <Keyword name="LASER2ASF"  value="0.73" />
         <Keyword name="LASER2DELAY"  value="131.51" />
         <Keyword name="LASER2NAME"  value="Red" />
         <Keyword name="LASER1ASF"  value="0.73" />
         <Keyword name="LASER1DELAY"  value="0.00" />
         <Keyword name="LASER1NAME"  value="Blue" />
         <Keyword name="$INST"  value=" " />
         <Keyword name="AUTOBS"  value="TRUE" />
         <Keyword name="FSC ASF"  value="0.66" />
         <Keyword name="$OP"  value="Administrator" />
         <Keyword name="EXPORT TIME"  value="02-AUG-2022-17:34:00" />
         <Keyword name="EXPORT USER NAME"  value="Administrator" />
         <Keyword name="WINDOW EXTENSION"  value="10.00" />
         <Keyword name="CYTNUM"  value="H649225B7003" />
         <Keyword name="SETTINGS"  value="Cytometer" />
         <Keyword name="$CYT"  value="LSRFortessa" />
         <Keyword name="$ETIM"  value="16:12:57" />
         <Keyword name="$BTIM"  value="16:12:48" />
         <Keyword name="$DATE"  value="02-AUG-2022" />
         <Keyword name="GUID"  value="a85b19c8-42ee-4e8c-97e8-8525daf4d40f" />
         <Keyword name="EXPERIMENT NAME"  value="Experiment_229" />
         <Keyword name="$SRC"  value="Specimen_001" />
         <Keyword name="TUBE NAME"  value="Tube_077" />
         <Keyword name="CREATOR"  value="BD FACSDiva Software Version 8.0.1" />
         <Keyword name="$NEXTDATA"  value="0" />
         <Keyword name="$DATATYPE"  value="F" />
         <Keyword name="$BYTEORD"  value="4,3,2,1" />
         <Keyword name="$MODE"  value="L" />
         <Keyword name="$PAR"  value="9" />
         <Keyword name="$TOT"  value="25639              " />
         <Keyword name="$SYS"  value="Windows 7 6.1" />
         <Keyword name="$FIL"  value="Specimen_001_Tube_077_077.fcs" />
         <Keyword name="$ENDDATA"  value="925319             " />
         <Keyword name="$BEGINDATA"  value="2316" />
         <Keyword name="$ENDSTEXT"  value="0" />
         <Keyword name="$BEGINSTEXT"  value="0" />
         <Keyword name="$ENDANALYSIS"  value="0" />
         <Keyword name="$BEGINANALYSIS"  value="0" />
         <Keyword name="FJ_FCS_VERSION"  value="3.1" />
         <Keyword name="$P1S"  value="" />
         <Keyword name="$P2S"  value="" />
         <Keyword name="$P3S"  value="" />
         <Keyword name="$P4S"  value="" />
         <Keyword name="$P5S"  value="" />
         <Keyword name="$P6S"  value="" />
         <Keyword name="$P9S"  value="" />
         <Keyword name="$P10N"  value="Comp-FITC-A" />
         <Keyword name="$P10S"  value="CD206" />
         <Keyword name="$P10R"  value="262144" />
         <Keyword name="$P11N"  value="Comp-PE-A" />
         <Keyword name="$P11S"  value="CD86" />
         <Keyword name="$P11R"  value="262144" />
       </Keywords>
       <SampleNode name="Specimen_001_Tube_077_077.fcs"  annotation=""  owningGroup=""  expanded="1"  sortPriority="10"  count="25639"  sampleID="16" >
         <Graph smoothing="0"  backColor="#ffffff"  foreColor="#000000"  type="Pseudocolor"  fast="1"  rowCount="25639" >
           <Axis dimension="x"  name="FSC-A"  label=""  auto="auto" />
           <Axis dimension="y"  name="SSC-A"  label=""  auto="auto" />
           <GraphSettings level="5%"  smoothingHighResolution="1"  contourHighResolution="1"  histogramSmoothingCount="0"  graphResolution="256"  showOutliers="0"  drawLargeDots="0"  dotsToDraw="8000"  tint="le.chartfill.tinted.40"  lineWeight="le.lineweight.normal"  lineStyle="le.linestyle.solid" />
           <GraphEnvironment showGrid="0"  showAxes="tnlTNL"  showGates="1"  showFreqOnPlots="1"  showGateNameOnPlots="1"  showMedians="0"  showUncomped="0"  addEventParam="0"  lastYAxisName="" >
             <TextTraits font="SansSerif"  size="12"  name="Labels"  style="plain"  color="#000000"  background="#00ffffff"  just="left" />
             <TextTraits font="SansSerif"  size="12"  name="LayoutGates"  style="plain"  color="#000000"  background="#00ffffff"  just="left" />
             <TextTraits font="SansSerif"  size="10"  name="Numbers"  style="plain"  color="#000000"  background="#00ffffff"  just="left" />
             <TextTraits font="SansSerif"  size="10"  name="Legend"  style="plain"  color="#000000"  background="#00ffffff"  just="left" />
             <WindowPosition x="0"  y="154"  width="390"  height="520"  displayed="0"  panelState="---" />
           </GraphEnvironment>
         </Graph>
         <Subpopulations>
           <Population name="cells"  annotation=""  owningGroup=""  expanded="1"  sortPriority="10"  count="18789" >
             <Graph smoothing="0"  backColor="#ffffff"  foreColor="#000000"  type="Pseudocolor"  fast="1"  rowCount="25639" >
               <Axis dimension="x"  name="FSC-A"  label=""  auto="auto" />
               <Axis dimension="y"  name="FSC-H"  label=""  auto="auto" />
               <GraphSettings level="5%"  smoothingHighResolution="1"  contourHighResolution="1"  histogramSmoothingCount="0"  graphResolution="256"  showOutliers="0"  drawLargeDots="0"  dotsToDraw="8000"  tint="le.chartfill.tinted.40"  lineWeight="le.lineweight.normal"  lineStyle="le.linestyle.solid" />
               <GraphEnvironment showGrid="0"  showAxes="tnlTNL"  showGates="1"  showFreqOnPlots="1"  showGateNameOnPlots="1"  showMedians="0"  showUncomped="0"  addEventParam="0"  lastYAxisName="" >
                 <TextTraits font="SansSerif"  size="12"  name="Labels"  style="plain"  color="#000000"  background="#00ffffff"  just="left" />
                 <TextTraits font="SansSerif"  size="12"  name="LayoutGates"  style="plain"  color="#000000"  background="#00ffffff"  just="left" />
                 <TextTraits font="SansSerif"  size="10"  name="Numbers"  style="plain"  color="#000000"  background="#00ffffff"  just="left" />
                 <TextTraits font="SansSerif"  size="10"  name="Legend"  style="plain"  color="#000000"  background="#00ffffff"  just="left" />
                 <WindowPosition x="35"  y="154"  width="390"  height="520"  displayed="0"  panelState="---" />
               </GraphEnvironment>
             </Graph>
             <Gate gating:id="ID1530131479" >
               <gating:PolygonGate eventsInside="1"  annoOffsetX="44"  annoOffsetY="-79"  tint="#000000"  isTinted="0"  lineWeight="Normal"  userDefined="1"  quadId="-1"  gateResolution="256" >
                 <gating:dimension>
                   <data-type:fcs-dimension data-type:name="FSC-A" />
                 </gating:dimension>
                 <gating:dimension>
                   <data-type:fcs-dimension data-type:name="SSC-A" />
                 </gating:dimension>
                 <gating:vertex>
                   <gating:coordinate data-type:value="93622.8571428571" />
                   <gating:coordinate data-type:value="23096.3876651982" />
                 </gating:vertex>
                 <gating:vertex>
                   <gating:coordinate data-type:value="181738.487394958" />
                   <gating:coordinate data-type:value="25406.0264317181" />
                 </gating:vertex>
                 <gating:vertex>
                   <gating:coordinate data-type:value="216984.7394957983" />
                   <gating:coordinate data-type:value="61205.4273127753" />
                 </gating:vertex>
                 <gating:vertex>
                   <gating:coordinate data-type:value="201564.5042016807" />
                   <gating:coordinate data-type:value="99314.4669603524" />
                 </gating:vertex>
                 <gating:vertex>
                   <gating:coordinate data-type:value="143187.8991596638" />
                   <gating:coordinate data-type:value="103933.7444933921" />
                 </gating:vertex>
                 <gating:vertex>
                   <gating:coordinate data-type:value="105738.756302521" />
                   <gating:coordinate data-type:value="92385.550660793" />
                 </gating:vertex>
                 <gating:vertex>
                   <gating:coordinate data-type:value="72695.3949579832" />
                   <gating:coordinate data-type:value="73908.4405286344" />
                 </gating:vertex>
                 <gating:vertex>
                   <gating:coordinate data-type:value="74898.2857142857" />
                   <gating:coordinate data-type:value="41573.4977973568" />
                 </gating:vertex>
               </gating:PolygonGate>
             </Gate>
             <Subpopulations>
               <Population name="Singlets"  annotation=""  owningGroup="8.3 天天 流式双标"  expanded="1"  sortPriority="10"  count="18682" >
                 <Graph smoothing="0"  backColor="#ffffff"  foreColor="#000000"  type="Pseudocolor"  fast="1"  rowCount="25639" >
                   <Axis dimension="x"  name="Comp-FITC-A"  label=""  auto="auto" />
                   <Axis dimension="y"  name="Comp-PE-A"  label=""  auto="auto" />
                   <GraphSettings level="5%"  smoothingHighResolution="1"  contourHighResolution="1"  histogramSmoothingCount="0"  graphResolution="256"  showOutliers="0"  drawLargeDots="0"  dotsToDraw="8000"  tint="le.chartfill.tinted.40"  lineWeight="le.lineweight.normal"  lineStyle="le.linestyle.solid" />
                   <GraphEnvironment showGrid="0"  showAxes="tnlTNL"  showGates="1"  showFreqOnPlots="1"  showGateNameOnPlots="0"  showMedians="0"  showUncomped="0"  addEventParam="0"  lastYAxisName="" >
                    <TextTraits font="SansSerif"  size="12"  name="Labels"  style="plain"  color="#000000"  background="#00ffffff"  just="left" />
                    <TextTraits font="SansSerif"  size="12"  name="LayoutGates"  style="plain"  color="#000000"  background="#00ffffff"  just="left" />
                    <TextTraits font="SansSerif"  size="10"  name="Numbers"  style="plain"  color="#000000"  background="#00ffffff"  just="left" />
                    <TextTraits font="SansSerif"  size="10"  name="Legend"  style="plain"  color="#000000"  background="#00ffffff"  just="left" />
                    <WindowPosition x="392"  y="201"  width="390"  height="520"  displayed="0"  panelState="---" />
                   </GraphEnvironment>
                 </Graph>
                 <Gate gating:id="ID987266543"  gating:parent_id="ID1530131479" >
                   <gating:PolygonGate eventsInside="1"  annoOffsetX="12"  annoOffsetY="-88"  tint="#000000"  isTinted="0"  lineWeight="Normal"  userDefined="1"  quadId="-1"  gateResolution="256" >
                    <gating:dimension>
                    <data-type:fcs-dimension data-type:name="FSC-A" />
                    </gating:dimension>
                    <gating:dimension>
                    <data-type:fcs-dimension data-type:name="FSC-H" />
                    </gating:dimension>
                    <gating:vertex>
                    <gating:coordinate data-type:value="216984.7394957983" />
                    <gating:coordinate data-type:value="197474.1145374449" />
                    </gating:vertex>
                    <gating:vertex>
                    <gating:coordinate data-type:value="128869.1092436975" />
                    <gating:coordinate data-type:value="136268.6872246696" />
                    </gating:vertex>
                    <gating:vertex>
                    <gating:coordinate data-type:value="49565.0420168067" />
                    <gating:coordinate data-type:value="55431.3303964758" />
                    </gating:vertex>
                    <gating:vertex>
                    <gating:coordinate data-type:value="41854.9243697479" />
                    <gating:coordinate data-type:value="24251.2070484582" />
                    </gating:vertex>
                    <gating:vertex>
                    <gating:coordinate data-type:value="73796.8403361344" />
                    <gating:coordinate data-type:value="42728.3171806167" />
                    </gating:vertex>
                    <gating:vertex>
                    <gating:coordinate data-type:value="156405.243697479" />
                    <gating:coordinate data-type:value="108553.0220264317" />
                    </gating:vertex>
                    <gating:vertex>
                    <gating:coordinate data-type:value="231303.5294117647" />
                    <gating:coordinate data-type:value="180151.8237885463" />
                    </gating:vertex>
                    <gating:vertex>
                    <gating:coordinate data-type:value="235709.3109243698" />
                    <gating:coordinate data-type:value="203248.2114537445" />
                    </gating:vertex>
                   </gating:PolygonGate>
                 </Gate>
                 <Subpopulations>
                   <Population name="Q1: CD206- , CD86+"  annotation=""  owningGroup="8.3 天天 流式双标"  expanded="1"  sortPriority="10"  count="2558" >
                    <Graph smoothing="0"  backColor="#ffffff"  foreColor="#000000"  type="Pseudocolor"  fast="1"  rowCount="25639" >
                    <Axis dimension="x"  name="Comp-FITC-A"  label=""  auto="auto" />
                    <Axis dimension="y"  name="Comp-PE-A"  label=""  auto="auto" />
                    <GraphSettings level="5%"  smoothingHighResolution="1"  contourHighResolution="1"  histogramSmoothingCount="0"  graphResolution="256"  showOutliers="0"  drawLargeDots="0"  dotsToDraw="8000"  tint="le.chartfill.tinted.40"  lineWeight="le.lineweight.normal"  lineStyle="le.linestyle.solid" />
                    <GraphEnvironment showGrid="0"  showAxes="tnlTNL"  showGates="1"  showFreqOnPlots="1"  showGateNameOnPlots="1"  showMedians="0"  showUncomped="0"  addEventParam="0"  lastYAxisName="" >
                    <TextTraits font="SansSerif"  size="12"  name="Labels"  style="plain"  color="#000000"  background="#00ffffff"  just="left" />
                    <TextTraits font="SansSerif"  size="12"  name="LayoutGates"  style="plain"  color="#000000"  background="#00ffffff"  just="left" />
                    <TextTraits font="SansSerif"  size="10"  name="Numbers"  style="plain"  color="#000000"  background="#00ffffff"  just="left" />
                    <TextTraits font="SansSerif"  size="10"  name="Legend"  style="plain"  color="#000000"  background="#00ffffff"  just="left" />
                    <WindowPosition x="655"  y="76"  width="390"  height="520"  displayed="1"  panelState="---" />
                    </GraphEnvironment>
                    </Graph>
                    <Gate gating:id="ID1142754845"  gating:parent_id="ID987266543" >
                    <gating:RectangleGate eventsInside="1"  annoOffsetX="0"  annoOffsetY="0"  tint="#000000"  isTinted="0"  lineWeight="Normal"  userDefined="1"  percentX="0"  percentY="0" >
                    <gating:dimension gating:max="357.6050545983764" >
                    <data-type:fcs-dimension data-type:name="Comp-FITC-A" />
                    </gating:dimension>
                    <gating:dimension gating:min="839.1914382957797" >
                    <data-type:fcs-dimension data-type:name="Comp-PE-A" />
                    </gating:dimension>
                    </gating:RectangleGate>
                    </Gate>
                   </Population>
                   <Population name="Q2: CD206+ , CD86+"  annotation=""  owningGroup="8.3 天天 流式双标"  expanded="1"  sortPriority="10"  count="26" >
                    <Graph smoothing="0"  backColor="#ffffff"  foreColor="#000000"  type="Pseudocolor"  fast="1"  rowCount="25639" >
                    <Axis dimension="x"  name="Comp-FITC-A"  label=""  auto="auto" />
                    <Axis dimension="y"  name="Comp-PE-A"  label=""  auto="auto" />
                    <GraphSettings level="5%"  smoothingHighResolution="1"  contourHighResolution="1"  histogramSmoothingCount="0"  graphResolution="256"  showOutliers="0"  drawLargeDots="0"  dotsToDraw="8000"  tint="le.chartfill.tinted.40"  lineWeight="le.lineweight.normal"  lineStyle="le.linestyle.solid" />
                    <GraphEnvironment showGrid="0"  showAxes="tnlTNL"  showGates="1"  showFreqOnPlots="1"  showGateNameOnPlots="1"  showMedians="0"  showUncomped="0"  addEventParam="0"  lastYAxisName="" >
                    <TextTraits font="SansSerif"  size="12"  name="Labels"  style="plain"  color="#000000"  background="#00ffffff"  just="left" />
                    <TextTraits font="SansSerif"  size="12"  name="LayoutGates"  style="plain"  color="#000000"  background="#00ffffff"  just="left" />
                    <TextTraits font="SansSerif"  size="10"  name="Numbers"  style="plain"  color="#000000"  background="#00ffffff"  just="left" />
                    <TextTraits font="SansSerif"  size="10"  name="Legend"  style="plain"  color="#000000"  background="#00ffffff"  just="left" />
                    <WindowPosition x="655"  y="76"  width="390"  height="520"  displayed="1"  panelState="---" />
                    </GraphEnvironment>
                    </Graph>
                    <Gate gating:id="ID1334424794"  gating:parent_id="ID987266543" >
                    <gating:RectangleGate eventsInside="1"  annoOffsetX="0"  annoOffsetY="0"  tint="#000000"  isTinted="0"  lineWeight="Normal"  userDefined="1"  percentX="0"  percentY="0" >
                    <gating:dimension gating:min="357.6050545983764" >
                    <data-type:fcs-dimension data-type:name="Comp-FITC-A" />
                    </gating:dimension>
                    <gating:dimension gating:min="839.1914382957797" >
                    <data-type:fcs-dimension data-type:name="Comp-PE-A" />
                    </gating:dimension>
                    </gating:RectangleGate>
                    </Gate>
                   </Population>
                   <Population name="Q3: CD206+ , CD86-"  annotation=""  owningGroup="8.3 天天 流式双标"  expanded="1"  sortPriority="10"  count="2279" >
                    <Graph smoothing="0"  backColor="#ffffff"  foreColor="#000000"  type="Pseudocolor"  fast="1"  rowCount="25639" >
                    <Axis dimension="x"  name="Comp-FITC-A"  label=""  auto="auto" />
                    <Axis dimension="y"  name="Comp-PE-A"  label=""  auto="auto" />
                    <GraphSettings level="5%"  smoothingHighResolution="1"  contourHighResolution="1"  histogramSmoothingCount="0"  graphResolution="256"  showOutliers="0"  drawLargeDots="0"  dotsToDraw="8000"  tint="le.chartfill.tinted.40"  lineWeight="le.lineweight.normal"  lineStyle="le.linestyle.solid" />
                    <GraphEnvironment showGrid="0"  showAxes="tnlTNL"  showGates="1"  showFreqOnPlots="1"  showGateNameOnPlots="1"  showMedians="0"  showUncomped="0"  addEventParam="0"  lastYAxisName="" >
                    <TextTraits font="SansSerif"  size="12"  name="Labels"  style="plain"  color="#000000"  background="#00ffffff"  just="left" />
                    <TextTraits font="SansSerif"  size="12"  name="LayoutGates"  style="plain"  color="#000000"  background="#00ffffff"  just="left" />
                    <TextTraits font="SansSerif"  size="10"  name="Numbers"  style="plain"  color="#000000"  background="#00ffffff"  just="left" />
                    <TextTraits font="SansSerif"  size="10"  name="Legend"  style="plain"  color="#000000"  background="#00ffffff"  just="left" />
                    <WindowPosition x="655"  y="76"  width="390"  height="520"  displayed="1"  panelState="---" />
                    </GraphEnvironment>
                    </Graph>
                    <Gate gating:id="ID1505787137"  gating:parent_id="ID987266543" >
                    <gating:RectangleGate eventsInside="1"  annoOffsetX="0"  annoOffsetY="0"  tint="#000000"  isTinted="0"  lineWeight="Normal"  userDefined="1"  percentX="0"  percentY="0" >
                    <gating:dimension gating:min="357.6050545983764" >
                    <data-type:fcs-dimension data-type:name="Comp-FITC-A" />
                    </gating:dimension>
                    <gating:dimension gating:max="839.1914382957797" >
                    <data-type:fcs-dimension data-type:name="Comp-PE-A" />
                    </gating:dimension>
                    </gating:RectangleGate>
                    </Gate>
                   </Population>
                   <Population name="Q4: CD206- , CD86-"  annotation=""  owningGroup="8.3 天天 流式双标"  expanded="1"  sortPriority="10"  count="13819" >
                    <Graph smoothing="0"  backColor="#ffffff"  foreColor="#000000"  type="Pseudocolor"  fast="1"  rowCount="25639" >
                    <Axis dimension="x"  name="Comp-FITC-A"  label=""  auto="auto" />
                    <Axis dimension="y"  name="Comp-PE-A"  label=""  auto="auto" />
                    <GraphSettings level="5%"  smoothingHighResolution="1"  contourHighResolution="1"  histogramSmoothingCount="0"  graphResolution="256"  showOutliers="0"  drawLargeDots="0"  dotsToDraw="8000"  tint="le.chartfill.tinted.40"  lineWeight="le.lineweight.normal"  lineStyle="le.linestyle.solid" />
                    <GraphEnvironment showGrid="0"  showAxes="tnlTNL"  showGates="1"  showFreqOnPlots="1"  showGateNameOnPlots="1"  showMedians="0"  showUncomped="0"  addEventParam="0"  lastYAxisName="" >
                    <TextTraits font="SansSerif"  size="12"  name="Labels"  style="plain"  color="#000000"  background="#00ffffff"  just="left" />
                    <TextTraits font="SansSerif"  size="12"  name="LayoutGates"  style="plain"  color="#000000"  background="#00ffffff"  just="left" />
                    <TextTraits font="SansSerif"  size="10"  name="Numbers"  style="plain"  color="#000000"  background="#00ffffff"  just="left" />
                    <TextTraits font="SansSerif"  size="10"  name="Legend"  style="plain"  color="#000000"  background="#00ffffff"  just="left" />
                    <WindowPosition x="655"  y="76"  width="390"  height="520"  displayed="1"  panelState="---" />
                    </GraphEnvironment>
                    </Graph>
                    <Gate gating:id="ID1817115311"  gating:parent_id="ID987266543" >
                    <gating:RectangleGate eventsInside="1"  annoOffsetX="0"  annoOffsetY="0"  tint="#000000"  isTinted="0"  lineWeight="Normal"  userDefined="1"  percentX="0"  percentY="0" >
                    <gating:dimension gating:max="357.6050545983764" >
                    <data-type:fcs-dimension data-type:name="Comp-FITC-A" />
                    </gating:dimension>
                    <gating:dimension gating:max="839.1914382957797" >
                    <data-type:fcs-dimension data-type:name="Comp-PE-A" />
                    </gating:dimension>
                    </gating:RectangleGate>
                    </Gate>
                   </Population>
                 </Subpopulations>
               </Population>
             </Subpopulations>
           </Population>
         </Subpopulations>
       </SampleNode>
     </Sample>
     <Sample>
       <DataSet uri="file:/C:/Users/ZY/Desktop/8.3%20天天%20流式双标/Specimen_001_Tube_016_016.fcs"  sampleID="3" />
       <transforms:spilloverMatrix prefix="Comp-"  name="Acquisition-defined"  editable="0"  color="#c0c0c0"  version="FlowJo-10.0.7r2"  status="FINALIZED"  transforms:id="5a41236d-f004-44b3-8cf5-5a070691e9a8"  suffix="" >
         <data-type:parameters>
           <data-type:parameter data-type:name="FITC-A" />
           <data-type:parameter data-type:name="PE-A" />
         </data-type:parameters>
         <transforms:spillover data-type:parameter="FITC-A" >
           <transforms:coefficient data-type:parameter="FITC-A"  transforms:value="1" />
           <transforms:coefficient data-type:parameter="PE-A"  transforms:value="0.1889999956" />
         </transforms:spillover>
         <transforms:spillover data-type:parameter="PE-A" >
           <transforms:coefficient data-type:parameter="FITC-A"  transforms:value="0" />
           <transforms:coefficient data-type:parameter="PE-A"  transforms:value="1" />
         </transforms:spillover>
       </transforms:spilloverMatrix>
       <Transformations>
         <transforms:linear transforms:minRange="0"  transforms:maxRange="262144"  gain="1" >
           <data-type:parameter data-type:name="FSC-A" />
         </transforms:linear>
         <transforms:linear transforms:minRange="0"  transforms:maxRange="262144"  gain="1" >
           <data-type:parameter data-type:name="FSC-H" />
         </transforms:linear>
         <transforms:linear transforms:minRange="0"  transforms:maxRange="262144"  gain="1" >
           <data-type:parameter data-type:name="FSC-W" />
         </transforms:linear>
         <transforms:linear transforms:minRange="0"  transforms:maxRange="262144"  gain="1" >
           <data-type:parameter data-type:name="SSC-A" />
         </transforms:linear>
         <transforms:linear transforms:minRange="0"  transforms:maxRange="262144"  gain="1" >
           <data-type:parameter data-type:name="SSC-H" />
         </transforms:linear>
         <transforms:linear transforms:minRange="0"  transforms:maxRange="262144"  gain="1" >
           <data-type:parameter data-type:name="SSC-W" />
         </transforms:linear>
         <transforms:biex transforms:length="256"  transforms:maxRange="82897.211494718"  transforms:neg="0"  transforms:width="-15.8489319246"  transforms:pos="3.918539922" >
           <data-type:parameter data-type:name="FITC-A" />
         </transforms:biex>
         <transforms:biex transforms:length="256"  transforms:maxRange="82897.211494718"  transforms:neg="0"  transforms:width="-15.8489319246"  transforms:pos="3.918539922" >
           <data-type:parameter data-type:name="PE-A" />
         </transforms:biex>
         <transforms:linear transforms:minRange="0"  transforms:maxRange="16"  gain="1" >
           <data-type:parameter data-type:name="Time" />
         </transforms:linear>
         <transforms:biex transforms:length="256"  transforms:maxRange="82897.211494718"  transforms:neg="0"  transforms:width="-15.8489319246"  transforms:pos="3.918539922" >
           <data-type:parameter data-type:name="Comp-FITC-A" />
         </transforms:biex>
         <transforms:biex transforms:length="256"  transforms:maxRange="82897.211494718"  transforms:neg="0"  transforms:width="-15.8489319246"  transforms:pos="3.918539922" >
           <data-type:parameter data-type:name="Comp-PE-A" />
         </transforms:biex>
       </Transformations>
       <Keywords>
         <Keyword name="CST REGULATORY STATUS"  value="RUO Performance Check" />
         <Keyword name="CST PERFORMANCE EXPIRED"  value="2021-12-18T11:18:09-08:00" />
         <Keyword name="CST BEADS EXPIRED"  value="True" />
         <Keyword name="CST BASELINE DATE"  value="2021-12-17T11:13:35-08:00" />
         <Keyword name="CST SETUP DATE"  value="2021-12-17T11:18:09-08:00" />
         <Keyword name="CYTOMETER CONFIG CREATE DATE"  value="2016-11-29T22:55:00-08:00" />
         <Keyword name="CYTOMETER CONFIG NAME"  value="service of 5-Blue 3-Red 3-Violet 2-355 UV" />
         <Keyword name="CST BEADS LOT ID"  value="80605" />
         <Keyword name="CST SETUP STATUS"  value="SUCCESS" />
         <Keyword name="P9MS"  value="0" />
         <Keyword name="P9BS"  value="0" />
         <Keyword name="$P9G"  value="1.0" />
         <Keyword name="$P9E"  value="0,0" />
         <Keyword name="$P9B"  value="32" />
         <Keyword name="$P9R"  value="16" />
         <Keyword name="$P9N"  value="Time" />
         <Keyword name="P8MS"  value="0" />
         <Keyword name="P8BS"  value="116" />
         <Keyword name="P8DISPLAY"  value="LOG" />
         <Keyword name="$P8G"  value="1.0" />
         <Keyword name="$P8V"  value="424" />
         <Keyword name="$P8E"  value="0,0" />
         <Keyword name="$P8B"  value="32" />
         <Keyword name="$P8R"  value="262144" />
         <Keyword name="$P8S"  value="CD86" />
         <Keyword name="$P8N"  value="PE-A" />
         <Keyword name="P7MS"  value="0" />
         <Keyword name="P7BS"  value="55" />
         <Keyword name="P7DISPLAY"  value="LOG" />
         <Keyword name="$P7G"  value="1.0" />
         <Keyword name="$P7V"  value="445" />
         <Keyword name="$P7E"  value="0,0" />
         <Keyword name="$P7B"  value="32" />
         <Keyword name="$P7R"  value="262144" />
         <Keyword name="$P7S"  value="CD206" />
         <Keyword name="$P7N"  value="FITC-A" />
         <Keyword name="P6MS"  value="0" />
         <Keyword name="P6BS"  value="-1" />
         <Keyword name="$P6G"  value="1.0" />
         <Keyword name="$P6V"  value="282" />
         <Keyword name="$P6E"  value="0,0" />
         <Keyword name="$P6B"  value="32" />
         <Keyword name="$P6R"  value="262144" />
         <Keyword name="$P6N"  value="SSC-W" />
         <Keyword name="P5MS"  value="0" />
         <Keyword name="P5BS"  value="0" />
         <Keyword name="P5DISPLAY"  value="LIN" />
         <Keyword name="$P5G"  value="1.0" />
         <Keyword name="$P5V"  value="282" />
         <Keyword name="$P5E"  value="0,0" />
         <Keyword name="$P5B"  value="32" />
         <Keyword name="$P5R"  value="262144" />
         <Keyword name="$P5N"  value="SSC-H" />
         <Keyword name="P4MS"  value="0" />
         <Keyword name="P4BS"  value="0" />
         <Keyword name="P4DISPLAY"  value="LIN" />
         <Keyword name="$P4G"  value="1.0" />
         <Keyword name="$P4V"  value="282" />
         <Keyword name="$P4E"  value="0,0" />
         <Keyword name="$P4B"  value="32" />
         <Keyword name="$P4R"  value="262144" />
         <Keyword name="$P4N"  value="SSC-A" />
         <Keyword name="P3MS"  value="0" />
         <Keyword name="P3BS"  value="-1" />
         <Keyword name="$P3G"  value="1.0" />
         <Keyword name="$P3V"  value="283" />
         <Keyword name="$P3E"  value="0,0" />
         <Keyword name="$P3B"  value="32" />
         <Keyword name="$P3R"  value="262144" />
         <Keyword name="$P3N"  value="FSC-W" />
         <Keyword name="P2MS"  value="0" />
         <Keyword name="P2BS"  value="0" />
         <Keyword name="P2DISPLAY"  value="LIN" />
         <Keyword name="$P2G"  value="1.0" />
         <Keyword name="$P2V"  value="283" />
         <Keyword name="$P2E"  value="0,0" />
         <Keyword name="$P2B"  value="32" />
         <Keyword name="$P2R"  value="262144" />
         <Keyword name="$P2N"  value="FSC-H" />
         <Keyword name="P1MS"  value="0" />
         <Keyword name="P1BS"  value="0" />
         <Keyword name="P1DISPLAY"  value="LIN" />
         <Keyword name="$P1G"  value="1.0" />
         <Keyword name="$P1V"  value="283" />
         <Keyword name="$P1E"  value="0,0" />
         <Keyword name="$P1B"  value="32" />
         <Keyword name="$P1R"  value="262144" />
         <Keyword name="$P1N"  value="FSC-A" />
         <Keyword name="THRESHOLD"  value="FSC,5000" />
         <Keyword name="APPLY COMPENSATION"  value="TRUE" />
         <Keyword name="SPILL"  value="2,FITC-A,PE-A,1,0.18899999999999997,0,1" />
         <Keyword name="$TIMESTEP"  value="0.01" />
         <Keyword name="LASER4ASF"  value="0.98" />
         <Keyword name="LASER4DELAY"  value="87.78" />
         <Keyword name="LASER4NAME"  value="355 UV" />
         <Keyword name="LASER3ASF"  value="0.87" />
         <Keyword name="LASER3DELAY"  value="46.86" />
         <Keyword name="LASER3NAME"  value="Violet" />
         <Keyword name="LASER2ASF"  value="0.73" />
         <Keyword name="LASER2DELAY"  value="131.51" />
         <Keyword name="LASER2NAME"  value="Red" />
         <Keyword name="LASER1ASF"  value="0.73" />
         <Keyword name="LASER1DELAY"  value="0.00" />
         <Keyword name="LASER1NAME"  value="Blue" />
         <Keyword name="$INST"  value=" " />
         <Keyword name="AUTOBS"  value="TRUE" />
         <Keyword name="FSC ASF"  value="0.66" />
         <Keyword name="$OP"  value="Administrator" />
         <Keyword name="EXPORT TIME"  value="02-AUG-2022-17:33:40" />
         <Keyword name="EXPORT USER NAME"  value="Administrator" />
         <Keyword name="WINDOW EXTENSION"  value="10.00" />
         <Keyword name="CYTNUM"  value="H649225B7003" />
         <Keyword name="SETTINGS"  value="Cytometer" />
         <Keyword name="$CYT"  value="LSRFortessa" />
         <Keyword name="$ETIM"  value="15:38:08" />
         <Keyword name="$BTIM"  value="15:37:59" />
         <Keyword name="$DATE"  value="02-AUG-2022" />
         <Keyword name="GUID"  value="715644bc-9268-4ffe-bef3-cc2159bbf3c0" />
         <Keyword name="EXPERIMENT NAME"  value="Experiment_229" />
         <Keyword name="$SRC"  value="Specimen_001" />
         <Keyword name="TUBE NAME"  value="Tube_016" />
         <Keyword name="CREATOR"  value="BD FACSDiva Software Version 8.0.1" />
         <Keyword name="$NEXTDATA"  value="0" />
         <Keyword name="$DATATYPE"  value="F" />
         <Keyword name="$BYTEORD"  value="4,3,2,1" />
         <Keyword name="$MODE"  value="L" />
         <Keyword name="$PAR"  value="9" />
         <Keyword name="$TOT"  value="24854              " />
         <Keyword name="$SYS"  value="Windows 7 6.1" />
         <Keyword name="$FIL"  value="Specimen_001_Tube_016_016.fcs" />
         <Keyword name="$ENDDATA"  value="897059             " />
         <Keyword name="$BEGINDATA"  value="2316" />
         <Keyword name="$ENDSTEXT"  value="0" />
         <Keyword name="$BEGINSTEXT"  value="0" />
         <Keyword name="$ENDANALYSIS"  value="0" />
         <Keyword name="$BEGINANALYSIS"  value="0" />
         <Keyword name="FJ_FCS_VERSION"  value="3.1" />
         <Keyword name="$P1S"  value="" />
         <Keyword name="$P2S"  value="" />
         <Keyword name="$P3S"  value="" />
         <Keyword name="$P4S"  value="" />
         <Keyword name="$P5S"  value="" />
         <Keyword name="$P6S"  value="" />
         <Keyword name="$P9S"  value="" />
         <Keyword name="$P10N"  value="Comp-FITC-A" />
         <Keyword name="$P10S"  value="CD206" />
         <Keyword name="$P10R"  value="262144" />
         <Keyword name="$P11N"  value="Comp-PE-A" />
         <Keyword name="$P11S"  value="CD86" />
         <Keyword name="$P11R"  value="262144" />
       </Keywords>
       <SampleNode name="Specimen_001_Tube_016_016.fcs"  annotation=""  owningGroup=""  expanded="1"  sortPriority="10"  count="24854"  sampleID="3" >
         <Graph smoothing="0"  backColor="#ffffff"  foreColor="#000000"  type="Pseudocolor"  fast="1"  rowCount="24854" >
           <Axis dimension="x"  name="FSC-A"  label=""  auto="auto" />
           <Axis dimension="y"  name="SSC-A"  label=""  auto="auto" />
           <GraphSettings level="5%"  smoothingHighResolution="1"  contourHighResolution="1"  histogramSmoothingCount="0"  graphResolution="256"  showOutliers="0"  drawLargeDots="0"  dotsToDraw="8000"  tint="le.chartfill.tinted.40"  lineWeight="le.lineweight.normal"  lineStyle="le.linestyle.solid" />
           <GraphEnvironment showGrid="0"  showAxes="tnlTNL"  showGates="1"  showFreqOnPlots="1"  showGateNameOnPlots="1"  showMedians="0"  showUncomped="0"  addEventParam="0"  lastYAxisName="" >
             <TextTraits font="SansSerif"  size="12"  name="Labels"  style="plain"  color="#000000"  background="#00ffffff"  just="left" />
             <TextTraits font="SansSerif"  size="12"  name="LayoutGates"  style="plain"  color="#000000"  background="#00ffffff"  just="left" />
             <TextTraits font="SansSerif"  size="10"  name="Numbers"  style="plain"  color="#000000"  background="#00ffffff"  just="left" />
             <TextTraits font="SansSerif"  size="10"  name="Legend"  style="plain"  color="#000000"  background="#00ffffff"  just="left" />
           </GraphEnvironment>
         </Graph>
         <Subpopulations>
           <Population name="cells"  annotation=""  owningGroup="8.3 天天 流式双标"  expanded="1"  sortPriority="10"  count="19011" >
             <Graph smoothing="0"  backColor="#ffffff"  foreColor="#000000"  type="Pseudocolor"  fast="1"  rowCount="24854" >
               <Axis dimension="x"  name="FSC-A"  label=""  auto="auto" />
               <Axis dimension="y"  name="FSC-H"  label=""  auto="auto" />
               <GraphSettings level="5%"  smoothingHighResolution="1"  contourHighResolution="1"  histogramSmoothingCount="0"  graphResolution="256"  showOutliers="0"  drawLargeDots="0"  dotsToDraw="8000"  tint="le.chartfill.tinted.40"  lineWeight="le.lineweight.normal"  lineStyle="le.linestyle.solid" />
               <GraphEnvironment showGrid="0"  showAxes="tnlTNL"  showGates="1"  showFreqOnPlots="1"  showGateNameOnPlots="1"  showMedians="0"  showUncomped="0"  addEventParam="0"  lastYAxisName="" >
                 <TextTraits font="SansSerif"  size="12"  name="Labels"  style="plain"  color="#000000"  background="#00ffffff"  just="left" />
                 <TextTraits font="SansSerif"  size="12"  name="LayoutGates"  style="plain"  color="#000000"  background="#00ffffff"  just="left" />
                 <TextTraits font="SansSerif"  size="10"  name="Numbers"  style="plain"  color="#000000"  background="#00ffffff"  just="left" />
                 <TextTraits font="SansSerif"  size="10"  name="Legend"  style="plain"  color="#000000"  background="#00ffffff"  just="left" />
                 <WindowPosition x="35"  y="154"  width="390"  height="520"  displayed="1"  panelState="---" />
               </GraphEnvironment>
             </Graph>
             <Gate gating:id="ID1850736020" >
               <gating:PolygonGate eventsInside="1"  annoOffsetX="44"  annoOffsetY="-79"  tint="#000000"  isTinted="0"  lineWeight="Normal"  userDefined="1"  quadId="-1"  gateResolution="256" >
                 <gating:dimension>
                   <data-type:fcs-dimension data-type:name="FSC-A" />
                 </gating:dimension>
                 <gating:dimension>
                   <data-type:fcs-dimension data-type:name="SSC-A" />
                 </gating:dimension>
                 <gating:vertex>
                   <gating:coordinate data-type:value="92521.4117647059" />
                   <gating:coordinate data-type:value="23096.3876651982" />
                 </gating:vertex>
                 <gating:vertex>
                   <gating:coordinate data-type:value="180637.0420168067" />
                   <gating:coordinate data-type:value="25406.0264317181" />
                 </gating:vertex>
                 <gating:vertex>
                   <gating:coordinate data-type:value="215883.294117647" />
                   <gating:coordinate data-type:value="61205.4273127753" />
                 </gating:vertex>
                 <gating:vertex>
                   <gating:coordinate data-type:value="200463.0588235294" />
                   <gating:coordinate data-type:value="99314.4669603524" />
                 </gating:vertex>
                 <gating:vertex>
                   <gating:coordinate data-type:value="142086.4537815126" />
                   <gating:coordinate data-type:value="103933.7444933921" />
                 </gating:vertex>
                 <gating:vertex>
                   <gating:coordinate data-type:value="104637.3109243698" />
                   <gating:coordinate data-type:value="92385.550660793" />
                 </gating:vertex>
                 <gating:vertex>
                   <gating:coordinate data-type:value="71593.9495798319" />
                   <gating:coordinate data-type:value="73908.4405286344" />
                 </gating:vertex>
                 <gating:vertex>
                   <gating:coordinate data-type:value="73796.8403361344" />
                   <gating:coordinate data-type:value="41573.4977973568" />
                 </gating:vertex>
               </gating:PolygonGate>
             </Gate>
             <Subpopulations>
               <Population name="Singlets"  annotation=""  owningGroup="8.3 天天 流式双标"  expanded="1"  sortPriority="10"  count="18959" >
                 <Graph smoothing="0"  backColor="#ffffff"  foreColor="#000000"  type="Pseudocolor"  fast="1"  rowCount="24854" >
                   <Axis dimension="x"  name="Comp-FITC-A"  label=""  auto="auto" />
                   <Axis dimension="y"  name="Comp-PE-A"  label=""  auto="auto" />
                   <GraphSettings level="5%"  smoothingHighResolution="1"  contourHighResolution="1"  histogramSmoothingCount="0"  graphResolution="256"  showOutliers="0"  drawLargeDots="0"  dotsToDraw="8000"  tint="le.chartfill.tinted.40"  lineWeight="le.lineweight.normal"  lineStyle="le.linestyle.solid" />
                   <GraphEnvironment showGrid="0"  showAxes="tnlTNL"  showGates="1"  showFreqOnPlots="1"  showGateNameOnPlots="1"  showMedians="0"  showUncomped="0"  addEventParam="0"  lastYAxisName="" >
                    <TextTraits font="SansSerif"  size="12"  name="Labels"  style="plain"  color="#000000"  background="#00ffffff"  just="left" />
                    <TextTraits font="SansSerif"  size="12"  name="LayoutGates"  style="plain"  color="#000000"  background="#00ffffff"  just="left" />
                    <TextTraits font="SansSerif"  size="10"  name="Numbers"  style="plain"  color="#000000"  background="#00ffffff"  just="left" />
                    <TextTraits font="SansSerif"  size="10"  name="Legend"  style="plain"  color="#000000"  background="#00ffffff"  just="left" />
                    <WindowPosition x="655"  y="76"  width="390"  height="520"  displayed="1"  panelState="---" />
                   </GraphEnvironment>
                 </Graph>
                 <Gate gating:id="ID1476421641"  gating:parent_id="ID1850736020" >
                   <gating:PolygonGate eventsInside="1"  annoOffsetX="12"  annoOffsetY="-88"  tint="#000000"  isTinted="0"  lineWeight="Normal"  userDefined="1"  quadId="-1"  gateResolution="256" >
                    <gating:dimension>
                    <data-type:fcs-dimension data-type:name="FSC-A" />
                    </gating:dimension>
                    <gating:dimension>
                    <data-type:fcs-dimension data-type:name="FSC-H" />
                    </gating:dimension>
                    <gating:vertex>
                    <gating:coordinate data-type:value="216984.7394957983" />
                    <gating:coordinate data-type:value="197474.1145374449" />
                    </gating:vertex>
                    <gating:vertex>
                    <gating:coordinate data-type:value="128869.1092436975" />
                    <gating:coordinate data-type:value="136268.6872246696" />
                    </gating:vertex>
                    <gating:vertex>
                    <gating:coordinate data-type:value="49565.0420168067" />
                    <gating:coordinate data-type:value="55431.3303964758" />
                    </gating:vertex>
                    <gating:vertex>
                    <gating:coordinate data-type:value="41854.9243697479" />
                    <gating:coordinate data-type:value="24251.2070484582" />
                    </gating:vertex>
                    <gating:vertex>
                    <gating:coordinate data-type:value="73796.8403361344" />
                    <gating:coordinate data-type:value="42728.3171806167" />
                    </gating:vertex>
                    <gating:vertex>
                    <gating:coordinate data-type:value="156405.243697479" />
                    <gating:coordinate data-type:value="108553.0220264317" />
                    </gating:vertex>
                    <gating:vertex>
                    <gating:coordinate data-type:value="231303.5294117647" />
                    <gating:coordinate data-type:value="180151.8237885463" />
                    </gating:vertex>
                    <gating:vertex>
                    <gating:coordinate data-type:value="235709.3109243698" />
                    <gating:coordinate data-type:value="203248.2114537445" />
                    </gating:vertex>
                   </gating:PolygonGate>
                 </Gate>
                 <Subpopulations>
                   <Population name="Q1: CD206- , CD86+"  annotation=""  owningGroup="8.3 天天 流式双标"  expanded="1"  sortPriority="10"  count="10147" >
                    <Graph smoothing="0"  backColor="#ffffff"  foreColor="#000000"  type="Pseudocolor"  fast="1"  rowCount="24854" >
                    <Axis dimension="x"  name="Comp-FITC-A"  label=""  auto="auto" />
                    <Axis dimension="y"  name="Comp-PE-A"  label=""  auto="auto" />
                    <GraphSettings level="5%"  smoothingHighResolution="1"  contourHighResolution="1"  histogramSmoothingCount="0"  graphResolution="256"  showOutliers="0"  drawLargeDots="0"  dotsToDraw="8000"  tint="le.chartfill.tinted.40"  lineWeight="le.lineweight.normal"  lineStyle="le.linestyle.solid" />
                    <GraphEnvironment showGrid="0"  showAxes="tnlTNL"  showGates="1"  showFreqOnPlots="1"  showGateNameOnPlots="1"  showMedians="0"  showUncomped="0"  addEventParam="0"  lastYAxisName="" >
                    <TextTraits font="SansSerif"  size="12"  name="Labels"  style="plain"  color="#000000"  background="#00ffffff"  just="left" />
                    <TextTraits font="SansSerif"  size="12"  name="LayoutGates"  style="plain"  color="#000000"  background="#00ffffff"  just="left" />
                    <TextTraits font="SansSerif"  size="10"  name="Numbers"  style="plain"  color="#000000"  background="#00ffffff"  just="left" />
                    <TextTraits font="SansSerif"  size="10"  name="Legend"  style="plain"  color="#000000"  background="#00ffffff"  just="left" />
                    <WindowPosition x="655"  y="76"  width="390"  height="520"  displayed="1"  panelState="---" />
                    </GraphEnvironment>
                    </Graph>
                    <Gate gating:id="ID811529980"  gating:parent_id="ID1476421641" >
                    <gating:RectangleGate eventsInside="1"  annoOffsetX="0"  annoOffsetY="0"  tint="#000000"  isTinted="0"  lineWeight="Normal"  userDefined="1"  percentX="0"  percentY="0" >
                    <gating:dimension gating:max="357.6050545983764" >
                    <data-type:fcs-dimension data-type:name="Comp-FITC-A" />
                    </gating:dimension>
                    <gating:dimension gating:min="839.1914382957797" >
                    <data-type:fcs-dimension data-type:name="Comp-PE-A" />
                    </gating:dimension>
                    </gating:RectangleGate>
                    </Gate>
                   </Population>
                   <Population name="Q2: CD206+ , CD86+"  annotation=""  owningGroup="8.3 天天 流式双标"  expanded="1"  sortPriority="10"  count="67" >
                    <Graph smoothing="0"  backColor="#ffffff"  foreColor="#000000"  type="Pseudocolor"  fast="1"  rowCount="24854" >
                    <Axis dimension="x"  name="Comp-FITC-A"  label=""  auto="auto" />
                    <Axis dimension="y"  name="Comp-PE-A"  label=""  auto="auto" />
                    <GraphSettings level="5%"  smoothingHighResolution="1"  contourHighResolution="1"  histogramSmoothingCount="0"  graphResolution="256"  showOutliers="0"  drawLargeDots="0"  dotsToDraw="8000"  tint="le.chartfill.tinted.40"  lineWeight="le.lineweight.normal"  lineStyle="le.linestyle.solid" />
                    <GraphEnvironment showGrid="0"  showAxes="tnlTNL"  showGates="1"  showFreqOnPlots="1"  showGateNameOnPlots="1"  showMedians="0"  showUncomped="0"  addEventParam="0"  lastYAxisName="" >
                    <TextTraits font="SansSerif"  size="12"  name="Labels"  style="plain"  color="#000000"  background="#00ffffff"  just="left" />
                    <TextTraits font="SansSerif"  size="12"  name="LayoutGates"  style="plain"  color="#000000"  background="#00ffffff"  just="left" />
                    <TextTraits font="SansSerif"  size="10"  name="Numbers"  style="plain"  color="#000000"  background="#00ffffff"  just="left" />
                    <TextTraits font="SansSerif"  size="10"  name="Legend"  style="plain"  color="#000000"  background="#00ffffff"  just="left" />
                    <WindowPosition x="655"  y="76"  width="390"  height="520"  displayed="1"  panelState="---" />
                    </GraphEnvironment>
                    </Graph>
                    <Gate gating:id="ID715731763"  gating:parent_id="ID1476421641" >
                    <gating:RectangleGate eventsInside="1"  annoOffsetX="0"  annoOffsetY="0"  tint="#000000"  isTinted="0"  lineWeight="Normal"  userDefined="1"  percentX="0"  percentY="0" >
                    <gating:dimension gating:min="357.6050545983764" >
                    <data-type:fcs-dimension data-type:name="Comp-FITC-A" />
                    </gating:dimension>
                    <gating:dimension gating:min="839.1914382957797" >
                    <data-type:fcs-dimension data-type:name="Comp-PE-A" />
                    </gating:dimension>
                    </gating:RectangleGate>
                    </Gate>
                   </Population>
                   <Population name="Q3: CD206+ , CD86-"  annotation=""  owningGroup="8.3 天天 流式双标"  expanded="1"  sortPriority="10"  count="1045" >
                    <Graph smoothing="0"  backColor="#ffffff"  foreColor="#000000"  type="Pseudocolor"  fast="1"  rowCount="24854" >
                    <Axis dimension="x"  name="Comp-FITC-A"  label=""  auto="auto" />
                    <Axis dimension="y"  name="Comp-PE-A"  label=""  auto="auto" />
                    <GraphSettings level="5%"  smoothingHighResolution="1"  contourHighResolution="1"  histogramSmoothingCount="0"  graphResolution="256"  showOutliers="0"  drawLargeDots="0"  dotsToDraw="8000"  tint="le.chartfill.tinted.40"  lineWeight="le.lineweight.normal"  lineStyle="le.linestyle.solid" />
                    <GraphEnvironment showGrid="0"  showAxes="tnlTNL"  showGates="1"  showFreqOnPlots="1"  showGateNameOnPlots="1"  showMedians="0"  showUncomped="0"  addEventParam="0"  lastYAxisName="" >
                    <TextTraits font="SansSerif"  size="12"  name="Labels"  style="plain"  color="#000000"  background="#00ffffff"  just="left" />
                    <TextTraits font="SansSerif"  size="12"  name="LayoutGates"  style="plain"  color="#000000"  background="#00ffffff"  just="left" />
                    <TextTraits font="SansSerif"  size="10"  name="Numbers"  style="plain"  color="#000000"  background="#00ffffff"  just="left" />
                    <TextTraits font="SansSerif"  size="10"  name="Legend"  style="plain"  color="#000000"  background="#00ffffff"  just="left" />
                    <WindowPosition x="655"  y="76"  width="390"  height="520"  displayed="1"  panelState="---" />
                    </GraphEnvironment>
                    </Graph>
                    <Gate gating:id="ID1247833894"  gating:parent_id="ID1476421641" >
                    <gating:RectangleGate eventsInside="1"  annoOffsetX="0"  annoOffsetY="0"  tint="#000000"  isTinted="0"  lineWeight="Normal"  userDefined="1"  percentX="0"  percentY="0" >
                    <gating:dimension gating:min="357.6050545983764" >
                    <data-type:fcs-dimension data-type:name="Comp-FITC-A" />
                    </gating:dimension>
                    <gating:dimension gating:max="839.1914382957797" >
                    <data-type:fcs-dimension data-type:name="Comp-PE-A" />
                    </gating:dimension>
                    </gating:RectangleGate>
                    </Gate>
                   </Population>
                   <Population name="Q4: CD206- , CD86-"  annotation=""  owningGroup="8.3 天天 流式双标"  expanded="1"  sortPriority="10"  count="7700" >
                    <Graph smoothing="0"  backColor="#ffffff"  foreColor="#000000"  type="Pseudocolor"  fast="1"  rowCount="24854" >
                    <Axis dimension="x"  name="Comp-FITC-A"  label=""  auto="auto" />
                    <Axis dimension="y"  name="Comp-PE-A"  label=""  auto="auto" />
                    <GraphSettings level="5%"  smoothingHighResolution="1"  contourHighResolution="1"  histogramSmoothingCount="0"  graphResolution="256"  showOutliers="0"  drawLargeDots="0"  dotsToDraw="8000"  tint="le.chartfill.tinted.40"  lineWeight="le.lineweight.normal"  lineStyle="le.linestyle.solid" />
                    <GraphEnvironment showGrid="0"  showAxes="tnlTNL"  showGates="1"  showFreqOnPlots="1"  showGateNameOnPlots="1"  showMedians="0"  showUncomped="0"  addEventParam="0"  lastYAxisName="" >
                    <TextTraits font="SansSerif"  size="12"  name="Labels"  style="plain"  color="#000000"  background="#00ffffff"  just="left" />
                    <TextTraits font="SansSerif"  size="12"  name="LayoutGates"  style="plain"  color="#000000"  background="#00ffffff"  just="left" />
                    <TextTraits font="SansSerif"  size="10"  name="Numbers"  style="plain"  color="#000000"  background="#00ffffff"  just="left" />
                    <TextTraits font="SansSerif"  size="10"  name="Legend"  style="plain"  color="#000000"  background="#00ffffff"  just="left" />
                    <WindowPosition x="655"  y="76"  width="390"  height="520"  displayed="1"  panelState="---" />
                    </GraphEnvironment>
                    </Graph>
                    <Gate gating:id="ID18959856"  gating:parent_id="ID1476421641" >
                    <gating:RectangleGate eventsInside="1"  annoOffsetX="0"  annoOffsetY="0"  tint="#000000"  isTinted="0"  lineWeight="Normal"  userDefined="1"  percentX="0"  percentY="0" >
                    <gating:dimension gating:max="357.6050545983764" >
                    <data-type:fcs-dimension data-type:name="Comp-FITC-A" />
                    </gating:dimension>
                    <gating:dimension gating:max="839.1914382957797" >
                    <data-type:fcs-dimension data-type:name="Comp-PE-A" />
                    </gating:dimension>
                    </gating:RectangleGate>
                    </Gate>
                   </Population>
                 </Subpopulations>
               </Population>
             </Subpopulations>
           </Population>
         </Subpopulations>
       </SampleNode>
     </Sample>
     <Sample>
       <DataSet uri="file:/C:/Users/ZY/Desktop/8.3%20天天%20流式双标/Specimen_001_Tube_056_056.fcs"  sampleID="10" />
       <transforms:spilloverMatrix prefix="Comp-"  name="Acquisition-defined"  editable="0"  color="#c0c0c0"  version="FlowJo-10.0.7r2"  status="FINALIZED"  transforms:id="5a41236d-f004-44b3-8cf5-5a070691e9a8"  suffix="" >
         <data-type:parameters>
           <data-type:parameter data-type:name="FITC-A" />
           <data-type:parameter data-type:name="PE-A" />
         </data-type:parameters>
         <transforms:spillover data-type:parameter="FITC-A" >
           <transforms:coefficient data-type:parameter="FITC-A"  transforms:value="1" />
           <transforms:coefficient data-type:parameter="PE-A"  transforms:value="0.1889999956" />
         </transforms:spillover>
         <transforms:spillover data-type:parameter="PE-A" >
           <transforms:coefficient data-type:parameter="FITC-A"  transforms:value="0" />
           <transforms:coefficient data-type:parameter="PE-A"  transforms:value="1" />
         </transforms:spillover>
       </transforms:spilloverMatrix>
       <Transformations>
         <transforms:linear transforms:minRange="0"  transforms:maxRange="262144"  gain="1" >
           <data-type:parameter data-type:name="FSC-A" />
         </transforms:linear>
         <transforms:linear transforms:minRange="0"  transforms:maxRange="262144"  gain="1" >
           <data-type:parameter data-type:name="FSC-H" />
         </transforms:linear>
         <transforms:linear transforms:minRange="0"  transforms:maxRange="262144"  gain="1" >
           <data-type:parameter data-type:name="FSC-W" />
         </transforms:linear>
         <transforms:linear transforms:minRange="0"  transforms:maxRange="262144"  gain="1" >
           <data-type:parameter data-type:name="SSC-A" />
         </transforms:linear>
         <transforms:linear transforms:minRange="0"  transforms:maxRange="262144"  gain="1" >
           <data-type:parameter data-type:name="SSC-H" />
         </transforms:linear>
         <transforms:linear transforms:minRange="0"  transforms:maxRange="262144"  gain="1" >
           <data-type:parameter data-type:name="SSC-W" />
         </transforms:linear>
         <transforms:biex transforms:length="256"  transforms:maxRange="82897.211494718"  transforms:neg="0"  transforms:width="-15.8489319246"  transforms:pos="3.918539922" >
           <data-type:parameter data-type:name="FITC-A" />
         </transforms:biex>
         <transforms:biex transforms:length="256"  transforms:maxRange="82897.211494718"  transforms:neg="0"  transforms:width="-15.8489319246"  transforms:pos="3.918539922" >
           <data-type:parameter data-type:name="PE-A" />
         </transforms:biex>
         <transforms:linear transforms:minRange="0"  transforms:maxRange="16"  gain="1" >
           <data-type:parameter data-type:name="Time" />
         </transforms:linear>
         <transforms:biex transforms:length="256"  transforms:maxRange="82897.211494718"  transforms:neg="0"  transforms:width="-15.8489319246"  transforms:pos="3.918539922" >
           <data-type:parameter data-type:name="Comp-FITC-A" />
         </transforms:biex>
         <transforms:biex transforms:length="256"  transforms:maxRange="82897.211494718"  transforms:neg="0"  transforms:width="-15.8489319246"  transforms:pos="3.918539922" >
           <data-type:parameter data-type:name="Comp-PE-A" />
         </transforms:biex>
       </Transformations>
       <Keywords>
         <Keyword name="CST REGULATORY STATUS"  value="RUO Performance Check" />
         <Keyword name="CST PERFORMANCE EXPIRED"  value="2021-12-18T11:18:09-08:00" />
         <Keyword name="CST BEADS EXPIRED"  value="True" />
         <Keyword name="CST BASELINE DATE"  value="2021-12-17T11:13:35-08:00" />
         <Keyword name="CST SETUP DATE"  value="2021-12-17T11:18:09-08:00" />
         <Keyword name="CYTOMETER CONFIG CREATE DATE"  value="2016-11-29T22:55:00-08:00" />
         <Keyword name="CYTOMETER CONFIG NAME"  value="service of 5-Blue 3-Red 3-Violet 2-355 UV" />
         <Keyword name="CST BEADS LOT ID"  value="80605" />
         <Keyword name="CST SETUP STATUS"  value="SUCCESS" />
         <Keyword name="P9MS"  value="0" />
         <Keyword name="P9BS"  value="0" />
         <Keyword name="$P9G"  value="1.0" />
         <Keyword name="$P9E"  value="0,0" />
         <Keyword name="$P9B"  value="32" />
         <Keyword name="$P9R"  value="16" />
         <Keyword name="$P9N"  value="Time" />
         <Keyword name="P8MS"  value="0" />
         <Keyword name="P8BS"  value="114" />
         <Keyword name="P8DISPLAY"  value="LOG" />
         <Keyword name="$P8G"  value="1.0" />
         <Keyword name="$P8V"  value="424" />
         <Keyword name="$P8E"  value="0,0" />
         <Keyword name="$P8B"  value="32" />
         <Keyword name="$P8R"  value="262144" />
         <Keyword name="$P8S"  value="CD86" />
         <Keyword name="$P8N"  value="PE-A" />
         <Keyword name="P7MS"  value="0" />
         <Keyword name="P7BS"  value="67" />
         <Keyword name="P7DISPLAY"  value="LOG" />
         <Keyword name="$P7G"  value="1.0" />
         <Keyword name="$P7V"  value="445" />
         <Keyword name="$P7E"  value="0,0" />
         <Keyword name="$P7B"  value="32" />
         <Keyword name="$P7R"  value="262144" />
         <Keyword name="$P7S"  value="CD206" />
         <Keyword name="$P7N"  value="FITC-A" />
         <Keyword name="P6MS"  value="0" />
         <Keyword name="P6BS"  value="-1" />
         <Keyword name="$P6G"  value="1.0" />
         <Keyword name="$P6V"  value="282" />
         <Keyword name="$P6E"  value="0,0" />
         <Keyword name="$P6B"  value="32" />
         <Keyword name="$P6R"  value="262144" />
         <Keyword name="$P6N"  value="SSC-W" />
         <Keyword name="P5MS"  value="0" />
         <Keyword name="P5BS"  value="0" />
         <Keyword name="P5DISPLAY"  value="LIN" />
         <Keyword name="$P5G"  value="1.0" />
         <Keyword name="$P5V"  value="282" />
         <Keyword name="$P5E"  value="0,0" />
         <Keyword name="$P5B"  value="32" />
         <Keyword name="$P5R"  value="262144" />
         <Keyword name="$P5N"  value="SSC-H" />
         <Keyword name="P4MS"  value="0" />
         <Keyword name="P4BS"  value="0" />
         <Keyword name="P4DISPLAY"  value="LIN" />
         <Keyword name="$P4G"  value="1.0" />
         <Keyword name="$P4V"  value="282" />
         <Keyword name="$P4E"  value="0,0" />
         <Keyword name="$P4B"  value="32" />
         <Keyword name="$P4R"  value="262144" />
         <Keyword name="$P4N"  value="SSC-A" />
         <Keyword name="P3MS"  value="0" />
         <Keyword name="P3BS"  value="-1" />
         <Keyword name="$P3G"  value="1.0" />
         <Keyword name="$P3V"  value="283" />
         <Keyword name="$P3E"  value="0,0" />
         <Keyword name="$P3B"  value="32" />
         <Keyword name="$P3R"  value="262144" />
         <Keyword name="$P3N"  value="FSC-W" />
         <Keyword name="P2MS"  value="0" />
         <Keyword name="P2BS"  value="0" />
         <Keyword name="P2DISPLAY"  value="LIN" />
         <Keyword name="$P2G"  value="1.0" />
         <Keyword name="$P2V"  value="283" />
         <Keyword name="$P2E"  value="0,0" />
         <Keyword name="$P2B"  value="32" />
         <Keyword name="$P2R"  value="262144" />
         <Keyword name="$P2N"  value="FSC-H" />
         <Keyword name="P1MS"  value="0" />
         <Keyword name="P1BS"  value="0" />
         <Keyword name="P1DISPLAY"  value="LIN" />
         <Keyword name="$P1G"  value="1.0" />
         <Keyword name="$P1V"  value="283" />
         <Keyword name="$P1E"  value="0,0" />
         <Keyword name="$P1B"  value="32" />
         <Keyword name="$P1R"  value="262144" />
         <Keyword name="$P1N"  value="FSC-A" />
         <Keyword name="THRESHOLD"  value="FSC,5000" />
         <Keyword name="APPLY COMPENSATION"  value="TRUE" />
         <Keyword name="SPILL"  value="2,FITC-A,PE-A,1,0.18899999999999997,0,1" />
         <Keyword name="$TIMESTEP"  value="0.01" />
         <Keyword name="LASER4ASF"  value="0.98" />
         <Keyword name="LASER4DELAY"  value="87.78" />
         <Keyword name="LASER4NAME"  value="355 UV" />
         <Keyword name="LASER3ASF"  value="0.87" />
         <Keyword name="LASER3DELAY"  value="46.86" />
         <Keyword name="LASER3NAME"  value="Violet" />
         <Keyword name="LASER2ASF"  value="0.73" />
         <Keyword name="LASER2DELAY"  value="131.51" />
         <Keyword name="LASER2NAME"  value="Red" />
         <Keyword name="LASER1ASF"  value="0.73" />
         <Keyword name="LASER1DELAY"  value="0.00" />
         <Keyword name="LASER1NAME"  value="Blue" />
         <Keyword name="$INST"  value=" " />
         <Keyword name="AUTOBS"  value="TRUE" />
         <Keyword name="FSC ASF"  value="0.66" />
         <Keyword name="$OP"  value="Administrator" />
         <Keyword name="EXPORT TIME"  value="02-AUG-2022-17:33:54" />
         <Keyword name="EXPORT USER NAME"  value="Administrator" />
         <Keyword name="WINDOW EXTENSION"  value="10.00" />
         <Keyword name="CYTNUM"  value="H649225B7003" />
         <Keyword name="SETTINGS"  value="Cytometer" />
         <Keyword name="$CYT"  value="LSRFortessa" />
         <Keyword name="$ETIM"  value="16:02:01" />
         <Keyword name="$BTIM"  value="16:01:51" />
         <Keyword name="$DATE"  value="02-AUG-2022" />
         <Keyword name="GUID"  value="171013a6-f888-49a9-9ee4-348cddacd94a" />
         <Keyword name="EXPERIMENT NAME"  value="Experiment_229" />
         <Keyword name="$SRC"  value="Specimen_001" />
         <Keyword name="TUBE NAME"  value="Tube_056" />
         <Keyword name="CREATOR"  value="BD FACSDiva Software Version 8.0.1" />
         <Keyword name="$NEXTDATA"  value="0" />
         <Keyword name="$DATATYPE"  value="F" />
         <Keyword name="$BYTEORD"  value="4,3,2,1" />
         <Keyword name="$MODE"  value="L" />
         <Keyword name="$PAR"  value="9" />
         <Keyword name="$TOT"  value="26391              " />
         <Keyword name="$SYS"  value="Windows 7 6.1" />
         <Keyword name="$FIL"  value="Specimen_001_Tube_056_056.fcs" />
         <Keyword name="$ENDDATA"  value="952391             " />
         <Keyword name="$BEGINDATA"  value="2316" />
         <Keyword name="$ENDSTEXT"  value="0" />
         <Keyword name="$BEGINSTEXT"  value="0" />
         <Keyword name="$ENDANALYSIS"  value="0" />
         <Keyword name="$BEGINANALYSIS"  value="0" />
         <Keyword name="FJ_FCS_VERSION"  value="3.1" />
         <Keyword name="$P1S"  value="" />
         <Keyword name="$P2S"  value="" />
         <Keyword name="$P3S"  value="" />
         <Keyword name="$P4S"  value="" />
         <Keyword name="$P5S"  value="" />
         <Keyword name="$P6S"  value="" />
         <Keyword name="$P9S"  value="" />
         <Keyword name="$P10N"  value="Comp-FITC-A" />
         <Keyword name="$P10S"  value="CD206" />
         <Keyword name="$P10R"  value="262144" />
         <Keyword name="$P11N"  value="Comp-PE-A" />
         <Keyword name="$P11S"  value="CD86" />
         <Keyword name="$P11R"  value="262144" />
       </Keywords>
       <SampleNode name="Specimen_001_Tube_056_056.fcs"  annotation=""  owningGroup=""  expanded="1"  sortPriority="10"  count="26391"  sampleID="10" >
         <Graph smoothing="0"  backColor="#ffffff"  foreColor="#000000"  type="Pseudocolor"  fast="1"  rowCount="26391" >
           <Axis dimension="x"  name="FSC-A"  label=""  auto="auto" />
           <Axis dimension="y"  name="SSC-A"  label=""  auto="auto" />
           <GraphSettings level="5%"  smoothingHighResolution="1"  contourHighResolution="1"  histogramSmoothingCount="0"  graphResolution="256"  showOutliers="0"  drawLargeDots="0"  dotsToDraw="8000"  tint="le.chartfill.tinted.40"  lineWeight="le.lineweight.normal"  lineStyle="le.linestyle.solid" />
           <GraphEnvironment showGrid="0"  showAxes="tnlTNL"  showGates="1"  showFreqOnPlots="1"  showGateNameOnPlots="1"  showMedians="0"  showUncomped="0"  addEventParam="0"  lastYAxisName="" >
             <TextTraits font="SansSerif"  size="12"  name="Labels"  style="plain"  color="#000000"  background="#00ffffff"  just="left" />
             <TextTraits font="SansSerif"  size="12"  name="LayoutGates"  style="plain"  color="#000000"  background="#00ffffff"  just="left" />
             <TextTraits font="SansSerif"  size="10"  name="Numbers"  style="plain"  color="#000000"  background="#00ffffff"  just="left" />
             <TextTraits font="SansSerif"  size="10"  name="Legend"  style="plain"  color="#000000"  background="#00ffffff"  just="left" />
           </GraphEnvironment>
         </Graph>
         <Subpopulations>
           <Population name="cells"  annotation=""  owningGroup="8.3 天天 流式双标"  expanded="1"  sortPriority="10"  count="18622" >
             <Graph smoothing="0"  backColor="#ffffff"  foreColor="#000000"  type="Pseudocolor"  fast="1"  rowCount="26391" >
               <Axis dimension="x"  name="FSC-A"  label=""  auto="auto" />
               <Axis dimension="y"  name="FSC-H"  label=""  auto="auto" />
               <GraphSettings level="5%"  smoothingHighResolution="1"  contourHighResolution="1"  histogramSmoothingCount="0"  graphResolution="256"  showOutliers="0"  drawLargeDots="0"  dotsToDraw="8000"  tint="le.chartfill.tinted.40"  lineWeight="le.lineweight.normal"  lineStyle="le.linestyle.solid" />
               <GraphEnvironment showGrid="0"  showAxes="tnlTNL"  showGates="1"  showFreqOnPlots="1"  showGateNameOnPlots="1"  showMedians="0"  showUncomped="0"  addEventParam="0"  lastYAxisName="" >
                 <TextTraits font="SansSerif"  size="12"  name="Labels"  style="plain"  color="#000000"  background="#00ffffff"  just="left" />
                 <TextTraits font="SansSerif"  size="12"  name="LayoutGates"  style="plain"  color="#000000"  background="#00ffffff"  just="left" />
                 <TextTraits font="SansSerif"  size="10"  name="Numbers"  style="plain"  color="#000000"  background="#00ffffff"  just="left" />
                 <TextTraits font="SansSerif"  size="10"  name="Legend"  style="plain"  color="#000000"  background="#00ffffff"  just="left" />
                 <WindowPosition x="35"  y="154"  width="390"  height="520"  displayed="1"  panelState="---" />
               </GraphEnvironment>
             </Graph>
             <Gate gating:id="ID1664784125" >
               <gating:PolygonGate eventsInside="1"  annoOffsetX="44"  annoOffsetY="-79"  tint="#000000"  isTinted="0"  lineWeight="Normal"  userDefined="1"  quadId="-1"  gateResolution="256" >
                 <gating:dimension>
                   <data-type:fcs-dimension data-type:name="FSC-A" />
                 </gating:dimension>
                 <gating:dimension>
                   <data-type:fcs-dimension data-type:name="SSC-A" />
                 </gating:dimension>
                 <gating:vertex>
                   <gating:coordinate data-type:value="92521.4117647059" />
                   <gating:coordinate data-type:value="23096.3876651982" />
                 </gating:vertex>
                 <gating:vertex>
                   <gating:coordinate data-type:value="180637.0420168067" />
                   <gating:coordinate data-type:value="25406.0264317181" />
                 </gating:vertex>
                 <gating:vertex>
                   <gating:coordinate data-type:value="215883.294117647" />
                   <gating:coordinate data-type:value="61205.4273127753" />
                 </gating:vertex>
                 <gating:vertex>
                   <gating:coordinate data-type:value="200463.0588235294" />
                   <gating:coordinate data-type:value="99314.4669603524" />
                 </gating:vertex>
                 <gating:vertex>
                   <gating:coordinate data-type:value="142086.4537815126" />
                   <gating:coordinate data-type:value="103933.7444933921" />
                 </gating:vertex>
                 <gating:vertex>
                   <gating:coordinate data-type:value="104637.3109243698" />
                   <gating:coordinate data-type:value="92385.550660793" />
                 </gating:vertex>
                 <gating:vertex>
                   <gating:coordinate data-type:value="71593.9495798319" />
                   <gating:coordinate data-type:value="73908.4405286344" />
                 </gating:vertex>
                 <gating:vertex>
                   <gating:coordinate data-type:value="73796.8403361344" />
                   <gating:coordinate data-type:value="41573.4977973568" />
                 </gating:vertex>
               </gating:PolygonGate>
             </Gate>
             <Subpopulations>
               <Population name="Singlets"  annotation=""  owningGroup="8.3 天天 流式双标"  expanded="1"  sortPriority="10"  count="18466" >
                 <Graph smoothing="0"  backColor="#ffffff"  foreColor="#000000"  type="Pseudocolor"  fast="1"  rowCount="26391" >
                   <Axis dimension="x"  name="Comp-FITC-A"  label=""  auto="auto" />
                   <Axis dimension="y"  name="Comp-PE-A"  label=""  auto="auto" />
                   <GraphSettings level="5%"  smoothingHighResolution="1"  contourHighResolution="1"  histogramSmoothingCount="0"  graphResolution="256"  showOutliers="0"  drawLargeDots="0"  dotsToDraw="8000"  tint="le.chartfill.tinted.40"  lineWeight="le.lineweight.normal"  lineStyle="le.linestyle.solid" />
                   <GraphEnvironment showGrid="0"  showAxes="tnlTNL"  showGates="1"  showFreqOnPlots="1"  showGateNameOnPlots="0"  showMedians="0"  showUncomped="0"  addEventParam="0"  lastYAxisName="" >
                    <TextTraits font="SansSerif"  size="12"  name="Labels"  style="plain"  color="#000000"  background="#00ffffff"  just="left" />
                    <TextTraits font="SansSerif"  size="12"  name="LayoutGates"  style="plain"  color="#000000"  background="#00ffffff"  just="left" />
                    <TextTraits font="SansSerif"  size="10"  name="Numbers"  style="plain"  color="#000000"  background="#00ffffff"  just="left" />
                    <TextTraits font="SansSerif"  size="10"  name="Legend"  style="plain"  color="#000000"  background="#00ffffff"  just="left" />
                    <WindowPosition x="392"  y="201"  width="390"  height="520"  displayed="0"  panelState="---" />
                   </GraphEnvironment>
                 </Graph>
                 <Gate gating:id="ID495409285"  gating:parent_id="ID1664784125" >
                   <gating:PolygonGate eventsInside="1"  annoOffsetX="12"  annoOffsetY="-88"  tint="#000000"  isTinted="0"  lineWeight="Normal"  userDefined="1"  quadId="-1"  gateResolution="256" >
                    <gating:dimension>
                    <data-type:fcs-dimension data-type:name="FSC-A" />
                    </gating:dimension>
                    <gating:dimension>
                    <data-type:fcs-dimension data-type:name="FSC-H" />
                    </gating:dimension>
                    <gating:vertex>
                    <gating:coordinate data-type:value="216984.7394957983" />
                    <gating:coordinate data-type:value="197474.1145374449" />
                    </gating:vertex>
                    <gating:vertex>
                    <gating:coordinate data-type:value="128869.1092436975" />
                    <gating:coordinate data-type:value="136268.6872246696" />
                    </gating:vertex>
                    <gating:vertex>
                    <gating:coordinate data-type:value="49565.0420168067" />
                    <gating:coordinate data-type:value="55431.3303964758" />
                    </gating:vertex>
                    <gating:vertex>
                    <gating:coordinate data-type:value="41854.9243697479" />
                    <gating:coordinate data-type:value="24251.2070484582" />
                    </gating:vertex>
                    <gating:vertex>
                    <gating:coordinate data-type:value="73796.8403361344" />
                    <gating:coordinate data-type:value="42728.3171806167" />
                    </gating:vertex>
                    <gating:vertex>
                    <gating:coordinate data-type:value="156405.243697479" />
                    <gating:coordinate data-type:value="108553.0220264317" />
                    </gating:vertex>
                    <gating:vertex>
                    <gating:coordinate data-type:value="231303.5294117647" />
                    <gating:coordinate data-type:value="180151.8237885463" />
                    </gating:vertex>
                    <gating:vertex>
                    <gating:coordinate data-type:value="235709.3109243698" />
                    <gating:coordinate data-type:value="203248.2114537445" />
                    </gating:vertex>
                   </gating:PolygonGate>
                 </Gate>
                 <Subpopulations>
                   <Population name="Q1: CD206- , CD86+"  annotation=""  owningGroup="8.3 天天 流式双标"  expanded="1"  sortPriority="10"  count="1734" >
                    <Graph smoothing="0"  backColor="#ffffff"  foreColor="#000000"  type="Pseudocolor"  fast="1"  rowCount="26391" >
                    <Axis dimension="x"  name="Comp-FITC-A"  label=""  auto="auto" />
                    <Axis dimension="y"  name="Comp-PE-A"  label=""  auto="auto" />
                    <GraphSettings level="5%"  smoothingHighResolution="1"  contourHighResolution="1"  histogramSmoothingCount="0"  graphResolution="256"  showOutliers="0"  drawLargeDots="0"  dotsToDraw="8000"  tint="le.chartfill.tinted.40"  lineWeight="le.lineweight.normal"  lineStyle="le.linestyle.solid" />
                    <GraphEnvironment showGrid="0"  showAxes="tnlTNL"  showGates="1"  showFreqOnPlots="1"  showGateNameOnPlots="1"  showMedians="0"  showUncomped="0"  addEventParam="0"  lastYAxisName="" >
                    <TextTraits font="SansSerif"  size="12"  name="Labels"  style="plain"  color="#000000"  background="#00ffffff"  just="left" />
                    <TextTraits font="SansSerif"  size="12"  name="LayoutGates"  style="plain"  color="#000000"  background="#00ffffff"  just="left" />
                    <TextTraits font="SansSerif"  size="10"  name="Numbers"  style="plain"  color="#000000"  background="#00ffffff"  just="left" />
                    <TextTraits font="SansSerif"  size="10"  name="Legend"  style="plain"  color="#000000"  background="#00ffffff"  just="left" />
                    <WindowPosition x="655"  y="76"  width="390"  height="520"  displayed="1"  panelState="---" />
                    </GraphEnvironment>
                    </Graph>
                    <Gate gating:id="ID1380097034"  gating:parent_id="ID495409285" >
                    <gating:RectangleGate eventsInside="1"  annoOffsetX="0"  annoOffsetY="0"  tint="#000000"  isTinted="0"  lineWeight="Normal"  userDefined="1"  percentX="0"  percentY="0" >
                    <gating:dimension gating:max="357.6050545983764" >
                    <data-type:fcs-dimension data-type:name="Comp-FITC-A" />
                    </gating:dimension>
                    <gating:dimension gating:min="839.1914382957797" >
                    <data-type:fcs-dimension data-type:name="Comp-PE-A" />
                    </gating:dimension>
                    </gating:RectangleGate>
                    </Gate>
                   </Population>
                   <Population name="Q2: CD206+ , CD86+"  annotation=""  owningGroup="8.3 天天 流式双标"  expanded="1"  sortPriority="10"  count="34" >
                    <Graph smoothing="0"  backColor="#ffffff"  foreColor="#000000"  type="Pseudocolor"  fast="1"  rowCount="26391" >
                    <Axis dimension="x"  name="Comp-FITC-A"  label=""  auto="auto" />
                    <Axis dimension="y"  name="Comp-PE-A"  label=""  auto="auto" />
                    <GraphSettings level="5%"  smoothingHighResolution="1"  contourHighResolution="1"  histogramSmoothingCount="0"  graphResolution="256"  showOutliers="0"  drawLargeDots="0"  dotsToDraw="8000"  tint="le.chartfill.tinted.40"  lineWeight="le.lineweight.normal"  lineStyle="le.linestyle.solid" />
                    <GraphEnvironment showGrid="0"  showAxes="tnlTNL"  showGates="1"  showFreqOnPlots="1"  showGateNameOnPlots="1"  showMedians="0"  showUncomped="0"  addEventParam="0"  lastYAxisName="" >
                    <TextTraits font="SansSerif"  size="12"  name="Labels"  style="plain"  color="#000000"  background="#00ffffff"  just="left" />
                    <TextTraits font="SansSerif"  size="12"  name="LayoutGates"  style="plain"  color="#000000"  background="#00ffffff"  just="left" />
                    <TextTraits font="SansSerif"  size="10"  name="Numbers"  style="plain"  color="#000000"  background="#00ffffff"  just="left" />
                    <TextTraits font="SansSerif"  size="10"  name="Legend"  style="plain"  color="#000000"  background="#00ffffff"  just="left" />
                    <WindowPosition x="655"  y="76"  width="390"  height="520"  displayed="1"  panelState="---" />
                    </GraphEnvironment>
                    </Graph>
                    <Gate gating:id="ID319979191"  gating:parent_id="ID495409285" >
                    <gating:RectangleGate eventsInside="1"  annoOffsetX="0"  annoOffsetY="0"  tint="#000000"  isTinted="0"  lineWeight="Normal"  userDefined="1"  percentX="0"  percentY="0" >
                    <gating:dimension gating:min="357.6050545983764" >
                    <data-type:fcs-dimension data-type:name="Comp-FITC-A" />
                    </gating:dimension>
                    <gating:dimension gating:min="839.1914382957797" >
                    <data-type:fcs-dimension data-type:name="Comp-PE-A" />
                    </gating:dimension>
                    </gating:RectangleGate>
                    </Gate>
                   </Population>
                   <Population name="Q3: CD206+ , CD86-"  annotation=""  owningGroup="8.3 天天 流式双标"  expanded="1"  sortPriority="10"  count="5119" >
                    <Graph smoothing="0"  backColor="#ffffff"  foreColor="#000000"  type="Pseudocolor"  fast="1"  rowCount="26391" >
                    <Axis dimension="x"  name="Comp-FITC-A"  label=""  auto="auto" />
                    <Axis dimension="y"  name="Comp-PE-A"  label=""  auto="auto" />
                    <GraphSettings level="5%"  smoothingHighResolution="1"  contourHighResolution="1"  histogramSmoothingCount="0"  graphResolution="256"  showOutliers="0"  drawLargeDots="0"  dotsToDraw="8000"  tint="le.chartfill.tinted.40"  lineWeight="le.lineweight.normal"  lineStyle="le.linestyle.solid" />
                    <GraphEnvironment showGrid="0"  showAxes="tnlTNL"  showGates="1"  showFreqOnPlots="1"  showGateNameOnPlots="1"  showMedians="0"  showUncomped="0"  addEventParam="0"  lastYAxisName="" >
                    <TextTraits font="SansSerif"  size="12"  name="Labels"  style="plain"  color="#000000"  background="#00ffffff"  just="left" />
                    <TextTraits font="SansSerif"  size="12"  name="LayoutGates"  style="plain"  color="#000000"  background="#00ffffff"  just="left" />
                    <TextTraits font="SansSerif"  size="10"  name="Numbers"  style="plain"  color="#000000"  background="#00ffffff"  just="left" />
                    <TextTraits font="SansSerif"  size="10"  name="Legend"  style="plain"  color="#000000"  background="#00ffffff"  just="left" />
                    <WindowPosition x="655"  y="76"  width="390"  height="520"  displayed="1"  panelState="---" />
                    </GraphEnvironment>
                    </Graph>
                    <Gate gating:id="ID591211049"  gating:parent_id="ID495409285" >
                    <gating:RectangleGate eventsInside="1"  annoOffsetX="0"  annoOffsetY="0"  tint="#000000"  isTinted="0"  lineWeight="Normal"  userDefined="1"  percentX="0"  percentY="0" >
                    <gating:dimension gating:min="357.6050545983764" >
                    <data-type:fcs-dimension data-type:name="Comp-FITC-A" />
                    </gating:dimension>
                    <gating:dimension gating:max="839.1914382957797" >
                    <data-type:fcs-dimension data-type:name="Comp-PE-A" />
                    </gating:dimension>
                    </gating:RectangleGate>
                    </Gate>
                   </Population>
                   <Population name="Q4: CD206- , CD86-"  annotation=""  owningGroup="8.3 天天 流式双标"  expanded="1"  sortPriority="10"  count="11579" >
                    <Graph smoothing="0"  backColor="#ffffff"  foreColor="#000000"  type="Pseudocolor"  fast="1"  rowCount="26391" >
                    <Axis dimension="x"  name="Comp-FITC-A"  label=""  auto="auto" />
                    <Axis dimension="y"  name="Comp-PE-A"  label=""  auto="auto" />
                    <GraphSettings level="5%"  smoothingHighResolution="1"  contourHighResolution="1"  histogramSmoothingCount="0"  graphResolution="256"  showOutliers="0"  drawLargeDots="0"  dotsToDraw="8000"  tint="le.chartfill.tinted.40"  lineWeight="le.lineweight.normal"  lineStyle="le.linestyle.solid" />
                    <GraphEnvironment showGrid="0"  showAxes="tnlTNL"  showGates="1"  showFreqOnPlots="1"  showGateNameOnPlots="1"  showMedians="0"  showUncomped="0"  addEventParam="0"  lastYAxisName="" >
                    <TextTraits font="SansSerif"  size="12"  name="Labels"  style="plain"  color="#000000"  background="#00ffffff"  just="left" />
                    <TextTraits font="SansSerif"  size="12"  name="LayoutGates"  style="plain"  color="#000000"  background="#00ffffff"  just="left" />
                    <TextTraits font="SansSerif"  size="10"  name="Numbers"  style="plain"  color="#000000"  background="#00ffffff"  just="left" />
                    <TextTraits font="SansSerif"  size="10"  name="Legend"  style="plain"  color="#000000"  background="#00ffffff"  just="left" />
                    <WindowPosition x="655"  y="76"  width="390"  height="520"  displayed="1"  panelState="---" />
                    </GraphEnvironment>
                    </Graph>
                    <Gate gating:id="ID77265874"  gating:parent_id="ID495409285" >
                    <gating:RectangleGate eventsInside="1"  annoOffsetX="0"  annoOffsetY="0"  tint="#000000"  isTinted="0"  lineWeight="Normal"  userDefined="1"  percentX="0"  percentY="0" >
                    <gating:dimension gating:max="357.6050545983764" >
                    <data-type:fcs-dimension data-type:name="Comp-FITC-A" />
                    </gating:dimension>
                    <gating:dimension gating:max="839.1914382957797" >
                    <data-type:fcs-dimension data-type:name="Comp-PE-A" />
                    </gating:dimension>
                    </gating:RectangleGate>
                    </Gate>
                   </Population>
                 </Subpopulations>
               </Population>
             </Subpopulations>
           </Population>
         </Subpopulations>
       </SampleNode>
     </Sample>
     <Sample>
       <DataSet uri="file:/C:/Users/ZY/Desktop/8.3%20天天%20流式双标/Specimen_001_Tube_020_020.fcs"  sampleID="4" />
       <transforms:spilloverMatrix prefix="Comp-"  name="Acquisition-defined"  editable="0"  color="#c0c0c0"  version="FlowJo-10.0.7r2"  status="FINALIZED"  transforms:id="5a41236d-f004-44b3-8cf5-5a070691e9a8"  suffix="" >
         <data-type:parameters>
           <data-type:parameter data-type:name="FITC-A" />
           <data-type:parameter data-type:name="PE-A" />
         </data-type:parameters>
         <transforms:spillover data-type:parameter="FITC-A" >
           <transforms:coefficient data-type:parameter="FITC-A"  transforms:value="1" />
           <transforms:coefficient data-type:parameter="PE-A"  transforms:value="0.1889999956" />
         </transforms:spillover>
         <transforms:spillover data-type:parameter="PE-A" >
           <transforms:coefficient data-type:parameter="FITC-A"  transforms:value="0" />
           <transforms:coefficient data-type:parameter="PE-A"  transforms:value="1" />
         </transforms:spillover>
       </transforms:spilloverMatrix>
       <Transformations>
         <transforms:linear transforms:minRange="0"  transforms:maxRange="262144"  gain="1" >
           <data-type:parameter data-type:name="FSC-A" />
         </transforms:linear>
         <transforms:linear transforms:minRange="0"  transforms:maxRange="262144"  gain="1" >
           <data-type:parameter data-type:name="FSC-H" />
         </transforms:linear>
         <transforms:linear transforms:minRange="0"  transforms:maxRange="262144"  gain="1" >
           <data-type:parameter data-type:name="FSC-W" />
         </transforms:linear>
         <transforms:linear transforms:minRange="0"  transforms:maxRange="262144"  gain="1" >
           <data-type:parameter data-type:name="SSC-A" />
         </transforms:linear>
         <transforms:linear transforms:minRange="0"  transforms:maxRange="262144"  gain="1" >
           <data-type:parameter data-type:name="SSC-H" />
         </transforms:linear>
         <transforms:linear transforms:minRange="0"  transforms:maxRange="262144"  gain="1" >
           <data-type:parameter data-type:name="SSC-W" />
         </transforms:linear>
         <transforms:biex transforms:length="256"  transforms:maxRange="82897.211494718"  transforms:neg="0"  transforms:width="-15.8489319246"  transforms:pos="3.918539922" >
           <data-type:parameter data-type:name="FITC-A" />
         </transforms:biex>
         <transforms:biex transforms:length="256"  transforms:maxRange="82897.211494718"  transforms:neg="0"  transforms:width="-15.8489319246"  transforms:pos="3.918539922" >
           <data-type:parameter data-type:name="PE-A" />
         </transforms:biex>
         <transforms:linear transforms:minRange="0"  transforms:maxRange="16"  gain="1" >
           <data-type:parameter data-type:name="Time" />
         </transforms:linear>
         <transforms:biex transforms:length="256"  transforms:maxRange="82897.211494718"  transforms:neg="0"  transforms:width="-15.8489319246"  transforms:pos="3.918539922" >
           <data-type:parameter data-type:name="Comp-FITC-A" />
         </transforms:biex>
         <transforms:biex transforms:length="256"  transforms:maxRange="82897.211494718"  transforms:neg="0"  transforms:width="-15.8489319246"  transforms:pos="3.918539922" >
           <data-type:parameter data-type:name="Comp-PE-A" />
         </transforms:biex>
       </Transformations>
       <Keywords>
         <Keyword name="CST REGULATORY STATUS"  value="RUO Performance Check" />
         <Keyword name="CST PERFORMANCE EXPIRED"  value="2021-12-18T11:18:09-08:00" />
         <Keyword name="CST BEADS EXPIRED"  value="True" />
         <Keyword name="CST BASELINE DATE"  value="2021-12-17T11:13:35-08:00" />
         <Keyword name="CST SETUP DATE"  value="2021-12-17T11:18:09-08:00" />
         <Keyword name="CYTOMETER CONFIG CREATE DATE"  value="2016-11-29T22:55:00-08:00" />
         <Keyword name="CYTOMETER CONFIG NAME"  value="service of 5-Blue 3-Red 3-Violet 2-355 UV" />
         <Keyword name="CST BEADS LOT ID"  value="80605" />
         <Keyword name="CST SETUP STATUS"  value="SUCCESS" />
         <Keyword name="P9MS"  value="0" />
         <Keyword name="P9BS"  value="0" />
         <Keyword name="$P9G"  value="1.0" />
         <Keyword name="$P9E"  value="0,0" />
         <Keyword name="$P9B"  value="32" />
         <Keyword name="$P9R"  value="16" />
         <Keyword name="$P9N"  value="Time" />
         <Keyword name="P8MS"  value="0" />
         <Keyword name="P8BS"  value="113" />
         <Keyword name="P8DISPLAY"  value="LOG" />
         <Keyword name="$P8G"  value="1.0" />
         <Keyword name="$P8V"  value="424" />
         <Keyword name="$P8E"  value="0,0" />
         <Keyword name="$P8B"  value="32" />
         <Keyword name="$P8R"  value="262144" />
         <Keyword name="$P8S"  value="CD86" />
         <Keyword name="$P8N"  value="PE-A" />
         <Keyword name="P7MS"  value="0" />
         <Keyword name="P7BS"  value="49" />
         <Keyword name="P7DISPLAY"  value="LOG" />
         <Keyword name="$P7G"  value="1.0" />
         <Keyword name="$P7V"  value="445" />
         <Keyword name="$P7E"  value="0,0" />
         <Keyword name="$P7B"  value="32" />
         <Keyword name="$P7R"  value="262144" />
         <Keyword name="$P7S"  value="CD206" />
         <Keyword name="$P7N"  value="FITC-A" />
         <Keyword name="P6MS"  value="0" />
         <Keyword name="P6BS"  value="-1" />
         <Keyword name="$P6G"  value="1.0" />
         <Keyword name="$P6V"  value="282" />
         <Keyword name="$P6E"  value="0,0" />
         <Keyword name="$P6B"  value="32" />
         <Keyword name="$P6R"  value="262144" />
         <Keyword name="$P6N"  value="SSC-W" />
         <Keyword name="P5MS"  value="0" />
         <Keyword name="P5BS"  value="0" />
         <Keyword name="P5DISPLAY"  value="LIN" />
         <Keyword name="$P5G"  value="1.0" />
         <Keyword name="$P5V"  value="282" />
         <Keyword name="$P5E"  value="0,0" />
         <Keyword name="$P5B"  value="32" />
         <Keyword name="$P5R"  value="262144" />
         <Keyword name="$P5N"  value="SSC-H" />
         <Keyword name="P4MS"  value="0" />
         <Keyword name="P4BS"  value="0" />
         <Keyword name="P4DISPLAY"  value="LIN" />
         <Keyword name="$P4G"  value="1.0" />
         <Keyword name="$P4V"  value="282" />
         <Keyword name="$P4E"  value="0,0" />
         <Keyword name="$P4B"  value="32" />
         <Keyword name="$P4R"  value="262144" />
         <Keyword name="$P4N"  value="SSC-A" />
         <Keyword name="P3MS"  value="0" />
         <Keyword name="P3BS"  value="-1" />
         <Keyword name="$P3G"  value="1.0" />
         <Keyword name="$P3V"  value="283" />
         <Keyword name="$P3E"  value="0,0" />
         <Keyword name="$P3B"  value="32" />
         <Keyword name="$P3R"  value="262144" />
         <Keyword name="$P3N"  value="FSC-W" />
         <Keyword name="P2MS"  value="0" />
         <Keyword name="P2BS"  value="0" />
         <Keyword name="P2DISPLAY"  value="LIN" />
         <Keyword name="$P2G"  value="1.0" />
         <Keyword name="$P2V"  value="283" />
         <Keyword name="$P2E"  value="0,0" />
         <Keyword name="$P2B"  value="32" />
         <Keyword name="$P2R"  value="262144" />
         <Keyword name="$P2N"  value="FSC-H" />
         <Keyword name="P1MS"  value="0" />
         <Keyword name="P1BS"  value="0" />
         <Keyword name="P1DISPLAY"  value="LIN" />
         <Keyword name="$P1G"  value="1.0" />
         <Keyword name="$P1V"  value="283" />
         <Keyword name="$P1E"  value="0,0" />
         <Keyword name="$P1B"  value="32" />
         <Keyword name="$P1R"  value="262144" />
         <Keyword name="$P1N"  value="FSC-A" />
         <Keyword name="THRESHOLD"  value="FSC,5000" />
         <Keyword name="APPLY COMPENSATION"  value="TRUE" />
         <Keyword name="SPILL"  value="2,FITC-A,PE-A,1,0.18899999999999997,0,1" />
         <Keyword name="$TIMESTEP"  value="0.01" />
         <Keyword name="LASER4ASF"  value="0.98" />
         <Keyword name="LASER4DELAY"  value="87.78" />
         <Keyword name="LASER4NAME"  value="355 UV" />
         <Keyword name="LASER3ASF"  value="0.87" />
         <Keyword name="LASER3DELAY"  value="46.86" />
         <Keyword name="LASER3NAME"  value="Violet" />
         <Keyword name="LASER2ASF"  value="0.73" />
         <Keyword name="LASER2DELAY"  value="131.51" />
         <Keyword name="LASER2NAME"  value="Red" />
         <Keyword name="LASER1ASF"  value="0.73" />
         <Keyword name="LASER1DELAY"  value="0.00" />
         <Keyword name="LASER1NAME"  value="Blue" />
         <Keyword name="$INST"  value=" " />
         <Keyword name="AUTOBS"  value="TRUE" />
         <Keyword name="FSC ASF"  value="0.66" />
         <Keyword name="$OP"  value="Administrator" />
         <Keyword name="EXPORT TIME"  value="02-AUG-2022-17:33:42" />
         <Keyword name="EXPORT USER NAME"  value="Administrator" />
         <Keyword name="WINDOW EXTENSION"  value="10.00" />
         <Keyword name="CYTNUM"  value="H649225B7003" />
         <Keyword name="SETTINGS"  value="Cytometer" />
         <Keyword name="$CYT"  value="LSRFortessa" />
         <Keyword name="$ETIM"  value="15:40:01" />
         <Keyword name="$BTIM"  value="15:39:51" />
         <Keyword name="$DATE"  value="02-AUG-2022" />
         <Keyword name="GUID"  value="c74f4ccc-1778-4b10-9935-fb61fe1c02b0" />
         <Keyword name="EXPERIMENT NAME"  value="Experiment_229" />
         <Keyword name="$SRC"  value="Specimen_001" />
         <Keyword name="TUBE NAME"  value="Tube_020" />
         <Keyword name="CREATOR"  value="BD FACSDiva Software Version 8.0.1" />
         <Keyword name="$NEXTDATA"  value="0" />
         <Keyword name="$DATATYPE"  value="F" />
         <Keyword name="$BYTEORD"  value="4,3,2,1" />
         <Keyword name="$MODE"  value="L" />
         <Keyword name="$PAR"  value="9" />
         <Keyword name="$TOT"  value="24508              " />
         <Keyword name="$SYS"  value="Windows 7 6.1" />
         <Keyword name="$FIL"  value="Specimen_001_Tube_020_020.fcs" />
         <Keyword name="$ENDDATA"  value="884603             " />
         <Keyword name="$BEGINDATA"  value="2316" />
         <Keyword name="$ENDSTEXT"  value="0" />
         <Keyword name="$BEGINSTEXT"  value="0" />
         <Keyword name="$ENDANALYSIS"  value="0" />
         <Keyword name="$BEGINANALYSIS"  value="0" />
         <Keyword name="FJ_FCS_VERSION"  value="3.1" />
         <Keyword name="$P1S"  value="" />
         <Keyword name="$P2S"  value="" />
         <Keyword name="$P3S"  value="" />
         <Keyword name="$P4S"  value="" />
         <Keyword name="$P5S"  value="" />
         <Keyword name="$P6S"  value="" />
         <Keyword name="$P9S"  value="" />
         <Keyword name="$P10N"  value="Comp-FITC-A" />
         <Keyword name="$P10S"  value="CD206" />
         <Keyword name="$P10R"  value="262144" />
         <Keyword name="$P11N"  value="Comp-PE-A" />
         <Keyword name="$P11S"  value="CD86" />
         <Keyword name="$P11R"  value="262144" />
       </Keywords>
       <SampleNode name="Specimen_001_Tube_020_020.fcs"  annotation=""  owningGroup=""  expanded="1"  sortPriority="10"  count="24508"  sampleID="4" >
         <Graph smoothing="0"  backColor="#ffffff"  foreColor="#000000"  type="Pseudocolor"  fast="1"  rowCount="24508" >
           <Axis dimension="x"  name="FSC-A"  label=""  auto="auto" />
           <Axis dimension="y"  name="SSC-A"  label=""  auto="auto" />
           <GraphSettings level="5%"  smoothingHighResolution="1"  contourHighResolution="1"  histogramSmoothingCount="0"  graphResolution="256"  showOutliers="0"  drawLargeDots="0"  dotsToDraw="8000"  tint="le.chartfill.tinted.40"  lineWeight="le.lineweight.normal"  lineStyle="le.linestyle.solid" />
           <GraphEnvironment showGrid="0"  showAxes="tnlTNL"  showGates="1"  showFreqOnPlots="1"  showGateNameOnPlots="1"  showMedians="0"  showUncomped="0"  addEventParam="0"  lastYAxisName="" >
             <TextTraits font="SansSerif"  size="12"  name="Labels"  style="plain"  color="#000000"  background="#00ffffff"  just="left" />
             <TextTraits font="SansSerif"  size="12"  name="LayoutGates"  style="plain"  color="#000000"  background="#00ffffff"  just="left" />
             <TextTraits font="SansSerif"  size="10"  name="Numbers"  style="plain"  color="#000000"  background="#00ffffff"  just="left" />
             <TextTraits font="SansSerif"  size="10"  name="Legend"  style="plain"  color="#000000"  background="#00ffffff"  just="left" />
           </GraphEnvironment>
         </Graph>
         <Subpopulations>
           <Population name="cells"  annotation=""  owningGroup="8.3 天天 流式双标"  expanded="1"  sortPriority="10"  count="19119" >
             <Graph smoothing="0"  backColor="#ffffff"  foreColor="#000000"  type="Pseudocolor"  fast="1"  rowCount="24508" >
               <Axis dimension="x"  name="FSC-A"  label=""  auto="auto" />
               <Axis dimension="y"  name="FSC-H"  label=""  auto="auto" />
               <GraphSettings level="5%"  smoothingHighResolution="1"  contourHighResolution="1"  histogramSmoothingCount="0"  graphResolution="256"  showOutliers="0"  drawLargeDots="0"  dotsToDraw="8000"  tint="le.chartfill.tinted.40"  lineWeight="le.lineweight.normal"  lineStyle="le.linestyle.solid" />
               <GraphEnvironment showGrid="0"  showAxes="tnlTNL"  showGates="1"  showFreqOnPlots="1"  showGateNameOnPlots="1"  showMedians="0"  showUncomped="0"  addEventParam="0"  lastYAxisName="" >
                 <TextTraits font="SansSerif"  size="12"  name="Labels"  style="plain"  color="#000000"  background="#00ffffff"  just="left" />
                 <TextTraits font="SansSerif"  size="12"  name="LayoutGates"  style="plain"  color="#000000"  background="#00ffffff"  just="left" />
                 <TextTraits font="SansSerif"  size="10"  name="Numbers"  style="plain"  color="#000000"  background="#00ffffff"  just="left" />
                 <TextTraits font="SansSerif"  size="10"  name="Legend"  style="plain"  color="#000000"  background="#00ffffff"  just="left" />
                 <WindowPosition x="35"  y="154"  width="390"  height="520"  displayed="1"  panelState="---" />
               </GraphEnvironment>
             </Graph>
             <Gate gating:id="ID1876491491" >
               <gating:PolygonGate eventsInside="1"  annoOffsetX="44"  annoOffsetY="-79"  tint="#000000"  isTinted="0"  lineWeight="Normal"  userDefined="1"  quadId="-1"  gateResolution="256" >
                 <gating:dimension>
                   <data-type:fcs-dimension data-type:name="FSC-A" />
                 </gating:dimension>
                 <gating:dimension>
                   <data-type:fcs-dimension data-type:name="SSC-A" />
                 </gating:dimension>
                 <gating:vertex>
                   <gating:coordinate data-type:value="92521.4117647059" />
                   <gating:coordinate data-type:value="23096.3876651982" />
                 </gating:vertex>
                 <gating:vertex>
                   <gating:coordinate data-type:value="180637.0420168067" />
                   <gating:coordinate data-type:value="25406.0264317181" />
                 </gating:vertex>
                 <gating:vertex>
                   <gating:coordinate data-type:value="215883.294117647" />
                   <gating:coordinate data-type:value="61205.4273127753" />
                 </gating:vertex>
                 <gating:vertex>
                   <gating:coordinate data-type:value="200463.0588235294" />
                   <gating:coordinate data-type:value="99314.4669603524" />
                 </gating:vertex>
                 <gating:vertex>
                   <gating:coordinate data-type:value="142086.4537815126" />
                   <gating:coordinate data-type:value="103933.7444933921" />
                 </gating:vertex>
                 <gating:vertex>
                   <gating:coordinate data-type:value="104637.3109243698" />
                   <gating:coordinate data-type:value="92385.550660793" />
                 </gating:vertex>
                 <gating:vertex>
                   <gating:coordinate data-type:value="71593.9495798319" />
                   <gating:coordinate data-type:value="73908.4405286344" />
                 </gating:vertex>
                 <gating:vertex>
                   <gating:coordinate data-type:value="73796.8403361344" />
                   <gating:coordinate data-type:value="41573.4977973568" />
                 </gating:vertex>
               </gating:PolygonGate>
             </Gate>
             <Subpopulations>
               <Population name="Singlets"  annotation=""  owningGroup="8.3 天天 流式双标"  expanded="1"  sortPriority="10"  count="19046" >
                 <Graph smoothing="0"  backColor="#ffffff"  foreColor="#000000"  type="Pseudocolor"  fast="1"  rowCount="24508" >
                   <Axis dimension="x"  name="Comp-FITC-A"  label=""  auto="auto" />
                   <Axis dimension="y"  name="Comp-PE-A"  label=""  auto="auto" />
                   <GraphSettings level="5%"  smoothingHighResolution="1"  contourHighResolution="1"  histogramSmoothingCount="0"  graphResolution="256"  showOutliers="0"  drawLargeDots="0"  dotsToDraw="8000"  tint="le.chartfill.tinted.40"  lineWeight="le.lineweight.normal"  lineStyle="le.linestyle.solid" />
                   <GraphEnvironment showGrid="0"  showAxes="tnlTNL"  showGates="1"  showFreqOnPlots="1"  showGateNameOnPlots="1"  showMedians="0"  showUncomped="0"  addEventParam="0"  lastYAxisName="" >
                    <TextTraits font="SansSerif"  size="12"  name="Labels"  style="plain"  color="#000000"  background="#00ffffff"  just="left" />
                    <TextTraits font="SansSerif"  size="12"  name="LayoutGates"  style="plain"  color="#000000"  background="#00ffffff"  just="left" />
                    <TextTraits font="SansSerif"  size="10"  name="Numbers"  style="plain"  color="#000000"  background="#00ffffff"  just="left" />
                    <TextTraits font="SansSerif"  size="10"  name="Legend"  style="plain"  color="#000000"  background="#00ffffff"  just="left" />
                    <WindowPosition x="655"  y="76"  width="390"  height="520"  displayed="1"  panelState="---" />
                   </GraphEnvironment>
                 </Graph>
                 <Gate gating:id="ID549753576"  gating:parent_id="ID1876491491" >
                   <gating:PolygonGate eventsInside="1"  annoOffsetX="12"  annoOffsetY="-88"  tint="#000000"  isTinted="0"  lineWeight="Normal"  userDefined="1"  quadId="-1"  gateResolution="256" >
                    <gating:dimension>
                    <data-type:fcs-dimension data-type:name="FSC-A" />
                    </gating:dimension>
                    <gating:dimension>
                    <data-type:fcs-dimension data-type:name="FSC-H" />
                    </gating:dimension>
                    <gating:vertex>
                    <gating:coordinate data-type:value="216984.7394957983" />
                    <gating:coordinate data-type:value="197474.1145374449" />
                    </gating:vertex>
                    <gating:vertex>
                    <gating:coordinate data-type:value="128869.1092436975" />
                    <gating:coordinate data-type:value="136268.6872246696" />
                    </gating:vertex>
                    <gating:vertex>
                    <gating:coordinate data-type:value="49565.0420168067" />
                    <gating:coordinate data-type:value="55431.3303964758" />
                    </gating:vertex>
                    <gating:vertex>
                    <gating:coordinate data-type:value="41854.9243697479" />
                    <gating:coordinate data-type:value="24251.2070484582" />
                    </gating:vertex>
                    <gating:vertex>
                    <gating:coordinate data-type:value="73796.8403361344" />
                    <gating:coordinate data-type:value="42728.3171806167" />
                    </gating:vertex>
                    <gating:vertex>
                    <gating:coordinate data-type:value="156405.243697479" />
                    <gating:coordinate data-type:value="108553.0220264317" />
                    </gating:vertex>
                    <gating:vertex>
                    <gating:coordinate data-type:value="231303.5294117647" />
                    <gating:coordinate data-type:value="180151.8237885463" />
                    </gating:vertex>
                    <gating:vertex>
                    <gating:coordinate data-type:value="235709.3109243698" />
                    <gating:coordinate data-type:value="203248.2114537445" />
                    </gating:vertex>
                   </gating:PolygonGate>
                 </Gate>
                 <Subpopulations>
                   <Population name="Q1: CD206- , CD86+"  annotation=""  owningGroup="8.3 天天 流式双标"  expanded="1"  sortPriority="10"  count="11881" >
                    <Graph smoothing="0"  backColor="#ffffff"  foreColor="#000000"  type="Pseudocolor"  fast="1"  rowCount="24508" >
                    <Axis dimension="x"  name="Comp-FITC-A"  label=""  auto="auto" />
                    <Axis dimension="y"  name="Comp-PE-A"  label=""  auto="auto" />
                    <GraphSettings level="5%"  smoothingHighResolution="1"  contourHighResolution="1"  histogramSmoothingCount="0"  graphResolution="256"  showOutliers="0"  drawLargeDots="0"  dotsToDraw="8000"  tint="le.chartfill.tinted.40"  lineWeight="le.lineweight.normal"  lineStyle="le.linestyle.solid" />
                    <GraphEnvironment showGrid="0"  showAxes="tnlTNL"  showGates="1"  showFreqOnPlots="1"  showGateNameOnPlots="1"  showMedians="0"  showUncomped="0"  addEventParam="0"  lastYAxisName="" >
                    <TextTraits font="SansSerif"  size="12"  name="Labels"  style="plain"  color="#000000"  background="#00ffffff"  just="left" />
                    <TextTraits font="SansSerif"  size="12"  name="LayoutGates"  style="plain"  color="#000000"  background="#00ffffff"  just="left" />
                    <TextTraits font="SansSerif"  size="10"  name="Numbers"  style="plain"  color="#000000"  background="#00ffffff"  just="left" />
                    <TextTraits font="SansSerif"  size="10"  name="Legend"  style="plain"  color="#000000"  background="#00ffffff"  just="left" />
                    <WindowPosition x="655"  y="76"  width="390"  height="520"  displayed="1"  panelState="---" />
                    </GraphEnvironment>
                    </Graph>
                    <Gate gating:id="ID1527421530"  gating:parent_id="ID549753576" >
                    <gating:RectangleGate eventsInside="1"  annoOffsetX="0"  annoOffsetY="0"  tint="#000000"  isTinted="0"  lineWeight="Normal"  userDefined="1"  percentX="0"  percentY="0" >
                    <gating:dimension gating:max="357.6050545983764" >
                    <data-type:fcs-dimension data-type:name="Comp-FITC-A" />
                    </gating:dimension>
                    <gating:dimension gating:min="839.1914382957797" >
                    <data-type:fcs-dimension data-type:name="Comp-PE-A" />
                    </gating:dimension>
                    </gating:RectangleGate>
                    </Gate>
                   </Population>
                   <Population name="Q2: CD206+ , CD86+"  annotation=""  owningGroup="8.3 天天 流式双标"  expanded="1"  sortPriority="10"  count="61" >
                    <Graph smoothing="0"  backColor="#ffffff"  foreColor="#000000"  type="Pseudocolor"  fast="1"  rowCount="24508" >
                    <Axis dimension="x"  name="Comp-FITC-A"  label=""  auto="auto" />
                    <Axis dimension="y"  name="Comp-PE-A"  label=""  auto="auto" />
                    <GraphSettings level="5%"  smoothingHighResolution="1"  contourHighResolution="1"  histogramSmoothingCount="0"  graphResolution="256"  showOutliers="0"  drawLargeDots="0"  dotsToDraw="8000"  tint="le.chartfill.tinted.40"  lineWeight="le.lineweight.normal"  lineStyle="le.linestyle.solid" />
                    <GraphEnvironment showGrid="0"  showAxes="tnlTNL"  showGates="1"  showFreqOnPlots="1"  showGateNameOnPlots="1"  showMedians="0"  showUncomped="0"  addEventParam="0"  lastYAxisName="" >
                    <TextTraits font="SansSerif"  size="12"  name="Labels"  style="plain"  color="#000000"  background="#00ffffff"  just="left" />
                    <TextTraits font="SansSerif"  size="12"  name="LayoutGates"  style="plain"  color="#000000"  background="#00ffffff"  just="left" />
                    <TextTraits font="SansSerif"  size="10"  name="Numbers"  style="plain"  color="#000000"  background="#00ffffff"  just="left" />
                    <TextTraits font="SansSerif"  size="10"  name="Legend"  style="plain"  color="#000000"  background="#00ffffff"  just="left" />
                    <WindowPosition x="655"  y="76"  width="390"  height="520"  displayed="1"  panelState="---" />
                    </GraphEnvironment>
                    </Graph>
                    <Gate gating:id="ID354138472"  gating:parent_id="ID549753576" >
                    <gating:RectangleGate eventsInside="1"  annoOffsetX="0"  annoOffsetY="0"  tint="#000000"  isTinted="0"  lineWeight="Normal"  userDefined="1"  percentX="0"  percentY="0" >
                    <gating:dimension gating:min="357.6050545983764" >
[truncated: 217,377 more chars]
