# Supplementary material for: Brucella abortus modulates macrophage polarization and inflammatory response by targeting glutaminases through the NF-κB signaling pathway
Source: Front Immunol. 2023 May 31;14:1180837. doi: 10.3389/fimmu.2023.1180837 (PMC10266586; doi:10.3389/fimmu.2023.1180837)
Supplement: Supplementary file 1 [file DataSheet_1.zip › Raw Date-1/Figure4/Figure4/figure4A Supplementary Table 1.xls]

## peaks summary for each sample
#SN	Chrom	Number_of_peaks	Peaks_Coverage(bp)	Peak_Mean_Length	Peak_Median_Length	Peak_length_standard_deviation	Peak_length_Coefficient_Variation	Max_Peak_Length	Min_Peak_Length
IP_0_P65	1	45	6930	154	154	0	0	154	154
IP_0_P65	10	43	6622	154	154	0	0	154	154
IP_0_P65	11	41	6314	154	154	0	0	154	154
IP_0_P65	12	75	11550	154	154	0	0	154	154
IP_0_P65	13	70	10780	154	154	0	0	154	154
IP_0_P65	14	36	5544	154	154	0	0	154	154
IP_0_P65	15	20	3080	154	154	0	0	154	154
IP_0_P65	16	47	7238	154	154	0	0	154	154
IP_0_P65	17	40	6160	154	154	0	0	154	154
IP_0_P65	18	30	4620	154	154	0	0	154	154
IP_0_P65	19	23	3542	154	154	0	0	154	154
IP_0_P65	2	59	9086	154	154	0	0	154	154
IP_0_P65	3	50	7700	154	154	0	0	154	154
IP_0_P65	4	64	9856	154	154	0	0	154	154
IP_0_P65	5	51	7854	154	154	0	0	154	154
IP_0_P65	6	57	8778	154	154	0	0	154	154
IP_0_P65	7	92	14168	154	154	0	0	154	154
IP_0_P65	8	75	11550	154	154	0	0	154	154
IP_0_P65	9	40	6160	154	154	0	0	154	154
IP_0_P65	CHR_MG4212_PATCH	1	154	154	154	nan	nan	154	154
IP_0_P65	CHR_MG4249_PATCH	1	154	154	154	nan	nan	154	154
IP_0_P65	GL456216.1	1	154	154	154	nan	nan	154	154
IP_0_P65	GL456221.1	1	154	154	154	nan	nan	154	154
IP_0_P65	GL456233.1	1	154	154	154	nan	nan	154	154
IP_0_P65	GL456366.1	1	154	154	154	nan	nan	154	154
IP_0_P65	GL456370.1	2	301	150	150	4.949747468	0.032998316	154	147
IP_0_P65	GL456378.1	1	154	154	154	nan	nan	154	154
IP_0_P65	GL456381.1	1	154	154	154	nan	nan	154	154
IP_0_P65	GL456383.1	3	462	154	154	0	0	154	154
IP_0_P65	GL456389.1	2	308	154	154	0	0	154	154
IP_0_P65	GL456390.1	4	616	154	154	0	0	154	154
IP_0_P65	GL456392.1	3	462	154	154	0	0	154	154
IP_0_P65	GL456393.1	2	308	154	154	0	0	154	154
IP_0_P65	GL456396.1	1	154	154	154	nan	nan	154	154
IP_0_P65	JH584292.1	1	154	154	154	nan	nan	154	154
IP_0_P65	JH584297.1	1	154	154	154	nan	nan	154	154
IP_0_P65	JH584299.1	1	154	154	154	nan	nan	154	154
IP_0_P65	JH584304.1	6	924	154	154	0	0	154	154
IP_0_P65	Total	992	152761	153	154	0.222250222	0.001452616	154	147
IP_4_P65	1	40	6320	158	158	0	0	158	158
IP_4_P65	10	32	5056	158	158	0	0	158	158
IP_4_P65	11	26	4108	158	158	0	0	158	158
IP_4_P65	12	70	11060	158	158	0	0	158	158
IP_4_P65	13	70	11060	158	158	0	0	158	158
IP_4_P65	14	47	7426	158	158	0	0	158	158
IP_4_P65	15	20	3160	158	158	0	0	158	158
IP_4_P65	16	34	5372	158	158	0	0	158	158
IP_4_P65	17	27	4266	158	158	0	0	158	158
IP_4_P65	18	21	3318	158	158	0	0	158	158
IP_4_P65	19	20	3160	158	158	0	0	158	158
IP_4_P65	2	30	4740	158	158	0	0	158	158
IP_4_P65	3	53	8374	158	158	0	0	158	158
IP_4_P65	4	57	9006	158	158	0	0	158	158
IP_4_P65	5	43	6794	158	158	0	0	158	158
IP_4_P65	6	46	7268	158	158	0	0	158	158
IP_4_P65	7	94	14852	158	158	0	0	158	158
IP_4_P65	8	68	10744	158	158	0	0	158	158
IP_4_P65	9	32	5056	158	158	0	0	158	158
IP_4_P65	CHR_MG4151_PATCH	1	158	158	158	nan	nan	158	158
IP_4_P65	CHR_MG4212_PATCH	1	158	158	158	nan	nan	158	158
IP_4_P65	CHR_MG4249_PATCH	1	158	158	158	nan	nan	158	158
IP_4_P65	CHR_MMCHR1_CHORI29_IDD5_1	2	316	158	158	0	0	158	158
IP_4_P65	GL456211.1	1	158	158	158	nan	nan	158	158
IP_4_P65	GL456216.1	1	158	158	158	nan	nan	158	158
IP_4_P65	GL456221.1	3	474	158	158	0	0	158	158
IP_4_P65	GL456367.1	1	158	158	158	nan	nan	158	158
IP_4_P65	GL456370.1	2	295	147	147	14.8492424	0.101015254	158	137
IP_4_P65	GL456372.1	1	158	158	158	nan	nan	158	158
IP_4_P65	GL456383.1	5	790	158	158	0	0	158	158
IP_4_P65	GL456389.1	1	158	158	158	nan	nan	158	158
IP_4_P65	GL456390.1	1	158	158	158	nan	nan	158	158
IP_4_P65	GL456392.1	3	474	158	158	0	0	158	158
IP_4_P65	GL456393.1	4	632	158	158	0	0	158	158
IP_4_P65	GL456394.1	2	316	158	158	0	0	158	158
IP_4_P65	GL456396.1	1	158	158	158	nan	nan	158	158
IP_4_P65	JH584292.1	1	158	158	158	nan	nan	158	158
IP_4_P65	JH584297.1	1	158	158	158	nan	nan	158	158
IP_4_P65	JH584304.1	8	1264	158	158	0	0	158	158
IP_4_P65	Total	871	137597	157	158	0.711557855	0.004532216	158	137
