# Supplementary material for: Brucella abortus modulates macrophage polarization and inflammatory response by targeting glutaminases through the NF-κB signaling pathway
Source: Front Immunol. 2023 May 31;14:1180837. doi: 10.3389/fimmu.2023.1180837 (PMC10266586; doi:10.3389/fimmu.2023.1180837)
Supplement: Supplementary file 1 [file DataSheet_1.zip › Raw Date-1/Figure4/Figure4/figure4C kegg.xls]

TermID	Term	Enrichment	logP	Genes in Term	Target Genes in Term	Fraction of Targets in Term	Total Target Genes	Total Genes	Entrez Gene IDs	Gene Symbols
ko04724	Glutamatergic synapse	0.00912762068377329	-4.69645022252537	115	5	0.0574712643678161	87	7781	16519,20513,14660,18783,14701	Kcnj3,Slc1a6,Gls,Pla2g4a,Gng12
mmu04724	Glutamatergic synapse	0.00912762068377329	-4.69645022252537	115	5	0.0574712643678161	87	7781	16519,20513,14660,18783,14701	Kcnj3,Slc1a6,Gls,Pla2g4a,Gng12
mmu04726	Serotonergic synapse	0.0163621540688752	-4.11278428967319	133	5	0.0574712643678161	87	7781	16519,13095,18783,15566,14701	Kcnj3,Cyp2c29,Pla2g4a,Htr7,Gng12
ko04727	GABAergic synapse	0.0173275275989708	-4.05545885138905	89	4	0.0459770114942529	87	7781	14660,14417,14406,14701	Gls,Gad2,Gabrg2,Gng12
mmu04727	GABAergic synapse	0.0173275275989708	-4.05545885138905	89	4	0.0459770114942529	87	7781	14660,14417,14406,14701	Gls,Gad2,Gabrg2,Gng12
mmu00471	D-Glutamine and D-glutamate metabolism	0.0331738103520294	-3.40599455917988	3	1	0.0114942528735632	87	7781	14660	Gls
ko00471	D-Glutamine and D-glutamate metabolism	0.0331738103520294	-3.40599455917988	3	1	0.0114942528735632	87	7781	14660	Gls
mmu04141	Protein processing in endoplasmic reticulum	0.0395907092655504	-3.22916080275429	168	5	0.0574712643678161	87	7781	19089,66397,56709,19359,20338	Prkcsh,Sar1b,Dnajb12,Rad23b,Sel1l
ko04141	Protein processing in endoplasmic reticulum	0.0395907092655504	-3.22916080275429	168	5	0.0574712643678161	87	7781	19089,66397,56709,19359,20338	Prkcsh,Sar1b,Dnajb12,Rad23b,Sel1l
mmu04151	PI3K-Akt signaling pathway	0.0424782226894025	-3.15876374168543	352	8	0.0919540229885057	87	7781	12843,16412,21923,16001,170755,16590,14701,22630	Col1a2,Itgb1,Tnc,Igf1r,Sgk3,Kit,Gng12,Ywhaq
ko04151	PI3K-Akt signaling pathway	0.0424782226894025	-3.15876374168543	352	8	0.0919540229885057	87	7781	12843,16412,21923,16001,170755,16590,14701,22630	Col1a2,Itgb1,Tnc,Igf1r,Sgk3,Kit,Gng12,Ywhaq
ko04145	Phagosome	0.044920875154679	-3.10285266678433	174	5	0.0574712643678161	87	7781	16412,20390,11966,225326,71116	Itgb1,Sftpd,Atp6v1b2,Pik3c3,Stx18
mmu04145	Phagosome	0.044920875154679	-3.10285266678433	174	5	0.0574712643678161	87	7781	16412,20390,11966,225326,71116	Itgb1,Sftpd,Atp6v1b2,Pik3c3,Stx18
mmu05220	Chronic myeloid leukemia	0.0479785808251837	-3.03700060047441	73	3	0.0344827586206897	87	7781	12929,14013,208650	Crkl,Mecom,Cblb
ko05220	Chronic myeloid leukemia	0.0479785808251837	-3.03700060047441	73	3	0.0344827586206897	87	7781	12929,14013,208650	Crkl,Mecom,Cblb
mmu04360	Axon guidance	0.0560432659052245	-2.8816312811025	129	4	0.0459770114942529	87	7781	20346,16412,226251,20315	Sema3a,Itgb1,Ablim1,Cxcl12
ko04360	Axon guidance	0.0560432659052245	-2.8816312811025	129	4	0.0459770114942529	87	7781	20346,16412,226251,20315	Sema3a,Itgb1,Ablim1,Cxcl12
ko05100	Bacterial invasion of epithelial cells	0.0564278852333316	-2.87479182363224	78	3	0.0344827586206897	87	7781	16412,12929,208650	Itgb1,Crkl,Cblb
mmu05100	Bacterial invasion of epithelial cells	0.0564278852333316	-2.87479182363224	78	3	0.0344827586206897	87	7781	16412,12929,208650	Itgb1,Crkl,Cblb
ko00250	Alanine, aspartate and glutamate metabolism	0.0670405251190448	-2.70245798991767	38	2	0.0229885057471264	87	7781	14660,14417	Gls,Gad2
mmu00250	Alanine, aspartate and glutamate metabolism	0.0670405251190448	-2.70245798991767	38	2	0.0229885057471264	87	7781	14660,14417	Gls,Gad2
ko04012	ErbB signaling pathway	0.0732793522497139	-2.61347639804242	87	3	0.0344827586206897	87	7781	13869,12929,208650	Erbb4,Crkl,Cblb
mmu04012	ErbB signaling pathway	0.0732793522497139	-2.61347639804242	87	3	0.0344827586206897	87	7781	13869,12929,208650	Erbb4,Crkl,Cblb
ko04140	Regulation of autophagy	0.0733371925755867	-2.61268739665186	40	2	0.0229885057471264	87	7781	74244,225326	Atg7,Pik3c3
mmu04140	Regulation of autophagy	0.0733371925755867	-2.61268739665186	40	2	0.0229885057471264	87	7781	74244,225326	Atg7,Pik3c3
mmu05200	Pathways in cancer	0.0751632105213681	-2.58809338952469	397	8	0.0919540229885057	87	7781	16412,16001,12929,20315,16590,14013,14701,208650	Itgb1,Igf1r,Crkl,Cxcl12,Kit,Mecom,Gng12,Cblb
ko04666	Fc gamma R-mediated phagocytosis	0.0752767013536782	-2.58658460302747	88	3	0.0344827586206897	87	7781	18783,211914,12929	Pla2g4a,Asap2,Crkl
mmu04666	Fc gamma R-mediated phagocytosis	0.0752767013536782	-2.58658460302747	88	3	0.0344827586206897	87	7781	18783,211914,12929	Pla2g4a,Asap2,Crkl
mmu04512	ECM-receptor interaction	0.0752767013536782	-2.58658460302747	88	3	0.0344827586206897	87	7781	12843,16412,21923	Col1a2,Itgb1,Tnc
ko04512	ECM-receptor interaction	0.0752767013536782	-2.58658460302747	88	3	0.0344827586206897	87	7781	12843,16412,21923	Col1a2,Itgb1,Tnc
mmu05205	Proteoglycans in cancer	0.0790525363740517	-2.53764263014814	205	5	0.0574712643678161	87	7781	12843,16412,13869,16001,208650	Col1a2,Itgb1,Erbb4,Igf1r,Cblb
ko05205	Proteoglycans in cancer	0.0790525363740517	-2.53764263014814	205	5	0.0574712643678161	87	7781	12843,16412,13869,16001,208650	Col1a2,Itgb1,Erbb4,Igf1r,Cblb
ko04510	Focal adhesion	0.0829385940402152	-2.48965477583621	208	5	0.0574712643678161	87	7781	12843,16412,21923,16001,12929	Col1a2,Itgb1,Tnc,Igf1r,Crkl
mmu04510	Focal adhesion	0.0829385940402152	-2.48965477583621	208	5	0.0574712643678161	87	7781	12843,16412,21923,16001,12929	Col1a2,Itgb1,Tnc,Igf1r,Crkl
mmu05032	Morphine addiction	0.0856204868875727	-2.45783069167122	93	3	0.0344827586206897	87	7781	16519,14406,14701	Kcnj3,Gabrg2,Gng12
ko05032	Morphine addiction	0.0856204868875727	-2.45783069167122	93	3	0.0344827586206897	87	7781	16519,14406,14701	Kcnj3,Gabrg2,Gng12
ko05206	MicroRNAs in cancer	0.0879806921767146	-2.43063789565998	276	6	0.0689655172413793	87	7781	12450,100628572,14660,21923,12929,22061	Ccng1,Mir101c,Gls,Tnc,Crkl,Trp63
mmu05206	MicroRNAs in cancer	0.0879806921767146	-2.43063789565998	276	6	0.0689655172413793	87	7781	12450,100628572,14660,21923,12929,22061	Ccng1,Mir101c,Gls,Tnc,Crkl,Trp63
mmu00591	Linoleic acid metabolism	0.107342922219532	-2.23172668864714	50	2	0.0229885057471264	87	7781	13095,18783	Cyp2c29,Pla2g4a
ko00591	Linoleic acid metabolism	0.107342922219532	-2.23172668864714	50	2	0.0229885057471264	87	7781	13095,18783	Cyp2c29,Pla2g4a
ko04723	Retrograde endocannabinoid signaling	0.107989879566453	-2.22571776396679	103	3	0.0344827586206897	87	7781	16519,14406,14701	Kcnj3,Gabrg2,Gng12
mmu04723	Retrograde endocannabinoid signaling	0.107989879566453	-2.22571776396679	103	3	0.0344827586206897	87	7781	16519,14406,14701	Kcnj3,Gabrg2,Gng12
mmu04014	Ras signaling pathway	0.114451177752411	-2.16760694209557	230	5	0.0574712643678161	87	7781	18783,16001,15566,16590,14701	Pla2g4a,Igf1r,Htr7,Kit,Gng12
mmu00430	Taurine and hypotaurine metabolism	0.11641224259565	-2.15061757227694	11	1	0.0114942528735632	87	7781	14417	Gad2
ko00430	Taurine and hypotaurine metabolism	0.11641224259565	-2.15061757227694	11	1	0.0114942528735632	87	7781	14417	Gad2
mmu03013	RNA transport	0.122258162319809	-2.1016203854138	170	4	0.0459770114942529	87	7781	230861,103573,66161,100043292	Eif4g3,Xpo1,Pop4,Gm4340
ko03013	RNA transport	0.122258162319809	-2.1016203854138	170	4	0.0459770114942529	87	7781	230861,103573,66161,100043292	Eif4g3,Xpo1,Pop4,Gm4340
mmu04913	Ovarian steroidogenesis	0.136975312562401	-1.98795456966648	58	2	0.0229885057471264	87	7781	18783,16001	Pla2g4a,Igf1r
ko04913	Ovarian steroidogenesis	0.136975312562401	-1.98795456966648	58	2	0.0229885057471264	87	7781	18783,16001	Pla2g4a,Igf1r
mmu05134	Legionellosis	0.136975312562401	-1.98795456966648	58	2	0.0229885057471264	87	7781	66397,56422	Sar1b,Hbs1l
ko05134	Legionellosis	0.136975312562401	-1.98795456966648	58	2	0.0229885057471264	87	7781	66397,56422	Sar1b,Hbs1l
ko04730	Long-term depression	0.148514158164796	-1.90707498410699	61	2	0.0229885057471264	87	7781	18783,16001	Pla2g4a,Igf1r
mmu04730	Long-term depression	0.148514158164796	-1.90707498410699	61	2	0.0229885057471264	87	7781	18783,16001	Pla2g4a,Igf1r
ko00533	Glycosaminoglycan biosynthesis - keratan sulfate	0.155333736166989	-1.86217934017825	15	1	0.0114942528735632	87	7781	76969	Chst1
mmu00533	Glycosaminoglycan biosynthesis - keratan sulfate	0.155333736166989	-1.86217934017825	15	1	0.0114942528735632	87	7781	76969	Chst1
ko04940	Type I diabetes mellitus	0.156314215116157	-1.85588709805003	63	2	0.0229885057471264	87	7781	19276,14417	Ptprn2,Gad2
mmu04940	Type I diabetes mellitus	0.156314215116157	-1.85588709805003	63	2	0.0229885057471264	87	7781	19276,14417	Ptprn2,Gad2
mmu05230	Central carbon metabolism in cancer	0.16815689885056	-1.78285781368292	66	2	0.0229885057471264	87	7781	14660,16590	Gls,Kit
ko05230	Central carbon metabolism in cancer	0.16815689885056	-1.78285781368292	66	2	0.0229885057471264	87	7781	14660,16590	Gls,Kit
ko00982	Drug metabolism - cytochrome P450	0.16815689885056	-1.78285781368292	66	2	0.0229885057471264	87	7781	226564,14857	Fmo4,Gsta1
mmu00982	Drug metabolism - cytochrome P450	0.16815689885056	-1.78285781368292	66	2	0.0229885057471264	87	7781	226564,14857	Fmo4,Gsta1
mmu04115	p53 signaling pathway	0.172138917040276	-1.75945347093736	67	2	0.0229885057471264	87	7781	12450,12452	Ccng1,Ccng2
ko04115	p53 signaling pathway	0.172138917040276	-1.75945347093736	67	2	0.0229885057471264	87	7781	12450,12452	Ccng1,Ccng2
ko00910	Nitrogen metabolism	0.174153984426791	-1.74781540315083	17	1	0.0114942528735632	87	7781	71934	Car13
mmu00910	Nitrogen metabolism	0.174153984426791	-1.74781540315083	17	1	0.0114942528735632	87	7781	71934	Car13
mmu04611	Platelet activation	0.18043389182764	-1.71239081855759	131	3	0.0344827586206897	87	7781	12843,16412,18783	Col1a2,Itgb1,Pla2g4a
mmu00562	Inositol phosphate metabolism	0.184176386196204	-1.69186135992493	70	2	0.0229885057471264	87	7781	69718,225326	Ipmk,Pik3c3
ko00562	Inositol phosphate metabolism	0.184176386196204	-1.69186135992493	70	2	0.0229885057471264	87	7781	69718,225326	Ipmk,Pik3c3
ko03040	Spliceosome	0.188871167723296	-1.66669014861072	134	3	0.0344827586206897	87	7781	76572,545091,100043292	Rbmxl2,Gm5803,Gm4340
mmu03040	Spliceosome	0.188871167723296	-1.66669014861072	134	3	0.0344827586206897	87	7781	76572,545091,100043292	Rbmxl2,Gm5803,Gm4340
mmu04068	FoxO signaling pathway	0.188871167723296	-1.66669014861072	134	3	0.0344827586206897	87	7781	12452,16001,170755	Ccng2,Igf1r,Sgk3
ko04728	Dopaminergic synapse	0.191706560974241	-1.65178940429847	135	3	0.0344827586206897	87	7781	16519,13490,14701	Kcnj3,Drd3,Gng12
mmu04728	Dopaminergic synapse	0.191706560974241	-1.65178940429847	135	3	0.0344827586206897	87	7781	16519,13490,14701	Kcnj3,Drd3,Gng12
ko04144	Endocytosis	0.19947579267252	-1.61206239000188	278	5	0.0574712643678161	87	7781	13869,16001,211914,16590,208650	Erbb4,Igf1r,Asap2,Kit,Cblb
mmu04144	Endocytosis	0.19947579267252	-1.61206239000188	278	5	0.0574712643678161	87	7781	13869,16001,211914,16590,208650	Erbb4,Igf1r,Asap2,Kit,Cblb
mmu05412	Arrhythmogenic right ventricular cardiomyopathy (ARVC)	0.200409440843419	-1.60739280088397	74	2	0.0229885057471264	87	7781	16412,12558	Itgb1,Cdh2
ko05412	Arrhythmogenic right ventricular cardiomyopathy (ARVC)	0.200409440843419	-1.60739280088397	74	2	0.0229885057471264	87	7781	16412,12558	Itgb1,Cdh2
ko00532	Glycosaminoglycan biosynthesis - chondroitin sulfate / dermatan sulfate	0.201609763485985	-1.60142131396761	20	1	0.0114942528735632	87	7781	338362	Ust
ko00220	Arginine biosynthesis	0.201609763485985	-1.60142131396761	20	1	0.0114942528735632	87	7781	14660	Gls
mmu00532	Glycosaminoglycan biosynthesis - chondroitin sulfate / dermatan sulfate	0.201609763485985	-1.60142131396761	20	1	0.0114942528735632	87	7781	338362	Ust
mmu00220	Arginine biosynthesis	0.201609763485985	-1.60142131396761	20	1	0.0114942528735632	87	7781	14660	Gls
ko04015	Rap1 signaling pathway	0.21721323528301	-1.52687575685341	214	4	0.0459770114942529	87	7781	16412,16001,12929,16590	Itgb1,Igf1r,Crkl,Kit
mmu04015	Rap1 signaling pathway	0.21721323528301	-1.52687575685341	214	4	0.0459770114942529	87	7781	16412,16001,12929,16590	Itgb1,Igf1r,Crkl,Kit
ko04964	Proximal tubule bicarbonate reclamation	0.219410319219965	-1.51681169842772	22	1	0.0114942528735632	87	7781	14660	Gls
mmu04964	Proximal tubule bicarbonate reclamation	0.219410319219965	-1.51681169842772	22	1	0.0114942528735632	87	7781	14660	Gls
ko04810	Regulation of actin cytoskeleton	0.224333166413333	-1.49462298207712	217	4	0.0459770114942529	87	7781	16412,56419,12929,14701	Itgb1,Diaph3,Crkl,Gng12
mmu04810	Regulation of actin cytoskeleton	0.224333166413333	-1.49462298207712	217	4	0.0459770114942529	87	7781	16412,56419,12929,14701	Itgb1,Diaph3,Crkl,Gng12
mmu05323	Rheumatoid arthritis	0.233323923829319	-1.45532755986575	82	2	0.0229885057471264	87	7781	20315,11966	Cxcl12,Atp6v1b2
ko05323	Rheumatoid arthritis	0.233323923829319	-1.45532755986575	82	2	0.0229885057471264	87	7781	20315,11966	Cxcl12,Atp6v1b2
ko03008	Ribosome biogenesis in eukaryotes	0.237466833537502	-1.43772731352232	83	2	0.0229885057471264	87	7781	103573,66161	Xpo1,Pop4
mmu03008	Ribosome biogenesis in eukaryotes	0.237466833537502	-1.43772731352232	83	2	0.0229885057471264	87	7781	103573,66161	Xpo1,Pop4
ko00592	alpha-Linolenic acid metabolism	0.245378059669162	-1.40495515710345	25	1	0.0114942528735632	87	7781	18783	Pla2g4a
mmu00592	alpha-Linolenic acid metabolism	0.245378059669162	-1.40495515710345	25	1	0.0114942528735632	87	7781	18783	Pla2g4a
ko04640	Hematopoietic cell lineage	0.245764708971941	-1.40338066835052	85	2	0.0229885057471264	87	7781	17380,16590	Mme,Kit
mmu05222	Small cell lung cancer	0.245764708971941	-1.40338066835052	85	2	0.0229885057471264	87	7781	16412,14198	Itgb1,Fhit
mmu04640	Hematopoietic cell lineage	0.245764708971941	-1.40338066835052	85	2	0.0229885057471264	87	7781	17380,16590	Mme,Kit
ko05222	Small cell lung cancer	0.245764708971941	-1.40338066835052	85	2	0.0229885057471264	87	7781	16412,14198	Itgb1,Fhit
mmu04911	Insulin secretion	0.249918478732446	-1.3866204993674	86	2	0.0229885057471264	87	7781	72413,116838	Kcnmb2,Rims2
mmu00601	Glycosphingolipid biosynthesis - lacto and neolacto series	0.253842746208182	-1.37104031310758	26	1	0.0114942528735632	87	7781	26877	B3galt1
ko00601	Glycosphingolipid biosynthesis - lacto and neolacto series	0.253842746208182	-1.37104031310758	26	1	0.0114942528735632	87	7781	26877	B3galt1
mmu04950	Maturity onset diabetes of the young	0.262213562592538	-1.33859598285551	27	1	0.0114942528735632	87	7781	30942	Hnf4g
ko00650	Butanoate metabolism	0.262213562592538	-1.33859598285551	27	1	0.0114942528735632	87	7781	14417	Gad2
ko04966	Collecting duct acid secretion	0.262213562592538	-1.33859598285551	27	1	0.0114942528735632	87	7781	11966	Atp6v1b2
mmu00650	Butanoate metabolism	0.262213562592538	-1.33859598285551	27	1	0.0114942528735632	87	7781	14417	Gad2
mmu04966	Collecting duct acid secretion	0.262213562592538	-1.33859598285551	27	1	0.0114942528735632	87	7781	11966	Atp6v1b2
ko04950	Maturity onset diabetes of the young	0.262213562592538	-1.33859598285551	27	1	0.0114942528735632	87	7781	30942	Hnf4g
ko00830	Retinol metabolism	0.262392202450634	-1.33791493862419	89	2	0.0229885057471264	87	7781	13095,19892	Cyp2c29,Rpe65
mmu00830	Retinol metabolism	0.262392202450634	-1.33791493862419	89	2	0.0229885057471264	87	7781	13095,19892	Cyp2c29,Rpe65
mmu00590	Arachidonic acid metabolism	0.262392202450634	-1.33791493862419	89	2	0.0229885057471264	87	7781	13095,18783	Cyp2c29,Pla2g4a
ko00590	Arachidonic acid metabolism	0.262392202450634	-1.33791493862419	89	2	0.0229885057471264	87	7781	13095,18783	Cyp2c29,Pla2g4a
ko04974	Protein digestion and absorption	0.26655239898979	-1.32218443560459	90	2	0.0229885057471264	87	7781	12843,17380	Col1a2,Mme
mmu04974	Protein digestion and absorption	0.26655239898979	-1.32218443560459	90	2	0.0229885057471264	87	7781	12843,17380	Col1a2,Mme
ko04514	Cell adhesion molecules (CAMs)	0.271547707200502	-1.30361743791567	162	3	0.0344827586206897	87	7781	17968,16412,12558	Ncam2,Itgb1,Cdh2
mmu04514	Cell adhesion molecules (CAMs)	0.271547707200502	-1.30361743791567	162	3	0.0344827586206897	87	7781	17968,16412,12558	Ncam2,Itgb1,Cdh2
ko05204	Chemical carcinogenesis	0.274873019925525	-1.29144603367831	92	2	0.0229885057471264	87	7781	13095,14857	Cyp2c29,Gsta1
mmu05204	Chemical carcinogenesis	0.274873019925525	-1.29144603367831	92	2	0.0229885057471264	87	7781	13095,14857	Cyp2c29,Gsta1
mmu00030	Pentose phosphate pathway	0.286773025337619	-1.24906422859348	30	1	0.0114942528735632	87	7781	19895	Rpia
ko00030	Pentose phosphate pathway	0.286773025337619	-1.24906422859348	30	1	0.0114942528735632	87	7781	19895	Rpia
ko03015	mRNA surveillance pathway	0.291501014281108	-1.23271179367412	96	2	0.0229885057471264	87	7781	56422,100043292	Hbs1l,Gm4340
mmu03015	mRNA surveillance pathway	0.291501014281108	-1.23271179367412	96	2	0.0229885057471264	87	7781	56422,100043292	Hbs1l,Gm4340
mmu04070	Phosphatidylinositol signaling system	0.295652431504789	-1.21857073248127	97	2	0.0229885057471264	87	7781	69718,225326	Ipmk,Pik3c3
ko04070	Phosphatidylinositol signaling system	0.295652431504789	-1.21857073248127	97	2	0.0229885057471264	87	7781	69718,225326	Ipmk,Pik3c3
mmu04713	Circadian entrainment	0.299800691540098	-1.20463738664486	98	2	0.0229885057471264	87	7781	16519,14701	Kcnj3,Gng12
ko04713	Circadian entrainment	0.299800691540098	-1.20463738664486	98	2	0.0229885057471264	87	7781	16519,14701	Kcnj3,Gng12
ko00052	Galactose metabolism	0.302695219949685	-1.19502885445779	32	1	0.0114942528735632	87	7781	69983	Sis
mmu00052	Galactose metabolism	0.302695219949685	-1.19502885445779	32	1	0.0114942528735632	87	7781	69983	Sis
mmu00410	beta-Alanine metabolism	0.310524038616821	-1.16949396154952	33	1	0.0114942528735632	87	7781	14417	Gad2
ko00410	beta-Alanine metabolism	0.310524038616821	-1.16949396154952	33	1	0.0114942528735632	87	7781	14417	Gad2
ko04130	SNARE interactions in vesicular transport	0.310524038616821	-1.16949396154952	33	1	0.0114942528735632	87	7781	71116	Stx18
mmu04130	SNARE interactions in vesicular transport	0.310524038616821	-1.16949396154952	33	1	0.0114942528735632	87	7781	71116	Stx18
mmu04064	NF-kappa B signaling pathway	0.312222137019499	-1.16404036688189	101	2	0.0229885057471264	87	7781	12046,20315	Bcl2a1c,Cxcl12
mmu04010	MAPK signaling pathway	0.313559615406723	-1.15976577620044	253	4	0.0459770114942529	87	7781	18783,12929,14013,14701	Pla2g4a,Crkl,Mecom,Gng12
ko04010	MAPK signaling pathway	0.313559615406723	-1.15976577620044	253	4	0.0459770114942529	87	7781	18783,12929,14013,14701	Pla2g4a,Crkl,Mecom,Gng12
mmu05202	Transcriptional misregulation in cancer	0.317505769160512	-1.14725929023018	177	3	0.0344827586206897	87	7781	12046,16001,13237	Bcl2a1c,Igf1r,Defa3
ko05202	Transcriptional misregulation in cancer	0.317505769160512	-1.14725929023018	177	3	0.0344827586206897	87	7781	12046,16001,13237	Bcl2a1c,Igf1r,Defa3
mmu05020	Prion diseases	0.318265960233964	-1.1448678928132	34	1	0.0114942528735632	87	7781	17968	Ncam2
ko05020	Prion diseases	0.318265960233964	-1.1448678928132	34	1	0.0114942528735632	87	7781	17968	Ncam2
mmu04614	Renin-angiotensin system	0.325921938211592	-1.12109737962763	35	1	0.0114942528735632	87	7781	17380	Mme
ko04614	Renin-angiotensin system	0.325921938211592	-1.12109737962763	35	1	0.0114942528735632	87	7781	17380	Mme
mmu04725	Cholinergic synapse	0.361366718430167	-1.01786199573931	113	2	0.0229885057471264	87	7781	16519,14701	Kcnj3,Gng12
ko05033	Nicotine addiction	0.362945326379818	-1.01350307209458	40	1	0.0114942528735632	87	7781	14406	Gabrg2
mmu05033	Nicotine addiction	0.362945326379818	-1.01350307209458	40	1	0.0114942528735632	87	7781	14406	Gabrg2
mmu04114	Oocyte meiosis	0.365410540052256	-1.00673379020998	114	2	0.0229885057471264	87	7781	16001,22630	Igf1r,Ywhaq
ko04114	Oocyte meiosis	0.365410540052256	-1.00673379020998	114	2	0.0229885057471264	87	7781	16001,22630	Igf1r,Ywhaq
mmu04672	Intestinal immune network for IgA production	0.377185307470145	-0.975018680545239	42	1	0.0114942528735632	87	7781	20315	Cxcl12
ko04672	Intestinal immune network for IgA production	0.377185307470145	-0.975018680545239	42	1	0.0114942528735632	87	7781	20315	Cxcl12
mmu04062	Chemokine signaling pathway	0.378959800269578	-0.970325147415602	197	3	0.0344827586206897	87	7781	20315,12929,14701	Cxcl12,Crkl,Gng12
ko04062	Chemokine signaling pathway	0.378959800269578	-0.970325147415602	197	3	0.0344827586206897	87	7781	20315,12929,14701	Cxcl12,Crkl,Gng12
ko00565	Ether lipid metabolism	0.391110562247681	-0.938764991071197	44	1	0.0114942528735632	87	7781	18783	Pla2g4a
mmu00565	Ether lipid metabolism	0.391110562247681	-0.938764991071197	44	1	0.0114942528735632	87	7781	18783	Pla2g4a
mmu03420	Nucleotide excision repair	0.391110562247681	-0.938764991071197	44	1	0.0114942528735632	87	7781	19359	Rad23b
ko03420	Nucleotide excision repair	0.391110562247681	-0.938764991071197	44	1	0.0114942528735632	87	7781	19359	Rad23b
ko04670	Leukocyte transendothelial migration	0.393436988279036	-0.93283435538537	121	2	0.0229885057471264	87	7781	16412,20315	Itgb1,Cxcl12
mmu04670	Leukocyte transendothelial migration	0.393436988279036	-0.93283435538537	121	2	0.0229885057471264	87	7781	16412,20315	Itgb1,Cxcl12
ko04722	Neurotrophin signaling pathway	0.3973974667665	-0.922818323402857	122	2	0.0229885057471264	87	7781	170936,12929	Zfp369,Crkl
mmu04722	Neurotrophin signaling pathway	0.3973974667665	-0.922818323402857	122	2	0.0229885057471264	87	7781	170936,12929	Zfp369,Crkl
ko04973	Carbohydrate digestion and absorption	0.397957322108759	-0.921410510329857	45	1	0.0114942528735632	87	7781	69983	Sis
mmu04973	Carbohydrate digestion and absorption	0.397957322108759	-0.921410510329857	45	1	0.0114942528735632	87	7781	69983	Sis
mmu05034	Alcoholism	0.400270119583043	-0.915615660828289	204	3	0.0344827586206897	87	7781	18767,79221,14701	Pkia,Hdac9,Gng12
ko05034	Alcoholism	0.400270119583043	-0.915615660828289	204	3	0.0344827586206897	87	7781	18767,79221,14701	Pkia,Hdac9,Gng12
mmu04978	Mineral absorption	0.404727967530404	-0.904540122667218	46	1	0.0114942528735632	87	7781	14319	Fth1
ko04978	Mineral absorption	0.404727967530404	-0.904540122667218	46	1	0.0114942528735632	87	7781	14319	Fth1
mmu04750	Inflammatory mediator regulation of TRP channels	0.413121193180555	-0.884014283110188	126	2	0.0229885057471264	87	7781	13095,18783	Cyp2c29,Pla2g4a
ko04750	Inflammatory mediator regulation of TRP channels	0.413121193180555	-0.884014283110188	126	2	0.0229885057471264	87	7781	13095,18783	Cyp2c29,Pla2g4a
mmu00600	Sphingolipid metabolism	0.418044251652093	-0.872167986864311	48	1	0.0114942528735632	87	7781	241447	Cers6
ko00600	Sphingolipid metabolism	0.418044251652093	-0.872167986864311	48	1	0.0114942528735632	87	7781	241447	Cers6
mmu04270	Vascular smooth muscle contraction	0.420908993538978	-0.865338636033137	128	2	0.0229885057471264	87	7781	18783,72413	Pla2g4a,Kcnmb2
ko04270	Vascular smooth muscle contraction	0.420908993538978	-0.865338636033137	128	2	0.0229885057471264	87	7781	18783,72413	Pla2g4a,Kcnmb2
ko00500	Starch and sucrose metabolism	0.456251498186635	-0.784711090394093	54	1	0.0114942528735632	87	7781	69983	Sis
mmu00500	Starch and sucrose metabolism	0.456251498186635	-0.784711090394093	54	1	0.0114942528735632	87	7781	69983	Sis
mmu00480	Glutathione metabolism	0.462373682688581	-0.771381877844487	55	1	0.0114942528735632	87	7781	14857	Gsta1
ko00480	Glutathione metabolism	0.462373682688581	-0.771381877844487	55	1	0.0114942528735632	87	7781	14857	Gsta1
mmu00190	Oxidative phosphorylation	0.462779321529538	-0.770504965884839	139	2	0.0229885057471264	87	7781	67530,11966	Uqcrb,Atp6v1b2
ko00190	Oxidative phosphorylation	0.462779321529538	-0.770504965884839	139	2	0.0229885057471264	87	7781	67530,11966	Uqcrb,Atp6v1b2
mmu04550	Signaling pathways regulating pluripotency of stem cells	0.466500133630379	-0.762496972241663	140	2	0.0229885057471264	87	7781	11480,16001	Acvr2a,Igf1r
ko04550	Signaling pathways regulating pluripotency of stem cells	0.466500133630379	-0.762496972241663	140	2	0.0229885057471264	87	7781	11480,16001	Acvr2a,Igf1r
ko05223	Non-small cell lung cancer	0.468427719657812	-0.758373469552283	56	1	0.0114942528735632	87	7781	14198	Fhit
mmu05223	Non-small cell lung cancer	0.468427719657812	-0.758373469552283	56	1	0.0114942528735632	87	7781	14198	Fhit
mmu04910	Insulin signaling pathway	0.470206025343077	-0.754584328532332	141	2	0.0229885057471264	87	7781	12929,208650	Crkl,Cblb
ko04910	Insulin signaling pathway	0.470206025343077	-0.754584328532332	141	2	0.0229885057471264	87	7781	12929,208650	Crkl,Cblb
mmu05221	Acute myeloid leukemia	0.474414358930642	-0.7456741641963	57	1	0.0114942528735632	87	7781	16590	Kit
ko05221	Acute myeloid leukemia	0.474414358930642	-0.7456741641963	57	1	0.0114942528735632	87	7781	16590	Kit
ko04370	VEGF signaling pathway	0.491977267236156	-0.709322768361864	60	1	0.0114942528735632	87	7781	18783	Pla2g4a
mmu04370	VEGF signaling pathway	0.491977267236156	-0.709322768361864	60	1	0.0114942528735632	87	7781	18783	Pla2g4a
mmu04721	Synaptic vesicle cycle	0.5033622684858	-0.686445152435714	62	1	0.0114942528735632	87	7781	11966	Atp6v1b2
ko04721	Synaptic vesicle cycle	0.5033622684858	-0.686445152435714	62	1	0.0114942528735632	87	7781	11966	Atp6v1b2
ko00980	Metabolism of xenobiotics by cytochrome P450	0.514494994693443	-0.664569452242346	64	1	0.0114942528735632	87	7781	14857	Gsta1
mmu00980	Metabolism of xenobiotics by cytochrome P450	0.514494994693443	-0.664569452242346	64	1	0.0114942528735632	87	7781	14857	Gsta1
mmu05140	Leishmaniasis	0.519968486392581	-0.653987072334295	65	1	0.0114942528735632	87	7781	16412	Itgb1
ko05140	Leishmaniasis	0.519968486392581	-0.653987072334295	65	1	0.0114942528735632	87	7781	16412	Itgb1
mmu05214	Glioma	0.519968486392581	-0.653987072334295	65	1	0.0114942528735632	87	7781	16001	Igf1r
ko05214	Glioma	0.519968486392581	-0.653987072334295	65	1	0.0114942528735632	87	7781	16001	Igf1r
ko04921	Oxytocin signaling pathway	0.530811099803991	-0.633349065280799	158	2	0.0229885057471264	87	7781	16519,18783	Kcnj3,Pla2g4a
mmu04921	Oxytocin signaling pathway	0.530811099803991	-0.633349065280799	158	2	0.0229885057471264	87	7781	16519,18783	Kcnj3,Pla2g4a
ko05211	Renal cell carcinoma	0.536025608271661	-0.623573342426369	68	1	0.0114942528735632	87	7781	12929	Crkl
mmu05211	Renal cell carcinoma	0.536025608271661	-0.623573342426369	68	1	0.0114942528735632	87	7781	12929	Crkl
mmu04664	Fc epsilon RI signaling pathway	0.546434192112931	-0.604341395609974	70	1	0.0114942528735632	87	7781	18783	Pla2g4a
ko04664	Fc epsilon RI signaling pathway	0.546434192112931	-0.604341395609974	70	1	0.0114942528735632	87	7781	18783	Pla2g4a
mmu05218	Melanoma	0.551551586133638	-0.595019906795996	71	1	0.0114942528735632	87	7781	16001	Igf1r
ko04976	Bile secretion	0.551551586133638	-0.595019906795996	71	1	0.0114942528735632	87	7781	20494	Slc10a2
mmu04976	Bile secretion	0.551551586133638	-0.595019906795996	71	1	0.0114942528735632	87	7781	20494	Slc10a2
ko05218	Melanoma	0.551551586133638	-0.595019906795996	71	1	0.0114942528735632	87	7781	16001	Igf1r
ko04662	B cell receptor signaling pathway	0.561615760019879	-0.576937363950826	73	1	0.0114942528735632	87	7781	18733	Pirb
mmu04662	B cell receptor signaling pathway	0.561615760019879	-0.576937363950826	73	1	0.0114942528735632	87	7781	18733	Pirb
ko04520	Adherens junction	0.566563791789212	-0.568165597988419	74	1	0.0114942528735632	87	7781	16001	Igf1r
mmu04917	Prolactin signaling pathway	0.566563791789212	-0.568165597988419	74	1	0.0114942528735632	87	7781	54607	Socs6
mmu05133	Pertussis	0.566563791789212	-0.568165597988419	74	1	0.0114942528735632	87	7781	16412	Itgb1
ko05133	Pertussis	0.566563791789212	-0.568165597988419	74	1	0.0114942528735632	87	7781	16412	Itgb1
ko04917	Prolactin signaling pathway	0.566563791789212	-0.568165597988419	74	1	0.0114942528735632	87	7781	54607	Socs6
mmu04520	Adherens junction	0.566563791789212	-0.568165597988419	74	1	0.0114942528735632	87	7781	16001	Igf1r
ko04060	Cytokine-cytokine receptor interaction	0.570864476891226	-0.560603440944481	264	3	0.0344827586206897	87	7781	11480,20315,16590	Acvr2a,Cxcl12,Kit
mmu04060	Cytokine-cytokine receptor interaction	0.570864476891226	-0.560603440944481	264	3	0.0344827586206897	87	7781	11480,20315,16590	Acvr2a,Cxcl12,Kit
mmu01230	Biosynthesis of amino acids	0.590487828910973	-0.526806255054221	79	1	0.0114942528735632	87	7781	19895	Rpia
ko01230	Biosynthesis of amino acids	0.590487828910973	-0.526806255054221	79	1	0.0114942528735632	87	7781	19895	Rpia
mmu05010	Alzheimer's disease	0.592862954446585	-0.522792012179766	177	2	0.0229885057471264	87	7781	17380,67530	Mme,Uqcrb
ko05010	Alzheimer's disease	0.592862954446585	-0.522792012179766	177	2	0.0229885057471264	87	7781	17380,67530	Mme,Uqcrb
ko04260	Cardiac muscle contraction	0.595113583114668	-0.51900299566379	80	1	0.0114942528735632	87	7781	67530	Uqcrb
mmu05416	Viral myocarditis	0.595113583114668	-0.51900299566379	80	1	0.0114942528735632	87	7781	230861	Eif4g3
mmu04260	Cardiac muscle contraction	0.595113583114668	-0.51900299566379	80	1	0.0114942528735632	87	7781	67530	Uqcrb
ko04020	Calcium signaling pathway	0.602093276124179	-0.507342901947984	180	2	0.0229885057471264	87	7781	13869,15566	Erbb4,Htr7
mmu04020	Calcium signaling pathway	0.602093276124179	-0.507342901947984	180	2	0.0229885057471264	87	7781	13869,15566	Erbb4,Htr7
mmu03320	PPAR signaling pathway	0.604210689106351	-0.503832318848168	82	1	0.0114942528735632	87	7781	16592	Fabp5
ko03320	PPAR signaling pathway	0.604210689106351	-0.503832318848168	82	1	0.0114942528735632	87	7781	16592	Fabp5
ko03018	RNA degradation	0.608683175150599	-0.49645738449085	83	1	0.0114942528735632	87	7781	57316	C1d
mmu03018	RNA degradation	0.608683175150599	-0.49645738449085	83	1	0.0114942528735632	87	7781	57316	C1d
ko05410	Hypertrophic cardiomyopathy (HCM)	0.613105695770434	-0.489217934140135	84	1	0.0114942528735632	87	7781	16412	Itgb1
mmu05410	Hypertrophic cardiomyopathy (HCM)	0.613105695770434	-0.489217934140135	84	1	0.0114942528735632	87	7781	16412	Itgb1
ko04350	TGF-beta signaling pathway	0.617478802765127	-0.482110538575074	85	1	0.0114942528735632	87	7781	11480	Acvr2a
mmu04350	TGF-beta signaling pathway	0.617478802765127	-0.482110538575074	85	1	0.0114942528735632	87	7781	11480	Acvr2a
mmu04080	Neuroactive ligand-receptor interaction	0.623321754404005	-0.472692433796599	285	3	0.0344827586206897	87	7781	13490,15566,14406	Drd3,Htr7,Gabrg2
ko04080	Neuroactive ligand-receptor interaction	0.623321754404005	-0.472692433796599	285	3	0.0344827586206897	87	7781	13490,15566,14406	Drd3,Htr7,Gabrg2
ko00140	Steroid hormone biosynthesis	0.626078952902625	-0.468278792987213	87	1	0.0114942528735632	87	7781	13095	Cyp2c29
mmu00140	Steroid hormone biosynthesis	0.626078952902625	-0.468278792987213	87	1	0.0114942528735632	87	7781	13095	Cyp2c29
mmu05414	Dilated cardiomyopathy	0.630307069753711	-0.461548166035876	88	1	0.0114942528735632	87	7781	16412	Itgb1
mmu04914	Progesterone-mediated oocyte maturation	0.630307069753711	-0.461548166035876	88	1	0.0114942528735632	87	7781	16001	Igf1r
ko05414	Dilated cardiomyopathy	0.630307069753711	-0.461548166035876	88	1	0.0114942528735632	87	7781	16412	Itgb1
ko04912	GnRH signaling pathway	0.630307069753711	-0.461548166035876	88	1	0.0114942528735632	87	7781	18783	Pla2g4a
mmu04912	GnRH signaling pathway	0.630307069753711	-0.461548166035876	88	1	0.0114942528735632	87	7781	18783	Pla2g4a
ko04914	Progesterone-mediated oocyte maturation	0.630307069753711	-0.461548166035876	88	1	0.0114942528735632	87	7781	16001	Igf1r
ko05215	Prostate cancer	0.634487920508615	-0.454937029820398	89	1	0.0114942528735632	87	7781	16001	Igf1r
mmu05215	Prostate cancer	0.634487920508615	-0.454937029820398	89	1	0.0114942528735632	87	7781	16001	Igf1r
mmu00564	Glycerophospholipid metabolism	0.654701265466856	-0.423576230641196	94	1	0.0114942528735632	87	7781	18783	Pla2g4a
ko00564	Glycerophospholipid metabolism	0.654701265466856	-0.423576230641196	94	1	0.0114942528735632	87	7781	18783	Pla2g4a
ko04915	Estrogen signaling pathway	0.670072930215635	-0.400368721452861	98	1	0.0114942528735632	87	7781	16519	Kcnj3
mmu04915	Estrogen signaling pathway	0.670072930215635	-0.400368721452861	98	1	0.0114942528735632	87	7781	16519	Kcnj3
ko04916	Melanogenesis	0.673808925925996	-0.39480870095288	99	1	0.0114942528735632	87	7781	16590	Kit
mmu04916	Melanogenesis	0.673808925925996	-0.39480870095288	99	1	0.0114942528735632	87	7781	16590	Kit
mmu05231	Choline metabolism in cancer	0.681155906759155	-0.383964061062595	101	1	0.0114942528735632	87	7781	18783	Pla2g4a
ko05231	Choline metabolism in cancer	0.681155906759155	-0.383964061062595	101	1	0.0114942528735632	87	7781	18783	Pla2g4a
mmu00240	Pyrimidine metabolism	0.691870718557033	-0.3683561637125	104	1	0.0114942528735632	87	7781	21915	Dtymk
ko00240	Pyrimidine metabolism	0.691870718557033	-0.3683561637125	104	1	0.0114942528735632	87	7781	21915	Dtymk
mmu01100	Metabolic pathways	0.69477469893434	-0.364167660168351	1282	13	0.149425287356322	87	7781	69983,18783,14417,67530,21915,11966,26877,19895,14660,13095,69718,241447,225326	Sis,Pla2g4a,Gad2,Uqcrb,Dtymk,Atp6v1b2,B3galt1,Rpia,Gls,Cyp2c29,Ipmk,Cers6,Pik3c3
ko04660	T cell receptor signaling pathway	0.695362609591037	-0.363321829057796	105	1	0.0114942528735632	87	7781	208650	Cblb
mmu04660	T cell receptor signaling pathway	0.695362609591037	-0.363321829057796	105	1	0.0114942528735632	87	7781	208650	Cblb
ko05169	Epstein-Barr virus infection	0.698378209376745	-0.358994475721356	215	2	0.0229885057471264	87	7781	103573,22630	Xpo1,Ywhaq
mmu05169	Epstein-Barr virus infection	0.698378209376745	-0.358994475721356	215	2	0.0229885057471264	87	7781	103573,22630	Xpo1,Ywhaq
mmu04066	HIF-1 signaling pathway	0.708943260021092	-0.34397978383143	109	1	0.0114942528735632	87	7781	16001	Igf1r
ko05145	Toxoplasmosis	0.721925139795189	-0.325833829959118	113	1	0.0114942528735632	87	7781	16412	Itgb1
mmu05145	Toxoplasmosis	0.721925139795189	-0.325833829959118	113	1	0.0114942528735632	87	7781	16412	Itgb1
mmu01200	Carbon metabolism	0.734334355172621	-0.308790829329188	117	1	0.0114942528735632	87	7781	19895	Rpia
ko01200	Carbon metabolism	0.734334355172621	-0.308790829329188	117	1	0.0114942528735632	87	7781	19895	Rpia
mmu04919	Thyroid hormone signaling pathway	0.734334355172621	-0.308790829329188	117	1	0.0114942528735632	87	7781	69790	Med30
mmu05203	Viral carcinogenesis	0.735643509550285	-0.307009639618507	231	2	0.0229885057471264	87	7781	79221,22630	Hdac9,Ywhaq
ko05203	Viral carcinogenesis	0.735643509550285	-0.307009639618507	231	2	0.0229885057471264	87	7781	79221,22630	Hdac9,Ywhaq
ko05146	Amoebiasis	0.737350131655145	-0.304692422733437	118	1	0.0114942528735632	87	7781	12843	Col1a2
mmu05146	Amoebiasis	0.737350131655145	-0.304692422733437	118	1	0.0114942528735632	87	7781	12843	Col1a2
mmu04650	Natural killer cell mediated cytotoxicity	0.74033206283046	-0.300656459880039	119	1	0.0114942528735632	87	7781	19370	Raet1c
ko04650	Natural killer cell mediated cytotoxicity	0.74033206283046	-0.300656459880039	119	1	0.0114942528735632	87	7781	19370	Raet1c
mmu04142	Lysosome	0.754747036994566	-0.281372636213341	124	1	0.0114942528735632	87	7781	13034	Ctse
mmu04071	Sphingolipid signaling pathway	0.754747036994566	-0.281372636213341	124	1	0.0114942528735632	87	7781	241447	Cers6
ko04071	Sphingolipid signaling pathway	0.754747036994566	-0.281372636213341	124	1	0.0114942528735632	87	7781	241447	Cers6
ko04142	Lysosome	0.754747036994566	-0.281372636213341	124	1	0.0114942528735632	87	7781	13034	Ctse
ko04110	Cell cycle	0.757533638509108	-0.277687335311837	125	1	0.0114942528735632	87	7781	22630	Ywhaq
mmu04110	Cell cycle	0.757533638509108	-0.277687335311837	125	1	0.0114942528735632	87	7781	22630	Ywhaq
mmu04380	Osteoclast differentiation	0.760288938070767	-0.274056736280439	126	1	0.0114942528735632	87	7781	18733	Pirb
ko04380	Osteoclast differentiation	0.760288938070767	-0.274056736280439	126	1	0.0114942528735632	87	7781	18733	Pirb
mmu04152	AMPK signaling pathway	0.768370481760516	-0.263483264025362	129	1	0.0114942528735632	87	7781	16001	Igf1r
ko04152	AMPK signaling pathway	0.768370481760516	-0.263483264025362	129	1	0.0114942528735632	87	7781	16001	Igf1r
ko05162	Measles	0.788628035355696	-0.237460507377098	137	1	0.0114942528735632	87	7781	208650	Cblb
mmu05162	Measles	0.788628035355696	-0.237460507377098	137	1	0.0114942528735632	87	7781	208650	Cblb
ko04120	Ubiquitin mediated proteolysis	0.8026623141091	-0.219821183857791	143	1	0.0114942528735632	87	7781	208650	Cblb
mmu04120	Ubiquitin mediated proteolysis	0.8026623141091	-0.219821183857791	143	1	0.0114942528735632	87	7781	208650	Cblb
mmu04310	Wnt signaling pathway	0.804910072517895	-0.217024718961624	144	1	0.0114942528735632	87	7781	81004	Tbl1xr1
ko04310	Wnt signaling pathway	0.804910072517895	-0.217024718961624	144	1	0.0114942528735632	87	7781	81004	Tbl1xr1
mmu05161	Hepatitis B	0.809329935279658	-0.211548614063291	146	1	0.0114942528735632	87	7781	22630	Ywhaq
mmu05012	Parkinson's disease	0.815774774435505	-0.203616973837471	149	1	0.0114942528735632	87	7781	67530	Uqcrb
mmu04390	Hippo signaling pathway	0.826040983011277	-0.19111089045559	154	1	0.0114942528735632	87	7781	22630	Ywhaq
ko04390	Hippo signaling pathway	0.826040983011277	-0.19111089045559	154	1	0.0114942528735632	87	7781	22630	Ywhaq
ko04932	Non-alcoholic fatty liver disease (NAFLD)	0.8319270697367	-0.184010498569456	157	1	0.0114942528735632	87	7781	67530	Uqcrb
mmu04932	Non-alcoholic fatty liver disease (NAFLD)	0.8319270697367	-0.184010498569456	157	1	0.0114942528735632	87	7781	67530	Uqcrb
ko04630	Jak-STAT signaling pathway	0.83946995186089	-0.174984596004599	161	1	0.0114942528735632	87	7781	54607	Socs6
mmu04630	Jak-STAT signaling pathway	0.83946995186089	-0.174984596004599	161	1	0.0114942528735632	87	7781	54607	Socs6
mmu05164	Influenza A	0.856894392528836	-0.154440597232272	171	1	0.0114942528735632	87	7781	103573	Xpo1
ko05164	Influenza A	0.856894392528836	-0.154440597232272	171	1	0.0114942528735632	87	7781	103573	Xpo1
mmu04022	cGMP-PKG signaling pathway	0.858530422470494	-0.152533162498457	172	1	0.0114942528735632	87	7781	72413	Kcnmb2
ko04022	cGMP-PKG signaling pathway	0.858530422470494	-0.152533162498457	172	1	0.0114942528735632	87	7781	72413	Kcnmb2
ko05152	Tuberculosis	0.864891686046617	-0.145150998333959	176	1	0.0114942528735632	87	7781	225326	Pik3c3
mmu05152	Tuberculosis	0.864891686046617	-0.145150998333959	176	1	0.0114942528735632	87	7781	225326	Pik3c3
ko00230	Purine metabolism	0.869476292787386	-0.139864210898913	179	1	0.0114942528735632	87	7781	14198	Fhit
mmu00230	Purine metabolism	0.869476292787386	-0.139864210898913	179	1	0.0114942528735632	87	7781	14198	Fhit
mmu05016	Huntington's disease	0.896346035850979	-0.109428739836973	199	1	0.0114942528735632	87	7781	67530	Uqcrb
ko05016	Huntington's disease	0.896346035850979	-0.109428739836973	199	1	0.0114942528735632	87	7781	67530	Uqcrb
ko05168	Herpes simplex infection	0.907650501413895	-0.0968958848149619	209	1	0.0114942528735632	87	7781	100043292	Gm4340
mmu05168	Herpes simplex infection	0.907650501413895	-0.0968958848149619	209	1	0.0114942528735632	87	7781	100043292	Gm4340
mmu01130	Biosynthesis of antibiotics	0.915809040674677	-0.0879474069202541	217	1	0.0114942528735632	87	7781	19895	Rpia
ko05166	HTLV-I infection	0.959971800023392	-0.0408513699273412	281	1	0.0114942528735632	87	7781	103573	Xpo1
mmu05166	HTLV-I infection	0.959971800023392	-0.0408513699273412	281	1	0.0114942528735632	87	7781	103573	Xpo1
mmu04740	Olfactory transduction	0.999787580009126	-0.00021244255519545	1091	3	0.0344827586206897	87	7781	258859,258733,258436	Olfr161,Olfr497,Olfr458
ko04740	Olfactory transduction	0.999787580009126	-0.00021244255519545	1091	3	0.0344827586206897	87	7781	258859,258733,258436	Olfr161,Olfr497,Olfr458
mmu04962	Vasopressin-regulated water reabsorption	0.999999999990493	-9.50698389549131e-12	43	0	0	87	7781
ko04962	Vasopressin-regulated water reabsorption	0.999999999990493	-9.50698389549131e-12	43	0	0	87	7781
mmu00531	Glycosaminoglycan degradation	0.999999999991	-8.99998261096755e-12	21	0	0	87	7781
ko00531	Glycosaminoglycan degradation	0.999999999991	-8.99998261096755e-12	21	0	0	87	7781
mmu03050	Proteasome	0.999999999992604	-7.3958396238417e-12	45	0	0	87	7781
ko03050	Proteasome	0.999999999992604	-7.3958396238417e-12	45	0	0	87	7781
mmu00450	Selenocompound metabolism	0.999999999998164	-1.83645853181446e-12	17	0	0	87	7781
ko00450	Selenocompound metabolism	0.999999999998164	-1.83645853181446e-12	17	0	0	87	7781
ko00785	Lipoic acid metabolism	0.999999999998872	-1.12750759398166e-12	3	0	0	87	7781
ko01220	Degradation of aromatic compounds	0.999999999998872	-1.12750759398166e-12	3	0	0	87	7781
mmu00785	Lipoic acid metabolism	0.999999999998872	-1.12750759398166e-12	3	0	0	87	7781
mmu01220	Degradation of aromatic compounds	0.999999999998872	-1.12750759398166e-12	3	0	0	87	7781
ko00780	Biotin metabolism	0.999999999998872	-1.12750759398166e-12	3	0	0	87	7781
mmu00780	Biotin metabolism	0.999999999998872	-1.12750759398166e-12	3	0	0	87	7781
ko02010	ABC transporters	1.00000000000082	8.16053655716723e-13	46	0	0	87	7781
mmu02010	ABC transporters	1.00000000000082	8.16053655716723e-13	46	0	0	87	7781
ko04922	Glucagon signaling pathway	1.00000000000303	3.02537361305011e-12	102	0	0	87	7781
mmu04922	Glucagon signaling pathway	1.00000000000303	3.02537361305011e-12	102	0	0	87	7781
mmu00330	Arginine and proline metabolism	1.00000000000307	3.07491068344221e-12	50	0	0	87	7781
ko00330	Arginine and proline metabolism	1.00000000000307	3.07491068344221e-12	50	0	0	87	7781
ko04930	Type II diabetes mellitus	1.00000000000307	3.07491068344221e-12	50	0	0	87	7781
mmu04930	Type II diabetes mellitus	1.00000000000307	3.07491068344221e-12	50	0	0	87	7781
ko00514	Other types of O-glycan biosynthesis	1.0000000000035	3.49814658190126e-12	31	0	0	87	7781
ko04710	Circadian rhythm	1.0000000000035	3.49814658190126e-12	31	0	0	87	7781
mmu04710	Circadian rhythm	1.0000000000035	3.49814658190126e-12	31	0	0	87	7781
mmu00514	Other types of O-glycan biosynthesis	1.0000000000035	3.49814658190126e-12	31	0	0	87	7781
mmu03410	Base excision repair	1.00000000000407	4.07073183504739e-12	35	0	0	87	7781
ko03410	Base excision repair	1.00000000000407	4.07073183504739e-12	35	0	0	87	7781
ko05143	African trypanosomiasis	1.00000000000407	4.07073183504739e-12	35	0	0	87	7781
ko03030	DNA replication	1.00000000000407	4.07073183504739e-12	35	0	0	87	7781
mmu03030	DNA replication	1.00000000000407	4.07073183504739e-12	35	0	0	87	7781
ko05340	Primary immunodeficiency	1.00000000000407	4.07073183504739e-12	35	0	0	87	7781
mmu05340	Primary immunodeficiency	1.00000000000407	4.07073183504739e-12	35	0	0	87	7781
mmu05143	African trypanosomiasis	1.00000000000407	4.07073183504739e-12	35	0	0	87	7781
mmu00100	Steroid biosynthesis	1.00000000000423	4.23367805991903e-12	19	0	0	87	7781
mmu00670	One carbon pool by folate	1.00000000000423	4.23367805991903e-12	19	0	0	87	7781
ko00670	One carbon pool by folate	1.00000000000423	4.23367805991903e-12	19	0	0	87	7781
ko00100	Steroid biosynthesis	1.00000000000423	4.23367805991903e-12	19	0	0	87	7781
mmu04621	NOD-like receptor signaling pathway	1.00000000000464	4.63653396627979e-12	58	0	0	87	7781
mmu05332	Graft-versus-host disease	1.00000000000464	4.63653396627979e-12	58	0	0	87	7781
ko05332	Graft-versus-host disease	1.00000000000464	4.63653396627979e-12	58	0	0	87	7781
ko04621	NOD-like receptor signaling pathway	1.00000000000464	4.63653396627979e-12	58	0	0	87	7781
mmu05210	Colorectal cancer	1.00000000000483	4.83129398780055e-12	64	0	0	87	7781
ko05210	Colorectal cancer	1.00000000000483	4.83129398780055e-12	64	0	0	87	7781
mmu04623	Cytosolic DNA-sensing pathway	1.00000000000483	4.83129398780055e-12	64	0	0	87	7781
ko04623	Cytosolic DNA-sensing pathway	1.00000000000483	4.83129398780055e-12	64	0	0	87	7781
mmu00524	Butirosin and neomycin biosynthesis	1.00000000000491	4.91293097952302e-12	5	0	0	87	7781
ko00524	Butirosin and neomycin biosynthesis	1.00000000000491	4.91293097952302e-12	5	0	0	87	7781
mmu00290	Valine, leucine and isoleucine biosynthesis	1.00000000000502	5.02485730650739e-12	4	0	0	87	7781
ko00740	Riboflavin metabolism	1.00000000000502	5.02485730650739e-12	4	0	0	87	7781
ko00290	Valine, leucine and isoleucine biosynthesis	1.00000000000502	5.02485730650739e-12	4	0	0	87	7781
mmu00730	Thiamine metabolism	1.00000000000502	5.02485730650739e-12	4	0	0	87	7781
ko00730	Thiamine metabolism	1.00000000000502	5.02485730650739e-12	4	0	0	87	7781
mmu00740	Riboflavin metabolism	1.00000000000502	5.02485730650739e-12	4	0	0	87	7781
mmu03022	Basal transcription factors	1.00000000000593	5.92767484882236e-12	44	0	0	87	7781
ko03022	Basal transcription factors	1.00000000000593	5.92767484882236e-12	44	0	0	87	7781
ko00512	Mucin type O-Glycan biosynthesis	1.00000000000619	6.18995730038124e-12	28	0	0	87	7781
mmu00512	Mucin type O-Glycan biosynthesis	1.00000000000619	6.18995730038124e-12	28	0	0	87	7781
mmu03440	Homologous recombination	1.00000000000619	6.18995730038124e-12	28	0	0	87	7781
ko03440	Homologous recombination	1.00000000000619	6.18995730038124e-12	28	0	0	87	7781
mmu05014	Amyotrophic lateral sclerosis (ALS)	1.00000000000637	6.36628210492696e-12	52	0	0	87	7781
ko05014	Amyotrophic lateral sclerosis (ALS)	1.00000000000637	6.36628210492696e-12	52	0	0	87	7781
ko00310	Lysine degradation	1.00000000000637	6.36628210492696e-12	52	0	0	87	7781
mmu05213	Endometrial cancer	1.00000000000637	6.36628210492696e-12	52	0	0	87	7781
mmu00310	Lysine degradation	1.00000000000637	6.36628210492696e-12	52	0	0	87	7781
ko05213	Endometrial cancer	1.00000000000637	6.36628210492696e-12	52	0	0	87	7781
mmu05132	Salmonella infection	1.00000000000653	6.53312851019523e-12	78	0	0	87	7781
ko05132	Salmonella infection	1.00000000000653	6.53312851019523e-12	78	0	0	87	7781
ko04972	Pancreatic secretion	1.00000000000669	6.68694979815737e-12	103	0	0	87	7781
ko05142	Chagas disease (American trypanosomiasis)	1.00000000000669	6.68694979815737e-12	103	0	0	87	7781
mmu04972	Pancreatic secretion	1.00000000000669	6.68694979815737e-12	103	0	0	87	7781
mmu05142	Chagas disease (American trypanosomiasis)	1.00000000000669	6.68694979815737e-12	103	0	0	87	7781
ko00520	Amino sugar and nucleotide sugar metabolism	1.00000000000711	7.11151974940241e-12	49	0	0	87	7781
ko04330	Notch signaling pathway	1.00000000000711	7.11151974940241e-12	49	0	0	87	7781
mmu00510	N-Glycan biosynthesis	1.00000000000711	7.11151974940241e-12	49	0	0	87	7781
mmu04330	Notch signaling pathway	1.00000000000711	7.11151974940241e-12	49	0	0	87	7781
ko00071	Fatty acid degradation	1.00000000000711	7.11151974940241e-12	49	0	0	87	7781
ko00510	N-Glycan biosynthesis	1.00000000000711	7.11151974940241e-12	49	0	0	87	7781
mmu00520	Amino sugar and nucleotide sugar metabolism	1.00000000000711	7.11151974940241e-12	49	0	0	87	7781
mmu05144	Malaria	1.00000000000711	7.11151974940241e-12	49	0	0	87	7781
ko05144	Malaria	1.00000000000711	7.11151974940241e-12	49	0	0	87	7781
mmu05030	Cocaine addiction	1.00000000000711	7.11151974940241e-12	49	0	0	87	7781
ko05030	Cocaine addiction	1.00000000000711	7.11151974940241e-12	49	0	0	87	7781
mmu00071	Fatty acid degradation	1.00000000000711	7.11151974940241e-12	49	0	0	87	7781
mmu00750	Vitamin B6 metabolism	1.00000000000715	7.14832716256368e-12	9	0	0	87	7781
ko00400	Phenylalanine, tyrosine and tryptophan biosynthesis	1.00000000000715	7.14832716256368e-12	9	0	0	87	7781
ko00750	Vitamin B6 metabolism	1.00000000000715	7.14832716256368e-12	9	0	0	87	7781
mmu00400	Phenylalanine, tyrosine and tryptophan biosynthesis	1.00000000000715	7.14832716256368e-12	9	0	0	87	7781
mmu00760	Nicotinate and nicotinamide metabolism	1.00000000000719	7.19159070065883e-12	33	0	0	87	7781
ko00760	Nicotinate and nicotinamide metabolism	1.00000000000719	7.19159070065883e-12	33	0	0	87	7781
mmu04923	Regulation of lipolysis in adipocytes	1.00000000000746	7.46314860136062e-12	57	0	0	87	7781
ko00472	D-Arginine and D-ornithine metabolism	1.00000000000772	7.72380250035898e-12	1	0	0	87	7781
mmu00472	D-Arginine and D-ornithine metabolism	1.00000000000772	7.72380250035898e-12	1	0	0	87	7781
mmu00770	Pantothenate and CoA biosynthesis	1.00000000000783	7.82921632702425e-12	18	0	0	87	7781
mmu00511	Other glycan degradation	1.00000000000783	7.82921632702425e-12	18	0	0	87	7781
ko00770	Pantothenate and CoA biosynthesis	1.00000000000783	7.82921632702425e-12	18	0	0	87	7781
ko00511	Other glycan degradation	1.00000000000783	7.82921632702425e-12	18	0	0	87	7781
mmu01040	Biosynthesis of unsaturated fatty acids	1.0000000000082	8.19642572283896e-12	27	0	0	87	7781
mmu00640	Propanoate metabolism	1.0000000000082	8.19642572283896e-12	27	0	0	87	7781
ko04744	Phototransduction	1.0000000000082	8.19642572283896e-12	27	0	0	87	7781
ko00053	Ascorbate and aldarate metabolism	1.0000000000082	8.19642572283896e-12	27	0	0	87	7781
ko01040	Biosynthesis of unsaturated fatty acids	1.0000000000082	8.19642572283896e-12	27	0	0	87	7781
ko00640	Propanoate metabolism	1.0000000000082	8.19642572283896e-12	27	0	0	87	7781
mmu04744	Phototransduction	1.0000000000082	8.19642572283896e-12	27	0	0	87	7781
mmu00053	Ascorbate and aldarate metabolism	1.0000000000082	8.19642572283896e-12	27	0	0	87	7781
ko04620	Toll-like receptor signaling pathway	1.00000000000856	8.56167151117972e-12	101	0	0	87	7781
mmu04620	Toll-like receptor signaling pathway	1.00000000000856	8.56167151117972e-12	101	0	0	87	7781
ko05212	Pancreatic cancer	1.00000000000913	9.12575645860219e-12	66	0	0	87	7781
ko00010	Glycolysis / Gluconeogenesis	1.00000000000913	9.12575645860219e-12	66	0	0	87	7781
mmu00010	Glycolysis / Gluconeogenesis	1.00000000000913	9.12575645860219e-12	66	0	0	87	7781
mmu04720	Long-term potentiation	1.00000000000913	9.12575645860219e-12	66	0	0	87	7781
mmu00970	Aminoacyl-tRNA biosynthesis	1.00000000000913	9.12575645860219e-12	66	0	0	87	7781
ko04720	Long-term potentiation	1.00000000000913	9.12575645860219e-12	66	0	0	87	7781
ko00970	Aminoacyl-tRNA biosynthesis	1.00000000000913	9.12575645860219e-12	66	0	0	87	7781
mmu05212	Pancreatic cancer	1.00000000000913	9.12575645860219e-12	66	0	0	87	7781
ko00232	Caffeine metabolism	1.00000000000972	9.71736888386701e-12	6	0	0	87	7781
mmu00460	Cyanoamino acid metabolism	1.00000000000972	9.71736888386701e-12	6	0	0	87	7781
ko00460	Cyanoamino acid metabolism	1.00000000000972	9.71736888386701e-12	6	0	0	87	7781
mmu00232	Caffeine metabolism	1.00000000000972	9.71736888386701e-12	6	0	0	87	7781
ko00061	Fatty acid biosynthesis	1.00000000000977	9.77065612330945e-12	14	0	0	87	7781
mmu00061	Fatty acid biosynthesis	1.00000000000977	9.77065612330945e-12	14	0	0	87	7781
ko05321	Inflammatory bowel disease (IBD)	1.00000000000982	9.81657687898591e-12	59	0	0	87	7781
mmu05321	Inflammatory bowel disease (IBD)	1.00000000000982	9.81657687898591e-12	59	0	0	87	7781
ko00561	Glycerolipid metabolism	1.00000000000982	9.81657687898591e-12	59	0	0	87	7781
mmu00561	Glycerolipid metabolism	1.00000000000982	9.81657687898591e-12	59	0	0	87	7781
mmu00020	Citrate cycle (TCA cycle)	1.00000000001031	1.03131928451706e-11	32	0	0	87	7781
ko00020	Citrate cycle (TCA cycle)	1.00000000001031	1.03131928451706e-11	32	0	0	87	7781
ko00130	Ubiquinone and other terpenoid-quinone biosynthesis	1.00000000001057	1.05698663773078e-11	11	0	0	87	7781
mmu00920	Sulfur metabolism	1.00000000001057	1.05698663773078e-11	11	0	0	87	7781
mmu00130	Ubiquinone and other terpenoid-quinone biosynthesis	1.00000000001057	1.05698663773078e-11	11	0	0	87	7781
ko00920	Sulfur metabolism	1.00000000001057	1.05698663773078e-11	11	0	0	87	7781
mmu00072	Synthesis and degradation of ketone bodies	1.00000000001057	1.05698663773078e-11	11	0	0	87	7781
ko00072	Synthesis and degradation of ketone bodies	1.00000000001057	1.05698663773078e-11	11	0	0	87	7781
ko00380	Tryptophan metabolism	1.00000000001062	1.06164760886313e-11	47	0	0	87	7781
mmu00380	Tryptophan metabolism	1.00000000001062	1.06164760886313e-11	47	0	0	87	7781
ko03430	Mismatch repair	1.00000000001091	1.09126423751884e-11	22	0	0	87	7781
mmu03430	Mismatch repair	1.00000000001091	1.09126423751884e-11	22	0	0	87	7781
ko03010	Ribosome	1.00000000001104	1.10438090942923e-11	145	0	0	87	7781
mmu03010	Ribosome	1.00000000001104	1.10438090942923e-11	145	0	0	87	7781
ko05160	Hepatitis C	1.00000000001145	1.14482774044139e-11	136	0	0	87	7781
mmu05160	Hepatitis C	1.00000000001145	1.14482774044139e-11	136	0	0	87	7781
mmu05150	Staphylococcus aureus infection	1.00000000001161	1.16074133015667e-11	51	0	0	87	7781
mmu01212	Fatty acid metabolism	1.00000000001161	1.16074133015667e-11	51	0	0	87	7781
ko05150	Staphylococcus aureus infection	1.00000000001161	1.16074133015667e-11	51	0	0	87	7781
mmu03460	Fanconi anemia pathway	1.00000000001161	1.16074133015667e-11	51	0	0	87	7781
mmu00983	Drug metabolism - other enzymes	1.00000000001161	1.16074133015667e-11	51	0	0	87	7781
ko01212	Fatty acid metabolism	1.00000000001161	1.16074133015667e-11	51	0	0	87	7781
ko00983	Drug metabolism - other enzymes	1.00000000001161	1.16074133015667e-11	51	0	0	87	7781
ko03460	Fanconi anemia pathway	1.00000000001161	1.16074133015667e-11	51	0	0	87	7781
mmu03020	RNA polymerase	1.00000000001206	1.20564192683675e-11	30	0	0	87	7781
mmu00630	Glyoxylate and dicarboxylate metabolism	1.00000000001206	1.20564192683675e-11	30	0	0	87	7781
ko03020	RNA polymerase	1.00000000001206	1.20564192683675e-11	30	0	0	87	7781
ko00630	Glyoxylate and dicarboxylate metabolism	1.00000000001206	1.20564192683675e-11	30	0	0	87	7781
ko00040	Pentose and glucuronate interconversions	1.00000000001274	1.27419516247562e-11	36	0	0	87	7781
mmu00040	Pentose and glucuronate interconversions	1.00000000001274	1.27419516247562e-11	36	0	0	87	7781
mmu00620	Pyruvate metabolism	1.00000000001276	1.27586993125068e-11	39	0	0	87	7781
ko00620	Pyruvate metabolism	1.00000000001276	1.27586993125068e-11	39	0	0	87	7781
ko04920	Adipocytokine signaling pathway	1.00000000001295	1.29481698974229e-11	72	0	0	87	7781
mmu04920	Adipocytokine signaling pathway	1.00000000001295	1.29481698974229e-11	72	0	0	87	7781
ko04971	Gastric acid secretion	1.0000000000131	1.30973019465307e-11	73	0	0	87	7781
mmu04971	Gastric acid secretion	1.0000000000131	1.30973019465307e-11	73	0	0	87	7781
mmu04961	Endocrine and other factor-regulated calcium reabsorption	1.00000000001327	1.32697211935134e-11	54	0	0	87	7781
ko04961	Endocrine and other factor-regulated calcium reabsorption	1.00000000001327	1.32697211935134e-11	54	0	0	87	7781
mmu00062	Fatty acid elongation	1.00000000001342	1.34210642881146e-11	26	0	0	87	7781
ko00062	Fatty acid elongation	1.00000000001342	1.34210642881146e-11	26	0	0	87	7781
mmu01210	2-Oxocarboxylic acid metabolism	1.00000000001385	1.38481807772289e-11	20	0	0	87	7781
ko01210	2-Oxocarboxylic acid metabolism	1.00000000001385	1.38481807772289e-11	20	0	0	87	7781
mmu00340	Histidine metabolism	1.00000000001398	1.39843840915415e-11	24	0	0	87	7781
mmu00360	Phenylalanine metabolism	1.00000000001398	1.39843840915415e-11	24	0	0	87	7781
mmu04977	Vitamin digestion and absorption	1.00000000001398	1.39843840915415e-11	24	0	0	87	7781
ko00534	Glycosaminoglycan biosynthesis - heparan sulfate / heparin	1.00000000001398	1.39843840915415e-11	24	0	0	87	7781
ko00900	Terpenoid backbone biosynthesis	1.00000000001398	1.39843840915415e-11	24	0	0	87	7781
mmu00534	Glycosaminoglycan biosynthesis - heparan sulfate / heparin	1.00000000001398	1.39843840915415e-11	24	0	0	87	7781
mmu05310	Asthma	1.00000000001398	1.39843840915415e-11	24	0	0	87	7781
mmu00900	Terpenoid backbone biosynthesis	1.00000000001398	1.39843840915415e-11	24	0	0	87	7781
ko00360	Phenylalanine metabolism	1.00000000001398	1.39843840915415e-11	24	0	0	87	7781
ko05310	Asthma	1.00000000001398	1.39843840915415e-11	24	0	0	87	7781
ko00340	Histidine metabolism	1.00000000001398	1.39843840915415e-11	24	0	0	87	7781
ko04977	Vitamin digestion and absorption	1.00000000001398	1.39843840915415e-11	24	0	0	87	7781
mmu04742	Taste transduction	1.00000000001446	1.4458941809872e-11	63	0	0	87	7781
ko04742	Taste transduction	1.00000000001446	1.4458941809872e-11	63	0	0	87	7781
mmu05217	Basal cell carcinoma	1.00000000001447	1.44726673837897e-11	55	0	0	87	7781
ko05217	Basal cell carcinoma	1.00000000001447	1.44726673837897e-11	55	0	0	87	7781
ko00280	Valine, leucine and isoleucine degradation	1.00000000001447	1.44726673837897e-11	55	0	0	87	7781
mmu00280	Valine, leucine and isoleucine degradation	1.00000000001447	1.44726673837897e-11	55	0	0	87	7781
mmu05031	Amphetamine addiction	1.0000000000147	1.46977695673766e-11	68	0	0	87	7781
ko04622	RIG-I-like receptor signaling pathway	1.0000000000147	1.46977695673766e-11	68	0	0	87	7781
mmu04622	RIG-I-like receptor signaling pathway	1.0000000000147	1.46977695673766e-11	68	0	0	87	7781
ko05031	Amphetamine addiction	1.0000000000147	1.46977695673766e-11	68	0	0	87	7781
mmu04530	Tight junction	1.00000000001491	1.49141578258995e-11	140	0	0	87	7781
ko04530	Tight junction	1.00000000001491	1.49141578258995e-11	140	0	0	87	7781
ko04024	cAMP signaling pathway	1.00000000001503	1.5027267628474e-11	198	0	0	87	7781
mmu04024	cAMP signaling pathway	1.00000000001503	1.5027267628474e-11	198	0	0	87	7781
mmu05330	Allograft rejection	1.00000000001519	1.51922020700496e-11	56	0	0	87	7781
ko05330	Allograft rejection	1.00000000001519	1.51922020700496e-11	56	0	0	87	7781
mmu04924	Renin secretion	1.00000000001543	1.54304541767696e-11	71	0	0	87	7781
mmu04918	Thyroid hormone synthesis	1.00000000001543	1.54304541767696e-11	71	0	0	87	7781
ko05320	Autoimmune thyroid disease	1.00000000001543	1.54304541767696e-11	71	0	0	87	7781
ko04924	Renin secretion	1.00000000001543	1.54304541767696e-11	71	0	0	87	7781
ko04918	Thyroid hormone synthesis	1.00000000001543	1.54304541767696e-11	71	0	0	87	7781
mmu05320	Autoimmune thyroid disease	1.00000000001543	1.54304541767696e-11	71	0	0	87	7781
ko00051	Fructose and mannose metabolism	1.00000000001564	1.56389014906987e-11	34	0	0	87	7781
mmu00051	Fructose and mannose metabolism	1.00000000001564	1.56389014906987e-11	34	0	0	87	7781
mmu04931	Insulin resistance	1.00000000001576	1.57602590223859e-11	113	0	0	87	7781
ko00790	Folate biosynthesis	1.00000000001626	1.62574943983072e-11	13	0	0	87	7781
mmu03450	Non-homologous end-joining	1.00000000001626	1.62574943983072e-11	13	0	0	87	7781
mmu00790	Folate biosynthesis	1.00000000001626	1.62574943983072e-11	13	0	0	87	7781
ko03450	Non-homologous end-joining	1.00000000001626	1.62574943983072e-11	13	0	0	87	7781
ko04612	Antigen processing and presentation	1.00000000001647	1.64668598954002e-11	83	0	0	87	7781
mmu04612	Antigen processing and presentation	1.00000000001647	1.64668598954002e-11	83	0	0	87	7781
mmu04146	Peroxisome	1.00000000001647	1.64668598954002e-11	83	0	0	87	7781
ko04146	Peroxisome	1.00000000001647	1.64668598954002e-11	83	0	0	87	7781
ko00350	Tyrosine metabolism	1.00000000001668	1.66774600458347e-11	40	0	0	87	7781
mmu04960	Aldosterone-regulated sodium reabsorption	1.00000000001668	1.66774600458347e-11	40	0	0	87	7781
ko04960	Aldosterone-regulated sodium reabsorption	1.00000000001668	1.66774600458347e-11	40	0	0	87	7781
ko04975	Fat digestion and absorption	1.00000000001668	1.66774600458347e-11	40	0	0	87	7781
mmu00350	Tyrosine metabolism	1.00000000001668	1.66774600458347e-11	40	0	0	87	7781
mmu04975	Fat digestion and absorption	1.00000000001668	1.66774600458347e-11	40	0	0	87	7781
mmu05219	Bladder cancer	1.00000000001703	1.70302168721423e-11	41	0	0	87	7781
ko00860	Porphyrin and chlorophyll metabolism	1.00000000001703	1.70302168721423e-11	41	0	0	87	7781
mmu00260	Glycine, serine and threonine metabolism	1.00000000001703	1.70302168721423e-11	41	0	0	87	7781
ko00270	Cysteine and methionine metabolism	1.00000000001703	1.70302168721423e-11	41	0	0	87	7781
mmu00270	Cysteine and methionine metabolism	1.00000000001703	1.70302168721423e-11	41	0	0	87	7781
ko00260	Glycine, serine and threonine metabolism	1.00000000001703	1.70302168721423e-11	41	0	0	87	7781
mmu00860	Porphyrin and chlorophyll metabolism	1.00000000001703	1.70302168721423e-11	41	0	0	87	7781
ko05219	Bladder cancer	1.00000000001703	1.70302168721423e-11	41	0	0	87	7781
ko03060	Protein export	1.00000000001773	1.77345335994398e-11	29	0	0	87	7781
mmu05216	Thyroid cancer	1.00000000001773	1.77345335994398e-11	29	0	0	87	7781
ko05216	Thyroid cancer	1.00000000001773	1.77345335994398e-11	29	0	0	87	7781
mmu03060	Protein export	1.00000000001773	1.77345335994398e-11	29	0	0	87	7781
ko00120	Primary bile acid biosynthesis	1.00000000001895	1.89496921544349e-11	16	0	0	87	7781
mmu00120	Primary bile acid biosynthesis	1.00000000001895	1.89496921544349e-11	16	0	0	87	7781
ko04320	Dorso-ventral axis formation	1.00000000001901	1.90148954743466e-11	25	0	0	87	7781
mmu04320	Dorso-ventral axis formation	1.00000000001901	1.90148954743466e-11	25	0	0	87	7781
mmu00563	Glycosylphosphatidylinositol(GPI)-anchor biosynthesis	1.00000000001901	1.90148954743466e-11	25	0	0	87	7781
ko00563	Glycosylphosphatidylinositol(GPI)-anchor biosynthesis	1.00000000001901	1.90148954743466e-11	25	0	0	87	7781
ko04970	Salivary secretion	1.00000000001933	1.93297974792527e-11	77	0	0	87	7781
ko04610	Complement and coagulation cascades	1.00000000001933	1.93297974792527e-11	77	0	0	87	7781
mmu04970	Salivary secretion	1.00000000001933	1.93297974792527e-11	77	0	0	87	7781
mmu04610	Complement and coagulation cascades	1.00000000001933	1.93297974792527e-11	77	0	0	87	7781
ko00603	Glycosphingolipid biosynthesis - globo series	1.00000000001986	1.98568476886454e-11	15	0	0	87	7781
mmu00604	Glycosphingolipid biosynthesis - ganglio series	1.00000000001986	1.98568476886454e-11	15	0	0	87	7781
mmu00603	Glycosphingolipid biosynthesis - globo series	1.00000000001986	1.98568476886454e-11	15	0	0	87	7781
ko00604	Glycosphingolipid biosynthesis - ganglio series	1.00000000001986	1.98568476886454e-11	15	0	0	87	7781
ko04261	Adrenergic signaling in cardiomyocytes	1.00000000002066	2.06592819958341e-11	152	0	0	87	7781
mmu04261	Adrenergic signaling in cardiomyocytes	1.00000000002066	2.06592819958341e-11	152	0	0	87	7781
mmu04122	Sulfur relay system	1.00000000002082	2.08217980258694e-11	10	0	0	87	7781
ko04122	Sulfur relay system	1.00000000002082	2.08217980258694e-11	10	0	0	87	7781
ko04340	Hedgehog signaling pathway	1.00000000002098	2.09795362279124e-11	48	0	0	87	7781
mmu04340	Hedgehog signaling pathway	1.00000000002098	2.09795362279124e-11	48	0	0	87	7781
mmu04925	Aldosterone synthesis and secretion	1.00000000002433	2.43299599901083e-11	86	0	0	87	7781
mmu04540	Gap junction	1.00000000002433	2.43299599901083e-11	86	0	0	87	7781
ko04540	Gap junction	1.00000000002433	2.43299599901083e-11	86	0	0	87	7781
ko04925	Aldosterone synthesis and secretion	1.00000000002433	2.43299599901083e-11	86	0	0	87	7781
ko04150	mTOR signaling pathway	1.00000000002595	2.59539896772139e-11	61	0	0	87	7781
mmu04150	mTOR signaling pathway	1.00000000002595	2.59539896772139e-11	61	0	0	87	7781
ko04210	Apoptosis	1.00000000002716	2.71618015076976e-11	81	0	0	87	7781
mmu04210	Apoptosis	1.00000000002716	2.71618015076976e-11	81	0	0	87	7781
ko04668	TNF signaling pathway	1.00000000002887	2.88658693502789e-11	110	0	0	87	7781
mmu04668	TNF signaling pathway	1.00000000002887	2.88658693502789e-11	110	0	0	87	7781
mmu00300	Lysine biosynthesis	1.00000000002905	2.90537744958384e-11	2	0	0	87	7781
ko00300	Lysine biosynthesis	1.00000000002905	2.90537744958384e-11	2	0	0	87	7781
mmu05322	Systemic lupus erythematosus	1.00000000002947	2.94733841129016e-11	147	0	0	87	7781
ko05322	Systemic lupus erythematosus	1.00000000002947	2.94733841129016e-11	147	0	0	87	7781
