# Supplementary material for: Brucella abortus modulates macrophage polarization and inflammatory response by targeting glutaminases through the NF-κB signaling pathway
Source: Front Immunol. 2023 May 31;14:1180837. doi: 10.3389/fimmu.2023.1180837 (PMC10266586; doi:10.3389/fimmu.2023.1180837)
Supplement: Supplementary file 1 [file DataSheet_1.zip › Raw Date-1/Figure4/Figure4/figure4D biological_process.xls]

TermID	Term	Enrichment	logP	Genes in Term	Target Genes in Term	Fraction of Targets in Term	Total Target Genes	Total Genes	Entrez Gene IDs	Gene Symbols
GO:0030534	adult behavior	1.18844359842285e-05	-11.3402809143801	165	11	0.0359477124183007	306	23383	93688,239250,13131,11994,14406,75409,20315,13490,74244,76965,231290	Klhl1,Slitrk6,Dab1,Pcdh15,Gabrg2,Slitrk5,Cxcl12,Drd3,Atg7,Slitrk1,Slc10a4
GO:0044708	single-organism behavior	2.06267754794072e-05	-10.7889205455985	437	18	0.0588235294117647	306	23383	93688,16412,15566,13853,239250,13131,11994,14406,53324,74342,75409,268890,13490,74244,76965,20315,16590,231290	Klhl1,Itgb1,Htr7,Epm2a,Slitrk6,Dab1,Pcdh15,Gabrg2,Nptx2,Lrrtm1,Slitrk5,Lsamp,Drd3,Atg7,Slitrk1,Cxcl12,Kit,Slc10a4
GO:0007610	behavior	0.000116077908334885	-9.0612489687195	592	20	0.065359477124183	306	23383	93688,16412,15566,13131,11994,14406,53324,74342,75409,13490,76965,20315,231290,239250,13853,11784,14660,268890,74244,16590	Klhl1,Itgb1,Htr7,Dab1,Pcdh15,Gabrg2,Nptx2,Lrrtm1,Slitrk5,Drd3,Slitrk1,Cxcl12,Slc10a4,Slitrk6,Epm2a,Apba2,Gls,Lsamp,Atg7,Kit
GO:0008354	germ cell migration	0.000118373582223149	-9.04166498352533	8	3	0.00980392156862745	306	23383	16412,20315,16590	Itgb1,Cxcl12,Kit
GO:0048589	developmental growth	0.000553740495957884	-7.49881439980796	382	14	0.0457516339869281	306	23383	20346,16412,81004,239250,751556,68861,11784,11994,13869,21923,76965,19647,50706,16795	Sema3a,Itgb1,Tbl1xr1,Slitrk6,Mir682,1190002N15Rik,Apba2,Pcdh15,Erbb4,Tnc,Slitrk1,Rbbp6,Postn,Large
GO:0060563	neuroepithelial cell differentiation	0.000557395934543556	-7.49223473654985	78	6	0.0196078431372549	306	23383	433899,239250,16590,11994,218756,12558	Grxcr1,Slitrk6,Kit,Pcdh15,Slc4a7,Cdh2
GO:0043129	surfactant homeostasis	0.000575859355181092	-7.45964710211679	13	3	0.00980392156862745	306	23383	13869,18783,20390	Erbb4,Pla2g4a,Sftpd
GO:0001913	T cell mediated cytotoxicity	0.000725832791201154	-7.22819088481601	14	3	0.00980392156862745	306	23383	667281,19370,670558	H60b,Raet1c,H60c
GO:0007626	locomotory behavior	0.000751435597608736	-7.19352505090167	223	10	0.0326797385620915	306	23383	93688,239250,13131,11994,11784,74342,268890,20315,74244,13490	Klhl1,Slitrk6,Dab1,Pcdh15,Apba2,Lrrtm1,Lsamp,Cxcl12,Atg7,Drd3
GO:0048875	chemical homeostasis within a tissue	0.000898533170123556	-7.01474693520054	15	3	0.00980392156862745	306	23383	13869,18783,20390	Erbb4,Pla2g4a,Sftpd
GO:0042267	natural killer cell mediated cytotoxicity	0.00156527895102377	-6.45969122740783	18	3	0.00980392156862745	306	23383	667281,19370,670558	H60b,Raet1c,H60c
GO:0042491	auditory receptor cell differentiation	0.00164892332419168	-6.40763273485345	39	4	0.0130718954248366	306	23383	433899,239250,11994,218756	Grxcr1,Slitrk6,Pcdh15,Slc4a7
GO:0002228	natural killer cell mediated immunity	0.00184087280226395	-6.2975154707727	19	3	0.00980392156862745	306	23383	667281,19370,670558	H60b,Raet1c,H60c
GO:0002065	columnar/cuboidal epithelial cell differentiation	0.00195747692333354	-6.23609891901502	134	7	0.0228758169934641	306	23383	433899,239250,16590,11994,22061,218756,12558	Grxcr1,Slitrk6,Kit,Pcdh15,Trp63,Slc4a7,Cdh2
GO:0008344	adult locomotory behavior	0.00203703599036828	-6.19625947357334	100	6	0.0196078431372549	306	23383	93688,20315,74244,239250,13131,11994	Klhl1,Cxcl12,Atg7,Slitrk6,Dab1,Pcdh15
GO:0007268	synaptic transmission	0.00211500926703103	-6.15869608491854	300	11	0.0359477124183007	306	23383	19276,72413,244310,15566,320405,11784,14406,75409,14660,13490,116838	Ptprn2,Kcnmb2,Dlgap2,Htr7,Cadps2,Apba2,Gabrg2,Slitrk5,Gls,Drd3,Rims2
GO:0007628	adult walking behavior	0.00217608795018265	-6.13022653252277	42	4	0.0130718954248366	306	23383	93688,74244,13131,11994	Klhl1,Atg7,Dab1,Pcdh15
GO:0090659	walking behavior	0.00217608795018265	-6.13022653252277	42	4	0.0130718954248366	306	23383	93688,74244,13131,11994	Klhl1,Atg7,Dab1,Pcdh15
GO:0035315	hair cell differentiation	0.0023748772022667	-6.042809547141	43	4	0.0130718954248366	306	23383	433899,239250,11994,218756	Grxcr1,Slitrk6,Pcdh15,Slc4a7
GO:0031099	regeneration	0.00254109030747147	-5.9751620351452	72	5	0.0163398692810458	306	23383	13869,21923,20315,751556,16795	Erbb4,Tnc,Cxcl12,Mir682,Large
GO:0040007	growth	0.00269684415692812	-5.91567302035464	452	14	0.0457516339869281	306	23383	20346,16412,81004,239250,751556,68861,11994,11784,13869,21923,76965,19647,50706,16795	Sema3a,Itgb1,Tbl1xr1,Slitrk6,Mir682,1190002N15Rik,Pcdh15,Apba2,Erbb4,Tnc,Slitrk1,Rbbp6,Postn,Large
GO:0060117	auditory receptor cell development	0.00323697778718436	-5.73311516622272	23	3	0.00980392156862745	306	23383	239250,11994,218756	Slitrk6,Pcdh15,Slc4a7
GO:0060004	reflex	0.00366390207496154	-5.60922655879336	24	3	0.00980392156862745	306	23383	13490,239250,11994	Drd3,Slitrk6,Pcdh15
GO:0060119	inner ear receptor cell development	0.00383512811212502	-5.56355243869089	49	4	0.0130718954248366	306	23383	433899,239250,11994,218756	Grxcr1,Slitrk6,Pcdh15,Slc4a7
GO:0035264	multicellular organism growth	0.00426518330281002	-5.45727012057751	116	6	0.0196078431372549	306	23383	76965,19647,81004,239250,11784,11994	Slitrk1,Rbbp6,Tbl1xr1,Slitrk6,Apba2,Pcdh15
GO:0051960	regulation of nervous system development	0.00427476881695711	-5.45502525596045	851	21	0.0686274509803922	306	23383	20346,16412,319922,15566,13131,74342,12558,19089,75409,13490,20315,76965,235106,16001,239250,338362,13605,13869,268890,16590,116838	Sema3a,Itgb1,Vwc2,Htr7,Dab1,Lrrtm1,Cdh2,Prkcsh,Slitrk5,Drd3,Cxcl12,Slitrk1,Ntm,Igf1r,Slitrk6,Ust,Ect2,Erbb4,Lsamp,Kit,Rims2
GO:0097067	cellular response to thyroid hormone stimulus	0.00453704135472858	-5.39548016334767	8	2	0.0065359477124183	306	23383	16601,16590	Klf9,Kit
GO:0048666	neuron development	0.00510046623936224	-5.27842332394757	698	18	0.0588235294117647	306	23383	93688,433899,20346,16412,13131,11994,218756,75409,20315,76965,50706,19892,234267,226251,16001,239250,21923,74244	Klhl1,Grxcr1,Sema3a,Itgb1,Dab1,Pcdh15,Slc4a7,Slitrk5,Cxcl12,Slitrk1,Postn,Rpe65,Gpm6a,Ablim1,Igf1r,Slitrk6,Tnc,Atg7
GO:0048699	generation of neurons	0.00514821645587291	-5.26910494353683	1392	30	0.0980392156862745	306	23383	93688,433899,20346,16412,319922,15566,13131,11994,218756,12558,19089,75409,20315,13490,76965,50706,235106,19892,234267,226251,16001,338362,239250,13605,268890,13869,21923,74244,16590,116838	Klhl1,Grxcr1,Sema3a,Itgb1,Vwc2,Htr7,Dab1,Pcdh15,Slc4a7,Cdh2,Prkcsh,Slitrk5,Cxcl12,Drd3,Slitrk1,Postn,Ntm,Rpe65,Gpm6a,Ablim1,Igf1r,Ust,Slitrk6,Ect2,Lsamp,Erbb4,Tnc,Atg7,Kit,Rims2
GO:0001894	tissue homeostasis	0.00540395459831761	-5.22062426041511	161	7	0.0228758169934641	306	23383	16412,13869,19226,18783,20390,11994,19892	Itgb1,Erbb4,Pth,Pla2g4a,Sftpd,Pcdh15,Rpe65
GO:0048199	vesicle targeting, to, from or within Golgi	0.00578309891570287	-5.15281559538674	9	2	0.0065359477124183	306	23383	89867,68861	Sec16b,1190002N15Rik
GO:0060740	prostate gland epithelium morphogenesis	0.00630383150762607	-5.06659765463495	29	3	0.00980392156862745	306	23383	21923,16001,22061	Tnc,Igf1r,Trp63
GO:0032467	positive regulation of cytokinesis	0.00693730873940112	-4.97084136938495	30	3	0.00980392156862745	306	23383	13490,16001,13605	Drd3,Igf1r,Ect2
GO:0002456	T cell mediated immunity	0.00693730873940112	-4.97084136938495	30	3	0.00980392156862745	306	23383	667281,19370,670558	H60b,Raet1c,H60c
GO:0060512	prostate gland morphogenesis	0.00693730873940112	-4.97084136938495	30	3	0.00980392156862745	306	23383	21923,16001,22061	Tnc,Igf1r,Trp63
GO:0051962	positive regulation of nervous system development	0.00742140777023588	-4.90338651335175	508	14	0.0457516339869281	306	23383	20346,16412,319922,16001,15566,239250,13131,13605,74342,75409,76965,20315,16590,116838	Sema3a,Itgb1,Vwc2,Igf1r,Htr7,Slitrk6,Dab1,Ect2,Lrrtm1,Slitrk5,Slitrk1,Cxcl12,Kit,Rims2
GO:0050808	synapse organization	0.00792236782330851	-4.83806515024825	132	6	0.0196078431372549	306	23383	234267,21923,13869,239250,74342,12558	Gpm6a,Tnc,Erbb4,Slitrk6,Lrrtm1,Cdh2
GO:0042246	tissue regeneration	0.00831405674799213	-4.78980761258055	32	3	0.00980392156862745	306	23383	13869,751556,16795	Erbb4,Mir682,Large
GO:0001964	startle response	0.00831405674799213	-4.78980761258055	32	3	0.00980392156862745	306	23383	13490,239250,11994	Drd3,Slitrk6,Pcdh15
GO:0061564	axon development	0.00854078458481594	-4.7629024036433	313	10	0.0326797385620915	306	23383	20346,16412,16001,226251,239250,75409,21923,74244,76965,20315	Sema3a,Itgb1,Igf1r,Ablim1,Slitrk6,Slitrk5,Tnc,Atg7,Slitrk1,Cxcl12
GO:0034776	response to histamine	0.00868400110456646	-4.74627289977051	11	2	0.0065359477124183	306	23383	13490,14406	Drd3,Gabrg2
GO:0043589	skin morphogenesis	0.00868400110456646	-4.74627289977051	11	2	0.0065359477124183	306	23383	12843,22061	Col1a2,Trp63
GO:0097066	response to thyroid hormone	0.00868400110456646	-4.74627289977051	11	2	0.0065359477124183	306	23383	16601,16590	Klf9,Kit
GO:0015718	monocarboxylic acid transport	0.00938082821623929	-4.66908722388753	98	5	0.0163398692810458	306	23383	18783,13490,20494,13723,231290	Pla2g4a,Drd3,Slc10a2,Emb,Slc10a4
GO:0016358	dendrite development	0.00938082821623929	-4.66908722388753	98	5	0.0163398692810458	306	23383	93688,75409,20346,16412,13131	Klhl1,Slitrk5,Sema3a,Itgb1,Dab1
GO:0007267	cell-cell signaling	0.00943612558593091	-4.66320980829139	523	14	0.0457516339869281	306	23383	19276,72413,244310,15566,320405,11784,14406,75409,19226,21923,14660,13490,116838,22061	Ptprn2,Kcnmb2,Dlgap2,Htr7,Cadps2,Apba2,Gabrg2,Slitrk5,Pth,Tnc,Gls,Drd3,Rims2,Trp63
GO:1903038	negative regulation of leukocyte cell-cell adhesion	0.0101842057305924	-4.58691721657676	100	5	0.0163398692810458	306	23383	20315,94212,20390,54607,208650	Cxcl12,Pag1,Sftpd,Socs6,Cblb
GO:0000380	alternative mRNA splicing, via spliceosome	0.0103313429589721	-4.57257299859178	12	2	0.0065359477124183	306	23383	56758,66880	Mbnl1,Rsrc1
GO:0007162	negative regulation of cell adhesion	0.010347350995784	-4.57102473446595	227	8	0.0261437908496732	306	23383	54607,13131,21923,20315,94212,50706,20390,208650	Socs6,Dab1,Tnc,Cxcl12,Pag1,Postn,Sftpd,Cblb
GO:0060249	anatomical structure homeostasis	0.0106058687380705	-4.54634777653928	228	8	0.0261437908496732	306	23383	13869,19226,16412,18783,20390,16795,11994,19892	Erbb4,Pth,Itgb1,Pla2g4a,Sftpd,Large,Pcdh15,Rpe65
GO:0001909	leukocyte mediated cytotoxicity	0.010660109188394	-4.5412466174832	35	3	0.00980392156862745	306	23383	667281,19370,670558	H60b,Raet1c,H60c
GO:0060113	inner ear receptor cell differentiation	0.0109778833048193	-4.51187263882355	66	4	0.0130718954248366	306	23383	433899,239250,11994,218756	Grxcr1,Slitrk6,Pcdh15,Slc4a7
GO:0022008	neurogenesis	0.0119112507062399	-4.43027188801004	1482	30	0.0980392156862745	306	23383	93688,433899,20346,16412,319922,15566,13131,11994,218756,12558,19089,75409,20315,13490,76965,50706,235106,19892,234267,226251,16001,338362,239250,13605,268890,13869,21923,74244,16590,116838	Klhl1,Grxcr1,Sema3a,Itgb1,Vwc2,Htr7,Dab1,Pcdh15,Slc4a7,Cdh2,Prkcsh,Slitrk5,Cxcl12,Drd3,Slitrk1,Postn,Ntm,Rpe65,Gpm6a,Ablim1,Igf1r,Ust,Slitrk6,Ect2,Lsamp,Erbb4,Tnc,Atg7,Kit,Rims2
GO:0031175	neuron projection development	0.0120366494465518	-4.41979916300008	539	14	0.0457516339869281	306	23383	93688,20346,234267,16412,16001,226251,239250,13131,75409,21923,74244,76965,20315,50706	Klhl1,Sema3a,Gpm6a,Itgb1,Igf1r,Ablim1,Slitrk6,Dab1,Slitrk5,Tnc,Atg7,Slitrk1,Cxcl12,Postn
GO:0042523	positive regulation of tyrosine phosphorylation of Stat5 protein	0.0121050672501216	-4.41413113304195	13	2	0.0065359477124183	306	23383	13869,16590	Erbb4,Kit
GO:0021932	hindbrain radial glia guided cell migration	0.0121050672501216	-4.41413113304195	13	2	0.0065359477124183	306	23383	16412,13131	Itgb1,Dab1
GO:0051965	positive regulation of synapse assembly	0.0121563804593296	-4.40990110634813	68	4	0.0130718954248366	306	23383	75409,76965,239250,74342	Slitrk5,Slitrk1,Slitrk6,Lrrtm1
GO:0030182	neuron differentiation	0.0124521538242328	-4.38586167310349	881	20	0.065359477124183	306	23383	93688,433899,20346,16412,15566,13131,11994,218756,75409,20315,76965,50706,19892,234267,226251,16001,239250,21923,13869,74244	Klhl1,Grxcr1,Sema3a,Itgb1,Htr7,Dab1,Pcdh15,Slc4a7,Slitrk5,Cxcl12,Slitrk1,Postn,Rpe65,Gpm6a,Ablim1,Igf1r,Slitrk6,Tnc,Erbb4,Atg7
GO:1904042	negative regulation of cystathionine beta-synthase activity	0.0130864303121801	-4.33617943967465	1	1	0.00326797385620915	306	23383	210009	Mtrr
GO:1904209	positive regulation of chemokine (C-C motif) ligand 2 secretion	0.0130864303121801	-4.33617943967465	1	1	0.00326797385620915	306	23383	50706	Postn
GO:0010554	neurotransmitter secretory pathway	0.0130864303121801	-4.33617943967465	1	1	0.00326797385620915	306	23383	19276	Ptprn2
GO:0039519	modulation by virus of host autophagy	0.0130864303121801	-4.33617943967465	1	1	0.00326797385620915	306	23383	74244	Atg7
GO:0061026	cardiac muscle tissue regeneration	0.0130864303121801	-4.33617943967465	1	1	0.00326797385620915	306	23383	13869	Erbb4
GO:0043418	homocysteine catabolic process	0.0130864303121801	-4.33617943967465	1	1	0.00326797385620915	306	23383	210009	Mtrr
GO:0051414	response to cortisol	0.0130864303121801	-4.33617943967465	1	1	0.00326797385620915	306	23383	16601	Klf9
GO:0090157	negative regulation of sphingolipid biosynthesis involved in cellular sphingolipid homeostasis	0.0130864303121801	-4.33617943967465	1	1	0.00326797385620915	306	23383	74244	Atg7
GO:1903045	neural crest cell migration involved in sympathetic nervous system development	0.0130864303121801	-4.33617943967465	1	1	0.00326797385620915	306	23383	20346	Sema3a
GO:2000299	negative regulation of Rho-dependent protein serine/threonine kinase activity	0.0130864303121801	-4.33617943967465	1	1	0.00326797385620915	306	23383	66917	Chordc1
GO:0006540	glutamate decarboxylation to succinate	0.0130864303121801	-4.33617943967465	1	1	0.00326797385620915	306	23383	14417	Gad2
GO:1904041	regulation of cystathionine beta-synthase activity	0.0130864303121801	-4.33617943967465	1	1	0.00326797385620915	306	23383	210009	Mtrr
GO:1904207	regulation of chemokine (C-C motif) ligand 2 secretion	0.0130864303121801	-4.33617943967465	1	1	0.00326797385620915	306	23383	50706	Postn
GO:0032254	establishment of secretory granule localization	0.0130864303121801	-4.33617943967465	1	1	0.00326797385620915	306	23383	208943	Myo5c
GO:0006880	intracellular sequestering of iron ion	0.0130864303121801	-4.33617943967465	1	1	0.00326797385620915	306	23383	14319	Fth1
GO:0015961	diadenosine polyphosphate catabolic process	0.0130864303121801	-4.33617943967465	1	1	0.00326797385620915	306	23383	14198	Fhit
GO:0039521	suppression by virus of host autophagy	0.0130864303121801	-4.33617943967465	1	1	0.00326797385620915	306	23383	74244	Atg7
GO:0060007	linear vestibuloocular reflex	0.0130864303121801	-4.33617943967465	1	1	0.00326797385620915	306	23383	239250	Slitrk6
GO:0002371	dendritic cell cytokine production	0.0130864303121801	-4.33617943967465	1	1	0.00326797385620915	306	23383	16590	Kit
GO:0021813	cell-cell adhesion involved in neuronal-glial interactions involved in cerebral cortex radial glia guided migration	0.0130864303121801	-4.33617943967465	1	1	0.00326797385620915	306	23383	13131	Dab1
GO:0097326	melanocyte adhesion	0.0130864303121801	-4.33617943967465	1	1	0.00326797385620915	306	23383	16590	Kit
GO:0015964	diadenosine triphosphate catabolic process	0.0130864303121801	-4.33617943967465	1	1	0.00326797385620915	306	23383	14198	Fhit
GO:0010481	epidermal cell division	0.0130864303121801	-4.33617943967465	1	1	0.00326797385620915	306	23383	22061	Trp63
GO:0060197	cloacal septation	0.0130864303121801	-4.33617943967465	1	1	0.00326797385620915	306	23383	22061	Trp63
GO:0007499	ectoderm and mesoderm interaction	0.0130864303121801	-4.33617943967465	1	1	0.00326797385620915	306	23383	22061	Trp63
GO:0007192	adenylate cyclase-activating serotonin receptor signaling pathway	0.0130864303121801	-4.33617943967465	1	1	0.00326797385620915	306	23383	15566	Htr7
GO:0071387	cellular response to cortisol stimulus	0.0130864303121801	-4.33617943967465	1	1	0.00326797385620915	306	23383	16601	Klf9
GO:0051038	negative regulation of transcription involved in meiotic cell cycle	0.0130864303121801	-4.33617943967465	1	1	0.00326797385620915	306	23383	56220	Zfp386
GO:0014844	myoblast proliferation involved in skeletal muscle regeneration	0.0130864303121801	-4.33617943967465	1	1	0.00326797385620915	306	23383	751556	Mir682
GO:0097577	sequestering of iron ion	0.0130864303121801	-4.33617943967465	1	1	0.00326797385620915	306	23383	14319	Fth1
GO:0051389	inactivation of MAPKK activity	0.0130864303121801	-4.33617943967465	1	1	0.00326797385620915	306	23383	16001	Igf1r
GO:0015962	diadenosine triphosphate metabolic process	0.0130864303121801	-4.33617943967465	1	1	0.00326797385620915	306	23383	14198	Fhit
GO:0060739	mesenchymal-epithelial cell signaling involved in prostate gland development	0.0130864303121801	-4.33617943967465	1	1	0.00326797385620915	306	23383	21923	Tnc
GO:0048812	neuron projection morphogenesis	0.013756534075351	-4.28624136226385	388	11	0.0359477124183007	306	23383	20346,16412,234267,226251,16001,239250,75409,20315,76965,74244,50706	Sema3a,Itgb1,Gpm6a,Ablim1,Igf1r,Slitrk6,Slitrk5,Cxcl12,Slitrk1,Atg7,Postn
GO:0007155	cell adhesion	0.0139236975794092	-4.27416302864477	891	20	0.065359477124183	306	23383	636808,16412,13131,11994,545646,12558,620292,241201,20315,50706,12565,208650,235106,17968,21923,230959,268890,13723,16590,16633	Cntnap5a,Itgb1,Dab1,Pcdh15,Gm13290,Cdh2,Cntnap5c,Cdh7,Cxcl12,Postn,Cdh9,Cblb,Ntm,Ncam2,Tnc,Ajap1,Lsamp,Emb,Kit,Klra2
GO:1903963	arachidonate transport	0.0140016063270743	-4.26858321830058	14	2	0.0065359477124183	306	23383	18783,13490	Pla2g4a,Drd3
GO:0050482	arachidonic acid secretion	0.0140016063270743	-4.26858321830058	14	2	0.0065359477124183	306	23383	18783,13490	Pla2g4a,Drd3
GO:0032309	icosanoid secretion	0.0140016063270743	-4.26858321830058	14	2	0.0065359477124183	306	23383	18783,13490	Pla2g4a,Drd3
GO:0018410	C-terminal protein amino acid modification	0.0140016063270743	-4.26858321830058	14	2	0.0065359477124183	306	23383	78933,74244	Agbl4,Atg7
GO:0050974	detection of mechanical stimulus involved in sensory perception	0.0143268753707079	-4.24561810901933	39	3	0.00980392156862745	306	23383	15566,16590,11994	Htr7,Kit,Pcdh15
GO:0042490	mechanoreceptor differentiation	0.0147493111811167	-4.21655889687208	72	4	0.0130718954248366	306	23383	433899,239250,11994,218756	Grxcr1,Slitrk6,Pcdh15,Slc4a7
GO:0022610	biological adhesion	0.0153629988844109	-4.17579333044893	900	20	0.065359477124183	306	23383	636808,16412,13131,11994,545646,12558,620292,241201,20315,50706,12565,208650,235106,17968,21923,230959,268890,13723,16590,16633	Cntnap5a,Itgb1,Dab1,Pcdh15,Gm13290,Cdh2,Cntnap5c,Cdh7,Cxcl12,Postn,Cdh9,Cblb,Ntm,Ncam2,Tnc,Ajap1,Lsamp,Emb,Kit,Klra2
GO:0007409	axonogenesis	0.0155135907133354	-4.16603881902403	293	9	0.0294117647058824	306	23383	20346,75409,16412,74244,76965,226251,20315,16001,239250	Sema3a,Slitrk5,Itgb1,Atg7,Slitrk1,Ablim1,Cxcl12,Igf1r,Slitrk6
GO:0001667	ameboidal-type cell migration	0.0174854637260351	-4.04638538745531	157	6	0.0196078431372549	306	23383	20346,16412,13869,20315,16590,22682	Sema3a,Itgb1,Erbb4,Cxcl12,Kit,Zfand5
GO:0048871	multicellular organismal homeostasis	0.017964724734971	-4.019345180829	251	8	0.0261437908496732	306	23383	16412,13869,19226,18783,20390,11994,22061,19892	Itgb1,Erbb4,Pth,Pla2g4a,Sftpd,Pcdh15,Trp63,Rpe65
GO:0098742	cell-cell adhesion via plasma-membrane adhesion molecules	0.01835847560275	-3.99766392540948	116	5	0.0163398692810458	306	23383	241201,13131,11994,12565,12558	Cdh7,Dab1,Pcdh15,Cdh9,Cdh2
GO:0001906	cell killing	0.0186230118433829	-3.98335726707835	43	3	0.00980392156862745	306	23383	667281,19370,670558	H60b,Raet1c,H60c
GO:0007399	nervous system development	0.0187546752942505	-3.97631220862133	1922	36	0.117647058823529	306	23383	93688,433899,20346,319922,11994,12558,19089,75409,79221,13490,76965,50706,234267,16001,13605,13869,21923,74244,69718,16590,16412,15566,13131,218756,20315,14013,19892,235106,22061,226251,18736,13853,239250,338362,268890,116838	Klhl1,Grxcr1,Sema3a,Vwc2,Pcdh15,Cdh2,Prkcsh,Slitrk5,Hdac9,Drd3,Slitrk1,Postn,Gpm6a,Igf1r,Ect2,Erbb4,Tnc,Atg7,Ipmk,Kit,Itgb1,Htr7,Dab1,Slc4a7,Cxcl12,Mecom,Rpe65,Ntm,Trp63,Ablim1,Pou1f1,Epm2a,Slitrk6,Ust,Lsamp,Rims2
GO:0048667	cell morphogenesis involved in neuron differentiation	0.0191021371697931	-3.95795505648274	355	10	0.0326797385620915	306	23383	20346,16412,226251,16001,239250,11994,75409,74244,20315,76965	Sema3a,Itgb1,Ablim1,Igf1r,Slitrk6,Pcdh15,Slitrk5,Atg7,Cxcl12,Slitrk1
GO:0030850	prostate gland development	0.0197964655952042	-3.92225186250833	44	3	0.00980392156862745	306	23383	21923,16001,22061	Tnc,Igf1r,Trp63
GO:0060322	head development	0.0201775492092738	-3.90318471794955	576	14	0.0457516339869281	306	23383	93688,20346,16412,16001,18736,13131,218756,12558,75409,13869,20315,74244,14013,22682	Klhl1,Sema3a,Itgb1,Igf1r,Pou1f1,Dab1,Slc4a7,Cdh2,Slitrk5,Erbb4,Cxcl12,Atg7,Mecom,Zfand5
GO:0021535	cell migration in hindbrain	0.0203934963019859	-3.89253923768845	17	2	0.0065359477124183	306	23383	16412,13131	Itgb1,Dab1
GO:0042522	regulation of tyrosine phosphorylation of Stat5 protein	0.0203934963019859	-3.89253923768845	17	2	0.0065359477124183	306	23383	13869,16590	Erbb4,Kit
GO:0002093	auditory receptor cell morphogenesis	0.0203934963019859	-3.89253923768845	17	2	0.0065359477124183	306	23383	239250,11994	Slitrk6,Pcdh15
GO:0050767	regulation of neurogenesis	0.0213007674085872	-3.8490121783436	753	17	0.0555555555555556	306	23383	20346,16412,319922,15566,13131,12558,19089,13490,20315,235106,16001,338362,13605,13869,268890,16590,116838	Sema3a,Itgb1,Vwc2,Htr7,Dab1,Cdh2,Prkcsh,Drd3,Cxcl12,Ntm,Igf1r,Ust,Ect2,Erbb4,Lsamp,Kit,Rims2
GO:0050807	regulation of synapse organization	0.0216012910387112	-3.83500219576749	121	5	0.0163398692810458	306	23383	75409,76965,239250,74342,12558	Slitrk5,Slitrk1,Slitrk6,Lrrtm1,Cdh2
GO:0007156	homophilic cell adhesion via plasma membrane adhesion molecules	0.0217878804865607	-3.82640140476303	81	4	0.0130718954248366	306	23383	241201,11994,12565,12558	Cdh7,Pcdh15,Cdh9,Cdh2
GO:0021537	telencephalon development	0.0224839688818003	-3.79495271785855	213	7	0.0228758169934641	306	23383	75409,20346,13869,20315,74244,13131,12558	Slitrk5,Sema3a,Erbb4,Cxcl12,Atg7,Dab1,Cdh2
GO:0050910	detection of mechanical stimulus involved in sensory perception of sound	0.022747023469805	-3.78332097863711	18	2	0.0065359477124183	306	23383	16590,11994	Kit,Pcdh15
GO:0006903	vesicle targeting	0.022747023469805	-3.78332097863711	18	2	0.0065359477124183	306	23383	89867,68861	Sec16b,1190002N15Rik
GO:0060284	regulation of cell development	0.0230033161977488	-3.77211689093547	939	20	0.065359477124183	306	23383	20346,16412,319922,15566,13131,12558,19089,13490,79221,20315,50706,235106,16001,338362,13605,13869,268890,74244,16590,116838	Sema3a,Itgb1,Vwc2,Htr7,Dab1,Cdh2,Prkcsh,Drd3,Hdac9,Cxcl12,Postn,Ntm,Igf1r,Ust,Ect2,Erbb4,Lsamp,Atg7,Kit,Rims2
GO:0007420	brain development	0.0240469770845988	-3.72774598327846	533	13	0.042483660130719	306	23383	93688,20346,16412,16001,18736,13131,218756,12558,75409,13869,20315,74244,14013	Klhl1,Sema3a,Itgb1,Igf1r,Pou1f1,Dab1,Slc4a7,Cdh2,Slitrk5,Erbb4,Cxcl12,Atg7,Mecom
GO:0051963	regulation of synapse assembly	0.0245193310512988	-3.70829345004408	84	4	0.0130718954248366	306	23383	75409,76965,239250,74342	Slitrk5,Slitrk1,Slitrk6,Lrrtm1
GO:1901571	fatty acid derivative transport	0.0252065706080971	-3.68065058003456	19	2	0.0065359477124183	306	23383	18783,13490	Pla2g4a,Drd3
GO:0009065	glutamine family amino acid catabolic process	0.0252065706080971	-3.68065058003456	19	2	0.0065359477124183	306	23383	14660,14417	Gls,Gad2
GO:0071715	icosanoid transport	0.0252065706080971	-3.68065058003456	19	2	0.0065359477124183	306	23383	18783,13490	Pla2g4a,Drd3
GO:0036017	response to erythropoietin	0.0260021583219222	-3.64957573202437	2	1	0.00326797385620915	306	23383	16590	Kit
GO:0036216	cellular response to stem cell factor stimulus	0.0260021583219222	-3.64957573202437	2	1	0.00326797385620915	306	23383	16590	Kit
GO:0035844	cloaca development	0.0260021583219222	-3.64957573202437	2	1	0.00326797385620915	306	23383	22061	Trp63
GO:0021812	neuronal-glial interaction involved in cerebral cortex radial glia guided migration	0.0260021583219222	-3.64957573202437	2	1	0.00326797385620915	306	23383	13131	Dab1
GO:0021551	central nervous system morphogenesis	0.0260021583219222	-3.64957573202437	2	1	0.00326797385620915	306	23383	13869	Erbb4
GO:0006233	dTDP biosynthetic process	0.0260021583219222	-3.64957573202437	2	1	0.00326797385620915	306	23383	21915	Dtymk
GO:1903944	negative regulation of hepatocyte apoptotic process	0.0260021583219222	-3.64957573202437	2	1	0.00326797385620915	306	23383	16001	Igf1r
GO:1900034	regulation of cellular response to heat	0.0260021583219222	-3.64957573202437	2	1	0.00326797385620915	306	23383	66917	Chordc1
GO:0051037	regulation of transcription involved in meiotic cell cycle	0.0260021583219222	-3.64957573202437	2	1	0.00326797385620915	306	23383	56220	Zfp386
GO:0010710	regulation of collagen catabolic process	0.0260021583219222	-3.64957573202437	2	1	0.00326797385620915	306	23383	16412	Itgb1
GO:0060529	squamous basal epithelial stem cell differentiation involved in prostate gland acinus development	0.0260021583219222	-3.64957573202437	2	1	0.00326797385620915	306	23383	22061	Trp63
GO:0050828	regulation of liquid surface tension	0.0260021583219222	-3.64957573202437	2	1	0.00326797385620915	306	23383	20390	Sftpd
GO:1903943	regulation of hepatocyte apoptotic process	0.0260021583219222	-3.64957573202437	2	1	0.00326797385620915	306	23383	16001	Igf1r
GO:0036018	cellular response to erythropoietin	0.0260021583219222	-3.64957573202437	2	1	0.00326797385620915	306	23383	16590	Kit
GO:0060118	vestibular receptor cell development	0.0260021583219222	-3.64957573202437	2	1	0.00326797385620915	306	23383	433899	Grxcr1
GO:0090158	endoplasmic reticulum membrane organization	0.0260021583219222	-3.64957573202437	2	1	0.00326797385620915	306	23383	71116	Stx18
GO:0021589	cerebellum structural organization	0.0260021583219222	-3.64957573202437	2	1	0.00326797385620915	306	23383	13131	Dab1
GO:0038162	erythropoietin-mediated signaling pathway	0.0260021583219222	-3.64957573202437	2	1	0.00326797385620915	306	23383	16590	Kit
GO:0060114	vestibular receptor cell differentiation	0.0260021583219222	-3.64957573202437	2	1	0.00326797385620915	306	23383	433899	Grxcr1
GO:2000366	positive regulation of STAT protein import into nucleus	0.0260021583219222	-3.64957573202437	2	1	0.00326797385620915	306	23383	13869	Erbb4
GO:0038109	Kit signaling pathway	0.0260021583219222	-3.64957573202437	2	1	0.00326797385620915	306	23383	16590	Kit
GO:0060374	mast cell differentiation	0.0260021583219222	-3.64957573202437	2	1	0.00326797385620915	306	23383	16590	Kit
GO:0090156	cellular sphingolipid homeostasis	0.0260021583219222	-3.64957573202437	2	1	0.00326797385620915	306	23383	74244	Atg7
GO:0060133	somatotropin secreting cell development	0.0260021583219222	-3.64957573202437	2	1	0.00326797385620915	306	23383	18736	Pou1f1
GO:0032762	mast cell cytokine production	0.0260021583219222	-3.64957573202437	2	1	0.00326797385620915	306	23383	16590	Kit
GO:0046881	positive regulation of follicle-stimulating hormone secretion	0.0260021583219222	-3.64957573202437	2	1	0.00326797385620915	306	23383	11480	Acvr2a
GO:0021577	hindbrain structural organization	0.0260021583219222	-3.64957573202437	2	1	0.00326797385620915	306	23383	13131	Dab1
GO:0032416	negative regulation of sodium:proton antiporter activity	0.0260021583219222	-3.64957573202437	2	1	0.00326797385620915	306	23383	13490	Drd3
GO:2000364	regulation of STAT protein import into nucleus	0.0260021583219222	-3.64957573202437	2	1	0.00326797385620915	306	23383	13869	Erbb4
GO:0050973	detection of mechanical stimulus involved in equilibrioception	0.0260021583219222	-3.64957573202437	2	1	0.00326797385620915	306	23383	11994	Pcdh15
GO:0097324	melanocyte migration	0.0260021583219222	-3.64957573202437	2	1	0.00326797385620915	306	23383	16590	Kit
GO:2000298	regulation of Rho-dependent protein serine/threonine kinase activity	0.0260021583219222	-3.64957573202437	2	1	0.00326797385620915	306	23383	66917	Chordc1
GO:0051412	response to corticosterone	0.0260021583219222	-3.64957573202437	2	1	0.00326797385620915	306	23383	15566	Htr7
GO:0046072	dTDP metabolic process	0.0260021583219222	-3.64957573202437	2	1	0.00326797385620915	306	23383	21915	Dtymk
GO:0036215	response to stem cell factor	0.0260021583219222	-3.64957573202437	2	1	0.00326797385620915	306	23383	16590	Kit
GO:0003407	neural retina development	0.026262781407557	-3.63960249768301	49	3	0.00980392156862745	306	23383	234267,218756,19892	Gpm6a,Slc4a7,Rpe65
GO:0009888	tissue development	0.0263477396212784	-3.63637279054801	1581	30	0.0980392156862745	306	23383	433899,20346,16412,11994,218756,12558,11480,20315,50706,19647,14013,22682,16795,22061,19892,234267,18783,56758,16001,751556,239250,81004,68861,83925,13869,51938,21923,74244,69718,16590	Grxcr1,Sema3a,Itgb1,Pcdh15,Slc4a7,Cdh2,Acvr2a,Cxcl12,Postn,Rbbp6,Mecom,Zfand5,Large,Trp63,Rpe65,Gpm6a,Pla2g4a,Mbnl1,Igf1r,Mir682,Slitrk6,Tbl1xr1,1190002N15Rik,Trps1,Erbb4,Ccdc39,Tnc,Atg7,Ipmk,Kit
GO:0048732	gland development	0.0266090060661766	-3.62650554658128	375	10	0.0326797385620915	306	23383	20346,16001,18736,12929,19089,51938,21923,13869,74244,22061	Sema3a,Igf1r,Pou1f1,Crkl,Prkcsh,Ccdc39,Tnc,Erbb4,Atg7,Trp63
GO:0051446	positive regulation of meiotic cell cycle	0.0277689790213664	-3.58383574386445	20	2	0.0065359477124183	306	23383	16001,230861	Igf1r,Eif4g3
GO:0048813	dendrite morphogenesis	0.0291284680271884	-3.53603930029013	51	3	0.00980392156862745	306	23383	20346,75409,16412	Sema3a,Slitrk5,Itgb1
GO:0009791	post-embryonic development	0.029153029117314	-3.53519645675374	131	5	0.0163398692810458	306	23383	433899,74244,14013,231225,14406	Grxcr1,Atg7,Mecom,Tapt1,Gabrg2
GO:0045778	positive regulation of ossification	0.0295127998464972	-3.52293121663916	89	4	0.0130718954248366	306	23383	11480,19226,15951,22061	Acvr2a,Pth,Ifi204,Trp63
GO:0008306	associative learning	0.0295127998464972	-3.52293121663916	89	4	0.0130718954248366	306	23383	16412,13490,16590,53324	Itgb1,Drd3,Kit,Nptx2
GO:0055123	digestive system development	0.0299888819243928	-3.50692856853031	132	5	0.0163398692810458	306	23383	51938,16001,16590,83925,22061	Ccdc39,Igf1r,Kit,Trps1,Trp63
GO:0006536	glutamate metabolic process	0.0304311540581849	-3.4922883907781	21	2	0.0065359477124183	306	23383	14660,14417	Gls,Gad2
GO:0007416	synapse assembly	0.0306208505846911	-3.48607411040912	52	3	0.00980392156862745	306	23383	234267,239250,12558	Gpm6a,Slitrk6,Cdh2
GO:0032465	regulation of cytokinesis	0.031666441547747	-3.45249778509349	91	4	0.0130718954248366	306	23383	13490,16001,13605,225326	Drd3,Igf1r,Ect2,Pik3c3
GO:0007266	Rho protein signal transduction	0.0321527715896661	-3.43725662393751	53	3	0.00980392156862745	306	23383	17207,12843,19226	Mcf2l,Col1a2,Pth
GO:0070830	bicellular tight junction assembly	0.0331900639790443	-3.40550472559184	22	2	0.0065359477124183	306	23383	16412,13605	Itgb1,Ect2
GO:0048532	anatomical structure arrangement	0.0331900639790443	-3.40550472559184	22	2	0.0065359477124183	306	23383	20346,13131	Sema3a,Dab1
GO:0042737	drug catabolic process	0.0337240917642705	-3.38954280788785	54	3	0.00980392156862745	306	23383	226564,13095,545288	Fmo4,Cyp2c29,Cyp2c67
GO:1990138	neuron projection extension	0.0337240917642705	-3.38954280788785	54	3	0.00980392156862745	306	23383	20346,16412,50706	Sema3a,Itgb1,Postn
GO:0051592	response to calcium ion	0.0339100931600209	-3.38404257557556	93	4	0.0130718954248366	306	23383	18783,72413,11994,13605	Pla2g4a,Kcnmb2,Pcdh15,Ect2
GO:0035023	regulation of Rho protein signal transduction	0.0339100931600209	-3.38404257557556	93	4	0.0130718954248366	306	23383	17207,16412,13605,12558	Mcf2l,Itgb1,Ect2,Cdh2
GO:0032990	cell part morphogenesis	0.0342216689173895	-3.37489624147384	619	14	0.0457516339869281	306	23383	20346,16412,234267,226251,16001,239250,76826,11994,75409,51938,76965,74244,20315,50706	Sema3a,Itgb1,Gpm6a,Ablim1,Igf1r,Slitrk6,Nubpl,Pcdh15,Slitrk5,Ccdc39,Slitrk1,Atg7,Cxcl12,Postn
GO:0030902	hindbrain development	0.0343938040030442	-3.36987884701623	137	5	0.0163398692810458	306	23383	93688,16412,74244,13131,218756	Klhl1,Itgb1,Atg7,Dab1,Slc4a7
GO:0030900	forebrain development	0.0346695140045707	-3.36189453713452	338	9	0.0294117647058824	306	23383	20346,18736,13131,12558,75409,13869,74244,20315,14013	Sema3a,Pou1f1,Dab1,Cdh2,Slitrk5,Erbb4,Atg7,Cxcl12,Mecom
GO:0050868	negative regulation of T cell activation	0.0350657809215189	-3.35052952655769	94	4	0.0130718954248366	306	23383	94212,20390,54607,208650	Pag1,Sftpd,Socs6,Cblb
GO:0072332	intrinsic apoptotic signaling pathway by p53 class mediator	0.0353346538812076	-3.34289110024013	55	3	0.00980392156862745	306	23383	14198,22061,15951	Fhit,Trp63,Ifi204
GO:0046426	negative regulation of JAK-STAT cascade	0.0360427388528787	-3.3230498543215	23	2	0.0065359477124183	306	23383	54607,13131	Socs6,Dab1
GO:0051350	negative regulation of lyase activity	0.0360427388528787	-3.3230498543215	23	2	0.0065359477124183	306	23383	13490,210009	Drd3,Mtrr
GO:0048485	sympathetic nervous system development	0.0360427388528787	-3.3230498543215	23	2	0.0065359477124183	306	23383	20346,22061	Sema3a,Trp63
GO:0031344	regulation of cell projection organization	0.0386244806891801	-3.25386898879493	571	13	0.042483660130719	306	23383	20346,234267,16412,16001,15566,338362,13131,12558,19089,20315,16590,235106,116838	Sema3a,Gpm6a,Itgb1,Igf1r,Htr7,Ust,Dab1,Cdh2,Prkcsh,Cxcl12,Kit,Ntm,Rims2
GO:0022037	metencephalon development	0.0386686538578289	-3.25272598498957	97	4	0.0130718954248366	306	23383	93688,74244,13131,218756	Klhl1,Atg7,Dab1,Slc4a7
GO:0050982	detection of mechanical stimulus	0.0386727893614766	-3.25261904352379	57	3	0.00980392156862745	306	23383	15566,16590,11994	Htr7,Kit,Pcdh15
GO:0044331	cell-cell adhesion mediated by cadherin	0.0387494035002787	-3.25063991684246	3	1	0.00326797385620915	306	23383	12558	Cdh2
GO:0006235	dTTP biosynthetic process	0.0387494035002787	-3.25063991684246	3	1	0.00326797385620915	306	23383	21915	Dtymk
GO:0048208	COPII vesicle coating	0.0387494035002787	-3.25063991684246	3	1	0.00326797385620915	306	23383	89867	Sec16b
GO:1904385	cellular response to angiotensin	0.0387494035002787	-3.25063991684246	3	1	0.00326797385620915	306	23383	16001	Igf1r
GO:0046077	dUDP metabolic process	0.0387494035002787	-3.25063991684246	3	1	0.00326797385620915	306	23383	21915	Dtymk
GO:0021856	hypothalamic tangential migration using cell-axon interactions	0.0387494035002787	-3.25063991684246	3	1	0.00326797385620915	306	23383	20346	Sema3a
GO:0010482	regulation of epidermal cell division	0.0387494035002787	-3.25063991684246	3	1	0.00326797385620915	306	23383	22061	Trp63
GO:1903237	negative regulation of leukocyte tethering or rolling	0.0387494035002787	-3.25063991684246	3	1	0.00326797385620915	306	23383	20315	Cxcl12
GO:0021828	gonadotrophin-releasing hormone neuronal migration to the hypothalamus	0.0387494035002787	-3.25063991684246	3	1	0.00326797385620915	306	23383	20346	Sema3a
GO:0007468	regulation of rhodopsin gene expression	0.0387494035002787	-3.25063991684246	3	1	0.00326797385620915	306	23383	19892	Rpe65
GO:0046940	nucleoside monophosphate phosphorylation	0.0387494035002787	-3.25063991684246	3	1	0.00326797385620915	306	23383	21915	Dtymk
GO:0090155	negative regulation of sphingolipid biosynthetic process	0.0387494035002787	-3.25063991684246	3	1	0.00326797385620915	306	23383	74244	Atg7
GO:0051385	response to mineralocorticoid	0.0387494035002787	-3.25063991684246	3	1	0.00326797385620915	306	23383	15566	Htr7
GO:0044805	late nucleophagy	0.0387494035002787	-3.25063991684246	3	1	0.00326797385620915	306	23383	74244	Atg7
GO:1904192	regulation of cholangiocyte apoptotic process	0.0387494035002787	-3.25063991684246	3	1	0.00326797385620915	306	23383	16001	Igf1r
GO:0014012	peripheral nervous system axon regeneration	0.0387494035002787	-3.25063991684246	3	1	0.00326797385620915	306	23383	21923	Tnc
GO:0060161	positive regulation of dopamine receptor signaling pathway	0.0387494035002787	-3.25063991684246	3	1	0.00326797385620915	306	23383	13490	Drd3
GO:0021824	cerebral cortex tangential migration using cell-axon interactions	0.0387494035002787	-3.25063991684246	3	1	0.00326797385620915	306	23383	20346	Sema3a
GO:0009212	pyrimidine deoxyribonucleoside triphosphate biosynthetic process	0.0387494035002787	-3.25063991684246	3	1	0.00326797385620915	306	23383	21915	Dtymk
GO:0007161	calcium-independent cell-matrix adhesion	0.0387494035002787	-3.25063991684246	3	1	0.00326797385620915	306	23383	16412	Itgb1
GO:0032278	positive regulation of gonadotropin secretion	0.0387494035002787	-3.25063991684246	3	1	0.00326797385620915	306	23383	11480	Acvr2a
GO:2000619	negative regulation of histone H4-K16 acetylation	0.0387494035002787	-3.25063991684246	3	1	0.00326797385620915	306	23383	74244	Atg7
GO:0042322	negative regulation of circadian sleep/wake cycle, REM sleep	0.0387494035002787	-3.25063991684246	3	1	0.00326797385620915	306	23383	15566	Htr7
GO:1902534	single-organism membrane invagination	0.0387494035002787	-3.25063991684246	3	1	0.00326797385620915	306	23383	74244	Atg7
GO:0015959	diadenosine polyphosphate metabolic process	0.0387494035002787	-3.25063991684246	3	1	0.00326797385620915	306	23383	14198	Fhit
GO:0048207	vesicle targeting, rough ER to cis-Golgi	0.0387494035002787	-3.25063991684246	3	1	0.00326797385620915	306	23383	89867	Sec16b
GO:0071492	cellular response to UV-A	0.0387494035002787	-3.25063991684246	3	1	0.00326797385620915	306	23383	17380	Mme
GO:0035701	hematopoietic stem cell migration	0.0387494035002787	-3.25063991684246	3	1	0.00326797385620915	306	23383	16590	Kit
GO:0097118	neuroligin clustering involved in postsynaptic membrane assembly	0.0387494035002787	-3.25063991684246	3	1	0.00326797385620915	306	23383	12558	Cdh2
GO:0009197	pyrimidine deoxyribonucleoside diphosphate biosynthetic process	0.0387494035002787	-3.25063991684246	3	1	0.00326797385620915	306	23383	21915	Dtymk
GO:0009196	pyrimidine deoxyribonucleoside diphosphate metabolic process	0.0387494035002787	-3.25063991684246	3	1	0.00326797385620915	306	23383	21915	Dtymk
GO:0009139	pyrimidine nucleoside diphosphate biosynthetic process	0.0387494035002787	-3.25063991684246	3	1	0.00326797385620915	306	23383	21915	Dtymk
GO:0016237	lysosomal microautophagy	0.0387494035002787	-3.25063991684246	3	1	0.00326797385620915	306	23383	74244	Atg7
GO:1904193	negative regulation of cholangiocyte apoptotic process	0.0387494035002787	-3.25063991684246	3	1	0.00326797385620915	306	23383	16001	Igf1r
GO:1902065	response to L-glutamate	0.0387494035002787	-3.25063991684246	3	1	0.00326797385620915	306	23383	16001	Igf1r
GO:0006227	dUDP biosynthetic process	0.0387494035002787	-3.25063991684246	3	1	0.00326797385620915	306	23383	21915	Dtymk
GO:0050883	musculoskeletal movement, spinal reflex action	0.0387494035002787	-3.25063991684246	3	1	0.00326797385620915	306	23383	13490	Drd3
GO:0035483	gastric emptying	0.0387494035002787	-3.25063991684246	3	1	0.00326797385620915	306	23383	13490	Drd3
GO:1903375	facioacoustic ganglion development	0.0387494035002787	-3.25063991684246	3	1	0.00326797385620915	306	23383	20346	Sema3a
GO:0035609	C-terminal protein deglutamylation	0.0387494035002787	-3.25063991684246	3	1	0.00326797385620915	306	23383	78933	Agbl4
GO:0046075	dTTP metabolic process	0.0387494035002787	-3.25063991684246	3	1	0.00326797385620915	306	23383	21915	Dtymk
GO:1990776	response to angiotensin	0.0387494035002787	-3.25063991684246	3	1	0.00326797385620915	306	23383	16001	Igf1r
GO:0090290	positive regulation of osteoclast proliferation	0.0387494035002787	-3.25063991684246	3	1	0.00326797385620915	306	23383	19226	Pth
GO:0034727	piecemeal microautophagy of nucleus	0.0387494035002787	-3.25063991684246	3	1	0.00326797385620915	306	23383	74244	Atg7
GO:0046666	retinal cell programmed cell death	0.0387494035002787	-3.25063991684246	3	1	0.00326797385620915	306	23383	218756	Slc4a7
GO:0061082	myeloid leukocyte cytokine production	0.0387494035002787	-3.25063991684246	3	1	0.00326797385620915	306	23383	16590	Kit
GO:0097477	lateral motor column neuron migration	0.0387494035002787	-3.25063991684246	3	1	0.00326797385620915	306	23383	13131	Dab1
GO:0048807	female genitalia morphogenesis	0.0387494035002787	-3.25063991684246	3	1	0.00326797385620915	306	23383	22061	Trp63
GO:0006543	glutamine catabolic process	0.0387494035002787	-3.25063991684246	3	1	0.00326797385620915	306	23383	14660	Gls
GO:0043403	skeletal muscle tissue regeneration	0.0389862694700919	-3.24454575971131	24	2	0.0065359477124183	306	23383	751556,16795	Mir682,Large
GO:0046677	response to antibiotic	0.0389862694700919	-3.24454575971131	24	2	0.0065359477124183	306	23383	18783,66880	Pla2g4a,Rsrc1
GO:0060384	innervation	0.0389862694700919	-3.24454575971131	24	2	0.0065359477124183	306	23383	20346,239250	Sema3a,Slitrk6
GO:0014059	regulation of dopamine secretion	0.0389862694700919	-3.24454575971131	24	2	0.0065359477124183	306	23383	13490,20315	Drd3,Cxcl12
GO:0010975	regulation of neuron projection development	0.0391589726268291	-3.24012569693392	457	11	0.0359477124183007	306	23383	20346,16412,16001,15566,338362,13131,12558,19089,20315,235106,116838	Sema3a,Itgb1,Igf1r,Htr7,Ust,Dab1,Cdh2,Prkcsh,Cxcl12,Ntm,Rims2
GO:0007612	learning	0.0401833561800371	-3.21430239446154	143	5	0.0163398692810458	306	23383	16412,13490,13853,16590,53324	Itgb1,Drd3,Epm2a,Kit,Nptx2
GO:0050803	regulation of synapse structure or activity	0.0414396660766671	-3.18351673905886	243	7	0.0228758169934641	306	23383	75409,76965,15566,239250,16590,74342,12558	Slitrk5,Slitrk1,Htr7,Slitrk6,Kit,Lrrtm1,Cdh2
GO:0008542	visual learning	0.0421655866792318	-3.16615087216091	59	3	0.00980392156862745	306	23383	16412,13490,16590	Itgb1,Drd3,Kit
GO:0021987	cerebral cortex development	0.0424755714463144	-3.15882615780506	100	4	0.0130718954248366	306	23383	20346,74244,13131,12558	Sema3a,Atg7,Dab1,Cdh2
GO:0002066	columnar/cuboidal epithelial cell development	0.0439694185924975	-3.12426091869928	60	3	0.00980392156862745	306	23383	239250,11994,218756	Slitrk6,Pcdh15,Slc4a7
GO:0022408	negative regulation of cell-cell adhesion	0.0443526006850558	-3.115583931922	147	5	0.0163398692810458	306	23383	20315,94212,20390,54607,208650	Cxcl12,Pag1,Sftpd,Socs6,Cblb
GO:0048745	smooth muscle tissue development	0.0451345582436751	-3.0981070677248	26	2	0.0065359477124183	306	23383	22682,22061	Zfand5,Trp63
GO:0042592	homeostatic process	0.0463026664151946	-3.07255572958718	1271	24	0.0784313725490196	306	23383	433899,53382,16412,11994,14319,218756,12558,19226,12308,13490,76965,20390,14013,16795,19892,22061,19276,18733,18783,16001,54607,13869,74244,16590	Grxcr1,Txnl1,Itgb1,Pcdh15,Fth1,Slc4a7,Cdh2,Pth,Calb2,Drd3,Slitrk1,Sftpd,Mecom,Large,Rpe65,Trp63,Ptprn2,Pirb,Pla2g4a,Igf1r,Socs6,Erbb4,Atg7,Kit
GO:0031345	negative regulation of cell projection organization	0.0476434167991042	-3.04401081584303	150	5	0.0163398692810458	306	23383	19089,20346,16412,13131,235106	Prkcsh,Sema3a,Itgb1,Dab1,Ntm
GO:0007632	visual behavior	0.047690693458479	-3.0430190058157	62	3	0.00980392156862745	306	23383	16412,13490,16590	Itgb1,Drd3,Kit
GO:0001678	cellular glucose homeostasis	0.047690693458479	-3.0430190058157	62	3	0.00980392156862745	306	23383	19276,16001,54607	Ptprn2,Igf1r,Socs6
GO:0009267	cellular response to starvation	0.0478688004567316	-3.03929133424281	104	4	0.0130718954248366	306	23383	74244,320405,71270,225326	Atg7,Cadps2,4933438K21Rik,Pik3c3
GO:0046425	regulation of JAK-STAT cascade	0.0478688004567316	-3.03929133424281	104	4	0.0130718954248366	306	23383	13869,54607,13131,16590	Erbb4,Socs6,Dab1,Kit
GO:0010837	regulation of keratinocyte proliferation	0.0483337919987622	-3.02962433564514	27	2	0.0065359477124183	306	23383	16601,22061	Klf9,Trp63
GO:0015721	bile acid and bile salt transport	0.0483337919987622	-3.02962433564514	27	2	0.0065359477124183	306	23383	20494,231290	Slc10a2,Slc10a4
GO:0045187	regulation of circadian sleep/wake cycle, sleep	0.0483337919987622	-3.02962433564514	27	2	0.0065359477124183	306	23383	13490,15566	Drd3,Htr7
GO:0043647	inositol phosphate metabolic process	0.0483337919987622	-3.02962433564514	27	2	0.0065359477124183	306	23383	69718,13853	Ipmk,Epm2a
GO:0030030	cell projection organization	0.0488516336050694	-3.01896745980235	897	18	0.0588235294117647	306	23383	93688,433899,20346,16412,13131,11994,75409,20315,76965,50706,234267,226251,16001,239250,51938,21923,74244,16590	Klhl1,Grxcr1,Sema3a,Itgb1,Dab1,Pcdh15,Slitrk5,Cxcl12,Slitrk1,Postn,Gpm6a,Ablim1,Igf1r,Slitrk6,Ccdc39,Tnc,Atg7,Kit
GO:0030155	regulation of cell adhesion	0.0489497779110719	-3.01696044707266	592	13	0.042483660130719	306	23383	16412,278672,64075,319922,54607,13131,21923,20315,94212,50706,20390,67931,208650	Itgb1,Duxbl1,Smoc1,Vwc2,Socs6,Dab1,Tnc,Cxcl12,Pag1,Postn,Sftpd,Serpini2,Cblb
GO:0045669	positive regulation of osteoblast differentiation	0.0496075939622159	-3.00361135289356	63	3	0.00980392156862745	306	23383	11480,15951,22061	Acvr2a,Ifi204,Trp63
GO:0098609	cell-cell adhesion	0.0501565030952612	-2.99260710009443	535	12	0.0392156862745098	306	23383	16412,13131,11994,545646,12558,268890,241201,20315,16590,12565,208650,235106	Itgb1,Dab1,Pcdh15,Gm13290,Cdh2,Lsamp,Cdh7,Cxcl12,Kit,Cdh9,Cblb,Ntm
GO:0015711	organic anion transport	0.0506022014320156	-2.98376019707353	308	8	0.0261437908496732	306	23383	18783,20494,218756,20513,207151,13490,13723,231290	Pla2g4a,Slc10a2,Slc4a7,Slc1a6,Slc22a19,Drd3,Emb,Slc10a4
GO:0046959	habituation	0.0513303565609963	-2.96947295598955	4	1	0.00326797385620915	306	23383	13853	Epm2a
GO:0036484	trunk neural crest cell migration	0.0513303565609963	-2.96947295598955	4	1	0.00326797385620915	306	23383	20346	Sema3a
GO:0021943	formation of radial glial scaffolds	0.0513303565609963	-2.96947295598955	4	1	0.00326797385620915	306	23383	16412	Itgb1
GO:0060005	vestibular reflex	0.0513303565609963	-2.96947295598955	4	1	0.00326797385620915	306	23383	239250	Slitrk6
GO:0061669	spontaneous neurotransmitter secretion	0.0513303565609963	-2.96947295598955	4	1	0.00326797385620915	306	23383	116838	Rims2
GO:0021747	cochlear nucleus development	0.0513303565609963	-2.96947295598955	4	1	0.00326797385620915	306	23383	218756	Slc4a7
GO:0000056	ribosomal small subunit export from nucleus	0.0513303565609963	-2.96947295598955	4	1	0.00326797385620915	306	23383	103573	Xpo1
GO:0033353	S-adenosylmethionine cycle	0.0513303565609963	-2.96947295598955	4	1	0.00326797385620915	306	23383	210009	Mtrr
GO:0090289	regulation of osteoclast proliferation	0.0513303565609963	-2.96947295598955	4	1	0.00326797385620915	306	23383	19226	Pth
GO:0039689	negative stranded viral RNA replication	0.0513303565609963	-2.96947295598955	4	1	0.00326797385620915	306	23383	74244	Atg7
GO:0035290	trunk segmentation	0.0513303565609963	-2.96947295598955	4	1	0.00326797385620915	306	23383	20346	Sema3a
GO:0044849	estrous cycle	0.0513303565609963	-2.96947295598955	4	1	0.00326797385620915	306	23383	16001	Igf1r
GO:0090325	regulation of locomotion involved in locomotory behavior	0.0513303565609963	-2.96947295598955	4	1	0.00326797385620915	306	23383	13490	Drd3
GO:0060126	somatotropin secreting cell differentiation	0.0513303565609963	-2.96947295598955	4	1	0.00326797385620915	306	23383	18736	Pou1f1
GO:0002669	positive regulation of T cell anergy	0.0513303565609963	-2.96947295598955	4	1	0.00326797385620915	306	23383	208650	Cblb
GO:0002913	positive regulation of lymphocyte anergy	0.0513303565609963	-2.96947295598955	4	1	0.00326797385620915	306	23383	208650	Cblb
GO:0009138	pyrimidine nucleoside diphosphate metabolic process	0.0513303565609963	-2.96947295598955	4	1	0.00326797385620915	306	23383	21915	Dtymk
GO:0097491	sympathetic neuron projection guidance	0.0513303565609963	-2.96947295598955	4	1	0.00326797385620915	306	23383	20346	Sema3a
GO:0021888	hypothalamus gonadotrophin-releasing hormone neuron development	0.0513303565609963	-2.96947295598955	4	1	0.00326797385620915	306	23383	20346	Sema3a
GO:0060160	negative regulation of dopamine receptor signaling pathway	0.0513303565609963	-2.96947295598955	4	1	0.00326797385620915	306	23383	13490	Drd3
GO:0006538	glutamate catabolic process	0.0513303565609963	-2.96947295598955	4	1	0.00326797385620915	306	23383	14417	Gad2
GO:0097476	spinal cord motor neuron migration	0.0513303565609963	-2.96947295598955	4	1	0.00326797385620915	306	23383	13131	Dab1
GO:0009189	deoxyribonucleoside diphosphate biosynthetic process	0.0513303565609963	-2.96947295598955	4	1	0.00326797385620915	306	23383	21915	Dtymk
GO:0021886	hypothalamus gonadotrophin-releasing hormone neuron differentiation	0.0513303565609963	-2.96947295598955	4	1	0.00326797385620915	306	23383	20346	Sema3a
GO:0072338	cellular lactam metabolic process	0.0513303565609963	-2.96947295598955	4	1	0.00326797385620915	306	23383	17380	Mme
GO:0046449	creatinine metabolic process	0.0513303565609963	-2.96947295598955	4	1	0.00326797385620915	306	23383	17380	Mme
GO:0098814	spontaneous synaptic transmission	0.0513303565609963	-2.96947295598955	4	1	0.00326797385620915	306	23383	116838	Rims2
GO:0035482	gastric motility	0.0513303565609963	-2.96947295598955	4	1	0.00326797385620915	306	23383	13490	Drd3
GO:1902897	regulation of postsynaptic density protein 95 clustering	0.0513303565609963	-2.96947295598955	4	1	0.00326797385620915	306	23383	12558	Cdh2
GO:0071866	negative regulation of apoptotic process in bone marrow	0.0513303565609963	-2.96947295598955	4	1	0.00326797385620915	306	23383	19226	Pth
GO:0044034	multi-organism biosynthetic process	0.0513303565609963	-2.96947295598955	4	1	0.00326797385620915	306	23383	74244	Atg7
GO:0071865	regulation of apoptotic process in bone marrow	0.0513303565609963	-2.96947295598955	4	1	0.00326797385620915	306	23383	19226	Pth
GO:0009211	pyrimidine deoxyribonucleoside triphosphate metabolic process	0.0513303565609963	-2.96947295598955	4	1	0.00326797385620915	306	23383	21915	Dtymk
GO:0008228	opsonization	0.0513303565609963	-2.96947295598955	4	1	0.00326797385620915	306	23383	20390	Sftpd
GO:0060447	bud outgrowth involved in lung branching	0.0513303565609963	-2.96947295598955	4	1	0.00326797385620915	306	23383	21923	Tnc
GO:0097475	motor neuron migration	0.0513303565609963	-2.96947295598955	4	1	0.00326797385620915	306	23383	13131	Dab1
GO:1902953	positive regulation of ER to Golgi vesicle-mediated transport	0.0513303565609963	-2.96947295598955	4	1	0.00326797385620915	306	23383	71116	Stx18
GO:0030242	pexophagy	0.0513303565609963	-2.96947295598955	4	1	0.00326797385620915	306	23383	225326	Pik3c3
GO:0036486	ventral trunk neural crest cell migration	0.0513303565609963	-2.96947295598955	4	1	0.00326797385620915	306	23383	20346	Sema3a
GO:0097490	sympathetic neuron projection extension	0.0513303565609963	-2.96947295598955	4	1	0.00326797385620915	306	23383	20346	Sema3a
GO:0035640	exploration behavior	0.0516128306324499	-2.96398498173668	28	2	0.0065359477124183	306	23383	268890,74342	Lsamp,Lrrtm1
GO:0048858	cell projection morphogenesis	0.0522204330015208	-2.9522814238742	598	13	0.042483660130719	306	23383	20346,16412,234267,226251,16001,239250,11994,75409,51938,76965,74244,20315,50706	Sema3a,Itgb1,Gpm6a,Ablim1,Igf1r,Slitrk6,Pcdh15,Slitrk5,Ccdc39,Slitrk1,Atg7,Cxcl12,Postn
GO:0097193	intrinsic apoptotic signaling pathway	0.0534416654827607	-2.92916458476856	155	5	0.0163398692810458	306	23383	12046,66593,14198,22061,15951	Bcl2a1c,Diablo,Fhit,Trp63,Ifi204
GO:1901606	alpha-amino acid catabolic process	0.0535524710921347	-2.92709333764167	65	3	0.00980392156862745	306	23383	14660,14417,210009	Gls,Gad2,Mtrr
GO:0022029	telencephalon cell migration	0.0535524710921347	-2.92709333764167	65	3	0.00980392156862745	306	23383	20346,20315,13131	Sema3a,Cxcl12,Dab1
GO:0021879	forebrain neuron differentiation	0.0535524710921347	-2.92709333764167	65	3	0.00980392156862745	306	23383	20346,13869,74244	Sema3a,Erbb4,Atg7
GO:0042749	regulation of circadian sleep/wake cycle	0.0549690527922449	-2.90098492861614	29	2	0.0065359477124183	306	23383	13490,15566	Drd3,Htr7
GO:0019369	arachidonic acid metabolic process	0.0555798324131451	-2.88993486990901	66	3	0.00980392156862745	306	23383	13095,18783,545288	Cyp2c29,Pla2g4a,Cyp2c67
GO:0009913	epidermal cell differentiation	0.0558708902909515	-2.88471178059327	157	5	0.0163398692810458	306	23383	433899,239250,11994,22061,218756	Grxcr1,Slitrk6,Pcdh15,Trp63,Slc4a7
GO:0034111	negative regulation of homotypic cell-cell adhesion	0.0566353887514398	-2.87112124619764	110	4	0.0130718954248366	306	23383	94212,20390,54607,208650	Pag1,Sftpd,Socs6,Cblb
GO:0008544	epidermis development	0.0566983038534618	-2.8700109830969	261	7	0.0228758169934641	306	23383	433899,16001,239250,11994,83925,22061,218756	Grxcr1,Igf1r,Slitrk6,Pcdh15,Trps1,Trp63,Slc4a7
GO:0051094	positive regulation of developmental process	0.0570392599406475	-2.86401547735284	1235	23	0.0751633986928105	306	23383	20346,16412,319922,15566,13131,74342,75409,11480,19226,20315,76965,79221,14013,208650,22061,16001,18736,239250,13605,13869,16590,15951,116838	Sema3a,Itgb1,Vwc2,Htr7,Dab1,Lrrtm1,Slitrk5,Acvr2a,Pth,Cxcl12,Slitrk1,Hdac9,Mecom,Cblb,Trp63,Igf1r,Pou1f1,Slitrk6,Ect2,Erbb4,Kit,Ifi204,Rims2
GO:0030183	B cell differentiation	0.0581748639060364	-2.84430190918566	111	4	0.0130718954248366	306	23383	79221,18736,16590,545646	Hdac9,Pou1f1,Kit,Gm13290
GO:0010824	regulation of centrosome duplication	0.0583998916529114	-2.84044124440804	30	2	0.0065359477124183	306	23383	66917,103573	Chordc1,Xpo1
GO:0010623	developmental programmed cell death	0.0583998916529114	-2.84044124440804	30	2	0.0065359477124183	306	23383	16590,218756	Kit,Slc4a7
GO:0042771	intrinsic apoptotic signaling pathway in response to DNA damage by p53 class mediator	0.0583998916529114	-2.84044124440804	30	2	0.0065359477124183	306	23383	22061,15951	Trp63,Ifi204
GO:0021680	cerebellar Purkinje cell layer development	0.0583998916529114	-2.84044124440804	30	2	0.0065359477124183	306	23383	93688,74244	Klhl1,Atg7
GO:0043297	apical junction assembly	0.0583998916529114	-2.84044124440804	30	2	0.0065359477124183	306	23383	16412,13605	Itgb1,Ect2
GO:0046942	carboxylic acid transport	0.0596809171871866	-2.81874295478672	211	6	0.0196078431372549	306	23383	20513,18783,13490,20494,13723,231290	Slc1a6,Pla2g4a,Drd3,Slc10a2,Emb,Slc10a4
GO:0051785	positive regulation of nuclear division	0.0597427803133381	-2.81770692704717	68	3	0.00980392156862745	306	23383	13490,16001,230861	Drd3,Igf1r,Eif4g3
GO:0021885	forebrain cell migration	0.0597427803133381	-2.81770692704717	68	3	0.00980392156862745	306	23383	20346,20315,13131	Sema3a,Cxcl12,Dab1
GO:0019725	cellular homeostasis	0.0610449482932875	-2.79614482888785	613	13	0.042483660130719	306	23383	19276,433899,16412,53382,16001,54607,14319,218756,12308,19226,13490,74244,16795	Ptprn2,Grxcr1,Itgb1,Txnl1,Igf1r,Socs6,Fth1,Slc4a7,Calb2,Pth,Drd3,Atg7,Large
GO:0015849	organic acid transport	0.0618889536120482	-2.78241357059551	213	6	0.0196078431372549	306	23383	20513,18783,13490,20494,13723,231290	Slc1a6,Pla2g4a,Drd3,Slc10a2,Emb,Slc10a4
GO:0019373	epoxygenase P450 pathway	0.0619028339735251	-2.7821893172455	31	2	0.0065359477124183	306	23383	13095,545288	Cyp2c29,Cyp2c67
GO:0045686	negative regulation of glial cell differentiation	0.0619028339735251	-2.7821893172455	31	2	0.0065359477124183	306	23383	13490,13131	Drd3,Dab1
GO:0060122	inner ear receptor stereocilium organization	0.0619028339735251	-2.7821893172455	31	2	0.0065359477124183	306	23383	433899,11994	Grxcr1,Pcdh15
GO:0050768	negative regulation of neurogenesis	0.062467048723701	-2.77311608169012	267	7	0.0228758169934641	306	23383	19089,20346,16412,13869,13490,13131,235106	Prkcsh,Sema3a,Itgb1,Erbb4,Drd3,Dab1,Ntm
GO:0006537	glutamate biosynthetic process	0.0637471798205204	-2.75283033403162	5	1	0.00326797385620915	306	23383	14660	Gls
GO:0009052	pentose-phosphate shunt, non-oxidative branch	0.0637471798205204	-2.75283033403162	5	1	0.00326797385620915	306	23383	19895	Rpia
GO:0008635	activation of cysteine-type endopeptidase activity involved in apoptotic process by cytochrome c	0.0637471798205204	-2.75283033403162	5	1	0.00326797385620915	306	23383	66593	Diablo
GO:0031394	positive regulation of prostaglandin biosynthetic process	0.0637471798205204	-2.75283033403162	5	1	0.00326797385620915	306	23383	18783	Pla2g4a
GO:0032252	secretory granule localization	0.0637471798205204	-2.75283033403162	5	1	0.00326797385620915	306	23383	208943	Myo5c
GO:0021636	trigeminal nerve morphogenesis	0.0637471798205204	-2.75283033403162	5	1	0.00326797385620915	306	23383	20346	Sema3a
GO:0060513	prostatic bud formation	0.0637471798205204	-2.75283033403162	5	1	0.00326797385620915	306	23383	22061	Trp63
GO:0051238	sequestering of metal ion	0.0637471798205204	-2.75283033403162	5	1	0.00326797385620915	306	23383	14319	Fth1
GO:0060157	urinary bladder development	0.0637471798205204	-2.75283033403162	5	1	0.00326797385620915	306	23383	22061	Trp63
GO:1901166	neural crest cell migration involved in autonomic nervous system development	0.0637471798205204	-2.75283033403162	5	1	0.00326797385620915	306	23383	20346	Sema3a
GO:1990564	protein polyufmylation	0.0637471798205204	-2.75283033403162	5	1	0.00326797385620915	306	23383	67890	Ufm1
GO:0030205	dermatan sulfate metabolic process	0.0637471798205204	-2.75283033403162	5	1	0.00326797385620915	306	23383	319901	Dsel
GO:0061551	trigeminal ganglion development	0.0637471798205204	-2.75283033403162	5	1	0.00326797385620915	306	23383	20346	Sema3a
GO:0007256	activation of JNKK activity	0.0637471798205204	-2.75283033403162	5	1	0.00326797385620915	306	23383	26390	Mapkbp1
GO:0046655	folic acid metabolic process	0.0637471798205204	-2.75283033403162	5	1	0.00326797385620915	306	23383	210009	Mtrr
GO:0002551	mast cell chemotaxis	0.0637471798205204	-2.75283033403162	5	1	0.00326797385620915	306	23383	16590	Kit
GO:0039703	RNA replication	0.0637471798205204	-2.75283033403162	5	1	0.00326797385620915	306	23383	74244	Atg7
GO:0050847	progesterone receptor signaling pathway	0.0637471798205204	-2.75283033403162	5	1	0.00326797385620915	306	23383	16601	Klf9
GO:0060666	dichotomous subdivision of terminal units involved in salivary gland branching	0.0637471798205204	-2.75283033403162	5	1	0.00326797385620915	306	23383	20346	Sema3a
GO:0001302	replicative cell aging	0.0637471798205204	-2.75283033403162	5	1	0.00326797385620915	306	23383	22061	Trp63
GO:0000715	nucleotide-excision repair, DNA damage recognition	0.0637471798205204	-2.75283033403162	5	1	0.00326797385620915	306	23383	19359	Rad23b
GO:0003356	regulation of cilium beat frequency	0.0637471798205204	-2.75283033403162	5	1	0.00326797385620915	306	23383	51938	Ccdc39
GO:1990592	protein K69-linked ufmylation	0.0637471798205204	-2.75283033403162	5	1	0.00326797385620915	306	23383	67890	Ufm1
GO:0032962	positive regulation of inositol trisphosphate biosynthetic process	0.0637471798205204	-2.75283033403162	5	1	0.00326797385620915	306	23383	18736	Pou1f1
GO:0021637	trigeminal nerve structural organization	0.0637471798205204	-2.75283033403162	5	1	0.00326797385620915	306	23383	20346	Sema3a
GO:2000809	positive regulation of synaptic vesicle clustering	0.0637471798205204	-2.75283033403162	5	1	0.00326797385620915	306	23383	12558	Cdh2
GO:0090241	negative regulation of histone H4 acetylation	0.0637471798205204	-2.75283033403162	5	1	0.00326797385620915	306	23383	74244	Atg7
GO:0035469	determination of pancreatic left/right asymmetry	0.0637471798205204	-2.75283033403162	5	1	0.00326797385620915	306	23383	51938	Ccdc39
GO:2000618	regulation of histone H4-K16 acetylation	0.0637471798205204	-2.75283033403162	5	1	0.00326797385620915	306	23383	74244	Atg7
GO:0000055	ribosomal large subunit export from nucleus	0.0637471798205204	-2.75283033403162	5	1	0.00326797385620915	306	23383	103573	Xpo1
GO:0043084	penile erection	0.0637471798205204	-2.75283033403162	5	1	0.00326797385620915	306	23383	11480	Acvr2a
GO:0039694	viral RNA genome replication	0.0637471798205204	-2.75283033403162	5	1	0.00326797385620915	306	23383	74244	Atg7
GO:0014063	negative regulation of serotonin secretion	0.0637471798205204	-2.75283033403162	5	1	0.00326797385620915	306	23383	15566	Htr7
GO:0021855	hypothalamus cell migration	0.0637471798205204	-2.75283033403162	5	1	0.00326797385620915	306	23383	20346	Sema3a
GO:0071455	cellular response to hyperoxia	0.0637471798205204	-2.75283033403162	5	1	0.00326797385620915	306	23383	74244	Atg7
GO:0002238	response to molecule of fungal origin	0.0637471798205204	-2.75283033403162	5	1	0.00326797385620915	306	23383	207151	Slc22a19
GO:0061550	cranial ganglion development	0.0637471798205204	-2.75283033403162	5	1	0.00326797385620915	306	23383	20346	Sema3a
GO:0007195	adenylate cyclase-inhibiting dopamine receptor signaling pathway	0.0637471798205204	-2.75283033403162	5	1	0.00326797385620915	306	23383	13490	Drd3
GO:2001280	positive regulation of unsaturated fatty acid biosynthetic process	0.0637471798205204	-2.75283033403162	5	1	0.00326797385620915	306	23383	18783	Pla2g4a
GO:0009202	deoxyribonucleoside triphosphate biosynthetic process	0.0637471798205204	-2.75283033403162	5	1	0.00326797385620915	306	23383	21915	Dtymk
GO:0035610	protein side chain deglutamylation	0.0637471798205204	-2.75283033403162	5	1	0.00326797385620915	306	23383	78933	Agbl4
GO:2000271	positive regulation of fibroblast apoptotic process	0.0637471798205204	-2.75283033403162	5	1	0.00326797385620915	306	23383	22061	Trp63
GO:0036295	cellular response to increased oxygen levels	0.0637471798205204	-2.75283033403162	5	1	0.00326797385620915	306	23383	74244	Atg7
GO:0017144	drug metabolic process	0.0640477498648827	-2.74812638217168	70	3	0.00980392156862745	306	23383	226564,13095,545288	Fmo4,Cyp2c29,Cyp2c67
GO:0008593	regulation of Notch signaling pathway	0.0640477498648827	-2.74812638217168	70	3	0.00980392156862745	306	23383	50706,16590,22061	Postn,Kit,Trp63
GO:0045664	regulation of neuron differentiation	0.0641962250535393	-2.7458108698041	618	13	0.042483660130719	306	23383	20346,16412,319922,16001,15566,338362,13131,13605,12558,19089,20315,235106,116838	Sema3a,Itgb1,Vwc2,Igf1r,Htr7,Ust,Dab1,Ect2,Cdh2,Prkcsh,Cxcl12,Ntm,Rims2
GO:0009582	detection of abiotic stimulus	0.0645543181139903	-2.74024826828026	115	4	0.0130718954248366	306	23383	15566,16590,11994,19892	Htr7,Kit,Pcdh15,Rpe65
GO:0050769	positive regulation of neurogenesis	0.0651309362590473	-2.73135563129228	440	10	0.0326797385620915	306	23383	20346,16412,319922,16001,15566,13131,13605,20315,16590,116838	Sema3a,Itgb1,Vwc2,Igf1r,Htr7,Dab1,Ect2,Cxcl12,Kit,Rims2
GO:2001222	regulation of neuron migration	0.0654754191214547	-2.72608048736479	32	2	0.0065359477124183	306	23383	20346,13869	Sema3a,Erbb4
GO:0015909	long-chain fatty acid transport	0.0654754191214547	-2.72608048736479	32	2	0.0065359477124183	306	23383	18783,13490	Pla2g4a,Drd3
GO:0010721	negative regulation of cell development	0.0659264500093703	-2.7192155521516	326	8	0.0261437908496732	306	23383	19089,20346,13869,16412,13490,50706,13131,235106	Prkcsh,Sema3a,Erbb4,Itgb1,Drd3,Postn,Dab1,Ntm
GO:0009581	detection of external stimulus	0.0662041696318222	-2.71501183264771	116	4	0.0130718954248366	306	23383	15566,16590,11994,19892	Htr7,Kit,Pcdh15,Rpe65
GO:0050954	sensory perception of mechanical stimulus	0.0675783903247519	-2.69446701679068	166	5	0.0163398692810458	306	23383	433899,15566,239250,16590,11994	Grxcr1,Htr7,Slitrk6,Kit,Pcdh15
GO:0022612	gland morphogenesis	0.0678758393145395	-2.69007513521275	117	4	0.0130718954248366	306	23383	20346,21923,16001,22061	Sema3a,Tnc,Igf1r,Trp63
GO:0030032	lamellipodium assembly	0.0691152381495895	-2.67198004937126	33	2	0.0065359477124183	306	23383	226251,16590	Ablim1,Kit
GO:0030501	positive regulation of bone mineralization	0.0691152381495895	-2.67198004937126	33	2	0.0065359477124183	306	23383	11480,19226	Acvr2a,Pth
GO:0007585	respiratory gaseous exchange	0.0691152381495895	-2.67198004937126	33	2	0.0065359477124183	306	23383	20390,22682	Sftpd,Zfand5
GO:0008045	motor neuron axon guidance	0.0691152381495895	-2.67198004937126	33	2	0.0065359477124183	306	23383	20346,20315	Sema3a,Cxcl12
GO:0010259	multicellular organismal aging	0.0691152381495895	-2.67198004937126	33	2	0.0065359477124183	306	23383	18736,22061	Pou1f1,Trp63
GO:0007270	neuron-neuron synaptic transmission	0.0707651914206743	-2.64838804578093	73	3	0.00980392156862745	306	23383	13490,244310,14406	Drd3,Dlgap2,Gabrg2
GO:0042594	response to starvation	0.0712842419492111	-2.64107998651831	119	4	0.0130718954248366	306	23383	74244,320405,71270,225326	Atg7,Cadps2,4933438K21Rik,Pik3c3
GO:0048565	digestive tract development	0.0712842419492111	-2.64107998651831	119	4	0.0130718954248366	306	23383	51938,16590,83925,22061	Ccdc39,Kit,Trps1,Trp63
GO:0016575	histone deacetylation	0.0728199328577505	-2.61976555826562	34	2	0.0065359477124183	306	23383	79221,81004	Hdac9,Tbl1xr1
GO:0007031	peroxisome organization	0.0728199328577505	-2.61976555826562	34	2	0.0065359477124183	306	23383	89867,225326	Sec16b,Pik3c3
GO:0050770	regulation of axonogenesis	0.0731869528223233	-2.61473811403373	170	5	0.0163398692810458	306	23383	20346,20315,338362,13131,12558	Sema3a,Cxcl12,Ust,Dab1,Cdh2
GO:0002443	leukocyte mediated immunity	0.0746277280097211	-2.59524315169337	171	5	0.0163398692810458	306	23383	667281,18733,16590,19370,670558	H60b,Pirb,Kit,Raet1c,H60c
GO:0072331	signal transduction by p53 class mediator	0.0754123904365957	-2.584783688071	75	3	0.00980392156862745	306	23383	14198,22061,15951	Fhit,Trp63,Ifi204
GO:0014066	regulation of phosphatidylinositol 3-kinase signaling	0.0754123904365957	-2.584783688071	75	3	0.00980392156862745	306	23383	13869,16001,68861	Erbb4,Igf1r,1190002N15Rik
GO:0000098	sulfur amino acid catabolic process	0.0760020075604188	-2.57699552377602	6	1	0.00326797385620915	306	23383	210009	Mtrr
GO:0060385	axonogenesis involved in innervation	0.0760020075604188	-2.57699552377602	6	1	0.00326797385620915	306	23383	20346	Sema3a
GO:0032415	regulation of sodium:proton antiporter activity	0.0760020075604188	-2.57699552377602	6	1	0.00326797385620915	306	23383	13490	Drd3
GO:0035608	protein deglutamylation	0.0760020075604188	-2.57699552377602	6	1	0.00326797385620915	306	23383	78933	Agbl4
GO:0036296	response to increased oxygen levels	0.0760020075604188	-2.57699552377602	6	1	0.00326797385620915	306	23383	74244	Atg7
GO:0051450	myoblast proliferation	0.0760020075604188	-2.57699552377602	6	1	0.00326797385620915	306	23383	751556	Mir682
GO:1903236	regulation of leukocyte tethering or rolling	0.0760020075604188	-2.57699552377602	6	1	0.00326797385620915	306	23383	20315	Cxcl12
GO:0055093	response to hyperoxia	0.0760020075604188	-2.57699552377602	6	1	0.00326797385620915	306	23383	74244	Atg7
GO:0046880	regulation of follicle-stimulating hormone secretion	0.0760020075604188	-2.57699552377602	6	1	0.00326797385620915	306	23383	11480	Acvr2a
GO:0071569	protein ufmylation	0.0760020075604188	-2.57699552377602	6	1	0.00326797385620915	306	23383	67890	Ufm1
GO:0090336	positive regulation of brown fat cell differentiation	0.0760020075604188	-2.57699552377602	6	1	0.00326797385620915	306	23383	14013	Mecom
GO:0042713	sperm ejaculation	0.0760020075604188	-2.57699552377602	6	1	0.00326797385620915	306	23383	11480	Acvr2a
GO:0046958	nonassociative learning	0.0760020075604188	-2.57699552377602	6	1	0.00326797385620915	306	23383	13853	Epm2a
GO:0071910	determination of liver left/right asymmetry	0.0760020075604188	-2.57699552377602	6	1	0.00326797385620915	306	23383	51938	Ccdc39
GO:0044033	multi-organism metabolic process	0.0760020075604188	-2.57699552377602	6	1	0.00326797385620915	306	23383	74244	Atg7
GO:0021825	substrate-dependent cerebral cortex tangential migration	0.0760020075604188	-2.57699552377602	6	1	0.00326797385620915	306	23383	20346	Sema3a
GO:0060287	epithelial cilium movement involved in determination of left/right asymmetry	0.0760020075604188	-2.57699552377602	6	1	0.00326797385620915	306	23383	51938	Ccdc39
GO:0071236	cellular response to antibiotic	0.0760020075604188	-2.57699552377602	6	1	0.00326797385620915	306	23383	18783	Pla2g4a
GO:0097531	mast cell migration	0.0760020075604188	-2.57699552377602	6	1	0.00326797385620915	306	23383	16590	Kit
GO:0032960	regulation of inositol trisphosphate biosynthetic process	0.0760020075604188	-2.57699552377602	6	1	0.00326797385620915	306	23383	18736	Pou1f1
GO:0021884	forebrain neuron development	0.0765871949005895	-2.5693253846094	35	2	0.0065359477124183	306	23383	20346,74244	Sema3a,Atg7
GO:0070169	positive regulation of biomineral tissue development	0.0765871949005895	-2.5693253846094	35	2	0.0065359477124183	306	23383	11480,19226	Acvr2a,Pth
GO:0021872	forebrain generation of neurons	0.0777854800113701	-2.55380049746036	76	3	0.00980392156862745	306	23383	20346,13869,74244	Sema3a,Erbb4,Atg7
GO:0031669	cellular response to nutrient levels	0.0801797570042354	-2.52348420240051	124	4	0.0130718954248366	306	23383	74244,320405,71270,225326	Atg7,Cadps2,4933438K21Rik,Pik3c3
GO:0009063	cellular amino acid catabolic process	0.0801910222531076	-2.52334371235684	77	3	0.00980392156862745	306	23383	14660,14417,210009	Gls,Gad2,Mtrr
GO:0045747	positive regulation of Notch signaling pathway	0.0804147648718136	-2.52055747697322	36	2	0.0065359477124183	306	23383	16590,22061	Kit,Trp63
GO:0046605	regulation of centrosome cycle	0.0804147648718136	-2.52055747697322	36	2	0.0065359477124183	306	23383	66917,103573	Chordc1,Xpo1
GO:0048841	regulation of axon extension involved in axon guidance	0.0804147648718136	-2.52055747697322	36	2	0.0065359477124183	306	23383	20346,20315	Sema3a,Cxcl12
GO:0045806	negative regulation of endocytosis	0.0804147648718136	-2.52055747697322	36	2	0.0065359477124183	306	23383	20390,74342	Sftpd,Lrrtm1
GO:0048675	axon extension	0.0804147648718136	-2.52055747697322	36	2	0.0065359477124183	306	23383	20346,16412	Sema3a,Itgb1
GO:0051250	negative regulation of lymphocyte activation	0.0820221236104617	-2.50076626797981	125	4	0.0130718954248366	306	23383	94212,20390,54607,208650	Pag1,Sftpd,Socs6,Cblb
GO:0009612	response to mechanical stimulus	0.0820221236104617	-2.50076626797981	125	4	0.0130718954248366	306	23383	15566,239250,16590,11994	Htr7,Slitrk6,Kit,Pcdh15
GO:1902532	negative regulation of intracellular signal transduction	0.0823222981193642	-2.49711327094412	401	9	0.0294117647058824	306	23383	16412,16001,13853,54607,13131,12046,13490,20315,14013	Itgb1,Igf1r,Epm2a,Socs6,Dab1,Bcl2a1c,Drd3,Cxcl12,Mecom
GO:0001764	neuron migration	0.0838852833264164	-2.47830508820791	126	4	0.0130718954248366	306	23383	20346,234267,20315,13131	Sema3a,Gpm6a,Cxcl12,Dab1
GO:0007601	visual perception	0.0838852833264164	-2.47830508820791	126	4	0.0130718954248366	306	23383	239250,11994,218756,19892	Slitrk6,Pcdh15,Slc4a7,Rpe65
GO:0006476	protein deacetylation	0.0843004314458102	-2.47336829600628	37	2	0.0065359477124183	306	23383	79221,81004	Hdac9,Tbl1xr1
GO:0007029	endoplasmic reticulum organization	0.0843004314458102	-2.47336829600628	37	2	0.0065359477124183	306	23383	89867,71116	Sec16b,Stx18
GO:0008630	intrinsic apoptotic signaling pathway in response to DNA damage	0.0850978063743333	-2.4639540207699	79	3	0.00980392156862745	306	23383	12046,22061,15951	Bcl2a1c,Trp63,Ifi204
GO:0007611	learning or memory	0.0852462797785798	-2.46221080273166	232	6	0.0196078431372549	306	23383	16412,13490,15566,13853,16590,53324	Itgb1,Drd3,Htr7,Epm2a,Kit,Nptx2
GO:0051961	negative regulation of nervous system development	0.085386190094606	-2.46057089975792	288	7	0.0228758169934641	306	23383	19089,20346,13869,16412,13490,13131,235106	Prkcsh,Sema3a,Erbb4,Itgb1,Drd3,Dab1,Ntm
GO:0045667	regulation of osteoblast differentiation	0.0857691021138402	-2.45609645256859	127	4	0.0130718954248366	306	23383	11480,64075,15951,22061	Acvr2a,Smoc1,Ifi204,Trp63
GO:0048588	developmental cell growth	0.087598205287562	-2.43499476883457	80	3	0.00980392156862745	306	23383	20346,16412,50706	Sema3a,Itgb1,Postn
GO:0050806	positive regulation of synaptic transmission	0.0876734422360568	-2.43413625059527	128	4	0.0130718954248366	306	23383	13869,15566,74342,116838	Erbb4,Htr7,Lrrtm1,Rims2
GO:0060017	parathyroid gland development	0.088096946415317	-2.42931740707977	7	1	0.00326797385620915	306	23383	12929	Crkl
GO:0002666	positive regulation of T cell tolerance induction	0.088096946415317	-2.42931740707977	7	1	0.00326797385620915	306	23383	208650	Cblb
GO:0002911	regulation of lymphocyte anergy	0.088096946415317	-2.42931740707977	7	1	0.00326797385620915	306	23383	208650	Cblb
GO:1901631	positive regulation of presynaptic membrane organization	0.088096946415317	-2.42931740707977	7	1	0.00326797385620915	306	23383	12558	Cdh2
GO:0070141	response to UV-A	0.088096946415317	-2.42931740707977	7	1	0.00326797385620915	306	23383	17380	Mme
GO:0032594	protein transport within lipid bilayer	0.088096946415317	-2.42931740707977	7	1	0.00326797385620915	306	23383	16412	Itgb1
GO:0048842	positive regulation of axon extension involved in axon guidance	0.088096946415317	-2.42931740707977	7	1	0.00326797385620915	306	23383	20315	Cxcl12
GO:0009221	pyrimidine deoxyribonucleotide biosynthetic process	0.088096946415317	-2.42931740707977	7	1	0.00326797385620915	306	23383	21915	Dtymk
GO:0042321	negative regulation of circadian sleep/wake cycle, sleep	0.088096946415317	-2.42931740707977	7	1	0.00326797385620915	306	23383	15566	Htr7
GO:0071907	determination of digestive tract left/right asymmetry	0.088096946415317	-2.42931740707977	7	1	0.00326797385620915	306	23383	51938	Ccdc39
GO:0060159	regulation of dopamine receptor signaling pathway	0.088096946415317	-2.42931740707977	7	1	0.00326797385620915	306	23383	13490	Drd3
GO:0048170	positive regulation of long-term neuronal synaptic plasticity	0.088096946415317	-2.42931740707977	7	1	0.00326797385620915	306	23383	16590	Kit
GO:0034983	peptidyl-lysine deacetylation	0.088096946415317	-2.42931740707977	7	1	0.00326797385620915	306	23383	79221	Hdac9
GO:0097104	postsynaptic membrane assembly	0.088096946415317	-2.42931740707977	7	1	0.00326797385620915	306	23383	12558	Cdh2
GO:0071864	positive regulation of cell proliferation in bone marrow	0.088096946415317	-2.42931740707977	7	1	0.00326797385620915	306	23383	19226	Pth
GO:0021562	vestibulocochlear nerve development	0.088096946415317	-2.42931740707977	7	1	0.00326797385620915	306	23383	239250	Slitrk6
GO:0031392	regulation of prostaglandin biosynthetic process	0.088096946415317	-2.42931740707977	7	1	0.00326797385620915	306	23383	18783	Pla2g4a
GO:0021942	radial glia guided migration of Purkinje cell	0.088096946415317	-2.42931740707977	7	1	0.00326797385620915	306	23383	13131	Dab1
GO:0060011	Sertoli cell proliferation	0.088096946415317	-2.42931740707977	7	1	0.00326797385620915	306	23383	11480	Acvr2a
GO:0002091	negative regulation of receptor internalization	0.088096946415317	-2.42931740707977	7	1	0.00326797385620915	306	23383	74342	Lrrtm1
GO:0060613	fat pad development	0.088096946415317	-2.42931740707977	7	1	0.00326797385620915	306	23383	81004	Tbl1xr1
GO:0090114	COPII-coated vesicle budding	0.088096946415317	-2.42931740707977	7	1	0.00326797385620915	306	23383	89867	Sec16b
GO:0002667	regulation of T cell anergy	0.088096946415317	-2.42931740707977	7	1	0.00326797385620915	306	23383	208650	Cblb
GO:2001279	regulation of unsaturated fatty acid biosynthetic process	0.088096946415317	-2.42931740707977	7	1	0.00326797385620915	306	23383	18783	Pla2g4a
GO:0060903	positive regulation of meiosis I	0.088096946415317	-2.42931740707977	7	1	0.00326797385620915	306	23383	230861	Eif4g3
GO:0002692	negative regulation of cellular extravasation	0.088096946415317	-2.42931740707977	7	1	0.00326797385620915	306	23383	20315	Cxcl12
GO:1902669	positive regulation of axon guidance	0.088096946415317	-2.42931740707977	7	1	0.00326797385620915	306	23383	20315	Cxcl12
GO:2000343	positive regulation of chemokine (C-X-C motif) ligand 2 production	0.088096946415317	-2.42931740707977	7	1	0.00326797385620915	306	23383	50706	Postn
GO:2000807	regulation of synaptic vesicle clustering	0.088096946415317	-2.42931740707977	7	1	0.00326797385620915	306	23383	12558	Cdh2
GO:0005513	detection of calcium ion	0.088096946415317	-2.42931740707977	7	1	0.00326797385620915	306	23383	72413	Kcnmb2
GO:2000020	positive regulation of male gonad development	0.088096946415317	-2.42931740707977	7	1	0.00326797385620915	306	23383	20346	Sema3a
GO:0042320	regulation of circadian sleep/wake cycle, REM sleep	0.088096946415317	-2.42931740707977	7	1	0.00326797385620915	306	23383	15566	Htr7
GO:0000059	protein import into nucleus, docking	0.088096946415317	-2.42931740707977	7	1	0.00326797385620915	306	23383	70572	Ipo5
GO:0050655	dermatan sulfate proteoglycan metabolic process	0.088096946415317	-2.42931740707977	7	1	0.00326797385620915	306	23383	319901	Dsel
GO:0045666	positive regulation of neuron differentiation	0.0881830804471938	-2.42834016603591	348	8	0.0261437908496732	306	23383	16412,319922,16001,15566,13131,13605,20315,116838	Itgb1,Vwc2,Igf1r,Htr7,Dab1,Ect2,Cxcl12,Rims2
GO:0010656	negative regulation of muscle cell apoptotic process	0.0882420305096525	-2.42767189308618	38	2	0.0065359477124183	306	23383	13869,16001	Erbb4,Igf1r
GO:0046326	positive regulation of glucose import	0.0882420305096525	-2.42767189308618	38	2	0.0065359477124183	306	23383	13869,19226	Erbb4,Pth
GO:0051781	positive regulation of cell division	0.0895981623598186	-2.4124204685886	129	4	0.0130718954248366	306	23383	13490,16001,230861,13605	Drd3,Igf1r,Eif4g3,Ect2
GO:0043648	dicarboxylic acid metabolic process	0.0901293716213834	-2.40650917835221	81	3	0.00980392156862745	306	23383	14660,14417,210009	Gls,Gad2,Mtrr
GO:0001505	regulation of neurotransmitter levels	0.0915431176386221	-2.39094518667194	130	4	0.0130718954248366	306	23383	19276,14417,320405,116838	Ptprn2,Gad2,Cadps2,Rims2
GO:0050953	sensory perception of light stimulus	0.0915431176386221	-2.39094518667194	130	4	0.0130718954248366	306	23383	239250,11994,218756,19892	Slitrk6,Pcdh15,Slc4a7,Rpe65
GO:0051898	negative regulation of protein kinase B signaling	0.0922374443044274	-2.3833891104257	39	2	0.0065359477124183	306	23383	13490,16001	Drd3,Igf1r
GO:0060560	developmental growth involved in morphogenesis	0.0935081597962513	-2.36970657594721	131	4	0.0130718954248366	306	23383	20346,16412,21923,50706	Sema3a,Itgb1,Tnc,Postn
GO:0010564	regulation of cell cycle process	0.0950336288488551	-2.35352446213784	474	10	0.0326797385620915	306	23383	12450,18767,16001,13605,66917,13490,230861,103573,225326,22061	Ccng1,Pkia,Igf1r,Ect2,Chordc1,Drd3,Eif4g3,Xpo1,Pik3c3,Trp63
GO:0051402	neuron apoptotic process	0.0962846005835712	-2.34044688383151	40	2	0.0065359477124183	306	23383	66593,22061	Diablo,Trp63
GO:0021772	olfactory bulb development	0.0962846005835712	-2.34044688383151	40	2	0.0065359477124183	306	23383	20346,13869	Sema3a,Erbb4
GO:1902667	regulation of axon guidance	0.0962846005835712	-2.34044688383151	40	2	0.0065359477124183	306	23383	20346,20315	Sema3a,Cxcl12
GO:0016239	positive regulation of macroautophagy	0.0962846005835712	-2.34044688383151	40	2	0.0065359477124183	306	23383	74244,13853	Atg7,Epm2a
GO:0097581	lamellipodium organization	0.0962846005835712	-2.34044688383151	40	2	0.0065359477124183	306	23383	226251,16590	Ablim1,Kit
GO:0010977	negative regulation of neuron projection development	0.0974978950857347	-2.32792449007564	133	4	0.0130718954248366	306	23383	19089,20346,13131,235106	Prkcsh,Sema3a,Dab1,Ntm
GO:0001889	liver development	0.0979031169339219	-2.32377689201662	84	3	0.00980392156862745	306	23383	19089,51938,74244	Prkcsh,Ccdc39,Atg7
GO:0045595	regulation of cell differentiation	0.0997288390548293	-2.3053003855182	1590	27	0.0882352941176471	306	23383	20346,16412,278672,319922,15566,13131,12558,19089,11480,13490,20315,79221,50706,14013,235106,22061,64075,16001,338362,13605,83925,268890,13869,74244,16590,15951,116838	Sema3a,Itgb1,Duxbl1,Vwc2,Htr7,Dab1,Cdh2,Prkcsh,Acvr2a,Drd3,Cxcl12,Hdac9,Postn,Mecom,Ntm,Trp63,Smoc1,Igf1r,Ust,Ect2,Trps1,Lsamp,Erbb4,Atg7,Kit,Ifi204,Rims2
GO:0032958	inositol phosphate biosynthetic process	0.100034075716167	-2.30224439387691	8	1	0.00326797385620915	306	23383	69718	Ipmk
GO:0015727	lactate transport	0.100034075716167	-2.30224439387691	8	1	0.00326797385620915	306	23383	13723	Emb
GO:0090335	regulation of brown fat cell differentiation	0.100034075716167	-2.30224439387691	8	1	0.00326797385620915	306	23383	14013	Mecom
GO:0009133	nucleoside diphosphate biosynthetic process	0.100034075716167	-2.30224439387691	8	1	0.00326797385620915	306	23383	21915	Dtymk
GO:0070863	positive regulation of protein exit from endoplasmic reticulum	0.100034075716167	-2.30224439387691	8	1	0.00326797385620915	306	23383	89867	Sec16b
GO:0006610	ribosomal protein import into nucleus	0.100034075716167	-2.30224439387691	8	1	0.00326797385620915	306	23383	70572	Ipo5
GO:0090050	positive regulation of cell migration involved in sprouting angiogenesis	0.100034075716167	-2.30224439387691	8	1	0.00326797385620915	306	23383	79221	Hdac9
GO:0050957	equilibrioception	0.100034075716167	-2.30224439387691	8	1	0.00326797385620915	306	23383	11994	Pcdh15
GO:0033750	ribosome localization	0.100034075716167	-2.30224439387691	8	1	0.00326797385620915	306	23383	103573	Xpo1
GO:2000381	negative regulation of mesoderm development	0.100034075716167	-2.30224439387691	8	1	0.00326797385620915	306	23383	22061	Trp63
GO:0090153	regulation of sphingolipid biosynthetic process	0.100034075716167	-2.30224439387691	8	1	0.00326797385620915	306	23383	74244	Atg7
GO:2000480	negative regulation of cAMP-dependent protein kinase activity	0.100034075716167	-2.30224439387691	8	1	0.00326797385620915	306	23383	18767	Pkia
GO:0071420	cellular response to histamine	0.100034075716167	-2.30224439387691	8	1	0.00326797385620915	306	23383	14406	Gabrg2
GO:0060285	cilium-dependent cell motility	0.100034075716167	-2.30224439387691	8	1	0.00326797385620915	306	23383	51938	Ccdc39
GO:0002318	myeloid progenitor cell differentiation	0.100034075716167	-2.30224439387691	8	1	0.00326797385620915	306	23383	16590	Kit
GO:0006501	C-terminal protein lipidation	0.100034075716167	-2.30224439387691	8	1	0.00326797385620915	306	23383	74244	Atg7
GO:0035879	plasma membrane lactate transport	0.100034075716167	-2.30224439387691	8	1	0.00326797385620915	306	23383	13723	Emb
GO:0097151	positive regulation of inhibitory postsynaptic potential	0.100034075716167	-2.30224439387691	8	1	0.00326797385620915	306	23383	116838	Rims2
GO:0009186	deoxyribonucleoside diphosphate metabolic process	0.100034075716167	-2.30224439387691	8	1	0.00326797385620915	306	23383	21915	Dtymk
GO:0090209	negative regulation of triglyceride metabolic process	0.100034075716167	-2.30224439387691	8	1	0.00326797385620915	306	23383	264064	Cdk8
GO:0001539	cilium or flagellum-dependent cell motility	0.100034075716167	-2.30224439387691	8	1	0.00326797385620915	306	23383	51938	Ccdc39
GO:0071493	cellular response to UV-B	0.100034075716167	-2.30224439387691	8	1	0.00326797385620915	306	23383	17380	Mme
GO:0021979	hypothalamus cell differentiation	0.100034075716167	-2.30224439387691	8	1	0.00326797385620915	306	23383	20346	Sema3a
GO:0046642	negative regulation of alpha-beta T cell proliferation	0.100034075716167	-2.30224439387691	8	1	0.00326797385620915	306	23383	208650	Cblb
GO:0035873	lactate transmembrane transport	0.100034075716167	-2.30224439387691	8	1	0.00326797385620915	306	23383	13723	Emb
GO:0035773	insulin secretion involved in cellular response to glucose stimulus	0.100034075716167	-2.30224439387691	8	1	0.00326797385620915	306	23383	19276	Ptprn2
GO:0071863	regulation of cell proliferation in bone marrow	0.100034075716167	-2.30224439387691	8	1	0.00326797385620915	306	23383	19226	Pth
GO:0060074	synapse maturation	0.100034075716167	-2.30224439387691	8	1	0.00326797385620915	306	23383	13869	Erbb4
GO:0033753	establishment of ribosome localization	0.100034075716167	-2.30224439387691	8	1	0.00326797385620915	306	23383	103573	Xpo1
GO:0000054	ribosomal subunit export from nucleus	0.100034075716167	-2.30224439387691	8	1	0.00326797385620915	306	23383	103573	Xpo1
GO:0045055	regulated secretory pathway	0.100381471818233	-2.29877763239788	41	2	0.0065359477124183	306	23383	19276,16590	Ptprn2,Kit
GO:0014014	negative regulation of gliogenesis	0.100381471818233	-2.29877763239788	41	2	0.0065359477124183	306	23383	13490,13131	Drd3,Dab1
GO:0021549	cerebellum development	0.10055297452343	-2.29707058067064	85	3	0.00980392156862745	306	23383	93688,74244,13131	Klhl1,Atg7,Dab1
GO:0006820	anion transport	0.10090502626861	-2.29357553850638	419	9	0.0294117647058824	306	23383	18783,20494,14406,218756,20513,207151,13490,13723,231290	Pla2g4a,Slc10a2,Gabrg2,Slc4a7,Slc1a6,Slc22a19,Drd3,Emb,Slc10a4
GO:0048839	inner ear development	0.101433055193858	-2.28835625284252	188	5	0.0163398692810458	306	23383	433899,239250,11994,218756,15951	Grxcr1,Slitrk6,Pcdh15,Slc4a7,Ifi204
GO:0002449	lymphocyte mediated immunity	0.101566116977842	-2.28704529377193	135	4	0.0130718954248366	306	23383	667281,18733,19370,670558	H60b,Pirb,Raet1c,H60c
GO:0007189	adenylate cyclase-activating G-protein coupled receptor signaling pathway	0.1032313912009	-2.27078229388422	86	3	0.00980392156862745	306	23383	19226,13490,15566	Pth,Drd3,Htr7
GO:0098727	maintenance of cell number	0.103629255877667	-2.26693559638048	136	4	0.0130718954248366	306	23383	14013,69790,16590,12558	Mecom,Med30,Kit,Cdh2
GO:0030073	insulin secretion	0.104526074353633	-2.25831872335528	42	2	0.0065359477124183	306	23383	19276,116838	Ptprn2,Rims2
GO:0021988	olfactory lobe development	0.104526074353633	-2.25831872335528	42	2	0.0065359477124183	306	23383	20346,13869	Sema3a,Erbb4
GO:0090207	regulation of triglyceride metabolic process	0.104526074353633	-2.25831872335528	42	2	0.0065359477124183	306	23383	81004,264064	Tbl1xr1,Cdk8
GO:0021543	pallium development	0.105711525107004	-2.24704135603288	137	4	0.0130718954248366	306	23383	20346,74244,13131,12558	Sema3a,Atg7,Dab1,Cdh2
GO:0061008	hepaticobiliary system development	0.105937914896956	-2.24490206498359	87	3	0.00980392156862745	306	23383	19089,51938,74244	Prkcsh,Ccdc39,Atg7
GO:2000026	regulation of multicellular organismal development	0.107661826765579	-2.22876019807967	1741	29	0.0947712418300654	306	23383	20346,16412,278672,319922,15566,13131,74342,12558,19089,75409,11480,19226,13490,20315,76965,79221,208650,22061,235106,16001,338362,239250,13605,83925,268890,13869,74244,16590,116838	Sema3a,Itgb1,Duxbl1,Vwc2,Htr7,Dab1,Lrrtm1,Cdh2,Prkcsh,Slitrk5,Acvr2a,Pth,Drd3,Cxcl12,Slitrk1,Hdac9,Cblb,Trp63,Ntm,Igf1r,Ust,Slitrk6,Ect2,Trps1,Lsamp,Erbb4,Atg7,Kit,Rims2
GO:0030518	intracellular steroid hormone receptor signaling pathway	0.108716467648962	-2.21901200001878	43	2	0.0065359477124183	306	23383	16601,69790	Klf9,Med30
GO:0032784	regulation of DNA-templated transcription, elongation	0.108716467648962	-2.21901200001878	43	2	0.0065359477124183	306	23383	66266,54367	Eapp,Zfp326
GO:0043687	post-translational protein modification	0.108716467648962	-2.21901200001878	43	2	0.0065359477124183	306	23383	78933,74244	Agbl4,Atg7
GO:0021545	cranial nerve development	0.108716467648962	-2.21901200001878	43	2	0.0065359477124183	306	23383	20346,239250	Sema3a,Slitrk6
GO:0051291	protein heterooligomerization	0.109932772780553	-2.20788625656244	139	4	0.0130718954248366	306	23383	19089,12843,16001,12558	Prkcsh,Col1a2,Igf1r,Cdh2
GO:0090068	positive regulation of cell cycle process	0.110122307484992	-2.20616364465019	193	5	0.0163398692810458	306	23383	13490,16001,230861,13605,22061	Drd3,Igf1r,Eif4g3,Ect2,Trp63
GO:0042698	ovulation cycle	0.111433461347859	-2.19432762542564	89	3	0.00980392156862745	306	23383	18783,16001,16590	Pla2g4a,Igf1r,Kit
GO:0044089	positive regulation of cellular component biogenesis	0.111781406482923	-2.19121004262068	368	8	0.0261437908496732	306	23383	75409,234267,76965,239250,16590,74342,12558,71116	Slitrk5,Gpm6a,Slitrk1,Slitrk6,Kit,Lrrtm1,Cdh2,Stx18
GO:0090239	regulation of histone H4 acetylation	0.111815447813772	-2.19090555415891	9	1	0.00326797385620915	306	23383	74244	Atg7
GO:0016559	peroxisome fission	0.111815447813772	-2.19090555415891	9	1	0.00326797385620915	306	23383	89867	Sec16b
GO:2000650	negative regulation of sodium ion transmembrane transporter activity	0.111815447813772	-2.19090555415891	9	1	0.00326797385620915	306	23383	13490	Drd3
GO:0043653	mitochondrial fragmentation involved in apoptotic process	0.111815447813772	-2.19090555415891	9	1	0.00326797385620915	306	23383	13869	Erbb4
GO:1902284	neuron projection extension involved in neuron projection guidance	0.111815447813772	-2.19090555415891	9	1	0.00326797385620915	306	23383	20346	Sema3a
GO:0048846	axon extension involved in axon guidance	0.111815447813772	-2.19090555415891	9	1	0.00326797385620915	306	23383	20346	Sema3a
GO:0061549	sympathetic ganglion development	0.111815447813772	-2.19090555415891	9	1	0.00326797385620915	306	23383	20346	Sema3a
GO:0010838	positive regulation of keratinocyte proliferation	0.111815447813772	-2.19090555415891	9	1	0.00326797385620915	306	23383	22061	Trp63
GO:0009219	pyrimidine deoxyribonucleotide metabolic process	0.111815447813772	-2.19090555415891	9	1	0.00326797385620915	306	23383	21915	Dtymk
GO:0042136	neurotransmitter biosynthetic process	0.111815447813772	-2.19090555415891	9	1	0.00326797385620915	306	23383	14417	Gad2
GO:0014062	regulation of serotonin secretion	0.111815447813772	-2.19090555415891	9	1	0.00326797385620915	306	23383	15566	Htr7
GO:0031340	positive regulation of vesicle fusion	0.111815447813772	-2.19090555415891	9	1	0.00326797385620915	306	23383	18783	Pla2g4a
GO:0045617	negative regulation of keratinocyte differentiation	0.111815447813772	-2.19090555415891	9	1	0.00326797385620915	306	23383	22061	Trp63
GO:0048680	positive regulation of axon regeneration	0.111815447813772	-2.19090555415891	9	1	0.00326797385620915	306	23383	16001	Igf1r
GO:0090031	positive regulation of steroid hormone biosynthetic process	0.111815447813772	-2.19090555415891	9	1	0.00326797385620915	306	23383	16001	Igf1r
GO:0060638	mesenchymal-epithelial cell signaling	0.111815447813772	-2.19090555415891	9	1	0.00326797385620915	306	23383	21923	Tnc
GO:0035234	ectopic germ cell programmed cell death	0.111815447813772	-2.19090555415891	9	1	0.00326797385620915	306	23383	16590	Kit
GO:0002645	positive regulation of tolerance induction	0.111815447813772	-2.19090555415891	9	1	0.00326797385620915	306	23383	208650	Cblb
GO:0071257	cellular response to electrical stimulus	0.111815447813772	-2.19090555415891	9	1	0.00326797385620915	306	23383	19892	Rpe65
GO:0009265	2'-deoxyribonucleotide biosynthetic process	0.111815447813772	-2.19090555415891	9	1	0.00326797385620915	306	23383	21915	Dtymk
GO:0046385	deoxyribose phosphate biosynthetic process	0.111815447813772	-2.19090555415891	9	1	0.00326797385620915	306	23383	21915	Dtymk
GO:0098828	modulation of inihbitory postsynaptic potential	0.111815447813772	-2.19090555415891	9	1	0.00326797385620915	306	23383	116838	Rims2
GO:0001780	neutrophil homeostasis	0.111815447813772	-2.19090555415891	9	1	0.00326797385620915	306	23383	14013	Mecom
GO:0000103	sulfate assimilation	0.111815447813772	-2.19090555415891	9	1	0.00326797385620915	306	23383	53382	Txnl1
GO:0021860	pyramidal neuron development	0.111815447813772	-2.19090555415891	9	1	0.00326797385620915	306	23383	74244	Atg7
GO:0019079	viral genome replication	0.111815447813772	-2.19090555415891	9	1	0.00326797385620915	306	23383	74244	Atg7
GO:1903358	regulation of Golgi organization	0.111815447813772	-2.19090555415891	9	1	0.00326797385620915	306	23383	71116	Stx18
GO:0070445	regulation of oligodendrocyte progenitor proliferation	0.111815447813772	-2.19090555415891	9	1	0.00326797385620915	306	23383	12558	Cdh2
GO:0021559	trigeminal nerve development	0.111815447813772	-2.19090555415891	9	1	0.00326797385620915	306	23383	20346	Sema3a
GO:0048511	rhythmic process	0.112825027295798	-2.1819170913387	251	6	0.0196078431372549	306	23383	16601,18783,13490,16001,15566,16590	Klf9,Pla2g4a,Drd3,Igf1r,Htr7,Kit
GO:0000045	autophagosome assembly	0.112950753464627	-2.18080336531014	44	2	0.0065359477124183	306	23383	74244,225326	Atg7,Pik3c3
GO:0051445	regulation of meiotic cell cycle	0.112950753464627	-2.18080336531014	44	2	0.0065359477124183	306	23383	16001,230861	Igf1r,Eif4g3
GO:0015908	fatty acid transport	0.112950753464627	-2.18080336531014	44	2	0.0065359477124183	306	23383	18783,13490	Pla2g4a,Drd3
GO:0071333	cellular response to glucose stimulus	0.112950753464627	-2.18080336531014	44	2	0.0065359477124183	306	23383	19276,16001	Ptprn2,Igf1r
GO:0007605	sensory perception of sound	0.114228469721792	-2.16955471579111	141	4	0.0130718954248366	306	23383	433899,239250,16590,11994	Grxcr1,Slitrk6,Kit,Pcdh15
GO:0051240	positive regulation of multicellular organismal process	0.114966382181305	-2.16311552221351	1480	25	0.0816993464052288	306	23383	20346,16412,319922,15566,13131,74342,75409,11480,19226,13490,20315,76965,79221,50706,208650,22061,16001,18736,239250,13605,13869,74244,16590,15951,116838	Sema3a,Itgb1,Vwc2,Htr7,Dab1,Lrrtm1,Slitrk5,Acvr2a,Pth,Drd3,Cxcl12,Slitrk1,Hdac9,Postn,Cblb,Trp63,Igf1r,Pou1f1,Slitrk6,Ect2,Erbb4,Atg7,Kit,Ifi204,Rims2
GO:0007269	neurotransmitter secretion	0.117035946382614	-2.14527415733166	91	3	0.00980392156862745	306	23383	19276,320405,116838	Ptprn2,Cadps2,Rims2
GO:0050673	epithelial cell proliferation	0.117035946382614	-2.14527415733166	91	3	0.00980392156862745	306	23383	11480,16590,22061	Acvr2a,Kit,Trp63
GO:0032109	positive regulation of response to nutrient levels	0.117227075100535	-2.14364241230319	45	2	0.0065359477124183	306	23383	74244,13853	Atg7,Epm2a
GO:0048483	autonomic nervous system development	0.117227075100535	-2.14364241230319	45	2	0.0065359477124183	306	23383	20346,22061	Sema3a,Trp63
GO:0010828	positive regulation of glucose transport	0.117227075100535	-2.14364241230319	45	2	0.0065359477124183	306	23383	13869,19226	Erbb4,Pth
GO:0060291	long-term synaptic potentiation	0.117227075100535	-2.14364241230319	45	2	0.0065359477124183	306	23383	15566,74342	Htr7,Lrrtm1
GO:0032106	positive regulation of response to extracellular stimulus	0.117227075100535	-2.14364241230319	45	2	0.0065359477124183	306	23383	74244,13853	Atg7,Epm2a
GO:1903037	regulation of leukocyte cell-cell adhesion	0.120755680999965	-2.1139859399374	256	6	0.0196078431372549	306	23383	278672,20315,94212,20390,54607,208650	Duxbl1,Cxcl12,Pag1,Sftpd,Socs6,Cblb
GO:0071383	cellular response to steroid hormone stimulus	0.120808466287309	-2.11354891077743	144	4	0.0130718954248366	306	23383	16601,30942,20939,723922	Klf9,Hnf4g,Sva,Mir466
GO:0044773	mitotic DNA damage checkpoint	0.121543616663761	-2.10748209573427	46	2	0.0065359477124183	306	23383	12450,22061	Ccng1,Trp63
GO:0071326	cellular response to monosaccharide stimulus	0.121543616663761	-2.10748209573427	46	2	0.0065359477124183	306	23383	19276,16001	Ptprn2,Igf1r
GO:0071331	cellular response to hexose stimulus	0.121543616663761	-2.10748209573427	46	2	0.0065359477124183	306	23383	19276,16001	Ptprn2,Igf1r
GO:0009416	response to light stimulus	0.122374295283866	-2.10067093680899	257	6	0.0196078431372549	306	23383	16412,13490,17380,16590,22061,19892	Itgb1,Drd3,Mme,Kit,Trp63,Rpe65
GO:0002695	negative regulation of leukocyte activation	0.123037448472249	-2.09526651082402	145	4	0.0130718954248366	306	23383	94212,20390,54607,208650	Pag1,Sftpd,Socs6,Cblb
GO:0021859	pyramidal neuron differentiation	0.123443088479141	-2.09197505115646	10	1	0.00326797385620915	306	23383	74244	Atg7
GO:1902306	negative regulation of sodium ion transmembrane transport	0.123443088479141	-2.09197505115646	10	1	0.00326797385620915	306	23383	13490	Drd3
GO:0021612	facial nerve structural organization	0.123443088479141	-2.09197505115646	10	1	0.00326797385620915	306	23383	20346	Sema3a
GO:0070933	histone H4 deacetylation	0.123443088479141	-2.09197505115646	10	1	0.00326797385620915	306	23383	79221	Hdac9
GO:0031017	exocrine pancreas development	0.123443088479141	-2.09197505115646	10	1	0.00326797385620915	306	23383	16001	Igf1r
GO:0016082	synaptic vesicle priming	0.123443088479141	-2.09197505115646	10	1	0.00326797385620915	306	23383	320405	Cadps2
GO:0002664	regulation of T cell tolerance induction	0.123443088479141	-2.09197505115646	10	1	0.00326797385620915	306	23383	208650	Cblb
GO:0006098	pentose-phosphate shunt	0.123443088479141	-2.09197505115646	10	1	0.00326797385620915	306	23383	19895	Rpia
GO:0006105	succinate metabolic process	0.123443088479141	-2.09197505115646	10	1	0.00326797385620915	306	23383	14417	Gad2
GO:0032927	positive regulation of activin receptor signaling pathway	0.123443088479141	-2.09197505115646	10	1	0.00326797385620915	306	23383	11480	Acvr2a
GO:0070257	positive regulation of mucus secretion	0.123443088479141	-2.09197505115646	10	1	0.00326797385620915	306	23383	74244	Atg7
GO:0006012	galactose metabolic process	0.123443088479141	-2.09197505115646	10	1	0.00326797385620915	306	23383	76969	Chst1
GO:0036159	inner dynein arm assembly	0.123443088479141	-2.09197505115646	10	1	0.00326797385620915	306	23383	51938	Ccdc39
GO:0060601	lateral sprouting from an epithelium	0.123443088479141	-2.09197505115646	10	1	0.00326797385620915	306	23383	22061	Trp63
GO:2000341	regulation of chemokine (C-X-C motif) ligand 2 production	0.123443088479141	-2.09197505115646	10	1	0.00326797385620915	306	23383	50706	Postn
GO:0036092	phosphatidylinositol-3-phosphate biosynthetic process	0.123443088479141	-2.09197505115646	10	1	0.00326797385620915	306	23383	225326	Pik3c3
GO:0060073	micturition	0.123443088479141	-2.09197505115646	10	1	0.00326797385620915	306	23383	15566	Htr7
GO:0060631	regulation of meiosis I	0.123443088479141	-2.09197505115646	10	1	0.00326797385620915	306	23383	230861	Eif4g3
GO:0090197	positive regulation of chemokine secretion	0.123443088479141	-2.09197505115646	10	1	0.00326797385620915	306	23383	50706	Postn
GO:0070572	positive regulation of neuron projection regeneration	0.123443088479141	-2.09197505115646	10	1	0.00326797385620915	306	23383	16001	Igf1r
GO:0021800	cerebral cortex tangential migration	0.123443088479141	-2.09197505115646	10	1	0.00326797385620915	306	23383	20346	Sema3a
GO:0060572	morphogenesis of an epithelial bud	0.123443088479141	-2.09197505115646	10	1	0.00326797385620915	306	23383	22061	Trp63
GO:0031274	positive regulation of pseudopodium assembly	0.123443088479141	-2.09197505115646	10	1	0.00326797385620915	306	23383	16590	Kit
GO:0009312	oligosaccharide biosynthetic process	0.123443088479141	-2.09197505115646	10	1	0.00326797385620915	306	23383	26877	B3galt1
GO:0021785	branchiomotor neuron axon guidance	0.123443088479141	-2.09197505115646	10	1	0.00326797385620915	306	23383	20346	Sema3a
GO:1901629	regulation of presynaptic membrane organization	0.123443088479141	-2.09197505115646	10	1	0.00326797385620915	306	23383	12558	Cdh2
GO:0016337	single organismal cell-cell adhesion	0.124148472017939	-2.08627707465152	439	9	0.0294117647058824	306	23383	16412,13131,545646,12558,268890,20315,16590,208650,235106	Itgb1,Dab1,Gm13290,Cdh2,Lsamp,Cxcl12,Kit,Cblb,Ntm
GO:0030278	regulation of ossification	0.124746724446282	-2.08146980163886	201	5	0.0163398692810458	306	23383	11480,19226,64075,15951,22061	Acvr2a,Pth,Smoc1,Ifi204,Trp63
GO:0008277	regulation of G-protein coupled receptor protein signaling pathway	0.125632084522426	-2.07439760755052	94	3	0.00980392156862745	306	23383	16412,13490,243043	Itgb1,Drd3,Kctd8
GO:0035601	protein deacylation	0.125898602294492	-2.0722784397052	47	2	0.0065359477124183	306	23383	79221,81004	Hdac9,Tbl1xr1
GO:0046717	acid secretion	0.125898602294492	-2.0722784397052	47	2	0.0065359477124183	306	23383	18783,13490	Pla2g4a,Drd3
GO:0046822	regulation of nucleocytoplasmic transport	0.126635327758855	-2.06644375797141	202	5	0.0163398692810458	306	23383	18767,13869,103573,13605,70572	Pkia,Erbb4,Xpo1,Ect2,Ipo5
GO:0050890	cognition	0.127294120405224	-2.06125496140432	260	6	0.0196078431372549	306	23383	16412,13490,15566,13853,16590,53324	Itgb1,Drd3,Htr7,Epm2a,Kit,Nptx2
GO:0032870	cellular response to hormone stimulus	0.127438957237338	-2.06011779579503	380	8	0.0261437908496732	306	23383	16601,30942,16001,79221,20939,16590,723922,19892	Klf9,Hnf4g,Igf1r,Hdac9,Sva,Kit,Mir466,Rpe65
GO:0006790	sulfur compound metabolic process	0.128955198441314	-2.04829023384724	261	6	0.0196078431372549	306	23383	53382,14857,319901,20888,210009,76969	Txnl1,Gsta1,Dsel,Sult1c1,Mtrr,Chst1
GO:0042531	positive regulation of tyrosine phosphorylation of STAT protein	0.130290295446735	-2.03799027616118	48	2	0.0065359477124183	306	23383	13869,16590	Erbb4,Kit
GO:0098732	macromolecule deacylation	0.130290295446735	-2.03799027616118	48	2	0.0065359477124183	306	23383	79221,81004	Hdac9,Tbl1xr1
GO:0035272	exocrine system development	0.130290295446735	-2.03799027616118	48	2	0.0065359477124183	306	23383	20346,16001	Sema3a,Igf1r
GO:0042307	positive regulation of protein import into nucleus	0.131485680552087	-2.02885732643363	96	3	0.00980392156862745	306	23383	13869,13605,70572	Erbb4,Ect2,Ipo5
GO:0072359	circulatory system development	0.13155837451372	-2.02830461321253	831	15	0.0490196078431373	306	23383	12843,16412,12929,68861,83925,218756,12558,75409,13869,51938,20315,74244,79221,14013,22682	Col1a2,Itgb1,Crkl,1190002N15Rik,Trps1,Slc4a7,Cdh2,Slitrk5,Erbb4,Ccdc39,Cxcl12,Atg7,Hdac9,Mecom,Zfand5
GO:0072358	cardiovascular system development	0.13155837451372	-2.02830461321253	831	15	0.0490196078431373	306	23383	12843,16412,12929,68861,83925,218756,12558,75409,13869,51938,20315,74244,79221,14013,22682	Col1a2,Itgb1,Crkl,1190002N15Rik,Trps1,Slc4a7,Cdh2,Slitrk5,Erbb4,Ccdc39,Cxcl12,Atg7,Hdac9,Mecom,Zfand5
GO:0031668	cellular response to extracellular stimulus	0.132126568685792	-2.02399496212207	149	4	0.0130718954248366	306	23383	74244,320405,71270,225326	Atg7,Cadps2,4933438K21Rik,Pik3c3
GO:0007417	central nervous system development	0.133459320577897	-2.01395856234912	702	13	0.042483660130719	306	23383	93688,20346,16412,16001,18736,13131,218756,12558,75409,13869,20315,74244,14013	Klhl1,Sema3a,Itgb1,Igf1r,Pou1f1,Dab1,Slc4a7,Cdh2,Slitrk5,Erbb4,Cxcl12,Atg7,Mecom
GO:0000904	cell morphogenesis involved in differentiation	0.134279702972325	-2.0078303188751	510	10	0.0326797385620915	306	23383	20346,16412,226251,16001,239250,11994,75409,74244,20315,76965	Sema3a,Itgb1,Ablim1,Igf1r,Slitrk6,Pcdh15,Slitrk5,Atg7,Cxcl12,Slitrk1
GO:0002252	immune effector process	0.134283996971425	-2.00779834136584	385	8	0.0261437908496732	306	23383	667281,18733,545646,74244,16590,20390,670558,19370	H60b,Pirb,Gm13290,Atg7,Kit,Sftpd,H60c,Raet1c
GO:0002460	adaptive immune response based on somatic recombination of immune receptors built from immunoglobulin superfamily domains	0.134441175595127	-2.00662853177841	150	4	0.0130718954248366	306	23383	667281,18733,19370,670558	H60b,Pirb,Raet1c,H60c
GO:0001676	long-chain fatty acid metabolic process	0.134447926083866	-2.00657832157131	97	3	0.00980392156862745	306	23383	13095,18783,545288	Cyp2c29,Pla2g4a,Cyp2c67
GO:0001895	retina homeostasis	0.134716998172673	-2.00457901070881	49	2	0.0065359477124183	306	23383	11994,19892	Pcdh15,Rpe65
GO:0006122	mitochondrial electron transport, ubiquinol to cytochrome c	0.134918997223602	-2.003080701194	11	1	0.00326797385620915	306	23383	67530	Uqcrb
GO:0048563	post-embryonic organ morphogenesis	0.134918997223602	-2.003080701194	11	1	0.00326797385620915	306	23383	433899	Grxcr1
GO:0009086	methionine biosynthetic process	0.134918997223602	-2.003080701194	11	1	0.00326797385620915	306	23383	210009	Mtrr
GO:0090196	regulation of chemokine secretion	0.134918997223602	-2.003080701194	11	1	0.00326797385620915	306	23383	50706	Postn
GO:0006662	glycerol ether metabolic process	0.134918997223602	-2.003080701194	11	1	0.00326797385620915	306	23383	53382	Txnl1
GO:0007191	adenylate cyclase-activating dopamine receptor signaling pathway	0.134918997223602	-2.003080701194	11	1	0.00326797385620915	306	23383	13490	Drd3
GO:0097320	membrane tubulation	0.134918997223602	-2.003080701194	11	1	0.00326797385620915	306	23383	73094	Sgip1
GO:0031223	auditory behavior	0.134918997223602	-2.003080701194	11	1	0.00326797385620915	306	23383	239250	Slitrk6
GO:2001224	positive regulation of neuron migration	0.134918997223602	-2.003080701194	11	1	0.00326797385620915	306	23383	20346	Sema3a
GO:1901626	regulation of postsynaptic membrane organization	0.134918997223602	-2.003080701194	11	1	0.00326797385620915	306	23383	12558	Cdh2
GO:0021610	facial nerve morphogenesis	0.134918997223602	-2.003080701194	11	1	0.00326797385620915	306	23383	20346	Sema3a
GO:2000773	negative regulation of cellular senescence	0.134918997223602	-2.003080701194	11	1	0.00326797385620915	306	23383	22061	Trp63
GO:0060013	righting reflex	0.134918997223602	-2.003080701194	11	1	0.00326797385620915	306	23383	11994	Pcdh15
GO:1903672	positive regulation of sprouting angiogenesis	0.134918997223602	-2.003080701194	11	1	0.00326797385620915	306	23383	79221	Hdac9
GO:0051988	regulation of attachment of spindle microtubules to kinetochore	0.134918997223602	-2.003080701194	11	1	0.00326797385620915	306	23383	13605	Ect2
GO:0033603	positive regulation of dopamine secretion	0.134918997223602	-2.003080701194	11	1	0.00326797385620915	306	23383	20315	Cxcl12
GO:0043649	dicarboxylic acid catabolic process	0.134918997223602	-2.003080701194	11	1	0.00326797385620915	306	23383	14417	Gad2
GO:0071428	rRNA-containing ribonucleoprotein complex export from nucleus	0.134918997223602	-2.003080701194	11	1	0.00326797385620915	306	23383	103573	Xpo1
GO:0006978	DNA damage response, signal transduction by p53 class mediator resulting in transcription of p21 class mediator	0.134918997223602	-2.003080701194	11	1	0.00326797385620915	306	23383	22061	Trp63
GO:0060019	radial glial cell differentiation	0.134918997223602	-2.003080701194	11	1	0.00326797385620915	306	23383	12558	Cdh2
GO:1900025	negative regulation of substrate adhesion-dependent cell spreading	0.134918997223602	-2.003080701194	11	1	0.00326797385620915	306	23383	50706	Postn
GO:0030859	polarized epithelial cell differentiation	0.134918997223602	-2.003080701194	11	1	0.00326797385620915	306	23383	22061	Trp63
GO:0031272	regulation of pseudopodium assembly	0.134918997223602	-2.003080701194	11	1	0.00326797385620915	306	23383	16590	Kit
GO:0060732	positive regulation of inositol phosphate biosynthetic process	0.134918997223602	-2.003080701194	11	1	0.00326797385620915	306	23383	18736	Pou1f1
GO:2000018	regulation of male gonad development	0.134918997223602	-2.003080701194	11	1	0.00326797385620915	306	23383	20346	Sema3a
GO:0010766	negative regulation of sodium ion transport	0.134918997223602	-2.003080701194	11	1	0.00326797385620915	306	23383	13490	Drd3
GO:0021561	facial nerve development	0.134918997223602	-2.003080701194	11	1	0.00326797385620915	306	23383	20346	Sema3a
GO:0014832	urinary bladder smooth muscle contraction	0.134918997223602	-2.003080701194	11	1	0.00326797385620915	306	23383	15566	Htr7
GO:0034244	negative regulation of transcription elongation from RNA polymerase II promoter	0.134918997223602	-2.003080701194	11	1	0.00326797385620915	306	23383	66266	Eapp
GO:0042511	positive regulation of tyrosine phosphorylation of Stat1 protein	0.134918997223602	-2.003080701194	11	1	0.00326797385620915	306	23383	16590	Kit
GO:0060600	dichotomous subdivision of an epithelial terminal unit	0.134918997223602	-2.003080701194	11	1	0.00326797385620915	306	23383	20346	Sema3a
GO:0032276	regulation of gonadotropin secretion	0.134918997223602	-2.003080701194	11	1	0.00326797385620915	306	23383	11480	Acvr2a
GO:2000010	positive regulation of protein localization to cell surface	0.134918997223602	-2.003080701194	11	1	0.00326797385620915	306	23383	13869	Erbb4
GO:0019054	modulation by virus of host process	0.134918997223602	-2.003080701194	11	1	0.00326797385620915	306	23383	74244	Atg7
GO:2001223	negative regulation of neuron migration	0.134918997223602	-2.003080701194	11	1	0.00326797385620915	306	23383	13869	Erbb4
GO:0060429	epithelium development	0.135393961608124	-1.99956651618879	968	17	0.0555555555555556	306	23383	433899,20346,11994,218756,12558,20315,19647,14013,22061,16001,239250,83925,13869,51938,21923,69718,16590	Grxcr1,Sema3a,Pcdh15,Slc4a7,Cdh2,Cxcl12,Rbbp6,Mecom,Trp63,Igf1r,Slitrk6,Trps1,Erbb4,Ccdc39,Tnc,Ipmk,Kit
GO:0048863	stem cell differentiation	0.136273344230271	-1.99309252631459	207	5	0.0163398692810458	306	23383	20346,234267,13869,16590,22061	Sema3a,Gpm6a,Erbb4,Kit,Trp63
GO:0034599	cellular response to oxidative stress	0.136772318350183	-1.98943764551081	151	4	0.0130718954248366	306	23383	53382,74244,13605,66593	Txnl1,Atg7,Ect2,Diablo
GO:0045665	negative regulation of neuron differentiation	0.140217621114858	-1.96455962672408	209	5	0.0163398692810458	306	23383	19089,20346,16412,13131,235106	Prkcsh,Sema3a,Itgb1,Dab1,Ntm
GO:1904591	positive regulation of protein import	0.140440967552235	-1.96296803827075	99	3	0.00980392156862745	306	23383	13869,13605,70572	Erbb4,Ect2,Ipo5
GO:0009410	response to xenobiotic stimulus	0.140440967552235	-1.96296803827075	99	3	0.00980392156862745	306	23383	75409,13095,545288	Slitrk5,Cyp2c29,Cyp2c67
GO:0031346	positive regulation of cell projection organization	0.142072711517856	-1.9514162994926	329	7	0.0228758169934641	306	23383	234267,16412,20315,16001,15566,16590,116838	Gpm6a,Itgb1,Cxcl12,Igf1r,Htr7,Kit,Rims2
GO:0071322	cellular response to carbohydrate stimulus	0.143668829270967	-1.94024442472963	51	2	0.0065359477124183	306	23383	19276,16001	Ptprn2,Igf1r
GO:0044774	mitotic DNA integrity checkpoint	0.143668829270967	-1.94024442472963	51	2	0.0065359477124183	306	23383	12450,22061	Ccng1,Trp63
GO:0048015	phosphatidylinositol-mediated signaling	0.143668829270967	-1.94024442472963	51	2	0.0065359477124183	306	23383	16001,225326	Igf1r,Pik3c3
GO:0021795	cerebral cortex cell migration	0.143668829270967	-1.94024442472963	51	2	0.0065359477124183	306	23383	20346,13131	Sema3a,Dab1
GO:0050433	regulation of catecholamine secretion	0.143668829270967	-1.94024442472963	51	2	0.0065359477124183	306	23383	13490,20315	Drd3,Cxcl12
GO:0002250	adaptive immune response	0.144368611470147	-1.93538544824254	270	6	0.0196078431372549	306	23383	667281,18733,94212,545646,19370,670558	H60b,Pirb,Pag1,Gm13290,Raet1c,H60c
GO:0046498	S-adenosylhomocysteine metabolic process	0.146245147603553	-1.92247097219972	12	1	0.00326797385620915	306	23383	210009	Mtrr
GO:0043616	keratinocyte proliferation	0.146245147603553	-1.92247097219972	12	1	0.00326797385620915	306	23383	22061	Trp63
GO:0048261	negative regulation of receptor-mediated endocytosis	0.146245147603553	-1.92247097219972	12	1	0.00326797385620915	306	23383	74342	Lrrtm1
GO:0033690	positive regulation of osteoblast proliferation	0.146245147603553	-1.92247097219972	12	1	0.00326797385620915	306	23383	16001	Igf1r
GO:0003352	regulation of cilium movement	0.146245147603553	-1.92247097219972	12	1	0.00326797385620915	306	23383	51938	Ccdc39
GO:0048742	regulation of skeletal muscle fiber development	0.146245147603553	-1.92247097219972	12	1	0.00326797385620915	306	23383	79221	Hdac9
GO:0016540	protein autoprocessing	0.146245147603553	-1.92247097219972	12	1	0.00326797385620915	306	23383	13034	Ctse
GO:0050765	negative regulation of phagocytosis	0.146245147603553	-1.92247097219972	12	1	0.00326797385620915	306	23383	20390	Sftpd
GO:0042219	cellular modified amino acid catabolic process	0.146245147603553	-1.92247097219972	12	1	0.00326797385620915	306	23383	210009	Mtrr
GO:0048009	insulin-like growth factor receptor signaling pathway	0.146245147603553	-1.92247097219972	12	1	0.00326797385620915	306	23383	16001	Igf1r
GO:0050667	homocysteine metabolic process	0.146245147603553	-1.92247097219972	12	1	0.00326797385620915	306	23383	210009	Mtrr
GO:1902287	semaphorin-plexin signaling pathway involved in axon guidance	0.146245147603553	-1.92247097219972	12	1	0.00326797385620915	306	23383	20346	Sema3a
GO:0018904	ether metabolic process	0.146245147603553	-1.92247097219972	12	1	0.00326797385620915	306	23383	53382	Txnl1
GO:0006555	methionine metabolic process	0.146245147603553	-1.92247097219972	12	1	0.00326797385620915	306	23383	210009	Mtrr
GO:0070932	histone H3 deacetylation	0.146245147603553	-1.92247097219972	12	1	0.00326797385620915	306	23383	79221	Hdac9
GO:0010761	fibroblast migration	0.146245147603553	-1.92247097219972	12	1	0.00326797385620915	306	23383	22682	Zfand5
GO:0002320	lymphoid progenitor cell differentiation	0.146245147603553	-1.92247097219972	12	1	0.00326797385620915	306	23383	16590	Kit
GO:0014848	urinary tract smooth muscle contraction	0.146245147603553	-1.92247097219972	12	1	0.00326797385620915	306	23383	15566	Htr7
GO:0021548	pons development	0.146245147603553	-1.92247097219972	12	1	0.00326797385620915	306	23383	218756	Slc4a7
GO:0009263	deoxyribonucleotide biosynthetic process	0.146245147603553	-1.92247097219972	12	1	0.00326797385620915	306	23383	21915	Dtymk
GO:0061299	retina vasculature morphogenesis in camera-type eye	0.146245147603553	-1.92247097219972	12	1	0.00326797385620915	306	23383	218756	Slc4a7
GO:0042772	DNA damage response, signal transduction resulting in transcription	0.146245147603553	-1.92247097219972	12	1	0.00326797385620915	306	23383	22061	Trp63
GO:0060525	prostate glandular acinus development	0.146245147603553	-1.92247097219972	12	1	0.00326797385620915	306	23383	22061	Trp63
GO:0071360	cellular response to exogenous dsRNA	0.146245147603553	-1.92247097219972	12	1	0.00326797385620915	306	23383	19370	Raet1c
GO:0010811	positive regulation of cell-substrate adhesion	0.146522281988883	-1.9205777666031	101	3	0.00980392156862745	306	23383	16412,64075,319922	Itgb1,Smoc1,Vwc2
GO:0055082	cellular chemical homeostasis	0.147774993563016	-1.91206447583106	521	10	0.0326797385620915	306	23383	19276,16412,16001,54607,14319,218756,12308,19226,13490,74244	Ptprn2,Itgb1,Igf1r,Socs6,Fth1,Slc4a7,Calb2,Pth,Drd3,Atg7
GO:0007043	cell-cell junction assembly	0.148190748429125	-1.90925499432297	52	2	0.0065359477124183	306	23383	16412,13605	Itgb1,Ect2
GO:0045840	positive regulation of mitotic nuclear division	0.148190748429125	-1.90925499432297	52	2	0.0065359477124183	306	23383	13490,16001	Drd3,Igf1r
GO:0006081	cellular aldehyde metabolic process	0.148190748429125	-1.90925499432297	52	2	0.0065359477124183	306	23383	19892,19895	Rpe65,Rpia
GO:1901568	fatty acid derivative metabolic process	0.149594869424312	-1.89982450932189	102	3	0.00980392156862745	306	23383	13095,18783,545288	Cyp2c29,Pla2g4a,Cyp2c67
GO:0006690	icosanoid metabolic process	0.149594869424312	-1.89982450932189	102	3	0.00980392156862745	306	23383	13095,18783,545288	Cyp2c29,Pla2g4a,Cyp2c67
GO:0051650	establishment of vesicle localization	0.151095093206037	-1.88984588404914	157	4	0.0130718954248366	306	23383	208943,89867,320405,68861	Myo5c,Sec16b,Cadps2,1190002N15Rik
GO:0070887	cellular response to chemical stimulus	0.15150176966363	-1.88715797315288	1882	30	0.0980392156862745	306	23383	16601,53382,16412,21915,14406,545646,11480,13095,30942,20315,79221,20939,70572,19370,545288,19892,19276,12843,18733,18783,17380,16001,54607,13237,66593,13605,723922,74244,16590,15951	Klf9,Txnl1,Itgb1,Dtymk,Gabrg2,Gm13290,Acvr2a,Cyp2c29,Hnf4g,Cxcl12,Hdac9,Sva,Ipo5,Raet1c,Cyp2c67,Rpe65,Ptprn2,Col1a2,Pirb,Pla2g4a,Mme,Igf1r,Socs6,Defa3,Diablo,Ect2,Mir466,Atg7,Kit,Ifi204
GO:0032869	cellular response to insulin stimulus	0.152688119378643	-1.87935787346062	103	3	0.00980392156862745	306	23383	16001,79221,19892	Igf1r,Hdac9,Rpe65
GO:0070997	neuron death	0.15274125732214	-1.87900991777537	53	2	0.0065359477124183	306	23383	66593,22061	Diablo,Trp63
GO:0042738	exogenous drug catabolic process	0.15274125732214	-1.87900991777537	53	2	0.0065359477124183	306	23383	13095,545288	Cyp2c29,Cyp2c67
GO:0010389	regulation of G2/M transition of mitotic cell cycle	0.15274125732214	-1.87900991777537	53	2	0.0065359477124183	306	23383	12450,18767	Ccng1,Pkia
GO:0051302	regulation of cell division	0.155092271865256	-1.86373503682856	276	6	0.0196078431372549	306	23383	13490,16001,230861,13605,225326,22061	Drd3,Igf1r,Eif4g3,Ect2,Pik3c3,Trp63
GO:0051050	positive regulation of transport	0.155530189452419	-1.86091542181788	923	16	0.0522875816993464	306	23383	16412,18783,73094,320405,13605,11480,89867,13869,19226,13490,20315,74244,50706,20390,70572,71116	Itgb1,Pla2g4a,Sgip1,Cadps2,Ect2,Acvr2a,Sec16b,Erbb4,Pth,Drd3,Cxcl12,Atg7,Postn,Sftpd,Ipo5,Stx18
GO:0042113	B cell activation	0.155992375722336	-1.85794814650172	159	4	0.0130718954248366	306	23383	79221,18736,16590,545646	Hdac9,Pou1f1,Kit,Gm13290
GO:0007167	enzyme linked receptor protein signaling pathway	0.156712445608504	-1.85334270961828	528	10	0.0326797385620915	306	23383	12843,16412,16001,545812,83925,11480,13869,16590,22682,19892	Col1a2,Itgb1,Igf1r,Pilrb2,Trps1,Acvr2a,Erbb4,Kit,Zfand5,Rpe65
GO:0060359	response to ammonium ion	0.157318840617437	-1.8494807010272	54	2	0.0065359477124183	306	23383	13490,14406	Drd3,Gabrg2
GO:0021695	cerebellar cortex development	0.157318840617437	-1.8494807010272	54	2	0.0065359477124183	306	23383	93688,74244	Klhl1,Atg7
GO:0030335	positive regulation of cell migration	0.157406220738148	-1.84892542193642	401	8	0.0261437908496732	306	23383	20346,16412,16001,13869,79221,20315,50706,16590	Sema3a,Itgb1,Igf1r,Erbb4,Hdac9,Cxcl12,Postn,Kit
GO:0060088	auditory receptor cell stereocilium organization	0.157423487635988	-1.84881573153937	13	1	0.00326797385620915	306	23383	11994	Pcdh15
GO:0097237	cellular response to toxic substance	0.157423487635988	-1.84881573153937	13	1	0.00326797385620915	306	23383	18783	Pla2g4a
GO:0051645	Golgi localization	0.157423487635988	-1.84881573153937	13	1	0.00326797385620915	306	23383	13131	Dab1
GO:0070255	regulation of mucus secretion	0.157423487635988	-1.84881573153937	13	1	0.00326797385620915	306	23383	74244	Atg7
GO:0007320	insemination	0.157423487635988	-1.84881573153937	13	1	0.00326797385620915	306	23383	11480	Acvr2a
GO:0042574	retinal metabolic process	0.157423487635988	-1.84881573153937	13	1	0.00326797385620915	306	23383	19892	Rpe65
GO:0021604	cranial nerve structural organization	0.157423487635988	-1.84881573153937	13	1	0.00326797385620915	306	23383	20346	Sema3a
GO:1902285	semaphorin-plexin signaling pathway involved in neuron projection guidance	0.157423487635988	-1.84881573153937	13	1	0.00326797385620915	306	23383	20346	Sema3a
GO:0043650	dicarboxylic acid biosynthetic process	0.157423487635988	-1.84881573153937	13	1	0.00326797385620915	306	23383	14660	Gls
GO:0006656	phosphatidylcholine biosynthetic process	0.157423487635988	-1.84881573153937	13	1	0.00326797385620915	306	23383	16592	Fabp5
GO:0019682	glyceraldehyde-3-phosphate metabolic process	0.157423487635988	-1.84881573153937	13	1	0.00326797385620915	306	23383	19895	Rpia
GO:0060628	regulation of ER to Golgi vesicle-mediated transport	0.157423487635988	-1.84881573153937	13	1	0.00326797385620915	306	23383	71116	Stx18
GO:0043984	histone H4-K16 acetylation	0.157423487635988	-1.84881573153937	13	1	0.00326797385620915	306	23383	77853	Msl2
GO:0060644	mammary gland epithelial cell differentiation	0.157423487635988	-1.84881573153937	13	1	0.00326797385620915	306	23383	13869	Erbb4
GO:0061548	ganglion development	0.157423487635988	-1.84881573153937	13	1	0.00326797385620915	306	23383	20346	Sema3a
GO:0002087	regulation of respiratory gaseous exchange by neurological system process	0.157423487635988	-1.84881573153937	13	1	0.00326797385620915	306	23383	14660	Gls
GO:0050872	white fat cell differentiation	0.157423487635988	-1.84881573153937	13	1	0.00326797385620915	306	23383	81004	Tbl1xr1
GO:0010839	negative regulation of keratinocyte proliferation	0.157423487635988	-1.84881573153937	13	1	0.00326797385620915	306	23383	16601	Klf9
GO:0032785	negative regulation of DNA-templated transcription, elongation	0.157423487635988	-1.84881573153937	13	1	0.00326797385620915	306	23383	66266	Eapp
GO:0044068	modulation by symbiont of host cellular process	0.157423487635988	-1.84881573153937	13	1	0.00326797385620915	306	23383	74244	Atg7
GO:0002016	regulation of blood volume by renin-angiotensin	0.157423487635988	-1.84881573153937	13	1	0.00326797385620915	306	23383	13490	Drd3
GO:0035815	positive regulation of renal sodium excretion	0.157423487635988	-1.84881573153937	13	1	0.00326797385620915	306	23383	13490	Drd3
GO:0002031	G-protein coupled receptor internalization	0.157423487635988	-1.84881573153937	13	1	0.00326797385620915	306	23383	13490	Drd3
GO:0009148	pyrimidine nucleoside triphosphate biosynthetic process	0.157423487635988	-1.84881573153937	13	1	0.00326797385620915	306	23383	21915	Dtymk
GO:0098602	single organism cell adhesion	0.158274023874738	-1.84342741984477	465	9	0.0294117647058824	306	23383	16412,13131,545646,12558,268890,20315,16590,208650,235106	Itgb1,Dab1,Gm13290,Cdh2,Lsamp,Cxcl12,Kit,Cblb,Ntm
GO:0032886	regulation of microtubule-based process	0.158463142337513	-1.84223325316386	160	4	0.0130718954248366	306	23383	66917,51938,103573,13605	Chordc1,Ccdc39,Xpo1,Ect2
GO:0043583	ear development	0.158568005429359	-1.8415717213465	218	5	0.0163398692810458	306	23383	433899,239250,11994,218756,15951	Grxcr1,Slitrk6,Pcdh15,Slc4a7,Ifi204
GO:0050866	negative regulation of cell activation	0.160948376395311	-1.82667160892218	161	4	0.0130718954248366	306	23383	94212,20390,54607,208650	Pag1,Sftpd,Socs6,Cblb
GO:0001755	neural crest cell migration	0.161922017470042	-1.82064043328896	55	2	0.0065359477124183	306	23383	20346,13869	Sema3a,Erbb4
GO:0048017	inositol lipid-mediated signaling	0.161922017470042	-1.82064043328896	55	2	0.0065359477124183	306	23383	16001,225326	Igf1r,Pik3c3
GO:0019236	response to pheromone	0.162087175267473	-1.81962096954881	106	3	0.00980392156862745	306	23383	171241,171195,171275	Vmn1r75,Vmn1r30,Vmn1r212
GO:0046660	female sex differentiation	0.162087175267473	-1.81962096954881	106	3	0.00980392156862745	306	23383	18783,16590,22061	Pla2g4a,Kit,Trp63
GO:0048731	system development	0.163363052209256	-1.81178024079532	3763	56	0.183006535947712	306	23383	93688,433899,20346,319922,231225,11994,12558,545646,19089,75409,19226,79221,13490,76965,50706,19647,22682,234267,16001,64075,81004,68861,13605,13869,21923,51938,74244,69718,16590,15951,16412,15566,13131,218756,11480,20315,20390,14013,16795,19892,226562,235106,22061,12843,18733,18783,56758,226251,18736,13853,338362,239250,12929,83925,268890,116838	Klhl1,Grxcr1,Sema3a,Vwc2,Tapt1,Pcdh15,Cdh2,Gm13290,Prkcsh,Slitrk5,Pth,Hdac9,Drd3,Slitrk1,Postn,Rbbp6,Zfand5,Gpm6a,Igf1r,Smoc1,Tbl1xr1,1190002N15Rik,Ect2,Erbb4,Tnc,Ccdc39,Atg7,Ipmk,Kit,Ifi204,Itgb1,Htr7,Dab1,Slc4a7,Acvr2a,Cxcl12,Sftpd,Mecom,Large,Rpe65,Prrc2c,Ntm,Trp63,Col1a2,Pirb,Pla2g4a,Mbnl1,Ablim1,Pou1f1,Epm2a,Ust,Slitrk6,Crkl,Trps1,Lsamp,Rims2
GO:0046434	organophosphate catabolic process	0.165258411178345	-1.80024490182802	107	3	0.00980392156862745	306	23383	18783,13853,14198	Pla2g4a,Epm2a,Fhit
GO:0033559	unsaturated fatty acid metabolic process	0.165258411178345	-1.80024490182802	107	3	0.00980392156862745	306	23383	13095,18783,545288	Cyp2c29,Pla2g4a,Cyp2c67
GO:0060627	regulation of vesicle-mediated transport	0.166536272988707	-1.79254213750074	407	8	0.0261437908496732	306	23383	16412,18783,73094,320405,20390,74342,71116,116838	Itgb1,Pla2g4a,Sgip1,Cadps2,Sftpd,Lrrtm1,Stx18,Rims2
GO:0010830	regulation of myotube differentiation	0.166549340946595	-1.79246367144067	56	2	0.0065359477124183	306	23383	20315,79221	Cxcl12,Hdac9
GO:1902749	regulation of cell cycle G2/M phase transition	0.166549340946595	-1.79246367144067	56	2	0.0065359477124183	306	23383	12450,18767	Ccng1,Pkia
GO:0014068	positive regulation of phosphatidylinositol 3-kinase signaling	0.166549340946595	-1.79246367144067	56	2	0.0065359477124183	306	23383	13869,16001	Erbb4,Igf1r
GO:0060042	retina morphogenesis in camera-type eye	0.166549340946595	-1.79246367144067	56	2	0.0065359477124183	306	23383	19892,218756	Rpe65,Slc4a7
GO:0009064	glutamine family amino acid metabolic process	0.166549340946595	-1.79246367144067	56	2	0.0065359477124183	306	23383	14660,14417	Gls,Gad2
GO:0031667	response to nutrient levels	0.167024598738786	-1.7896141795756	222	5	0.0163398692810458	306	23383	74244,320405,81004,71270,225326	Atg7,Cadps2,Tbl1xr1,4933438K21Rik,Pik3c3
GO:0018108	peptidyl-tyrosine phosphorylation	0.168447983059819	-1.78112828272564	108	3	0.00980392156862745	306	23383	13869,16001,16590	Erbb4,Igf1r,Kit
GO:0010771	negative regulation of cell morphogenesis involved in differentiation	0.168447983059819	-1.78112828272564	108	3	0.00980392156862745	306	23383	20346,50706,13131	Sema3a,Postn,Dab1
GO:0043278	response to morphine	0.168455940047321	-1.78108104678115	14	1	0.00326797385620915	306	23383	13490	Drd3
GO:0050930	induction of positive chemotaxis	0.168455940047321	-1.78108104678115	14	1	0.00326797385620915	306	23383	20315	Cxcl12
GO:0021984	adenohypophysis development	0.168455940047321	-1.78108104678115	14	1	0.00326797385620915	306	23383	18736	Pou1f1
GO:0044458	motile cilium assembly	0.168455940047321	-1.78108104678115	14	1	0.00326797385620915	306	23383	51938	Ccdc39
GO:0045605	negative regulation of epidermal cell differentiation	0.168455940047321	-1.78108104678115	14	1	0.00326797385620915	306	23383	22061	Trp63
GO:0019886	antigen processing and presentation of exogenous peptide antigen via MHC class II	0.168455940047321	-1.78108104678115	14	1	0.00326797385620915	306	23383	13034	Ctse
GO:0046886	positive regulation of hormone biosynthetic process	0.168455940047321	-1.78108104678115	14	1	0.00326797385620915	306	23383	16001	Igf1r
GO:0035641	locomotory exploration behavior	0.168455940047321	-1.78108104678115	14	1	0.00326797385620915	306	23383	268890	Lsamp
GO:0046855	inositol phosphate dephosphorylation	0.168455940047321	-1.78108104678115	14	1	0.00326797385620915	306	23383	13853	Epm2a
GO:0007095	mitotic G2 DNA damage checkpoint	0.168455940047321	-1.78108104678115	14	1	0.00326797385620915	306	23383	12450	Ccng1
GO:0001542	ovulation from ovarian follicle	0.168455940047321	-1.78108104678115	14	1	0.00326797385620915	306	23383	18783	Pla2g4a
GO:0090026	positive regulation of monocyte chemotaxis	0.168455940047321	-1.78108104678115	14	1	0.00326797385620915	306	23383	20315	Cxcl12
GO:0007638	mechanosensory behavior	0.168455940047321	-1.78108104678115	14	1	0.00326797385620915	306	23383	239250	Slitrk6
GO:2000479	regulation of cAMP-dependent protein kinase activity	0.168455940047321	-1.78108104678115	14	1	0.00326797385620915	306	23383	18767	Pkia
GO:0006607	NLS-bearing protein import into nucleus	0.168455940047321	-1.78108104678115	14	1	0.00326797385620915	306	23383	70572	Ipo5
GO:0021756	striatum development	0.168455940047321	-1.78108104678115	14	1	0.00326797385620915	306	23383	75409	Slitrk5
GO:0048715	negative regulation of oligodendrocyte differentiation	0.168455940047321	-1.78108104678115	14	1	0.00326797385620915	306	23383	13490	Drd3
GO:0010919	regulation of inositol phosphate biosynthetic process	0.168455940047321	-1.78108104678115	14	1	0.00326797385620915	306	23383	18736	Pou1f1
GO:0046500	S-adenosylmethionine metabolic process	0.168455940047321	-1.78108104678115	14	1	0.00326797385620915	306	23383	210009	Mtrr
GO:0046697	decidualization	0.168455940047321	-1.78108104678115	14	1	0.00326797385620915	306	23383	18783	Pla2g4a
GO:0003016	respiratory system process	0.168455940047321	-1.78108104678115	14	1	0.00326797385620915	306	23383	22682	Zfand5
GO:0090136	epithelial cell-cell adhesion	0.168455940047321	-1.78108104678115	14	1	0.00326797385620915	306	23383	16590	Kit
GO:0051932	synaptic transmission, GABAergic	0.168455940047321	-1.78108104678115	14	1	0.00326797385620915	306	23383	14406	Gabrg2
GO:0035112	genitalia morphogenesis	0.168455940047321	-1.78108104678115	14	1	0.00326797385620915	306	23383	22061	Trp63
GO:0050435	beta-amyloid metabolic process	0.168455940047321	-1.78108104678115	14	1	0.00326797385620915	306	23383	17380	Mme
GO:0030038	contractile actin filament bundle assembly	0.168455940047321	-1.78108104678115	14	1	0.00326797385620915	306	23383	16412	Itgb1
GO:0014072	response to isoquinoline alkaloid	0.168455940047321	-1.78108104678115	14	1	0.00326797385620915	306	23383	13490	Drd3
GO:0002367	cytokine production involved in immune response	0.168455940047321	-1.78108104678115	14	1	0.00326797385620915	306	23383	16590	Kit
GO:0043149	stress fiber assembly	0.168455940047321	-1.78108104678115	14	1	0.00326797385620915	306	23383	16412	Itgb1
GO:0035067	negative regulation of histone acetylation	0.168455940047321	-1.78108104678115	14	1	0.00326797385620915	306	23383	74244	Atg7
GO:0019216	regulation of lipid metabolic process	0.169917844136967	-1.7724402285269	284	6	0.0196078431372549	306	23383	18783,13490,74244,16001,81004,264064	Pla2g4a,Drd3,Atg7,Igf1r,Tbl1xr1,Cdk8
GO:0051648	vesicle localization	0.171029706400053	-1.7659180159296	165	4	0.0130718954248366	306	23383	208943,89867,320405,68861	Myo5c,Sec16b,Cadps2,1190002N15Rik
GO:0009311	oligosaccharide metabolic process	0.171199397372556	-1.76492633530081	57	2	0.0065359477124183	306	23383	19089,26877	Prkcsh,B3galt1
GO:0045454	cell redox homeostasis	0.171199397372556	-1.76492633530081	57	2	0.0065359477124183	306	23383	433899,53382	Grxcr1,Txnl1
GO:0051640	organelle localization	0.171546634838875	-1.76290012608182	347	7	0.0228758169934641	306	23383	208943,89867,320405,103573,13131,16590,68861	Myo5c,Sec16b,Cadps2,Xpo1,Dab1,Kit,1190002N15Rik
GO:0010720	positive regulation of cell development	0.172643542553198	-1.75652625779639	540	10	0.0326797385620915	306	23383	20346,16412,319922,16001,15566,13131,13605,20315,16590,116838	Sema3a,Itgb1,Vwc2,Igf1r,Htr7,Dab1,Ect2,Cxcl12,Kit,Rims2
GO:0042306	regulation of protein import into nucleus	0.173584059879437	-1.75109330194268	166	4	0.0130718954248366	306	23383	18767,13869,13605,70572	Pkia,Erbb4,Ect2,Ipo5
GO:0010810	regulation of cell-substrate adhesion	0.173584059879437	-1.75109330194268	166	4	0.0130718954248366	306	23383	16412,64075,319922,50706	Itgb1,Smoc1,Vwc2,Postn
GO:0051726	regulation of cell cycle	0.173605217390448	-1.75097142311506	806	14	0.0457516339869281	306	23383	12450,18767,16412,16001,13605,66917,12452,13490,170936,230861,103573,14013,225326,22061	Ccng1,Pkia,Itgb1,Igf1r,Ect2,Chordc1,Ccng2,Drd3,Zfp369,Eif4g3,Xpo1,Mecom,Pik3c3,Trp63
GO:0018212	peptidyl-tyrosine modification	0.174880290362298	-1.74365359420363	110	3	0.00980392156862745	306	23383	13869,16001,16590	Erbb4,Igf1r,Kit
GO:0042130	negative regulation of T cell proliferation	0.175870805687562	-1.73800561209031	58	2	0.0065359477124183	306	23383	20390,208650	Sftpd,Cblb
GO:0010660	regulation of muscle cell apoptotic process	0.175870805687562	-1.73800561209031	58	2	0.0065359477124183	306	23383	13869,16001	Erbb4,Igf1r
GO:0050771	negative regulation of axonogenesis	0.175870805687562	-1.73800561209031	58	2	0.0065359477124183	306	23383	20346,13131	Sema3a,Dab1
GO:2000147	positive regulation of cell motility	0.175904597774111	-1.73781348901223	413	8	0.0261437908496732	306	23383	20346,16412,16001,13869,79221,20315,50706,16590	Sema3a,Itgb1,Igf1r,Erbb4,Hdac9,Cxcl12,Postn,Kit
GO:0071702	organic substance transport	0.176641837849168	-1.73363111145722	1566	25	0.0816993464052288	306	23383	16412,13185,320405,20338,218756,13490,70572,71116,231290,19276,66397,16592,18783,20494,11784,13605,22630,20513,89867,207151,74244,26422,13723,103573,116838	Itgb1,Dscr3,Cadps2,Sel1l,Slc4a7,Drd3,Ipo5,Stx18,Slc10a4,Ptprn2,Sar1b,Fabp5,Pla2g4a,Slc10a2,Apba2,Ect2,Ywhaq,Slc1a6,Sec16b,Slc22a19,Atg7,Nbea,Emb,Xpo1,Rims2
GO:0014013	regulation of gliogenesis	0.178122107773543	-1.72528596515186	111	3	0.00980392156862745	306	23383	13490,13131,12558	Drd3,Dab1,Cdh2
GO:0046824	positive regulation of nucleocytoplasmic transport	0.178122107773543	-1.72528596515186	111	3	0.00980392156862745	306	23383	13869,13605,70572	Erbb4,Ect2,Ipo5
GO:0008284	positive regulation of cell proliferation	0.179199040333502	-1.71925813373744	811	14	0.0457516339869281	306	23383	217946,16412,18783,16001,18736,12929,13869,19226,21923,13490,20315,66266,16590,22061	Cdca7l,Itgb1,Pla2g4a,Igf1r,Pou1f1,Crkl,Erbb4,Pth,Tnc,Drd3,Cxcl12,Eapp,Kit,Trp63
GO:0042510	regulation of tyrosine phosphorylation of Stat1 protein	0.179344402640286	-1.7184472846334	15	1	0.00326797385620915	306	23383	16590	Kit
GO:0002042	cell migration involved in sprouting angiogenesis	0.179344402640286	-1.7184472846334	15	1	0.00326797385620915	306	23383	16412	Itgb1
GO:0050901	leukocyte tethering or rolling	0.179344402640286	-1.7184472846334	15	1	0.00326797385620915	306	23383	16412	Itgb1
GO:0030238	male sex determination	0.179344402640286	-1.7184472846334	15	1	0.00326797385620915	306	23383	16001	Igf1r
GO:0010996	response to auditory stimulus	0.179344402640286	-1.7184472846334	15	1	0.00326797385620915	306	23383	239250	Slitrk6
GO:0007350	blastoderm segmentation	0.179344402640286	-1.7184472846334	15	1	0.00326797385620915	306	23383	20346	Sema3a
GO:0060134	prepulse inhibition	0.179344402640286	-1.7184472846334	15	1	0.00326797385620915	306	23383	13490	Drd3
GO:0009147	pyrimidine nucleoside triphosphate metabolic process	0.179344402640286	-1.7184472846334	15	1	0.00326797385620915	306	23383	21915	Dtymk
GO:0042754	negative regulation of circadian rhythm	0.179344402640286	-1.7184472846334	15	1	0.00326797385620915	306	23383	15566	Htr7
GO:0002327	immature B cell differentiation	0.179344402640286	-1.7184472846334	15	1	0.00326797385620915	306	23383	16590	Kit
GO:0007210	serotonin receptor signaling pathway	0.179344402640286	-1.7184472846334	15	1	0.00326797385620915	306	23383	15566	Htr7
GO:0045725	positive regulation of glycogen biosynthetic process	0.179344402640286	-1.7184472846334	15	1	0.00326797385620915	306	23383	19226	Pth
GO:0046838	phosphorylated carbohydrate dephosphorylation	0.179344402640286	-1.7184472846334	15	1	0.00326797385620915	306	23383	13853	Epm2a
GO:0000097	sulfur amino acid biosynthetic process	0.179344402640286	-1.7184472846334	15	1	0.00326797385620915	306	23383	210009	Mtrr
GO:0060742	epithelial cell differentiation involved in prostate gland development	0.179344402640286	-1.7184472846334	15	1	0.00326797385620915	306	23383	22061	Trp63
GO:0002643	regulation of tolerance induction	0.179344402640286	-1.7184472846334	15	1	0.00326797385620915	306	23383	208650	Cblb
GO:2000380	regulation of mesoderm development	0.179344402640286	-1.7184472846334	15	1	0.00326797385620915	306	23383	22061	Trp63
GO:2000811	negative regulation of anoikis	0.179344402640286	-1.7184472846334	15	1	0.00326797385620915	306	23383	16412	Itgb1
GO:0001963	synaptic transmission, dopaminergic	0.179344402640286	-1.7184472846334	15	1	0.00326797385620915	306	23383	13490	Drd3
GO:0031103	axon regeneration	0.179344402640286	-1.7184472846334	15	1	0.00326797385620915	306	23383	21923	Tnc
GO:0007625	grooming behavior	0.179344402640286	-1.7184472846334	15	1	0.00326797385620915	306	23383	75409	Slitrk5
GO:1902591	single-organism membrane budding	0.179344402640286	-1.7184472846334	15	1	0.00326797385620915	306	23383	89867	Sec16b
GO:0006886	intracellular protein transport	0.179501193448058	-1.71757342234021	545	10	0.0326797385620915	306	23383	66397,16412,13185,20338,22630,26422,103573,70572,116838,71116	Sar1b,Itgb1,Dscr3,Sel1l,Ywhaq,Nbea,Xpo1,Ipo5,Rims2,Stx18
GO:0051130	positive regulation of cellular component organization	0.179896719082563	-1.71537237564296	1084	18	0.0588235294117647	306	23383	16412,15566,73094,74342,12558,75409,13490,76965,20315,230861,20390,71116,234267,18783,16001,239250,16590,116838	Itgb1,Htr7,Sgip1,Lrrtm1,Cdh2,Slitrk5,Drd3,Slitrk1,Cxcl12,Eif4g3,Sftpd,Stx18,Gpm6a,Pla2g4a,Igf1r,Slitrk6,Kit,Rims2
GO:0009314	response to radiation	0.180176652141762	-1.71381750856327	352	7	0.0228758169934641	306	23383	16412,13490,17380,16590,13605,22061,19892	Itgb1,Drd3,Mme,Kit,Ect2,Trp63,Rpe65
GO:0042509	regulation of tyrosine phosphorylation of STAT protein	0.180562216889914	-1.71167986869093	59	2	0.0065359477124183	306	23383	13869,16590	Erbb4,Kit
GO:1904589	regulation of protein import	0.181325297107199	-1.70746263919988	169	4	0.0130718954248366	306	23383	18767,13869,13605,70572	Pkia,Erbb4,Ect2,Ipo5
GO:1900182	positive regulation of protein localization to nucleus	0.18138042533509	-1.70715865597103	112	3	0.00980392156862745	306	23383	13869,13605,70572	Erbb4,Ect2,Ipo5
GO:0007219	Notch signaling pathway	0.18138042533509	-1.70715865597103	112	3	0.00980392156862745	306	23383	382111,20338,22061	Susd5,Sel1l,Trp63
GO:0071496	cellular response to external stimulus	0.183931040346415	-1.693194372347	170	4	0.0130718954248366	306	23383	74244,320405,71270,225326	Atg7,Cadps2,4933438K21Rik,Pik3c3
GO:0046578	regulation of Ras protein signal transduction	0.183931040346415	-1.693194372347	170	4	0.0130718954248366	306	23383	17207,16412,13605,12558	Mcf2l,Itgb1,Ect2,Cdh2
GO:0048872	homeostasis of number of cells	0.184452885707758	-1.69036121012956	230	5	0.0163398692810458	306	23383	19226,18733,14013,16590,12558	Pth,Pirb,Mecom,Kit,Cdh2
GO:0009880	embryonic pattern specification	0.185272313373609	-1.6859285719995	60	2	0.0065359477124183	306	23383	20346,13869	Sema3a,Erbb4
GO:0030072	peptide hormone secretion	0.185272313373609	-1.6859285719995	60	2	0.0065359477124183	306	23383	19276,116838	Ptprn2,Rims2
GO:0034644	cellular response to UV	0.185272313373609	-1.6859285719995	60	2	0.0065359477124183	306	23383	17380,22061	Mme,Trp63
GO:0071478	cellular response to radiation	0.187944745840564	-1.67160726445414	114	3	0.00980392156862745	306	23383	17380,13605,22061	Mme,Ect2,Trp63
GO:0048193	Golgi vesicle transport	0.189179207609293	-1.66506052476021	172	4	0.0130718954248366	306	23383	89867,26422,68861,71116	Sec16b,Nbea,1190002N15Rik,Stx18
GO:0048024	regulation of mRNA splicing, via spliceosome	0.189999808441444	-1.66073221502508	61	2	0.0065359477124183	306	23383	56758,72486	Mbnl1,Rnf219
GO:0043330	response to exogenous dsRNA	0.189999808441444	-1.66073221502508	61	2	0.0065359477124183	306	23383	545646,19370	Gm13290,Raet1c
GO:0048468	cell development	0.190022426886485	-1.66061317754272	1512	24	0.0784313725490196	306	23383	93688,433899,20346,16412,22696,13131,11994,218756,75409,20315,76965,50706,22061,19892,234267,226251,16001,18736,239250,83925,13869,21923,74244,16590	Klhl1,Grxcr1,Sema3a,Itgb1,Zfp37,Dab1,Pcdh15,Slc4a7,Slitrk5,Cxcl12,Slitrk1,Postn,Trp63,Rpe65,Gpm6a,Ablim1,Igf1r,Pou1f1,Slitrk6,Trps1,Erbb4,Tnc,Atg7,Kit
GO:0002504	antigen processing and presentation of peptide or polysaccharide antigen via MHC class II	0.190090748611592	-1.66025369657628	16	1	0.00326797385620915	306	23383	13034	Ctse
GO:0021854	hypothalamus development	0.190090748611592	-1.66025369657628	16	1	0.00326797385620915	306	23383	20346	Sema3a
GO:1902043	positive regulation of extrinsic apoptotic signaling pathway via death domain receptors	0.190090748611592	-1.66025369657628	16	1	0.00326797385620915	306	23383	83925	Trps1
GO:0044065	regulation of respiratory system process	0.190090748611592	-1.66025369657628	16	1	0.00326797385620915	306	23383	14660	Gls
GO:0032981	mitochondrial respiratory chain complex I assembly	0.190090748611592	-1.66025369657628	16	1	0.00326797385620915	306	23383	76826	Nubpl
GO:0032230	positive regulation of synaptic transmission, GABAergic	0.190090748611592	-1.66025369657628	16	1	0.00326797385620915	306	23383	13869	Erbb4
GO:0070208	protein heterotrimerization	0.190090748611592	-1.66025369657628	16	1	0.00326797385620915	306	23383	12843	Col1a2
GO:0048148	behavioral response to cocaine	0.190090748611592	-1.66025369657628	16	1	0.00326797385620915	306	23383	13490	Drd3
GO:0010155	regulation of proton transport	0.190090748611592	-1.66025369657628	16	1	0.00326797385620915	306	23383	13490	Drd3
GO:0060038	cardiac muscle cell proliferation	0.190090748611592	-1.66025369657628	16	1	0.00326797385620915	306	23383	68861	1190002N15Rik
GO:0035269	protein O-linked mannosylation	0.190090748611592	-1.66025369657628	16	1	0.00326797385620915	306	23383	16795	Large
GO:0010224	response to UV-B	0.190090748611592	-1.66025369657628	16	1	0.00326797385620915	306	23383	17380	Mme
GO:0030540	female genitalia development	0.190090748611592	-1.66025369657628	16	1	0.00326797385620915	306	23383	22061	Trp63
GO:0048070	regulation of developmental pigmentation	0.190090748611592	-1.66025369657628	16	1	0.00326797385620915	306	23383	16590	Kit
GO:0042339	keratan sulfate metabolic process	0.190090748611592	-1.66025369657628	16	1	0.00326797385620915	306	23383	76969	Chst1
GO:0002495	antigen processing and presentation of peptide antigen via MHC class II	0.190090748611592	-1.66025369657628	16	1	0.00326797385620915	306	23383	13034	Ctse
GO:0051156	glucose 6-phosphate metabolic process	0.190090748611592	-1.66025369657628	16	1	0.00326797385620915	306	23383	19895	Rpia
GO:0071545	inositol phosphate catabolic process	0.190090748611592	-1.66025369657628	16	1	0.00326797385620915	306	23383	13853	Epm2a
GO:0097031	mitochondrial respiratory chain complex I biogenesis	0.190090748611592	-1.66025369657628	16	1	0.00326797385620915	306	23383	76826	Nubpl
GO:0018146	keratan sulfate biosynthetic process	0.190090748611592	-1.66025369657628	16	1	0.00326797385620915	306	23383	76969	Chst1
GO:0050966	detection of mechanical stimulus involved in sensory perception of pain	0.190090748611592	-1.66025369657628	16	1	0.00326797385620915	306	23383	15566	Htr7
GO:0010257	NADH dehydrogenase complex assembly	0.190090748611592	-1.66025369657628	16	1	0.00326797385620915	306	23383	76826	Nubpl
GO:0035024	negative regulation of Rho protein signal transduction	0.190090748611592	-1.66025369657628	16	1	0.00326797385620915	306	23383	16412	Itgb1
GO:0051272	positive regulation of cellular component movement	0.190384833510496	-1.65870781572984	422	8	0.0261437908496732	306	23383	20346,16412,16001,13869,79221,20315,50706,16590	Sema3a,Itgb1,Igf1r,Erbb4,Hdac9,Cxcl12,Postn,Kit
GO:0048639	positive regulation of developmental growth	0.194474816157283	-1.63745260421803	174	4	0.0130718954248366	306	23383	13869,20315,18736,116838	Erbb4,Cxcl12,Pou1f1,Rims2
GO:0046324	regulation of glucose import	0.194743445600503	-1.63607225025077	62	2	0.0065359477124183	306	23383	13869,19226	Erbb4,Pth
GO:0051384	response to glucocorticoid	0.194743445600503	-1.63607225025077	62	2	0.0065359477124183	306	23383	16601,15566	Klf9,Htr7
GO:0045892	negative regulation of transcription, DNA-templated	0.195872478026917	-1.63029145380982	1100	18	0.0588235294117647	306	23383	18767,11569,19226,13490,79221,14013,57316,22061,16001,18736,81004,83925,208146,22630,56856,66266,103573,56220	Pkia,Aebp2,Pth,Drd3,Hdac9,Mecom,C1d,Trp63,Igf1r,Pou1f1,Tbl1xr1,Trps1,Yeats2,Ywhaq,Insm2,Eapp,Xpo1,Zfp386
GO:0002790	peptide secretion	0.199501998108901	-1.61193102711891	63	2	0.0065359477124183	306	23383	19276,116838	Ptprn2,Rims2
GO:0010033	response to organic substance	0.199692518644112	-1.61097650223602	2091	32	0.104575163398693	306	23383	21915,14406,545646,30942,13490,79221,20939,19370,19276,17380,16001,54607,13237,171275,16590,15951,16412,16601,15566,20338,171241,11480,20315,70572,19892,12843,18733,18783,723922,207151,171195,622117	Dtymk,Gabrg2,Gm13290,Hnf4g,Drd3,Hdac9,Sva,Raet1c,Ptprn2,Mme,Igf1r,Socs6,Defa3,Vmn1r212,Kit,Ifi204,Itgb1,Klf9,Htr7,Sel1l,Vmn1r75,Acvr2a,Cxcl12,Ipo5,Rpe65,Col1a2,Pirb,Pla2g4a,Mir466,Slc22a19,Vmn1r30,Triml2
GO:0000902	cell morphogenesis	0.200057948081269	-1.6091482139944	829	14	0.0457516339869281	306	23383	20346,16412,234267,226251,16001,239250,13605,11994,75409,51938,76965,74244,20315,50706	Sema3a,Itgb1,Gpm6a,Ablim1,Igf1r,Slitrk6,Ect2,Pcdh15,Slitrk5,Ccdc39,Slitrk1,Atg7,Cxcl12,Postn
GO:0006379	mRNA cleavage	0.200696826878293	-1.60595983357741	17	1	0.00326797385620915	306	23383	66161	Pop4
GO:0090344	negative regulation of cell aging	0.200696826878293	-1.60595983357741	17	1	0.00326797385620915	306	23383	22061	Trp63
GO:0090030	regulation of steroid hormone biosynthetic process	0.200696826878293	-1.60595983357741	17	1	0.00326797385620915	306	23383	16001	Igf1r
GO:0060632	regulation of microtubule-based movement	0.200696826878293	-1.60595983357741	17	1	0.00326797385620915	306	23383	51938	Ccdc39
GO:0046716	muscle cell cellular homeostasis	0.200696826878293	-1.60595983357741	17	1	0.00326797385620915	306	23383	16795	Large
GO:0048712	negative regulation of astrocyte differentiation	0.200696826878293	-1.60595983357741	17	1	0.00326797385620915	306	23383	13131	Dab1
GO:0045836	positive regulation of meiotic nuclear division	0.200696826878293	-1.60595983357741	17	1	0.00326797385620915	306	23383	230861	Eif4g3
GO:0045723	positive regulation of fatty acid biosynthetic process	0.200696826878293	-1.60595983357741	17	1	0.00326797385620915	306	23383	18783	Pla2g4a
GO:0032352	positive regulation of hormone metabolic process	0.200696826878293	-1.60595983357741	17	1	0.00326797385620915	306	23383	16001	Igf1r
GO:0032703	negative regulation of interleukin-2 production	0.200696826878293	-1.60595983357741	17	1	0.00326797385620915	306	23383	20390	Sftpd
GO:0043562	cellular response to nitrogen levels	0.200696826878293	-1.60595983357741	17	1	0.00326797385620915	306	23383	74244	Atg7
GO:0014855	striated muscle cell proliferation	0.200696826878293	-1.60595983357741	17	1	0.00326797385620915	306	23383	68861	1190002N15Rik
GO:0031100	organ regeneration	0.200696826878293	-1.60595983357741	17	1	0.00326797385620915	306	23383	20315	Cxcl12
GO:0032968	positive regulation of transcription elongation from RNA polymerase II promoter	0.200696826878293	-1.60595983357741	17	1	0.00326797385620915	306	23383	66266	Eapp
GO:0001967	suckling behavior	0.200696826878293	-1.60595983357741	17	1	0.00326797385620915	306	23383	14660	Gls
GO:0021783	preganglionic parasympathetic fiber development	0.200696826878293	-1.60595983357741	17	1	0.00326797385620915	306	23383	20346	Sema3a
GO:0050860	negative regulation of T cell receptor signaling pathway	0.200696826878293	-1.60595983357741	17	1	0.00326797385620915	306	23383	208650	Cblb
GO:0070875	positive regulation of glycogen metabolic process	0.200696826878293	-1.60595983357741	17	1	0.00326797385620915	306	23383	19226	Pth
GO:0006995	cellular response to nitrogen starvation	0.200696826878293	-1.60595983357741	17	1	0.00326797385620915	306	23383	74244	Atg7
GO:0048026	positive regulation of mRNA splicing, via spliceosome	0.200696826878293	-1.60595983357741	17	1	0.00326797385620915	306	23383	72486	Rnf219
GO:2000269	regulation of fibroblast apoptotic process	0.200696826878293	-1.60595983357741	17	1	0.00326797385620915	306	23383	22061	Trp63
GO:0009084	glutamine family amino acid biosynthetic process	0.200696826878293	-1.60595983357741	17	1	0.00326797385620915	306	23383	14660	Gls
GO:0009886	post-embryonic morphogenesis	0.200696826878293	-1.60595983357741	17	1	0.00326797385620915	306	23383	433899	Grxcr1
GO:0071242	cellular response to ammonium ion	0.200696826878293	-1.60595983357741	17	1	0.00326797385620915	306	23383	14406	Gabrg2
GO:0048878	chemical homeostasis	0.202443076352842	-1.59729653638321	831	14	0.0457516339869281	306	23383	19276,16412,18783,16001,54607,14319,218756,13869,19226,12308,13490,74244,20390,22061	Ptprn2,Itgb1,Pla2g4a,Igf1r,Socs6,Fth1,Slc4a7,Erbb4,Pth,Calb2,Drd3,Atg7,Sftpd,Trp63
GO:0010508	positive regulation of autophagy	0.204274268356272	-1.58829173537842	64	2	0.0065359477124183	306	23383	74244,13853	Atg7,Epm2a
GO:0050905	neuromuscular process	0.204612769659136	-1.58663601461096	119	3	0.00980392156862745	306	23383	13490,239250,11994	Drd3,Slitrk6,Pcdh15
GO:0098656	anion transmembrane transport	0.205201301825621	-1.58376382152621	178	4	0.0130718954248366	306	23383	20513,13723,14406,218756	Slc1a6,Emb,Gabrg2,Slc4a7
GO:0051301	cell division	0.205350474646072	-1.58303712718184	431	8	0.0261437908496732	306	23383	12450,72823,13605,103080,12452,16590,225326,22061	Ccng1,Pard3b,Ect2,Sept10,Ccng2,Kit,Pik3c3,Trp63
GO:0048513	organ development	0.20577547537142	-1.58096962997462	2747	41	0.133986928104575	306	23383	93688,433899,20346,11994,12558,545646,19089,75409,79221,19647,22682,234267,16001,64075,81004,68861,13869,21923,51938,74244,16590,15951,16412,13131,218756,11480,20315,20390,14013,16795,19892,226562,22061,12843,18733,18783,56758,18736,12929,239250,83925	Klhl1,Grxcr1,Sema3a,Pcdh15,Cdh2,Gm13290,Prkcsh,Slitrk5,Hdac9,Rbbp6,Zfand5,Gpm6a,Igf1r,Smoc1,Tbl1xr1,1190002N15Rik,Erbb4,Tnc,Ccdc39,Atg7,Kit,Ifi204,Itgb1,Dab1,Slc4a7,Acvr2a,Cxcl12,Sftpd,Mecom,Large,Rpe65,Prrc2c,Trp63,Col1a2,Pirb,Pla2g4a,Mbnl1,Pou1f1,Crkl,Slitrk6,Trps1
GO:0015672	monovalent inorganic cation transport	0.207116335209858	-1.57447463773818	367	7	0.0228758169934641	306	23383	16519,72413,20494,80334,11966,218756,231290	Kcnj3,Kcnmb2,Slc10a2,Kcnip4,Atp6v1b2,Slc4a7,Slc10a4
GO:0040017	positive regulation of locomotion	0.208738773087433	-1.56667169831454	433	8	0.0261437908496732	306	23383	20346,16412,16001,13869,79221,20315,50706,16590	Sema3a,Itgb1,Igf1r,Erbb4,Hdac9,Cxcl12,Postn,Kit
GO:1903510	mucopolysaccharide metabolic process	0.209059087320823	-1.56513835251983	65	2	0.0065359477124183	306	23383	319901,76969	Dsel,Chst1
GO:0010631	epithelial cell migration	0.209059087320823	-1.56513835251983	65	2	0.0065359477124183	306	23383	16412,16590	Itgb1,Kit
GO:0031960	response to corticosteroid	0.209059087320823	-1.56513835251983	65	2	0.0065359477124183	306	23383	16601,15566	Klf9,Htr7
GO:0010676	positive regulation of cellular carbohydrate metabolic process	0.209059087320823	-1.56513835251983	65	2	0.0065359477124183	306	23383	19226,18736	Pth,Pou1f1
GO:0050793	regulation of developmental process	0.210754271446501	-1.55706241446926	2249	34	0.111111111111111	306	23383	20346,319922,74342,12558,19089,75409,19226,13490,76965,79221,50706,64075,16001,13605,13869,74244,16590,15951,278672,16412,15566,13131,11480,20315,14013,208650,235106,22061,18736,239250,338362,83925,268890,116838	Sema3a,Vwc2,Lrrtm1,Cdh2,Prkcsh,Slitrk5,Pth,Drd3,Slitrk1,Hdac9,Postn,Smoc1,Igf1r,Ect2,Erbb4,Atg7,Kit,Ifi204,Duxbl1,Itgb1,Htr7,Dab1,Acvr2a,Cxcl12,Mecom,Cblb,Ntm,Trp63,Pou1f1,Slitrk6,Ust,Trps1,Lsamp,Rims2
GO:0036473	cell death in response to oxidative stress	0.211164462368875	-1.55511800660711	18	1	0.00326797385620915	306	23383	66593	Diablo
GO:0008340	determination of adult lifespan	0.211164462368875	-1.55511800660711	18	1	0.00326797385620915	306	23383	18736	Pou1f1
GO:0050962	detection of light stimulus involved in sensory perception	0.211164462368875	-1.55511800660711	18	1	0.00326797385620915	306	23383	19892	Rpe65
GO:0030970	retrograde protein transport, ER to cytosol	0.211164462368875	-1.55511800660711	18	1	0.00326797385620915	306	23383	20338	Sel1l
GO:0007413	axonal fasciculation	0.211164462368875	-1.55511800660711	18	1	0.00326797385620915	306	23383	20346	Sema3a
GO:0007620	copulation	0.211164462368875	-1.55511800660711	18	1	0.00326797385620915	306	23383	11480	Acvr2a
GO:0050908	detection of light stimulus involved in visual perception	0.211164462368875	-1.55511800660711	18	1	0.00326797385620915	306	23383	19892	Rpe65
GO:2000757	negative regulation of peptidyl-lysine acetylation	0.211164462368875	-1.55511800660711	18	1	0.00326797385620915	306	23383	74244	Atg7
GO:0061436	establishment of skin barrier	0.211164462368875	-1.55511800660711	18	1	0.00326797385620915	306	23383	22061	Trp63
GO:0008631	intrinsic apoptotic signaling pathway in response to oxidative stress	0.211164462368875	-1.55511800660711	18	1	0.00326797385620915	306	23383	66593	Diablo
GO:0060445	branching involved in salivary gland morphogenesis	0.211164462368875	-1.55511800660711	18	1	0.00326797385620915	306	23383	20346	Sema3a
GO:0002279	mast cell activation involved in immune response	0.211164462368875	-1.55511800660711	18	1	0.00326797385620915	306	23383	16590	Kit
GO:0071542	dopaminergic neuron differentiation	0.211164462368875	-1.55511800660711	18	1	0.00326797385620915	306	23383	15566	Htr7
GO:0070861	regulation of protein exit from endoplasmic reticulum	0.211164462368875	-1.55511800660711	18	1	0.00326797385620915	306	23383	89867	Sec16b
GO:0016339	calcium-dependent cell-cell adhesion via plasma membrane cell adhesion molecules	0.211164462368875	-1.55511800660711	18	1	0.00326797385620915	306	23383	12558	Cdh2
GO:0006901	vesicle coating	0.211164462368875	-1.55511800660711	18	1	0.00326797385620915	306	23383	89867	Sec16b
GO:0009200	deoxyribonucleoside triphosphate metabolic process	0.211164462368875	-1.55511800660711	18	1	0.00326797385620915	306	23383	21915	Dtymk
GO:0015813	L-glutamate transport	0.211164462368875	-1.55511800660711	18	1	0.00326797385620915	306	23383	20513	Slc1a6
GO:0003351	epithelial cilium movement	0.211164462368875	-1.55511800660711	18	1	0.00326797385620915	306	23383	51938	Ccdc39
GO:0043303	mast cell degranulation	0.211164462368875	-1.55511800660711	18	1	0.00326797385620915	306	23383	16590	Kit
GO:0042572	retinol metabolic process	0.211164462368875	-1.55511800660711	18	1	0.00326797385620915	306	23383	19892	Rpe65
GO:0001975	response to amphetamine	0.211164462368875	-1.55511800660711	18	1	0.00326797385620915	306	23383	13490	Drd3
GO:0060537	muscle tissue development	0.21142422762369	-1.55388860651343	305	6	0.0196078431372549	306	23383	16412,56758,74244,22682,68861,22061	Itgb1,Mbnl1,Atg7,Zfand5,1190002N15Rik,Trp63
GO:0032989	cellular component morphogenesis	0.21359196305748	-1.54368779873937	909	15	0.0490196078431373	306	23383	20346,16412,234267,226251,16001,239250,76826,13605,11994,75409,51938,76965,74244,20315,50706	Sema3a,Itgb1,Gpm6a,Ablim1,Igf1r,Slitrk6,Nubpl,Ect2,Pcdh15,Slitrk5,Ccdc39,Slitrk1,Atg7,Cxcl12,Postn
GO:0051289	protein homotetramerization	0.213855314034249	-1.54245559526444	66	2	0.0065359477124183	306	23383	14660,22061	Gls,Trp63
GO:0021536	diencephalon development	0.213855314034249	-1.54245559526444	66	2	0.0065359477124183	306	23383	20346,18736	Sema3a,Pou1f1
GO:0048545	response to steroid hormone	0.214094682331054	-1.54133692100904	243	5	0.0163398692810458	306	23383	16601,30942,15566,20939,723922	Klf9,Hnf4g,Htr7,Sva,Mir466
GO:0071310	cellular response to organic substance	0.215480957401082	-1.53488273807089	1470	23	0.0751633986928105	306	23383	16601,16412,21915,14406,545646,11480,30942,20315,79221,20939,70572,19370,19892,19276,12843,18733,17380,16001,54607,13237,723922,16590,15951	Klf9,Itgb1,Dtymk,Gabrg2,Gm13290,Acvr2a,Hnf4g,Cxcl12,Hdac9,Sva,Ipo5,Raet1c,Rpe65,Ptprn2,Col1a2,Pirb,Mme,Igf1r,Socs6,Defa3,Mir466,Kit,Ifi204
GO:0019221	cytokine-mediated signaling pathway	0.216435867243162	-1.53046100062774	244	5	0.0163398692810458	306	23383	18733,20315,54607,16590,545646	Pirb,Cxcl12,Socs6,Kit,Gm13290
GO:0090132	epithelium migration	0.2186618350742	-1.52022887464753	67	2	0.0065359477124183	306	23383	16412,16590	Itgb1,Kit
GO:0030500	regulation of bone mineralization	0.2186618350742	-1.52022887464753	67	2	0.0065359477124183	306	23383	11480,19226	Acvr2a,Pth
GO:0046530	photoreceptor cell differentiation	0.2186618350742	-1.52022887464753	67	2	0.0065359477124183	306	23383	218756,19892	Slc4a7,Rpe65
GO:0019751	polyol metabolic process	0.2186618350742	-1.52022887464753	67	2	0.0065359477124183	306	23383	69718,13853	Ipmk,Epm2a
GO:0046427	positive regulation of JAK-STAT cascade	0.2186618350742	-1.52022887464753	67	2	0.0065359477124183	306	23383	13869,16590	Erbb4,Kit
GO:0009887	organ morphogenesis	0.219517520559609	-1.51632322933526	914	15	0.0490196078431373	306	23383	12843,20346,433899,16001,239250,12929,11994,83925,12558,218756,51938,21923,22682,22061,19892	Col1a2,Sema3a,Grxcr1,Igf1r,Slitrk6,Crkl,Pcdh15,Trps1,Cdh2,Slc4a7,Ccdc39,Tnc,Zfand5,Trp63,Rpe65
GO:1903507	negative regulation of nucleic acid-templated transcription	0.221080213807168	-1.50922968491438	1124	18	0.0588235294117647	306	23383	18767,11569,19226,13490,79221,14013,57316,22061,16001,18736,81004,83925,208146,22630,56856,66266,103573,56220	Pkia,Aebp2,Pth,Drd3,Hdac9,Mecom,C1d,Trp63,Igf1r,Pou1f1,Tbl1xr1,Trps1,Yeats2,Ywhaq,Insm2,Eapp,Xpo1,Zfp386
GO:0021889	olfactory bulb interneuron differentiation	0.221495456366718	-1.50735320272442	19	1	0.00326797385620915	306	23383	13869	Erbb4
GO:0030728	ovulation	0.221495456366718	-1.50735320272442	19	1	0.00326797385620915	306	23383	18783	Pla2g4a
GO:0001736	establishment of planar polarity	0.221495456366718	-1.50735320272442	19	1	0.00326797385620915	306	23383	22061	Trp63
GO:0014075	response to amine	0.221495456366718	-1.50735320272442	19	1	0.00326797385620915	306	23383	13490	Drd3
GO:0045683	negative regulation of epidermis development	0.221495456366718	-1.50735320272442	19	1	0.00326797385620915	306	23383	22061	Trp63
GO:1903859	regulation of dendrite extension	0.221495456366718	-1.50735320272442	19	1	0.00326797385620915	306	23383	116838	Rims2
GO:0007194	negative regulation of adenylate cyclase activity	0.221495456366718	-1.50735320272442	19	1	0.00326797385620915	306	23383	13490	Drd3
GO:1903861	positive regulation of dendrite extension	0.221495456366718	-1.50735320272442	19	1	0.00326797385620915	306	23383	116838	Rims2
GO:1901741	positive regulation of myoblast fusion	0.221495456366718	-1.50735320272442	19	1	0.00326797385620915	306	23383	20315	Cxcl12
GO:0035855	megakaryocyte development	0.221495456366718	-1.50735320272442	19	1	0.00326797385620915	306	23383	16590	Kit
GO:0032527	protein exit from endoplasmic reticulum	0.221495456366718	-1.50735320272442	19	1	0.00326797385620915	306	23383	20338	Sel1l
GO:0033605	positive regulation of catecholamine secretion	0.221495456366718	-1.50735320272442	19	1	0.00326797385620915	306	23383	20315	Cxcl12
GO:0009067	aspartate family amino acid biosynthetic process	0.221495456366718	-1.50735320272442	19	1	0.00326797385620915	306	23383	210009	Mtrr
GO:0002448	mast cell mediated immunity	0.221495456366718	-1.50735320272442	19	1	0.00326797385620915	306	23383	16590	Kit
GO:0090025	regulation of monocyte chemotaxis	0.221495456366718	-1.50735320272442	19	1	0.00326797385620915	306	23383	20315	Cxcl12
GO:0018200	peptidyl-glutamic acid modification	0.221495456366718	-1.50735320272442	19	1	0.00326797385620915	306	23383	78933	Agbl4
GO:1901984	negative regulation of protein acetylation	0.221495456366718	-1.50735320272442	19	1	0.00326797385620915	306	23383	74244	Atg7
GO:0044818	mitotic G2/M transition checkpoint	0.221495456366718	-1.50735320272442	19	1	0.00326797385620915	306	23383	12450	Ccng1
GO:0060602	branch elongation of an epithelium	0.221495456366718	-1.50735320272442	19	1	0.00326797385620915	306	23383	21923	Tnc
GO:0046174	polyol catabolic process	0.221495456366718	-1.50735320272442	19	1	0.00326797385620915	306	23383	13853	Epm2a
GO:0071804	cellular potassium ion transport	0.221604195602124	-1.50686239106566	124	3	0.00980392156862745	306	23383	16519,72413,80334	Kcnj3,Kcnmb2,Kcnip4
GO:0071805	potassium ion transmembrane transport	0.221604195602124	-1.50686239106566	124	3	0.00980392156862745	306	23383	16519,72413,80334	Kcnj3,Kcnmb2,Kcnip4
GO:0050863	regulation of T cell activation	0.22350722933247	-1.49831151944506	247	5	0.0163398692810458	306	23383	278672,94212,20390,54607,208650	Duxbl1,Pag1,Sftpd,Socs6,Cblb
GO:0035270	endocrine system development	0.225036541633244	-1.49149248270549	125	3	0.00980392156862745	306	23383	16001,18736,12929	Igf1r,Pou1f1,Crkl
GO:0001501	skeletal system development	0.226001764198588	-1.48721247355188	443	8	0.0261437908496732	306	23383	12843,231225,83925,11480,19226,16590,22682,22061	Col1a2,Tapt1,Trps1,Acvr2a,Pth,Kit,Zfand5,Trp63
GO:1903651	positive regulation of cytoplasmic transport	0.228259967883107	-1.47727008955981	249	5	0.0163398692810458	306	23383	89867,13869,13605,70572,71116	Sec16b,Erbb4,Ect2,Ipo5,Stx18
GO:0009991	response to extracellular stimulus	0.228259967883107	-1.47727008955981	249	5	0.0163398692810458	306	23383	74244,320405,81004,71270,225326	Atg7,Cadps2,Tbl1xr1,4933438K21Rik,Pik3c3
GO:0034766	negative regulation of ion transmembrane transport	0.228301440902947	-1.47708841402107	69	2	0.0065359477124183	306	23383	13490,22630	Drd3,Ywhaq
GO:0048521	negative regulation of behavior	0.228301440902947	-1.47708841402107	69	2	0.0065359477124183	306	23383	20346,15566	Sema3a,Htr7
GO:0015850	organic hydroxy compound transport	0.228479255244917	-1.47630985944356	126	3	0.00980392156862745	306	23383	20494,13723,231290	Slc10a2,Emb,Slc10a4
GO:0007507	heart development	0.231501515558626	-1.46316885878775	513	9	0.0294117647058824	306	23383	16412,12929,68861,83925,51938,13869,74244,79221,14013	Itgb1,Crkl,1190002N15Rik,Trps1,Ccdc39,Erbb4,Atg7,Hdac9,Mecom
GO:0071345	cellular response to cytokine stimulus	0.231615296747511	-1.46267748733177	380	7	0.0228758169934641	306	23383	18733,17380,20315,54607,16590,545646,15951	Pirb,Mme,Cxcl12,Socs6,Kit,Gm13290,Ifi204
GO:0090049	regulation of cell migration involved in sprouting angiogenesis	0.231691586746576	-1.4623481591803	20	1	0.00326797385620915	306	23383	79221	Hdac9
GO:0043011	myeloid dendritic cell differentiation	0.231691586746576	-1.4623481591803	20	1	0.00326797385620915	306	23383	18733	Pirb
GO:0021544	subpallium development	0.231691586746576	-1.4623481591803	20	1	0.00326797385620915	306	23383	75409	Slitrk5
GO:0030318	melanocyte differentiation	0.231691586746576	-1.4623481591803	20	1	0.00326797385620915	306	23383	16590	Kit
GO:0060045	positive regulation of cardiac muscle cell proliferation	0.231691586746576	-1.4623481591803	20	1	0.00326797385620915	306	23383	13869	Erbb4
GO:0070584	mitochondrion morphogenesis	0.231691586746576	-1.4623481591803	20	1	0.00326797385620915	306	23383	76826	Nubpl
GO:0045648	positive regulation of erythrocyte differentiation	0.231691586746576	-1.4623481591803	20	1	0.00326797385620915	306	23383	11480	Acvr2a
GO:0048486	parasympathetic nervous system development	0.231691586746576	-1.4623481591803	20	1	0.00326797385620915	306	23383	20346	Sema3a
GO:0035418	protein localization to synapse	0.231691586746576	-1.4623481591803	20	1	0.00326797385620915	306	23383	74342	Lrrtm1
GO:0070286	axonemal dynein complex assembly	0.231691586746576	-1.4623481591803	20	1	0.00326797385620915	306	23383	51938	Ccdc39
GO:0048679	regulation of axon regeneration	0.231691586746576	-1.4623481591803	20	1	0.00326797385620915	306	23383	16001	Igf1r
GO:0007164	establishment of tissue polarity	0.231691586746576	-1.4623481591803	20	1	0.00326797385620915	306	23383	22061	Trp63
GO:0030521	androgen receptor signaling pathway	0.231691586746576	-1.4623481591803	20	1	0.00326797385620915	306	23383	69790	Med30
GO:0051602	response to electrical stimulus	0.231691586746576	-1.4623481591803	20	1	0.00326797385620915	306	23383	19892	Rpe65
GO:0015031	protein transport	0.232008658436992	-1.46098058716313	994	16	0.0522875816993464	306	23383	16412,13185,320405,20338,70572,71116,19276,66397,11784,13605,22630,89867,74244,26422,103573,116838	Itgb1,Dscr3,Cadps2,Sel1l,Ipo5,Stx18,Ptprn2,Sar1b,Apba2,Ect2,Ywhaq,Sec16b,Atg7,Nbea,Xpo1,Rims2
GO:0050672	negative regulation of lymphocyte proliferation	0.23313243181414	-1.45614860999668	70	2	0.0065359477124183	306	23383	20390,208650	Sftpd,Cblb
GO:0090130	tissue migration	0.23313243181414	-1.45614860999668	70	2	0.0065359477124183	306	23383	16412,16590	Itgb1,Kit
GO:0048259	regulation of receptor-mediated endocytosis	0.23313243181414	-1.45614860999668	70	2	0.0065359477124183	306	23383	73094,74342	Sgip1,Lrrtm1
GO:0032945	negative regulation of mononuclear cell proliferation	0.23313243181414	-1.45614860999668	70	2	0.0065359477124183	306	23383	20390,208650	Sftpd,Cblb
GO:1901607	alpha-amino acid biosynthetic process	0.23313243181414	-1.45614860999668	70	2	0.0065359477124183	306	23383	14660,210009	Gls,Mtrr
GO:1902679	negative regulation of RNA biosynthetic process	0.235318582014487	-1.44681501477963	1137	18	0.0588235294117647	306	23383	18767,11569,19226,13490,79221,14013,57316,22061,16001,18736,81004,83925,208146,22630,56856,66266,103573,56220	Pkia,Aebp2,Pth,Drd3,Hdac9,Mecom,C1d,Trp63,Igf1r,Pou1f1,Tbl1xr1,Trps1,Yeats2,Ywhaq,Insm2,Eapp,Xpo1,Zfp386
GO:0016049	cell growth	0.235394123721962	-1.44649404741587	128	3	0.00980392156862745	306	23383	20346,16412,50706	Sema3a,Itgb1,Postn
GO:0045807	positive regulation of endocytosis	0.235394123721962	-1.44649404741587	128	3	0.00980392156862745	306	23383	16412,73094,20390	Itgb1,Sgip1,Sftpd
GO:0051056	regulation of small GTPase mediated signal transduction	0.235525980422799	-1.44593405134383	189	4	0.0130718954248366	306	23383	17207,16412,13605,12558	Mcf2l,Itgb1,Ect2,Cdh2
GO:0021675	nerve development	0.237969528299196	-1.43561264586382	71	2	0.0065359477124183	306	23383	20346,239250	Sema3a,Slitrk6
GO:0000910	cytokinesis	0.237969528299196	-1.43561264586382	71	2	0.0065359477124183	306	23383	13605,225326	Ect2,Pik3c3
GO:0071214	cellular response to abiotic stimulus	0.241153659929726	-1.42232095559818	191	4	0.0130718954248366	306	23383	17380,13605,22061,19892	Mme,Ect2,Trp63,Rpe65
GO:0035556	intracellular signal transduction	0.24137649593205	-1.42139734070922	1213	19	0.0620915032679739	306	23383	13131,26390,19226,208650,14198,22061,12843,16001,54607,66593,13605,22630,12046,17207,94212,16590,225326,15951,116838	Dab1,Mapkbp1,Pth,Cblb,Fhit,Trp63,Col1a2,Igf1r,Socs6,Diablo,Ect2,Ywhaq,Bcl2a1c,Mcf2l,Pag1,Kit,Pik3c3,Ifi204,Rims2
GO:0021801	cerebral cortex radial glia guided migration	0.241754608400211	-1.41983208216151	21	1	0.00326797385620915	306	23383	13131	Dab1
GO:0000266	mitochondrial fission	0.241754608400211	-1.41983208216151	21	1	0.00326797385620915	306	23383	13869	Erbb4
GO:0002691	regulation of cellular extravasation	0.241754608400211	-1.41983208216151	21	1	0.00326797385620915	306	23383	20315	Cxcl12
GO:0060571	morphogenesis of an epithelial fold	0.241754608400211	-1.41983208216151	21	1	0.00326797385620915	306	23383	22061	Trp63
GO:0015800	acidic amino acid transport	0.241754608400211	-1.41983208216151	21	1	0.00326797385620915	306	23383	20513	Slc1a6
GO:0031280	negative regulation of cyclase activity	0.241754608400211	-1.41983208216151	21	1	0.00326797385620915	306	23383	13490	Drd3
GO:2000209	regulation of anoikis	0.241754608400211	-1.41983208216151	21	1	0.00326797385620915	306	23383	16412	Itgb1
GO:0044273	sulfur compound catabolic process	0.241754608400211	-1.41983208216151	21	1	0.00326797385620915	306	23383	210009	Mtrr
GO:0019048	modulation by virus of host morphology or physiology	0.241754608400211	-1.41983208216151	21	1	0.00326797385620915	306	23383	74244	Atg7
GO:2000300	regulation of synaptic vesicle exocytosis	0.241754608400211	-1.41983208216151	21	1	0.00326797385620915	306	23383	116838	Rims2
GO:0045022	early endosome to late endosome transport	0.241754608400211	-1.41983208216151	21	1	0.00326797385620915	306	23383	225326	Pik3c3
GO:0010165	response to X-ray	0.241754608400211	-1.41983208216151	21	1	0.00326797385620915	306	23383	22061	Trp63
GO:0097150	neuronal stem cell population maintenance	0.241754608400211	-1.41983208216151	21	1	0.00326797385620915	306	23383	12558	Cdh2
GO:0048569	post-embryonic organ development	0.241754608400211	-1.41983208216151	21	1	0.00326797385620915	306	23383	433899	Grxcr1
GO:0031571	mitotic G1 DNA damage checkpoint	0.241754608400211	-1.41983208216151	21	1	0.00326797385620915	306	23383	22061	Trp63
GO:0048266	behavioral response to pain	0.241754608400211	-1.41983208216151	21	1	0.00326797385620915	306	23383	15566	Htr7
GO:0022030	telencephalon glial cell migration	0.241754608400211	-1.41983208216151	21	1	0.00326797385620915	306	23383	13131	Dab1
GO:0050858	negative regulation of antigen receptor-mediated signaling pathway	0.241754608400211	-1.41983208216151	21	1	0.00326797385620915	306	23383	208650	Cblb
GO:0022401	negative adaptation of signaling pathway	0.241754608400211	-1.41983208216151	21	1	0.00326797385620915	306	23383	13490	Drd3
GO:0002029	desensitization of G-protein coupled receptor protein signaling pathway	0.241754608400211	-1.41983208216151	21	1	0.00326797385620915	306	23383	13490	Drd3
GO:0035268	protein mannosylation	0.241754608400211	-1.41983208216151	21	1	0.00326797385620915	306	23383	16795	Large
GO:1901739	regulation of myoblast fusion	0.241754608400211	-1.41983208216151	21	1	0.00326797385620915	306	23383	20315	Cxcl12
GO:0006836	neurotransmitter transport	0.242345511379678	-1.41739083809323	130	3	0.00980392156862745	306	23383	19276,320405,116838	Ptprn2,Cadps2,Rims2
GO:0043271	negative regulation of ion transport	0.242345511379678	-1.41739083809323	130	3	0.00980392156862745	306	23383	13490,15566,22630	Drd3,Htr7,Ywhaq
GO:1901654	response to ketone	0.242811746907843	-1.41546883996282	72	2	0.0065359477124183	306	23383	16601,15566	Klf9,Htr7
GO:0070167	regulation of biomineral tissue development	0.242811746907843	-1.41546883996282	72	2	0.0065359477124183	306	23383	11480,19226	Acvr2a,Pth
GO:0007179	transforming growth factor beta receptor signaling pathway	0.242811746907843	-1.41546883996282	72	2	0.0065359477124183	306	23383	12843,16412	Col1a2,Itgb1
GO:0051259	protein oligomerization	0.243764272094448	-1.41155361863594	453	8	0.0261437908496732	306	23383	19089,12843,14660,243043,16001,13605,12558,22061	Prkcsh,Col1a2,Gls,Kctd8,Igf1r,Ect2,Cdh2,Trp63
GO:1900180	regulation of protein localization to nucleus	0.243979138098013	-1.41067255694254	192	4	0.0130718954248366	306	23383	18767,13869,13605,70572	Pkia,Erbb4,Ect2,Ipo5
GO:0051169	nuclear transport	0.243979138098013	-1.41067255694254	192	4	0.0130718954248366	306	23383	18736,103573,66880,70572	Pou1f1,Xpo1,Rsrc1,Ipo5
GO:0061138	morphogenesis of a branching epithelium	0.243979138098013	-1.41067255694254	192	4	0.0130718954248366	306	23383	20346,21923,20315,22061	Sema3a,Tnc,Cxcl12,Trp63
GO:0006469	negative regulation of protein kinase activity	0.243979138098013	-1.41067255694254	192	4	0.0130718954248366	306	23383	66917,18767,16001,54607	Chordc1,Pkia,Igf1r,Socs6
GO:0070664	negative regulation of leukocyte proliferation	0.247658128766177	-1.39570599687996	73	2	0.0065359477124183	306	23383	20390,208650	Sftpd,Cblb
GO:0071482	cellular response to light stimulus	0.247658128766177	-1.39570599687996	73	2	0.0065359477124183	306	23383	17380,22061	Mme,Trp63
GO:0008652	cellular amino acid biosynthetic process	0.247658128766177	-1.39570599687996	73	2	0.0065359477124183	306	23383	14660,210009	Gls,Mtrr
GO:0042493	response to drug	0.249997278433265	-1.38630524744608	258	5	0.0163398692810458	306	23383	13095,13490,13237,231290,545288	Cyp2c29,Drd3,Defa3,Slc10a4,Cyp2c67
GO:0000122	negative regulation of transcription from RNA polymerase II promoter	0.250140813271047	-1.38573126660318	730	12	0.0392156862745098	306	23383	18767,18736,81004,208146,83925,11569,19226,13490,79221,66266,103573,22061	Pkia,Pou1f1,Tbl1xr1,Yeats2,Trps1,Aebp2,Pth,Drd3,Hdac9,Eapp,Xpo1,Trp63
GO:2000772	regulation of cellular senescence	0.251686253359975	-1.37957199350923	22	1	0.00326797385620915	306	23383	22061	Trp63
GO:0051668	localization within membrane	0.251686253359975	-1.37957199350923	22	1	0.00326797385620915	306	23383	89867	Sec16b
GO:0000460	maturation of 5.8S rRNA	0.251686253359975	-1.37957199350923	22	1	0.00326797385620915	306	23383	57316	C1d
GO:0033561	regulation of water loss via skin	0.251686253359975	-1.37957199350923	22	1	0.00326797385620915	306	23383	22061	Trp63
GO:0033688	regulation of osteoblast proliferation	0.251686253359975	-1.37957199350923	22	1	0.00326797385620915	306	23383	16001	Igf1r
GO:0006890	retrograde vesicle-mediated transport, Golgi to ER	0.251686253359975	-1.37957199350923	22	1	0.00326797385620915	306	23383	71116	Stx18
GO:0044819	mitotic G1/S transition checkpoint	0.251686253359975	-1.37957199350923	22	1	0.00326797385620915	306	23383	22061	Trp63
GO:0030219	megakaryocyte differentiation	0.251686253359975	-1.37957199350923	22	1	0.00326797385620915	306	23383	16590	Kit
GO:0048103	somatic stem cell division	0.251686253359975	-1.37957199350923	22	1	0.00326797385620915	306	23383	16590	Kit
GO:0061377	mammary gland lobule development	0.251686253359975	-1.37957199350923	22	1	0.00326797385620915	306	23383	13869	Erbb4
GO:0044783	G1 DNA damage checkpoint	0.251686253359975	-1.37957199350923	22	1	0.00326797385620915	306	23383	22061	Trp63
GO:0031338	regulation of vesicle fusion	0.251686253359975	-1.37957199350923	22	1	0.00326797385620915	306	23383	18783	Pla2g4a
GO:0048857	neural nucleus development	0.251686253359975	-1.37957199350923	22	1	0.00326797385620915	306	23383	218756	Slc4a7
GO:1902230	negative regulation of intrinsic apoptotic signaling pathway in response to DNA damage	0.251686253359975	-1.37957199350923	22	1	0.00326797385620915	306	23383	20315	Cxcl12
GO:0060749	mammary gland alveolus development	0.251686253359975	-1.37957199350923	22	1	0.00326797385620915	306	23383	13869	Erbb4
GO:0033002	muscle cell proliferation	0.251686253359975	-1.37957199350923	22	1	0.00326797385620915	306	23383	68861	1190002N15Rik
GO:0007169	transmembrane receptor protein tyrosine kinase signaling pathway	0.251688591462364	-1.37956270380231	324	6	0.0196078431372549	306	23383	13869,16001,16590,545812,22682,19892	Erbb4,Igf1r,Kit,Pilrb2,Zfand5,Rpe65
GO:0045685	regulation of glial cell differentiation	0.252507738988543	-1.37631338127683	74	2	0.0065359477124183	306	23383	13490,13131	Drd3,Dab1
GO:0001776	leukocyte homeostasis	0.252507738988543	-1.37631338127683	74	2	0.0065359477124183	306	23383	18733,14013	Pirb,Mecom
GO:0046889	positive regulation of lipid biosynthetic process	0.252507738988543	-1.37631338127683	74	2	0.0065359477124183	306	23383	18783,16001	Pla2g4a,Igf1r
GO:0010827	regulation of glucose transport	0.252507738988543	-1.37631338127683	74	2	0.0065359477124183	306	23383	13869,19226	Erbb4,Pth
GO:0001708	cell fate specification	0.252507738988543	-1.37631338127683	74	2	0.0065359477124183	306	23383	16412,18736	Itgb1,Pou1f1
GO:0019827	stem cell population maintenance	0.252834005332072	-1.37502211099279	133	3	0.00980392156862745	306	23383	69790,16590,12558	Med30,Kit,Cdh2
GO:0070507	regulation of microtubule cytoskeleton organization	0.252834005332072	-1.37502211099279	133	3	0.00980392156862745	306	23383	66917,103573,13605	Chordc1,Xpo1,Ect2
GO:0030814	regulation of cAMP metabolic process	0.256344960997343	-1.36123123767532	134	3	0.00980392156862745	306	23383	19226,13490,81004	Pth,Drd3,Tbl1xr1
GO:0032434	regulation of proteasomal ubiquitin-dependent protein catabolic process	0.256344960997343	-1.36123123767532	134	3	0.00980392156862745	306	23383	74244,19359,14198	Atg7,Rad23b,Fhit
GO:0010976	positive regulation of neuron projection development	0.257358970892645	-1.35728339476683	261	5	0.0163398692810458	306	23383	16412,20315,16001,15566,116838	Itgb1,Cxcl12,Igf1r,Htr7,Rims2
GO:0014032	neural crest cell development	0.257359666343267	-1.35728069251138	75	2	0.0065359477124183	306	23383	20346,13869	Sema3a,Erbb4
GO:0012501	programmed cell death	0.259327533398842	-1.34966340850791	876	14	0.0457516339869281	306	23383	20346,66092,66593,67770,218756,12046,232146,13869,170936,16590,57316,14198,22061,15951	Sema3a,Ghitm,Diablo,Caap1,Slc4a7,Bcl2a1c,Eva1a,Erbb4,Zfp369,Kit,C1d,Fhit,Trp63,Ifi204
GO:0045453	bone resorption	0.261488231292455	-1.34136600110766	23	1	0.00326797385620915	306	23383	19226	Pth
GO:0006376	mRNA splice site selection	0.261488231292455	-1.34136600110766	23	1	0.00326797385620915	306	23383	56758	Mbnl1
GO:0001893	maternal placenta development	0.261488231292455	-1.34136600110766	23	1	0.00326797385620915	306	23383	18783	Pla2g4a
GO:0010893	positive regulation of steroid biosynthetic process	0.261488231292455	-1.34136600110766	23	1	0.00326797385620915	306	23383	16001	Igf1r
GO:0043576	regulation of respiratory gaseous exchange	0.261488231292455	-1.34136600110766	23	1	0.00326797385620915	306	23383	14660	Gls
GO:0006491	N-glycan processing	0.261488231292455	-1.34136600110766	23	1	0.00326797385620915	306	23383	19089	Prkcsh
GO:0007214	gamma-aminobutyric acid signaling pathway	0.261488231292455	-1.34136600110766	23	1	0.00326797385620915	306	23383	14406	Gabrg2
GO:0006221	pyrimidine nucleotide biosynthetic process	0.261488231292455	-1.34136600110766	23	1	0.00326797385620915	306	23383	21915	Dtymk
GO:0009394	2'-deoxyribonucleotide metabolic process	0.261488231292455	-1.34136600110766	23	1	0.00326797385620915	306	23383	21915	Dtymk
GO:0030204	chondroitin sulfate metabolic process	0.261488231292455	-1.34136600110766	23	1	0.00326797385620915	306	23383	319901	Dsel
GO:2000463	positive regulation of excitatory postsynaptic potential	0.261488231292455	-1.34136600110766	23	1	0.00326797385620915	306	23383	116838	Rims2
GO:0006541	glutamine metabolic process	0.261488231292455	-1.34136600110766	23	1	0.00326797385620915	306	23383	14660	Gls
GO:0035813	regulation of renal sodium excretion	0.261488231292455	-1.34136600110766	23	1	0.00326797385620915	306	23383	13490	Drd3
GO:0030325	adrenal gland development	0.261488231292455	-1.34136600110766	23	1	0.00326797385620915	306	23383	16001	Igf1r
GO:0023058	adaptation of signaling pathway	0.261488231292455	-1.34136600110766	23	1	0.00326797385620915	306	23383	13490	Drd3
GO:0010972	negative regulation of G2/M transition of mitotic cell cycle	0.261488231292455	-1.34136600110766	23	1	0.00326797385620915	306	23383	12450	Ccng1
GO:0044804	nucleophagy	0.261488231292455	-1.34136600110766	23	1	0.00326797385620915	306	23383	74244	Atg7
GO:0032924	activin receptor signaling pathway	0.261488231292455	-1.34136600110766	23	1	0.00326797385620915	306	23383	11480	Acvr2a
GO:0019692	deoxyribose phosphate metabolic process	0.261488231292455	-1.34136600110766	23	1	0.00326797385620915	306	23383	21915	Dtymk
GO:0034763	negative regulation of transmembrane transport	0.262213022727835	-1.3385980417317	76	2	0.0065359477124183	306	23383	13490,22630	Drd3,Ywhaq
GO:0045913	positive regulation of carbohydrate metabolic process	0.262213022727835	-1.3385980417317	76	2	0.0065359477124183	306	23383	19226,18736	Pth,Pou1f1
GO:0032868	response to insulin	0.263386723778368	-1.33413189421444	136	3	0.00980392156862745	306	23383	16001,79221,19892	Igf1r,Hdac9,Rpe65
GO:0006814	sodium ion transport	0.263386723778368	-1.33413189421444	136	3	0.00980392156862745	306	23383	20494,218756,231290	Slc10a2,Slc4a7,Slc10a4
GO:0051262	protein tetramerization	0.263386723778368	-1.33413189421444	136	3	0.00980392156862745	306	23383	14660,16001,22061	Gls,Igf1r,Trp63
GO:0045184	establishment of protein localization	0.263722546376473	-1.33285768917743	1091	17	0.0555555555555556	306	23383	16412,13185,320405,20338,12558,70572,71116,19276,66397,11784,13605,22630,89867,74244,26422,103573,116838	Itgb1,Dscr3,Cadps2,Sel1l,Cdh2,Ipo5,Stx18,Ptprn2,Sar1b,Apba2,Ect2,Ywhaq,Sec16b,Atg7,Nbea,Xpo1,Rims2
GO:0044070	regulation of anion transport	0.266916765539762	-1.32081840873422	137	3	0.00980392156862745	306	23383	13490,20315,15566	Drd3,Cxcl12,Htr7
GO:0045833	negative regulation of lipid metabolic process	0.267066942743362	-1.32025593012212	77	2	0.0065359477124183	306	23383	74244,264064	Atg7,Cdk8
GO:0009653	anatomical structure morphogenesis	0.26971665708007	-1.31038328923057	2104	31	0.101307189542484	306	23383	12450,433899,20346,16412,13131,11994,218756,12558,75409,11480,20315,76965,50706,14013,22682,22061,19892,12843,234267,226251,16001,239250,12929,13605,76826,83925,13869,21923,51938,74244,69718	Ccng1,Grxcr1,Sema3a,Itgb1,Dab1,Pcdh15,Slc4a7,Cdh2,Slitrk5,Acvr2a,Cxcl12,Slitrk1,Postn,Mecom,Zfand5,Trp63,Rpe65,Col1a2,Gpm6a,Ablim1,Igf1r,Slitrk6,Crkl,Ect2,Nubpl,Trps1,Erbb4,Tnc,Ccdc39,Atg7,Ipmk
GO:0007178	transmembrane receptor protein serine/threonine kinase signaling pathway	0.269718916362982	-1.3103749127607	201	4	0.0130718954248366	306	23383	12843,11480,16412,83925	Col1a2,Acvr2a,Itgb1,Trps1
GO:0030100	regulation of endocytosis	0.269718916362982	-1.3103749127607	201	4	0.0130718954248366	306	23383	16412,73094,20390,74342	Itgb1,Sgip1,Sftpd,Lrrtm1
GO:0001763	morphogenesis of a branching structure	0.269718916362982	-1.3103749127607	201	4	0.0130718954248366	306	23383	20346,21923,20315,22061	Sema3a,Tnc,Cxcl12,Trp63
GO:0046890	regulation of lipid biosynthetic process	0.270452410228466	-1.30765912878551	138	3	0.00980392156862745	306	23383	18783,74244,16001	Pla2g4a,Atg7,Igf1r
GO:0060219	camera-type eye photoreceptor cell differentiation	0.271162229637045	-1.30503800386487	24	1	0.00326797385620915	306	23383	218756	Slc4a7
GO:0036342	post-anal tail morphogenesis	0.271162229637045	-1.30503800386487	24	1	0.00326797385620915	306	23383	22061	Trp63
GO:0031102	neuron projection regeneration	0.271162229637045	-1.30503800386487	24	1	0.00326797385620915	306	23383	21923	Tnc
GO:0001773	myeloid dendritic cell activation	0.271162229637045	-1.30503800386487	24	1	0.00326797385620915	306	23383	18733	Pirb
GO:0046854	phosphatidylinositol phosphorylation	0.271162229637045	-1.30503800386487	24	1	0.00326797385620915	306	23383	225326	Pik3c3
GO:1903670	regulation of sprouting angiogenesis	0.271162229637045	-1.30503800386487	24	1	0.00326797385620915	306	23383	79221	Hdac9
GO:0015701	bicarbonate transport	0.271162229637045	-1.30503800386487	24	1	0.00326797385620915	306	23383	218756	Slc4a7
GO:0043567	regulation of insulin-like growth factor receptor signaling pathway	0.271162229637045	-1.30503800386487	24	1	0.00326797385620915	306	23383	18736	Pou1f1
GO:1903513	endoplasmic reticulum to cytosol transport	0.271162229637045	-1.30503800386487	24	1	0.00326797385620915	306	23383	20338	Sel1l
GO:0046173	polyol biosynthetic process	0.271162229637045	-1.30503800386487	24	1	0.00326797385620915	306	23383	69718	Ipmk
GO:0070570	regulation of neuron projection regeneration	0.271162229637045	-1.30503800386487	24	1	0.00326797385620915	306	23383	16001	Igf1r
GO:0006929	substrate-dependent cell migration	0.271162229637045	-1.30503800386487	24	1	0.00326797385620915	306	23383	20346	Sema3a
GO:0043536	positive regulation of blood vessel endothelial cell migration	0.271162229637045	-1.30503800386487	24	1	0.00326797385620915	306	23383	79221	Hdac9
GO:0002021	response to dietary excess	0.271162229637045	-1.30503800386487	24	1	0.00326797385620915	306	23383	81004	Tbl1xr1
GO:0098751	bone cell development	0.271162229637045	-1.30503800386487	24	1	0.00326797385620915	306	23383	16590	Kit
GO:0042133	neurotransmitter metabolic process	0.271162229637045	-1.30503800386487	24	1	0.00326797385620915	306	23383	14417	Gad2
GO:0021954	central nervous system neuron development	0.271920583238163	-1.30224522870777	78	2	0.0065359477124183	306	23383	20346,74244	Sema3a,Atg7
GO:0015833	peptide transport	0.271920583238163	-1.30224522870777	78	2	0.0065359477124183	306	23383	19276,116838	Ptprn2,Rims2
GO:0010038	response to metal ion	0.272609493912421	-1.29971493306122	202	4	0.0130718954248366	306	23383	18783,72413,11994,13605	Pla2g4a,Kcnmb2,Pcdh15,Ect2
GO:0002009	morphogenesis of an epithelium	0.273094760660106	-1.29793643538037	469	8	0.0261437908496732	306	23383	20346,21923,51938,20315,16001,69718,11994,22061	Sema3a,Tnc,Ccdc39,Cxcl12,Igf1r,Ipmk,Pcdh15,Trp63
GO:0071407	cellular response to organic cyclic compound	0.273695565551563	-1.2957388649244	334	6	0.0196078431372549	306	23383	16601,30942,20939,14406,723922,19370	Klf9,Hnf4g,Sva,Gabrg2,Mir466,Raet1c
GO:0048167	regulation of synaptic plasticity	0.273993284572246	-1.29465168175483	139	3	0.00980392156862745	306	23383	15566,16590,74342	Htr7,Kit,Lrrtm1
GO:0051656	establishment of organelle localization	0.274731757920621	-1.29196008309604	268	5	0.0163398692810458	306	23383	208943,89867,320405,103573,68861	Myo5c,Sec16b,Cadps2,Xpo1,1190002N15Rik
GO:0034110	regulation of homotypic cell-cell adhesion	0.277233958731847	-1.28289351292202	269	5	0.0163398692810458	306	23383	278672,94212,20390,54607,208650	Duxbl1,Pag1,Sftpd,Socs6,Cblb
GO:0032103	positive regulation of response to external stimulus	0.277233958731847	-1.28289351292202	269	5	0.0163398692810458	306	23383	18783,74244,20315,16001,13853	Pla2g4a,Atg7,Cxcl12,Igf1r,Epm2a
GO:0001655	urogenital system development	0.277233958731847	-1.28289351292202	269	5	0.0163398692810458	306	23383	19089,21923,16001,14013,22061	Prkcsh,Tnc,Igf1r,Mecom,Trp63
GO:0048638	regulation of developmental growth	0.278152863489495	-1.27958444774663	336	6	0.0196078431372549	306	23383	20346,13869,13490,20315,18736,116838	Sema3a,Erbb4,Drd3,Cxcl12,Pou1f1,Rims2
GO:0018205	peptidyl-lysine modification	0.278406493766868	-1.27867302548188	204	4	0.0130718954248366	306	23383	77853,79221,207965,208146	Msl2,Hdac9,Vcpkmt,Yeats2
GO:0071495	cellular response to endogenous stimulus	0.278873049665571	-1.2769986198332	820	13	0.042483660130719	306	23383	12843,16601,16412,16001,14406,723922,11480,30942,79221,16590,20939,70572,19892	Col1a2,Klf9,Itgb1,Igf1r,Gabrg2,Mir466,Acvr2a,Hnf4g,Hdac9,Kit,Sva,Ipo5,Rpe65
GO:0006760	folic acid-containing compound metabolic process	0.280709913938454	-1.2704334776115	25	1	0.00326797385620915	306	23383	210009	Mtrr
GO:0035058	nonmotile primary cilium assembly	0.280709913938454	-1.2704334776115	25	1	0.00326797385620915	306	23383	11994	Pcdh15
GO:1902932	positive regulation of alcohol biosynthetic process	0.280709913938454	-1.2704334776115	25	1	0.00326797385620915	306	23383	18736	Pou1f1
GO:0045745	positive regulation of G-protein coupled receptor protein signaling pathway	0.280709913938454	-1.2704334776115	25	1	0.00326797385620915	306	23383	13490	Drd3
GO:0003081	regulation of systemic arterial blood pressure by renin-angiotensin	0.280709913938454	-1.2704334776115	25	1	0.00326797385620915	306	23383	13490	Drd3
GO:0007588	excretion	0.280709913938454	-1.2704334776115	25	1	0.00326797385620915	306	23383	15566	Htr7
GO:0002478	antigen processing and presentation of exogenous peptide antigen	0.280709913938454	-1.2704334776115	25	1	0.00326797385620915	306	23383	13034	Ctse
GO:0032786	positive regulation of DNA-templated transcription, elongation	0.280709913938454	-1.2704334776115	25	1	0.00326797385620915	306	23383	66266	Eapp
GO:0060039	pericardium development	0.280709913938454	-1.2704334776115	25	1	0.00326797385620915	306	23383	14013	Mecom
GO:0051491	positive regulation of filopodium assembly	0.280709913938454	-1.2704334776115	25	1	0.00326797385620915	306	23383	234267	Gpm6a
GO:0060143	positive regulation of syncytium formation by plasma membrane fusion	0.280709913938454	-1.2704334776115	25	1	0.00326797385620915	306	23383	20315	Cxcl12
GO:0043534	blood vessel endothelial cell migration	0.280709913938454	-1.2704334776115	25	1	0.00326797385620915	306	23383	16412	Itgb1
GO:0071709	membrane assembly	0.280709913938454	-1.2704334776115	25	1	0.00326797385620915	306	23383	12558	Cdh2
GO:0050927	positive regulation of positive chemotaxis	0.280709913938454	-1.2704334776115	25	1	0.00326797385620915	306	23383	20315	Cxcl12
GO:0034113	heterotypic cell-cell adhesion	0.280709913938454	-1.2704334776115	25	1	0.00326797385620915	306	23383	16412	Itgb1
GO:1902750	negative regulation of cell cycle G2/M phase transition	0.280709913938454	-1.2704334776115	25	1	0.00326797385620915	306	23383	12450	Ccng1
GO:0045123	cellular extravasation	0.280709913938454	-1.2704334776115	25	1	0.00326797385620915	306	23383	16412	Itgb1
GO:0032418	lysosome localization	0.280709913938454	-1.2704334776115	25	1	0.00326797385620915	306	23383	16590	Kit
GO:0009790	embryo development	0.281013245325253	-1.26935347437047	1034	16	0.0522875816993464	306	23383	20346,16412,239250,11784,231225,11994,19089,11480,13869,51938,69718,19647,14013,16590,22682,22061	Sema3a,Itgb1,Slitrk6,Apba2,Tapt1,Pcdh15,Prkcsh,Acvr2a,Erbb4,Ccdc39,Ipmk,Rbbp6,Mecom,Kit,Zfand5,Trp63
GO:0031016	pancreas development	0.281623761812888	-1.26718327682035	80	2	0.0065359477124183	306	23383	51938,16001	Ccdc39,Igf1r
GO:0034614	cellular response to reactive oxygen species	0.281623761812888	-1.26718327682035	80	2	0.0065359477124183	306	23383	74244,13605	Atg7,Ect2
GO:0051253	negative regulation of RNA metabolic process	0.282604694724722	-1.26370619625568	1178	18	0.0588235294117647	306	23383	18767,11569,19226,13490,79221,14013,57316,22061,16001,18736,81004,83925,208146,22630,56856,66266,103573,56220	Pkia,Aebp2,Pth,Drd3,Hdac9,Mecom,C1d,Trp63,Igf1r,Pou1f1,Tbl1xr1,Trps1,Yeats2,Ywhaq,Insm2,Eapp,Xpo1,Zfp386
GO:0007275	multicellular organismal development	0.28282416538531	-1.2629298981673	4332	61	0.199346405228758	306	23383	93688,433899,20346,319922,22696,231225,11994,14406,545646,12558,19089,75409,19226,13490,76965,79221,50706,19647,22682,234267,16001,64075,81004,13605,68861,11784,21923,51938,13869,74244,69718,16590,15951,16601,16412,15566,13131,218756,11480,20315,14013,20390,16795,22061,235106,19892,226562,12843,18733,18783,56758,226251,18736,13853,338362,239250,12929,83925,268890,116838,219134	Klhl1,Grxcr1,Sema3a,Vwc2,Zfp37,Tapt1,Pcdh15,Gabrg2,Gm13290,Cdh2,Prkcsh,Slitrk5,Pth,Drd3,Slitrk1,Hdac9,Postn,Rbbp6,Zfand5,Gpm6a,Igf1r,Smoc1,Tbl1xr1,Ect2,1190002N15Rik,Apba2,Tnc,Ccdc39,Erbb4,Atg7,Ipmk,Kit,Ifi204,Klf9,Itgb1,Htr7,Dab1,Slc4a7,Acvr2a,Cxcl12,Mecom,Sftpd,Large,Trp63,Ntm,Rpe65,Prrc2c,Col1a2,Pirb,Pla2g4a,Mbnl1,Ablim1,Pou1f1,Epm2a,Ust,Slitrk6,Crkl,Trps1,Lsamp,Rims2,Shisa2
GO:0002064	epithelial cell development	0.284223243684263	-1.25799528030082	206	4	0.0130718954248366	306	23383	239250,11994,22061,218756	Slitrk6,Pcdh15,Trp63,Slc4a7
GO:0051049	regulation of transport	0.284451940155395	-1.25719096708315	1684	25	0.0816993464052288	306	23383	18767,16412,15566,73094,320405,74342,11480,19226,13490,20315,50706,20390,70572,71116,18783,80334,13605,22630,16519,89867,13869,74244,103573,225326,116838	Pkia,Itgb1,Htr7,Sgip1,Cadps2,Lrrtm1,Acvr2a,Pth,Drd3,Cxcl12,Postn,Sftpd,Ipo5,Stx18,Pla2g4a,Kcnip4,Ect2,Ywhaq,Kcnj3,Sec16b,Erbb4,Atg7,Xpo1,Pik3c3,Rims2
GO:0045597	positive regulation of cell differentiation	0.286337080441151	-1.25058555922839	896	14	0.0457516339869281	306	23383	20346,16412,319922,16001,15566,13131,13605,11480,20315,16590,14013,15951,22061,116838	Sema3a,Itgb1,Vwc2,Igf1r,Htr7,Dab1,Ect2,Acvr2a,Cxcl12,Kit,Mecom,Ifi204,Trp63,Rims2
GO:0014033	neural crest cell differentiation	0.286471721052196	-1.25011545257789	81	2	0.0065359477124183	306	23383	20346,13869	Sema3a,Erbb4
GO:0046879	hormone secretion	0.286471721052196	-1.25011545257789	81	2	0.0065359477124183	306	23383	19276,116838	Ptprn2,Rims2
GO:0098660	inorganic ion transmembrane transport	0.287309164273484	-1.2471964155819	408	7	0.0228758169934641	306	23383	16519,234267,72413,80334,11966,14406,218756	Kcnj3,Gpm6a,Kcnmb2,Kcnip4,Atp6v1b2,Gabrg2,Slc4a7
GO:0051783	regulation of nuclear division	0.288201748640359	-1.24409452798072	143	3	0.00980392156862745	306	23383	13490,16001,230861	Drd3,Igf1r,Eif4g3
GO:0060041	retina development in camera-type eye	0.288201748640359	-1.24409452798072	143	3	0.00980392156862745	306	23383	234267,218756,19892	Gpm6a,Slc4a7,Rpe65
GO:0010769	regulation of cell morphogenesis involved in differentiation	0.289368341260023	-1.24005486517089	341	6	0.0196078431372549	306	23383	20346,20315,50706,338362,13131,12558	Sema3a,Cxcl12,Postn,Ust,Dab1,Cdh2
GO:2000406	positive regulation of T cell migration	0.290132928187701	-1.23741608796142	26	1	0.00326797385620915	306	23383	20315	Cxcl12
GO:2000008	regulation of protein localization to cell surface	0.290132928187701	-1.23741608796142	26	1	0.00326797385620915	306	23383	13869	Erbb4
GO:0045616	regulation of keratinocyte differentiation	0.290132928187701	-1.23741608796142	26	1	0.00326797385620915	306	23383	22061	Trp63
GO:0050926	regulation of positive chemotaxis	0.290132928187701	-1.23741608796142	26	1	0.00326797385620915	306	23383	20315	Cxcl12
GO:0035162	embryonic hemopoiesis	0.290132928187701	-1.23741608796142	26	1	0.00326797385620915	306	23383	16590	Kit
GO:0034308	primary alcohol metabolic process	0.290132928187701	-1.23741608796142	26	1	0.00326797385620915	306	23383	19892	Rpe65
GO:0021602	cranial nerve morphogenesis	0.290132928187701	-1.23741608796142	26	1	0.00326797385620915	306	23383	20346	Sema3a
GO:0002686	negative regulation of leukocyte migration	0.290132928187701	-1.23741608796142	26	1	0.00326797385620915	306	23383	20315	Cxcl12
GO:0046640	regulation of alpha-beta T cell proliferation	0.290132928187701	-1.23741608796142	26	1	0.00326797385620915	306	23383	208650	Cblb
GO:0048843	negative regulation of axon extension involved in axon guidance	0.290132928187701	-1.23741608796142	26	1	0.00326797385620915	306	23383	20346	Sema3a
GO:0048729	tissue morphogenesis	0.290274920977421	-1.2369268017026	617	10	0.0326797385620915	306	23383	20346,16001,11994,218756,51938,21923,20315,69718,22061,19892	Sema3a,Igf1r,Pcdh15,Slc4a7,Ccdc39,Tnc,Cxcl12,Ipmk,Trp63,Rpe65
GO:0022602	ovulation cycle process	0.291316242294123	-1.23334585860988	82	2	0.0065359477124183	306	23383	18783,16590	Pla2g4a,Kit
GO:0043200	response to amino acid	0.291763307818865	-1.23181239508072	144	3	0.00980392156862745	306	23383	12843,16001,70572	Col1a2,Igf1r,Ipo5
GO:0045787	positive regulation of cell cycle	0.292341061052515	-1.22983414101224	275	5	0.0163398692810458	306	23383	13490,16001,230861,13605,22061	Drd3,Igf1r,Eif4g3,Ect2,Trp63
GO:0046907	intracellular transport	0.293794568191981	-1.2248745035277	1044	16	0.0522875816993464	306	23383	16412,13185,20338,70572,71116,66397,18736,66880,68861,22630,89867,26422,16590,103573,225326,116838	Itgb1,Dscr3,Sel1l,Ipo5,Stx18,Sar1b,Pou1f1,Rsrc1,1190002N15Rik,Ywhaq,Sec16b,Nbea,Kit,Xpo1,Pik3c3,Rims2
GO:0033673	negative regulation of kinase activity	0.295909462158284	-1.21770174253306	210	4	0.0130718954248366	306	23383	66917,18767,16001,54607	Chordc1,Pkia,Igf1r,Socs6
GO:0043331	response to dsRNA	0.29615658734284	-1.21686695324184	83	2	0.0065359477124183	306	23383	545646,19370	Gm13290,Raet1c
GO:0009725	response to hormone	0.296750828141134	-1.21486245479319	551	9	0.0294117647058824	306	23383	16601,16001,15566,723922,79221,30942,16590,20939,19892	Klf9,Igf1r,Htr7,Mir466,Hdac9,Hnf4g,Kit,Sva,Rpe65
GO:0006869	lipid transport	0.298840823460358	-1.20784421035578	211	4	0.0130718954248366	306	23383	18783,13490,20494,231290	Pla2g4a,Drd3,Slc10a2,Slc10a4
GO:0043299	leukocyte degranulation	0.299432894933774	-1.20586494351354	27	1	0.00326797385620915	306	23383	16590	Kit
GO:0048678	response to axon injury	0.299432894933774	-1.20586494351354	27	1	0.00326797385620915	306	23383	21923	Tnc
GO:1902668	negative regulation of axon guidance	0.299432894933774	-1.20586494351354	27	1	0.00326797385620915	306	23383	20346	Sema3a
GO:1902803	regulation of synaptic vesicle transport	0.299432894933774	-1.20586494351354	27	1	0.00326797385620915	306	23383	116838	Rims2
GO:0032925	regulation of activin receptor signaling pathway	0.299432894933774	-1.20586494351354	27	1	0.00326797385620915	306	23383	11480	Acvr2a
GO:0018023	peptidyl-lysine trimethylation	0.299432894933774	-1.20586494351354	27	1	0.00326797385620915	306	23383	207965	Vcpkmt
GO:0042517	positive regulation of tyrosine phosphorylation of Stat3 protein	0.299432894933774	-1.20586494351354	27	1	0.00326797385620915	306	23383	16590	Kit
GO:0050654	chondroitin sulfate proteoglycan metabolic process	0.299432894933774	-1.20586494351354	27	1	0.00326797385620915	306	23383	319901	Dsel
GO:0050999	regulation of nitric-oxide synthase activity	0.299432894933774	-1.20586494351354	27	1	0.00326797385620915	306	23383	11480	Acvr2a
GO:0046885	regulation of hormone biosynthetic process	0.299432894933774	-1.20586494351354	27	1	0.00326797385620915	306	23383	16001	Igf1r
GO:0042149	cellular response to glucose starvation	0.299432894933774	-1.20586494351354	27	1	0.00326797385620915	306	23383	225326	Pik3c3
GO:0046636	negative regulation of alpha-beta T cell activation	0.299432894933774	-1.20586494351354	27	1	0.00326797385620915	306	23383	208650	Cblb
GO:0007212	dopamine receptor signaling pathway	0.299432894933774	-1.20586494351354	27	1	0.00326797385620915	306	23383	13490	Drd3
GO:0010962	regulation of glucan biosynthetic process	0.299432894933774	-1.20586494351354	27	1	0.00326797385620915	306	23383	19226	Pth
GO:0010107	potassium ion import	0.299432894933774	-1.20586494351354	27	1	0.00326797385620915	306	23383	16519	Kcnj3
GO:0005979	regulation of glycogen biosynthetic process	0.299432894933774	-1.20586494351354	27	1	0.00326797385620915	306	23383	19226	Pth
GO:0006611	protein export from nucleus	0.299432894933774	-1.20586494351354	27	1	0.00326797385620915	306	23383	103573	Xpo1
GO:0007530	sex determination	0.299432894933774	-1.20586494351354	27	1	0.00326797385620915	306	23383	16001	Igf1r
GO:0022407	regulation of cell-cell adhesion	0.300677661476026	-1.20171648015414	346	6	0.0196078431372549	306	23383	278672,20315,94212,20390,54607,208650	Duxbl1,Cxcl12,Pag1,Sftpd,Socs6,Cblb
GO:0046165	alcohol biosynthetic process	0.300992037843692	-1.20067146692967	84	2	0.0065359477124183	306	23383	16592,69718	Fabp5,Ipmk
GO:0000077	DNA damage checkpoint	0.300992037843692	-1.20067146692967	84	2	0.0065359477124183	306	23383	12450,22061	Ccng1,Trp63
GO:0051339	regulation of lyase activity	0.300992037843692	-1.20067146692967	84	2	0.0065359477124183	306	23383	13490,210009	Drd3,Mtrr
GO:1903827	regulation of cellular protein localization	0.301440083274753	-1.1991840113377	484	8	0.0261437908496732	306	23383	18767,16412,13605,12558,89867,13869,103573,70572	Pkia,Itgb1,Ect2,Cdh2,Sec16b,Erbb4,Xpo1,Ipo5
GO:1903649	regulation of cytoplasmic transport	0.301722611761583	-1.19824718779135	415	7	0.0228758169934641	306	23383	18767,89867,13869,103573,13605,70572,71116	Pkia,Sec16b,Erbb4,Xpo1,Ect2,Ipo5,Stx18
GO:0097190	apoptotic signaling pathway	0.305038762904187	-1.18731641896103	280	5	0.0163398692810458	306	23383	12046,66593,14198,22061,15951	Bcl2a1c,Diablo,Fhit,Trp63,Ifi204
GO:0030855	epithelial cell differentiation	0.305271280765209	-1.18655445256482	486	8	0.0261437908496732	306	23383	433899,13869,239250,16590,11994,22061,218756,12558	Grxcr1,Erbb4,Slitrk6,Kit,Pcdh15,Trp63,Slc4a7,Cdh2
GO:0040014	regulation of multicellular organism growth	0.305821894790519	-1.18475238965088	85	2	0.0065359477124183	306	23383	13490,18736	Drd3,Pou1f1
GO:0030510	regulation of BMP signaling pathway	0.305821894790519	-1.18475238965088	85	2	0.0065359477124183	306	23383	11480,319922	Acvr2a,Vwc2
GO:1901699	cellular response to nitrogen compound	0.307946534304165	-1.17782910099858	418	7	0.0228758169934641	306	23383	12843,16001,79221,14406,70572,19370,19892	Col1a2,Igf1r,Hdac9,Gabrg2,Ipo5,Raet1c,Rpe65
GO:0048147	negative regulation of fibroblast proliferation	0.308611415831219	-1.17567234741317	28	1	0.00326797385620915	306	23383	14319	Fth1
GO:0097502	mannosylation	0.308611415831219	-1.17567234741317	28	1	0.00326797385620915	306	23383	16795	Large
GO:0072528	pyrimidine-containing compound biosynthetic process	0.308611415831219	-1.17567234741317	28	1	0.00326797385620915	306	23383	21915	Dtymk
GO:0006826	iron ion transport	0.308611415831219	-1.17567234741317	28	1	0.00326797385620915	306	23383	14319	Fth1
GO:1902808	positive regulation of cell cycle G1/S phase transition	0.308611415831219	-1.17567234741317	28	1	0.00326797385620915	306	23383	22061	Trp63
GO:0034243	regulation of transcription elongation from RNA polymerase II promoter	0.308611415831219	-1.17567234741317	28	1	0.00326797385620915	306	23383	66266	Eapp
GO:0035774	positive regulation of insulin secretion involved in cellular response to glucose stimulus	0.308611415831219	-1.17567234741317	28	1	0.00326797385620915	306	23383	74244	Atg7
GO:0061298	retina vasculature development in camera-type eye	0.308611415831219	-1.17567234741317	28	1	0.00326797385620915	306	23383	218756	Slc4a7
GO:0030330	DNA damage response, signal transduction by p53 class mediator	0.308611415831219	-1.17567234741317	28	1	0.00326797385620915	306	23383	22061	Trp63
GO:0009262	deoxyribonucleotide metabolic process	0.308611415831219	-1.17567234741317	28	1	0.00326797385620915	306	23383	21915	Dtymk
GO:0043252	sodium-independent organic anion transport	0.308611415831219	-1.17567234741317	28	1	0.00326797385620915	306	23383	207151	Slc22a19
GO:0046834	lipid phosphorylation	0.308611415831219	-1.17567234741317	28	1	0.00326797385620915	306	23383	225326	Pik3c3
GO:0009584	detection of visible light	0.308611415831219	-1.17567234741317	28	1	0.00326797385620915	306	23383	19892	Rpe65
GO:0044003	modification by symbiont of host morphology or physiology	0.308611415831219	-1.17567234741317	28	1	0.00326797385620915	306	23383	74244	Atg7
GO:0048791	calcium ion-dependent exocytosis of neurotransmitter	0.308611415831219	-1.17567234741317	28	1	0.00326797385620915	306	23383	116838	Rims2
GO:0001941	postsynaptic membrane organization	0.308611415831219	-1.17567234741317	28	1	0.00326797385620915	306	23383	12558	Cdh2
GO:0033120	positive regulation of RNA splicing	0.308611415831219	-1.17567234741317	28	1	0.00326797385620915	306	23383	72486	Rnf219
GO:0006739	NADP metabolic process	0.308611415831219	-1.17567234741317	28	1	0.00326797385620915	306	23383	19895	Rpia
GO:0060341	regulation of cellular localization	0.309256149810722	-1.17358538169637	1200	18	0.0588235294117647	306	23383	18767,16412,15566,320405,12558,11480,13490,20315,50706,70572,71116,13605,89867,13869,74244,103573,225326,116838	Pkia,Itgb1,Htr7,Cadps2,Cdh2,Acvr2a,Drd3,Cxcl12,Postn,Ipo5,Stx18,Ect2,Sec16b,Erbb4,Atg7,Xpo1,Pik3c3,Rims2
GO:0006813	potassium ion transport	0.309610320303524	-1.17244080350843	149	3	0.00980392156862745	306	23383	16519,72413,80334	Kcnj3,Kcnmb2,Kcnip4
GO:0033157	regulation of intracellular protein transport	0.309784865009508	-1.1718772062615	350	6	0.0196078431372549	306	23383	18767,89867,13869,103573,13605,70572	Pkia,Sec16b,Erbb4,Xpo1,Ect2,Ipo5
GO:0007159	leukocyte cell-cell adhesion	0.310141486375867	-1.17072667796116	282	5	0.0163398692810458	306	23383	16412,20315,16590,208650,545646	Itgb1,Cxcl12,Kit,Cblb,Gm13290
GO:0043255	regulation of carbohydrate biosynthetic process	0.310645478213161	-1.16910295846712	86	2	0.0065359477124183	306	23383	19226,18736	Pth,Pou1f1
GO:0051952	regulation of amine transport	0.310645478213161	-1.16910295846712	86	2	0.0065359477124183	306	23383	13490,20315	Drd3,Cxcl12
GO:0008219	cell death	0.312783890789032	-1.16224277167222	915	14	0.0457516339869281	306	23383	20346,66092,66593,67770,218756,12046,232146,13869,170936,16590,57316,14198,22061,15951	Sema3a,Ghitm,Diablo,Caap1,Slc4a7,Bcl2a1c,Eva1a,Erbb4,Zfp369,Kit,C1d,Fhit,Trp63,Ifi204
GO:0071375	cellular response to peptide hormone stimulus	0.313185200825677	-1.16096056749632	150	3	0.00980392156862745	306	23383	16001,79221,19892	Igf1r,Hdac9,Rpe65
GO:0006887	exocytosis	0.313546559686901	-1.15980741418884	216	4	0.0130718954248366	306	23383	19276,320405,16590,116838	Ptprn2,Cadps2,Kit,Rims2
GO:0097305	response to alcohol	0.316761137628008	-1.14960729819541	151	3	0.00980392156862745	306	23383	16601,13490,15566	Klf9,Drd3,Htr7
GO:0044062	regulation of excretion	0.317670071666263	-1.14674194527197	29	1	0.00326797385620915	306	23383	13490	Drd3
GO:0019884	antigen processing and presentation of exogenous antigen	0.317670071666263	-1.14674194527197	29	1	0.00326797385620915	306	23383	13034	Ctse
GO:0060441	epithelial tube branching involved in lung morphogenesis	0.317670071666263	-1.14674194527197	29	1	0.00326797385620915	306	23383	21923	Tnc
GO:0060142	regulation of syncytium formation by plasma membrane fusion	0.317670071666263	-1.14674194527197	29	1	0.00326797385620915	306	23383	20315	Cxcl12
GO:0055023	positive regulation of cardiac muscle tissue growth	0.317670071666263	-1.14674194527197	29	1	0.00326797385620915	306	23383	13869	Erbb4
GO:0015988	energy coupled proton transmembrane transport, against electrochemical gradient	0.317670071666263	-1.14674194527197	29	1	0.00326797385620915	306	23383	11966	Atp6v1b2
GO:0097028	dendritic cell differentiation	0.317670071666263	-1.14674194527197	29	1	0.00326797385620915	306	23383	18733	Pirb
GO:2000403	positive regulation of lymphocyte migration	0.317670071666263	-1.14674194527197	29	1	0.00326797385620915	306	23383	20315	Cxcl12
GO:0045576	mast cell activation	0.317670071666263	-1.14674194527197	29	1	0.00326797385620915	306	23383	16590	Kit
GO:0034260	negative regulation of GTPase activity	0.317670071666263	-1.14674194527197	29	1	0.00326797385620915	306	23383	19276	Ptprn2
GO:0033146	regulation of intracellular estrogen receptor signaling pathway	0.317670071666263	-1.14674194527197	29	1	0.00326797385620915	306	23383	67890	Ufm1
GO:0050856	regulation of T cell receptor signaling pathway	0.317670071666263	-1.14674194527197	29	1	0.00326797385620915	306	23383	208650	Cblb
GO:0007435	salivary gland morphogenesis	0.317670071666263	-1.14674194527197	29	1	0.00326797385620915	306	23383	20346	Sema3a
GO:0046470	phosphatidylcholine metabolic process	0.317670071666263	-1.14674194527197	29	1	0.00326797385620915	306	23383	16592	Fabp5
GO:0015991	ATP hydrolysis coupled proton transport	0.317670071666263	-1.14674194527197	29	1	0.00326797385620915	306	23383	11966	Atp6v1b2
GO:0090662	ATP hydrolysis coupled transmembrane transport	0.317670071666263	-1.14674194527197	29	1	0.00326797385620915	306	23383	11966	Atp6v1b2
GO:0019933	cAMP-mediated signaling	0.317670071666263	-1.14674194527197	29	1	0.00326797385620915	306	23383	116838	Rims2
GO:0008038	neuron recognition	0.317670071666263	-1.14674194527197	29	1	0.00326797385620915	306	23383	20346	Sema3a
GO:2000404	regulation of T cell migration	0.317670071666263	-1.14674194527197	29	1	0.00326797385620915	306	23383	20315	Cxcl12
GO:0090342	regulation of cell aging	0.317670071666263	-1.14674194527197	29	1	0.00326797385620915	306	23383	22061	Trp63
GO:0055017	cardiac muscle tissue growth	0.317670071666263	-1.14674194527197	29	1	0.00326797385620915	306	23383	68861	1190002N15Rik
GO:0045214	sarcomere organization	0.317670071666263	-1.14674194527197	29	1	0.00326797385620915	306	23383	16412	Itgb1
GO:0098662	inorganic cation transmembrane transport	0.318938766146458	-1.14275615027687	354	6	0.0196078431372549	306	23383	16519,234267,72413,80334,11966,218756	Kcnj3,Gpm6a,Kcnmb2,Kcnip4,Atp6v1b2,Slc4a7
GO:0030010	establishment of cell polarity	0.320271197374621	-1.13858715031107	88	2	0.0065359477124183	306	23383	16001,338362	Igf1r,Ust
GO:0055007	cardiac muscle cell differentiation	0.320271197374621	-1.13858715031107	88	2	0.0065359477124183	306	23383	16412,74244	Itgb1,Atg7
GO:2001243	negative regulation of intrinsic apoptotic signaling pathway	0.320271197374621	-1.13858715031107	88	2	0.0065359477124183	306	23383	12046,20315	Bcl2a1c,Cxcl12
GO:0046474	glycerophospholipid biosynthetic process	0.320271197374621	-1.13858715031107	88	2	0.0065359477124183	306	23383	16592,225326	Fabp5,Pik3c3
GO:0016265	death	0.322692518922614	-1.13105536295522	922	14	0.0457516339869281	306	23383	20346,66092,66593,67770,218756,12046,232146,13869,170936,16590,57316,14198,22061,15951	Sema3a,Ghitm,Diablo,Caap1,Slc4a7,Bcl2a1c,Eva1a,Erbb4,Zfp369,Kit,C1d,Fhit,Trp63,Ifi204
GO:0046395	carboxylic acid catabolic process	0.323914896960657	-1.12727446139364	153	3	0.00980392156862745	306	23383	14660,14417,210009	Gls,Gad2,Mtrr
GO:0016054	organic acid catabolic process	0.323914896960657	-1.12727446139364	153	3	0.00980392156862745	306	23383	14660,14417,210009	Gls,Gad2,Mtrr
GO:0030522	intracellular receptor signaling pathway	0.325072064861486	-1.1237083831973	89	2	0.0065359477124183	306	23383	16601,69790	Klf9,Med30
GO:0034329	cell junction assembly	0.325072064861486	-1.1237083831973	89	2	0.0065359477124183	306	23383	16412,13605	Itgb1,Ect2
GO:0006805	xenobiotic metabolic process	0.325072064861486	-1.1237083831973	89	2	0.0065359477124183	306	23383	13095,545288	Cyp2c29,Cyp2c67
GO:0000381	regulation of alternative mRNA splicing, via spliceosome	0.326610422700704	-1.11898718621552	30	1	0.00326797385620915	306	23383	56758	Mbnl1
GO:0042775	mitochondrial ATP synthesis coupled electron transport	0.326610422700704	-1.11898718621552	30	1	0.00326797385620915	306	23383	67530	Uqcrb
GO:0035458	cellular response to interferon-beta	0.326610422700704	-1.11898718621552	30	1	0.00326797385620915	306	23383	15951	Ifi204
GO:0046825	regulation of protein export from nucleus	0.326610422700704	-1.11898718621552	30	1	0.00326797385620915	306	23383	103573	Xpo1
GO:0001738	morphogenesis of a polarized epithelium	0.326610422700704	-1.11898718621552	30	1	0.00326797385620915	306	23383	22061	Trp63
GO:0000060	protein import into nucleus, translocation	0.326610422700704	-1.11898718621552	30	1	0.00326797385620915	306	23383	70572	Ipo5
GO:0042304	regulation of fatty acid biosynthetic process	0.326610422700704	-1.11898718621552	30	1	0.00326797385620915	306	23383	18783	Pla2g4a
GO:0045445	myoblast differentiation	0.326610422700704	-1.11898718621552	30	1	0.00326797385620915	306	23383	56758	Mbnl1
GO:0071385	cellular response to glucocorticoid stimulus	0.326610422700704	-1.11898718621552	30	1	0.00326797385620915	306	23383	16601	Klf9
GO:0006949	syncytium formation	0.326610422700704	-1.11898718621552	30	1	0.00326797385620915	306	23383	12450	Ccng1
GO:0017156	calcium ion-dependent exocytosis	0.326610422700704	-1.11898718621552	30	1	0.00326797385620915	306	23383	116838	Rims2
GO:0001782	B cell homeostasis	0.326610422700704	-1.11898718621552	30	1	0.00326797385620915	306	23383	18733	Pirb
GO:0003401	axis elongation	0.326610422700704	-1.11898718621552	30	1	0.00326797385620915	306	23383	21923	Tnc
GO:0032007	negative regulation of TOR signaling	0.326610422700704	-1.11898718621552	30	1	0.00326797385620915	306	23383	13853	Epm2a
GO:0050931	pigment cell differentiation	0.326610422700704	-1.11898718621552	30	1	0.00326797385620915	306	23383	16590	Kit
GO:0007188	adenylate cyclase-modulating G-protein coupled receptor signaling pathway	0.327492087982925	-1.11629138302942	154	3	0.00980392156862745	306	23383	19226,13490,15566	Pth,Drd3,Htr7
GO:0009914	hormone transport	0.329864121615274	-1.10907446199601	90	2	0.0065359477124183	306	23383	19276,116838	Ptprn2,Rims2
GO:0009749	response to glucose	0.329864121615274	-1.10907446199601	90	2	0.0065359477124183	306	23383	19276,16001	Ptprn2,Igf1r
GO:0006470	protein dephosphorylation	0.331069072315811	-1.10542824768396	155	3	0.00980392156862745	306	23383	19276,67857,13853	Ptprn2,Ppp6c,Epm2a
GO:1901653	cellular response to peptide	0.331069072315811	-1.10542824768396	155	3	0.00980392156862745	306	23383	16001,79221,19892	Igf1r,Hdac9,Rpe65
GO:0046328	regulation of JNK cascade	0.33464554434055	-1.09468338391065	156	3	0.00980392156862745	306	23383	16001,14013,26390	Igf1r,Mecom,Mapkbp1
GO:0008585	female gonad development	0.334646777253132	-1.09467969968317	91	2	0.0065359477124183	306	23383	18783,16590	Pla2g4a,Kit
GO:0031570	DNA integrity checkpoint	0.334646777253132	-1.09467969968317	91	2	0.0065359477124183	306	23383	12450,22061	Ccng1,Trp63
GO:0051129	negative regulation of cellular component organization	0.334650932911144	-1.09466728171744	572	9	0.0294117647058824	306	23383	20346,16412,13131,74342,19089,74244,50706,20390,235106	Sema3a,Itgb1,Dab1,Lrrtm1,Prkcsh,Atg7,Postn,Sftpd,Ntm
GO:0000096	sulfur amino acid metabolic process	0.335434009001404	-1.09233003639895	31	1	0.00326797385620915	306	23383	210009	Mtrr
GO:0098815	modulation of excitatory postsynaptic potential	0.335434009001404	-1.09233003639895	31	1	0.00326797385620915	306	23383	116838	Rims2
GO:1901099	negative regulation of signal transduction in absence of ligand	0.335434009001404	-1.09233003639895	31	1	0.00326797385620915	306	23383	170755	Sgk3
GO:0048710	regulation of astrocyte differentiation	0.335434009001404	-1.09233003639895	31	1	0.00326797385620915	306	23383	13131	Dab1
GO:0006220	pyrimidine nucleotide metabolic process	0.335434009001404	-1.09233003639895	31	1	0.00326797385620915	306	23383	21915	Dtymk
GO:0001953	negative regulation of cell-matrix adhesion	0.335434009001404	-1.09233003639895	31	1	0.00326797385620915	306	23383	50706	Postn
GO:0009954	proximal/distal pattern formation	0.335434009001404	-1.09233003639895	31	1	0.00326797385620915	306	23383	22061	Trp63
GO:0042220	response to cocaine	0.335434009001404	-1.09233003639895	31	1	0.00326797385620915	306	23383	13490	Drd3
GO:0090004	positive regulation of establishment of protein localization to plasma membrane	0.335434009001404	-1.09233003639895	31	1	0.00326797385620915	306	23383	16412	Itgb1
GO:0050919	negative chemotaxis	0.335434009001404	-1.09233003639895	31	1	0.00326797385620915	306	23383	20346	Sema3a
GO:0007595	lactation	0.335434009001404	-1.09233003639895	31	1	0.00326797385620915	306	23383	13869	Erbb4
GO:0044091	membrane biogenesis	0.335434009001404	-1.09233003639895	31	1	0.00326797385620915	306	23383	12558	Cdh2
GO:0045940	positive regulation of steroid metabolic process	0.335434009001404	-1.09233003639895	31	1	0.00326797385620915	306	23383	16001	Igf1r
GO:2001240	negative regulation of extrinsic apoptotic signaling pathway in absence of ligand	0.335434009001404	-1.09233003639895	31	1	0.00326797385620915	306	23383	170755	Sgk3
GO:0050679	positive regulation of epithelial cell proliferation	0.338221202472177	-1.08405515237103	157	3	0.00980392156862745	306	23383	13869,20315,22061	Erbb4,Cxcl12,Trp63
GO:0001701	in utero embryonic development	0.339408266536052	-1.08055157015555	433	7	0.0228758169934641	306	23383	19089,16412,19647,14013,11784,231225,22682	Prkcsh,Itgb1,Rbbp6,Mecom,Apba2,Tapt1,Zfand5
GO:0019233	sensory perception of pain	0.339419458178258	-1.08051859671678	92	2	0.0065359477124183	306	23383	17380,15566	Mme,Htr7
GO:0043484	regulation of RNA splicing	0.339419458178258	-1.08051859671678	92	2	0.0065359477124183	306	23383	56758,72486	Mbnl1,Rnf219
GO:0009968	negative regulation of signal transduction	0.339855285392822	-1.07923538317618	934	14	0.0457516339869281	306	23383	67792,16412,319922,16001,13853,170755,54607,13131,12558,12046,13490,20315,14013,208650	Rgs8,Itgb1,Vwc2,Igf1r,Epm2a,Sgk3,Socs6,Dab1,Cdh2,Bcl2a1c,Drd3,Cxcl12,Mecom,Cblb
GO:0007548	sex differentiation	0.340161814848466	-1.0783338485639	225	4	0.0130718954248366	306	23383	11480,18783,16590,22061	Acvr2a,Pla2g4a,Kit,Trp63
GO:0060421	positive regulation of heart growth	0.344142350601067	-1.06669989731762	32	1	0.00326797385620915	306	23383	13869	Erbb4
GO:0033108	mitochondrial respiratory chain complex assembly	0.344142350601067	-1.06669989731762	32	1	0.00326797385620915	306	23383	76826	Nubpl
GO:0071384	cellular response to corticosteroid stimulus	0.344142350601067	-1.06669989731762	32	1	0.00326797385620915	306	23383	16601	Klf9
GO:0006767	water-soluble vitamin metabolic process	0.344142350601067	-1.06669989731762	32	1	0.00326797385620915	306	23383	210009	Mtrr
GO:0046329	negative regulation of JNK cascade	0.344142350601067	-1.06669989731762	32	1	0.00326797385620915	306	23383	14013	Mecom
GO:0070098	chemokine-mediated signaling pathway	0.344142350601067	-1.06669989731762	32	1	0.00326797385620915	306	23383	20315	Cxcl12
GO:0038093	Fc receptor signaling pathway	0.344142350601067	-1.06669989731762	32	1	0.00326797385620915	306	23383	16590	Kit
GO:1902229	regulation of intrinsic apoptotic signaling pathway in response to DNA damage	0.344142350601067	-1.06669989731762	32	1	0.00326797385620915	306	23383	20315	Cxcl12
GO:0009395	phospholipid catabolic process	0.344142350601067	-1.06669989731762	32	1	0.00326797385620915	306	23383	18783	Pla2g4a
GO:0042558	pteridine-containing compound metabolic process	0.344142350601067	-1.06669989731762	32	1	0.00326797385620915	306	23383	210009	Mtrr
GO:0019228	neuronal action potential	0.344142350601067	-1.06669989731762	32	1	0.00326797385620915	306	23383	72413	Kcnmb2
GO:0071466	cellular response to xenobiotic stimulus	0.344181607326623	-1.06658583263878	93	2	0.0065359477124183	306	23383	13095,545288	Cyp2c29,Cyp2c67
GO:0001942	hair follicle development	0.344181607326623	-1.06658583263878	93	2	0.0065359477124183	306	23383	83925,22061	Trps1,Trp63
GO:0009746	response to hexose	0.344181607326623	-1.06658583263878	93	2	0.0065359477124183	306	23383	19276,16001	Ptprn2,Igf1r
GO:0003073	regulation of systemic arterial blood pressure	0.344181607326623	-1.06658583263878	93	2	0.0065359477124183	306	23383	13490,50706	Drd3,Postn
GO:0030203	glycosaminoglycan metabolic process	0.344181607326623	-1.06658583263878	93	2	0.0065359477124183	306	23383	319901,76969	Dsel,Chst1
GO:0046545	development of primary female sexual characteristics	0.344181607326623	-1.06658583263878	93	2	0.0065359477124183	306	23383	18783,16590	Pla2g4a,Kit
GO:0044282	small molecule catabolic process	0.346090668871445	-1.06105448949179	227	4	0.0130718954248366	306	23383	14660,14417,13853,210009	Gls,Gad2,Epm2a,Mtrr
GO:0050804	modulation of synaptic transmission	0.348723351550581	-1.05347636009055	297	5	0.0163398692810458	306	23383	13869,15566,16590,74342,116838	Erbb4,Htr7,Kit,Lrrtm1,Rims2
GO:0034284	response to monosaccharide	0.348932683913236	-1.05287625815408	94	2	0.0065359477124183	306	23383	19276,16001	Ptprn2,Igf1r
GO:0007093	mitotic cell cycle checkpoint	0.348932683913236	-1.05287625815408	94	2	0.0065359477124183	306	23383	12450,22061	Ccng1,Trp63
GO:0002573	myeloid leukocyte differentiation	0.348932683913236	-1.05287625815408	94	2	0.0065359477124183	306	23383	18733,16590	Pirb,Kit
GO:0030799	regulation of cyclic nucleotide metabolic process	0.348940338388645	-1.05285432156916	160	3	0.00980392156862745	306	23383	19226,13490,81004	Pth,Drd3,Tbl1xr1
GO:1901701	cellular response to oxygen-containing compound	0.351682568907308	-1.04502630312082	725	11	0.0359477124183007	306	23383	19276,12843,16601,16001,13237,13605,79221,74244,70572,19892,19370	Ptprn2,Col1a2,Klf9,Igf1r,Defa3,Ect2,Hdac9,Atg7,Ipo5,Rpe65,Raet1c
GO:0007389	pattern specification process	0.352117792120784	-1.04378952265564	439	7	0.0228758169934641	306	23383	20346,11480,13869,51938,20315,12929,22061	Sema3a,Acvr2a,Erbb4,Ccdc39,Cxcl12,Crkl,Trp63
GO:0042221	response to chemical	0.352240006979873	-1.04344249771896	3309	46	0.150326797385621	306	23383	20346,21915,11994,14406,545646,75409,30942,13490,79221,20939,19370,19276,17380,16001,13237,54607,66880,13605,66593,74244,171275,16590,15951,258859,16601,53382,16412,72413,15566,20338,171241,11480,13095,20315,70572,545288,231290,19892,12843,18733,18783,226251,723922,207151,171195,622117	Sema3a,Dtymk,Pcdh15,Gabrg2,Gm13290,Slitrk5,Hnf4g,Drd3,Hdac9,Sva,Raet1c,Ptprn2,Mme,Igf1r,Defa3,Socs6,Rsrc1,Ect2,Diablo,Atg7,Vmn1r212,Kit,Ifi204,Olfr161,Klf9,Txnl1,Itgb1,Kcnmb2,Htr7,Sel1l,Vmn1r75,Acvr2a,Cyp2c29,Cxcl12,Ipo5,Cyp2c67,Slc10a4,Rpe65,Col1a2,Pirb,Pla2g4a,Ablim1,Mir466,Slc22a19,Vmn1r30,Triml2
GO:0050731	positive regulation of peptidyl-tyrosine phosphorylation	0.352509806040641	-1.04267683856173	161	3	0.00980392156862745	306	23383	13869,16412,16590	Erbb4,Itgb1,Kit
GO:0006730	one-carbon metabolic process	0.352736947878127	-1.04203268998798	33	1	0.00326797385620915	306	23383	71934	Car13
GO:0006879	cellular iron ion homeostasis	0.352736947878127	-1.04203268998798	33	1	0.00326797385620915	306	23383	14319	Fth1
GO:0010831	positive regulation of myotube differentiation	0.352736947878127	-1.04203268998798	33	1	0.00326797385620915	306	23383	20315	Cxcl12
GO:0030818	negative regulation of cAMP biosynthetic process	0.352736947878127	-1.04203268998798	33	1	0.00326797385620915	306	23383	13490	Drd3
GO:0071359	cellular response to dsRNA	0.352736947878127	-1.04203268998798	33	1	0.00326797385620915	306	23383	19370	Raet1c
GO:0007431	salivary gland development	0.352736947878127	-1.04203268998798	33	1	0.00326797385620915	306	23383	20346	Sema3a
GO:0060419	heart growth	0.352736947878127	-1.04203268998798	33	1	0.00326797385620915	306	23383	68861	1190002N15Rik
GO:0021799	cerebral cortex radially oriented cell migration	0.352736947878127	-1.04203268998798	33	1	0.00326797385620915	306	23383	13131	Dab1
GO:0048169	regulation of long-term neuronal synaptic plasticity	0.352736947878127	-1.04203268998798	33	1	0.00326797385620915	306	23383	16590	Kit
GO:0035116	embryonic hindlimb morphogenesis	0.352736947878127	-1.04203268998798	33	1	0.00326797385620915	306	23383	14013	Mecom
GO:0070873	regulation of glycogen metabolic process	0.352736947878127	-1.04203268998798	33	1	0.00326797385620915	306	23383	19226	Pth
GO:0032228	regulation of synaptic transmission, GABAergic	0.352736947878127	-1.04203268998798	33	1	0.00326797385620915	306	23383	13869	Erbb4
GO:0040020	regulation of meiotic nuclear division	0.352736947878127	-1.04203268998798	33	1	0.00326797385620915	306	23383	230861	Eif4g3
GO:0022405	hair cycle process	0.35367216292674	-1.03938488836511	95	2	0.0065359477124183	306	23383	83925,22061	Trps1,Trp63
GO:0050684	regulation of mRNA processing	0.35367216292674	-1.03938488836511	95	2	0.0065359477124183	306	23383	56758,72486	Mbnl1,Rnf219
GO:0051153	regulation of striated muscle cell differentiation	0.35367216292674	-1.03938488836511	95	2	0.0065359477124183	306	23383	20315,79221	Cxcl12,Hdac9
GO:1901991	negative regulation of mitotic cell cycle phase transition	0.35367216292674	-1.03938488836511	95	2	0.0065359477124183	306	23383	12450,22061	Ccng1,Trp63
GO:0098773	skin epidermis development	0.35367216292674	-1.03938488836511	95	2	0.0065359477124183	306	23383	83925,22061	Trps1,Trp63
GO:0022404	molting cycle process	0.35367216292674	-1.03938488836511	95	2	0.0065359477124183	306	23383	83925,22061	Trps1,Trp63
GO:0048856	anatomical structure development	0.354171680941233	-1.03797350900018	4435	61	0.199346405228758	306	23383	93688,433899,20346,319922,22696,231225,11994,545646,12558,19089,75409,19226,13490,76965,79221,50706,19647,22682,234267,16001,64075,81004,751556,13605,68861,11784,21923,51938,13869,74244,69718,16590,15951,12450,16412,15566,13131,218756,11480,20315,14013,20390,16795,22061,235106,226562,19892,12843,18733,18783,56758,226251,18736,13853,338362,239250,12929,76826,83925,268890,116838	Klhl1,Grxcr1,Sema3a,Vwc2,Zfp37,Tapt1,Pcdh15,Gm13290,Cdh2,Prkcsh,Slitrk5,Pth,Drd3,Slitrk1,Hdac9,Postn,Rbbp6,Zfand5,Gpm6a,Igf1r,Smoc1,Tbl1xr1,Mir682,Ect2,1190002N15Rik,Apba2,Tnc,Ccdc39,Erbb4,Atg7,Ipmk,Kit,Ifi204,Ccng1,Itgb1,Htr7,Dab1,Slc4a7,Acvr2a,Cxcl12,Mecom,Sftpd,Large,Trp63,Ntm,Prrc2c,Rpe65,Col1a2,Pirb,Pla2g4a,Mbnl1,Ablim1,Pou1f1,Epm2a,Ust,Slitrk6,Crkl,Nubpl,Trps1,Lsamp,Rims2
GO:0006811	ion transport	0.356015644884821	-1.03278060279004	1091	16	0.0522875816993464	306	23383	72413,11966,14319,14406,218756,433926,13490,231290,234267,18783,80334,20494,16519,20513,207151,13723	Kcnmb2,Atp6v1b2,Fth1,Gabrg2,Slc4a7,Lrrc8b,Drd3,Slc10a4,Gpm6a,Pla2g4a,Kcnip4,Slc10a2,Kcnj3,Slc1a6,Slc22a19,Emb
GO:0044706	multi-multicellular organism process	0.356077012473389	-1.03260824435301	162	3	0.00980392156862745	306	23383	11480,16601,18783	Acvr2a,Klf9,Pla2g4a
GO:0014070	response to organic cyclic compound	0.356688902832899	-1.03089129774632	584	9	0.0294117647058824	306	23383	16601,15566,14406,545646,723922,13490,30942,20939,19370	Klf9,Htr7,Gabrg2,Gm13290,Mir466,Drd3,Hnf4g,Sva,Raet1c
GO:0030516	regulation of axon extension	0.358399534898488	-1.02610689559848	96	2	0.0065359477124183	306	23383	20346,20315	Sema3a,Cxcl12
GO:0016241	regulation of macroautophagy	0.358399534898488	-1.02610689559848	96	2	0.0065359477124183	306	23383	74244,13853	Atg7,Epm2a
GO:0090630	activation of GTPase activity	0.361219281661791	-1.01827007663322	34	1	0.00326797385620915	306	23383	13605	Ect2
GO:0021955	central nervous system neuron axonogenesis	0.361219281661791	-1.01827007663322	34	1	0.00326797385620915	306	23383	74244	Atg7
GO:0060612	adipose tissue development	0.361219281661791	-1.01827007663322	34	1	0.00326797385620915	306	23383	81004	Tbl1xr1
GO:0031069	hair follicle morphogenesis	0.361219281661791	-1.01827007663322	34	1	0.00326797385620915	306	23383	22061	Trp63
GO:0042773	ATP synthesis coupled electron transport	0.361219281661791	-1.01827007663322	34	1	0.00326797385620915	306	23383	67530	Uqcrb
GO:1904377	positive regulation of protein localization to cell periphery	0.361219281661791	-1.01827007663322	34	1	0.00326797385620915	306	23383	16412	Itgb1
GO:0007032	endosome organization	0.361219281661791	-1.01827007663322	34	1	0.00326797385620915	306	23383	225326	Pik3c3
GO:1903078	positive regulation of protein localization to plasma membrane	0.361219281661791	-1.01827007663322	34	1	0.00326797385620915	306	23383	16412	Itgb1
GO:0031572	G2 DNA damage checkpoint	0.361219281661791	-1.01827007663322	34	1	0.00326797385620915	306	23383	12450	Ccng1
GO:0048265	response to pain	0.361219281661791	-1.01827007663322	34	1	0.00326797385620915	306	23383	15566	Htr7
GO:0042516	regulation of tyrosine phosphorylation of Stat3 protein	0.361219281661791	-1.01827007663322	34	1	0.00326797385620915	306	23383	16590	Kit
GO:0035115	embryonic forelimb morphogenesis	0.361219281661791	-1.01827007663322	34	1	0.00326797385620915	306	23383	14013	Mecom
GO:0050685	positive regulation of mRNA processing	0.361219281661791	-1.01827007663322	34	1	0.00326797385620915	306	23383	72486	Rnf219
GO:0071526	semaphorin-plexin signaling pathway	0.361219281661791	-1.01827007663322	34	1	0.00326797385620915	306	23383	20346	Sema3a
GO:0001702	gastrulation with mouth forming second	0.361219281661791	-1.01827007663322	34	1	0.00326797385620915	306	23383	11480	Acvr2a
GO:0017145	stem cell division	0.361219281661791	-1.01827007663322	34	1	0.00326797385620915	306	23383	16590	Kit
GO:0007157	heterophilic cell-cell adhesion via plasma membrane cell adhesion molecules	0.361219281661791	-1.01827007663322	34	1	0.00326797385620915	306	23383	12558	Cdh2
GO:1901570	fatty acid derivative biosynthetic process	0.361219281661791	-1.01827007663322	34	1	0.00326797385620915	306	23383	18783	Pla2g4a
GO:0046456	icosanoid biosynthetic process	0.361219281661791	-1.01827007663322	34	1	0.00326797385620915	306	23383	18783	Pla2g4a
GO:1903829	positive regulation of cellular protein localization	0.361660692851679	-1.0170488192729	302	5	0.0163398692810458	306	23383	89867,13869,16412,13605,70572	Sec16b,Erbb4,Itgb1,Ect2,Ipo5
GO:0022604	regulation of cell morphogenesis	0.361815754231387	-1.01662016293527	515	8	0.0261437908496732	306	23383	20346,338362,13131,12558,20315,50706,16590,116838	Sema3a,Ust,Dab1,Cdh2,Cxcl12,Postn,Kit,Rims2
GO:0046649	lymphocyte activation	0.362878901319725	-1.01368610555569	373	6	0.0196078431372549	306	23383	20315,79221,18736,16590,208650,545646	Cxcl12,Hdac9,Pou1f1,Kit,Cblb,Gm13290
GO:0042886	amide transport	0.363114305611712	-1.01303760279289	97	2	0.0065359477124183	306	23383	19276,116838	Ptprn2,Rims2
GO:0016573	histone acetylation	0.363114305611712	-1.01303760279289	97	2	0.0065359477124183	306	23383	77853,208146	Msl2,Yeats2
GO:0044272	sulfur compound biosynthetic process	0.363114305611712	-1.01303760279289	97	2	0.0065359477124183	306	23383	210009,76969	Mtrr,Chst1
GO:0002274	myeloid leukocyte activation	0.363114305611712	-1.01303760279289	97	2	0.0065359477124183	306	23383	18733,16590	Pirb,Kit
GO:0032846	positive regulation of homeostatic process	0.363203536310237	-1.0127918957654	164	3	0.00980392156862745	306	23383	11480,13490,74244	Acvr2a,Drd3,Atg7
GO:0042593	glucose homeostasis	0.36676231093196	-1.00304129488245	165	3	0.00980392156862745	306	23383	19276,16001,54607	Ptprn2,Igf1r,Socs6
GO:0033500	carbohydrate homeostasis	0.36676231093196	-1.00304129488245	165	3	0.00980392156862745	306	23383	19276,16001,54607	Ptprn2,Igf1r,Socs6
GO:0071560	cellular response to transforming growth factor beta stimulus	0.367815995773166	-1.0001724773466	98	2	0.0065359477124183	306	23383	12843,16412	Col1a2,Itgb1
GO:0097285	cell-type specific apoptotic process	0.367815995773166	-1.0001724773466	98	2	0.0065359477124183	306	23383	66593,22061	Diablo,Trp63
GO:2000113	negative regulation of cellular macromolecule biosynthetic process	0.368394010034537	-0.998602234139964	1247	18	0.0588235294117647	306	23383	18767,11569,19226,13490,79221,14013,57316,22061,16001,18736,81004,83925,208146,22630,56856,66266,103573,56220	Pkia,Aebp2,Pth,Drd3,Hdac9,Mecom,C1d,Trp63,Igf1r,Pou1f1,Tbl1xr1,Trps1,Yeats2,Ywhaq,Insm2,Eapp,Xpo1,Zfp386
GO:0019637	organophosphate metabolic process	0.36909276104709	-0.996707281582049	663	10	0.0326797385620915	306	23383	16592,18783,67530,21915,13853,11966,19895,69718,14198,225326	Fabp5,Pla2g4a,Uqcrb,Dtymk,Epm2a,Atp6v1b2,Rpia,Ipmk,Fhit,Pik3c3
GO:0030803	negative regulation of cyclic nucleotide biosynthetic process	0.36959081362984	-0.995358794421114	35	1	0.00326797385620915	306	23383	13490	Drd3
GO:0033139	regulation of peptidyl-serine phosphorylation of STAT protein	0.36959081362984	-0.995358794421114	35	1	0.00326797385620915	306	23383	545646	Gm13290
GO:0032885	regulation of polysaccharide biosynthetic process	0.36959081362984	-0.995358794421114	35	1	0.00326797385620915	306	23383	19226	Pth
GO:0042310	vasoconstriction	0.36959081362984	-0.995358794421114	35	1	0.00326797385620915	306	23383	15566	Htr7
GO:0019935	cyclic-nucleotide-mediated signaling	0.36959081362984	-0.995358794421114	35	1	0.00326797385620915	306	23383	116838	Rims2
GO:0002275	myeloid cell activation involved in immune response	0.36959081362984	-0.995358794421114	35	1	0.00326797385620915	306	23383	16590	Kit
GO:0033141	positive regulation of peptidyl-serine phosphorylation of STAT protein	0.36959081362984	-0.995358794421114	35	1	0.00326797385620915	306	23383	545646	Gm13290
GO:0048645	organ formation	0.36959081362984	-0.995358794421114	35	1	0.00326797385620915	306	23383	22061	Trp63
GO:0030815	negative regulation of cAMP metabolic process	0.36959081362984	-0.995358794421114	35	1	0.00326797385620915	306	23383	13490	Drd3
GO:0071417	cellular response to organonitrogen compound	0.36986074642506	-0.994628705198798	376	6	0.0196078431372549	306	23383	12843,16001,79221,14406,70572,19892	Col1a2,Igf1r,Hdac9,Gabrg2,Ipo5,Rpe65
GO:0009123	nucleoside monophosphate metabolic process	0.370317738866479	-0.99339388816867	166	3	0.00980392156862745	306	23383	67530,11966,21915	Uqcrb,Atp6v1b2,Dtymk
GO:0023061	signal release	0.370317738866479	-0.99339388816867	166	3	0.00980392156862745	306	23383	19276,320405,116838	Ptprn2,Cadps2,Rims2
GO:0007187	G-protein coupled receptor signaling pathway, coupled to cyclic nucleotide second messenger	0.370317738866479	-0.99339388816867	166	3	0.00980392156862745	306	23383	19226,13490,15566	Pth,Drd3,Htr7
GO:0045321	leukocyte activation	0.371269916749786	-0.990825942493349	448	7	0.0228758169934641	306	23383	18733,20315,79221,18736,16590,208650,545646	Pirb,Cxcl12,Hdac9,Pou1f1,Kit,Cblb,Gm13290
GO:0030001	metal ion transport	0.371696895818771	-0.989676553021924	520	8	0.0261437908496732	306	23383	234267,72413,20494,80334,14319,218756,16519,231290	Gpm6a,Kcnmb2,Slc10a2,Kcnip4,Fth1,Slc4a7,Kcnj3,Slc10a4
GO:0046651	lymphocyte proliferation	0.372504140665313	-0.987507125344268	99	2	0.0065359477124183	306	23383	20315,545646	Cxcl12,Gm13290
GO:0090316	positive regulation of intracellular protein transport	0.372776384733425	-0.986776543849265	236	4	0.0130718954248366	306	23383	89867,13869,13605,70572	Sec16b,Erbb4,Ect2,Ipo5
GO:0034220	ion transmembrane transport	0.37334031095021	-0.985264913490557	593	9	0.0294117647058824	306	23383	234267,72413,80334,11966,14406,218756,20513,16519,13723	Gpm6a,Kcnmb2,Kcnip4,Atp6v1b2,Gabrg2,Slc4a7,Slc1a6,Kcnj3,Emb
GO:0044281	small molecule metabolic process	0.376684110424898	-0.976348346153613	1475	21	0.0686274509803922	306	23383	53382,67530,14417,21915,11966,210009,13095,319901,14198,545288,19892,16592,18783,17380,71934,13853,19895,14660,74244,69718,76969	Txnl1,Uqcrb,Gad2,Dtymk,Atp6v1b2,Mtrr,Cyp2c29,Dsel,Fhit,Cyp2c67,Rpe65,Fabp5,Pla2g4a,Mme,Car13,Epm2a,Rpia,Gls,Atg7,Ipmk,Chst1
GO:0071396	cellular response to lipid	0.376848079964346	-0.975913143665579	379	6	0.0196078431372549	306	23383	16601,30942,13237,20939,723922,19370	Klf9,Hnf4g,Defa3,Sva,Mir466,Raet1c
GO:0032943	mononuclear cell proliferation	0.377178289962126	-0.975037285653023	100	2	0.0065359477124183	306	23383	20315,545646	Cxcl12,Gm13290
GO:0007264	small GTPase mediated signal transduction	0.377201942495678	-0.974974578459642	308	5	0.0163398692810458	306	23383	17207,12843,19226,13131,22630	Mcf2l,Col1a2,Pth,Dab1,Ywhaq
GO:0009141	nucleoside triphosphate metabolic process	0.377417512961142	-0.974403242881771	168	3	0.00980392156862745	306	23383	67530,11966,21915	Uqcrb,Atp6v1b2,Dtymk
GO:0048738	cardiac muscle tissue development	0.377417512961142	-0.974403242881771	168	3	0.00980392156862745	306	23383	16412,74244,68861	Itgb1,Atg7,1190002N15Rik
GO:0051234	establishment of localization	0.377557621431705	-0.974032082387102	3340	46	0.150326797385621	306	23383	67530,13185,73094,320405,14319,14406,12558,208943,13490,19276,234267,16592,211798,20494,80334,66880,68861,13605,11784,22630,89867,16519,13869,74244,103573,16590,225326,53382,16412,72413,20338,11966,218756,433926,20390,70572,231290,71116,66397,18783,18736,20513,207151,26422,13723,116838	Uqcrb,Dscr3,Sgip1,Cadps2,Fth1,Gabrg2,Cdh2,Myo5c,Drd3,Ptprn2,Gpm6a,Fabp5,Mfsd9,Slc10a2,Kcnip4,Rsrc1,1190002N15Rik,Ect2,Apba2,Ywhaq,Sec16b,Kcnj3,Erbb4,Atg7,Xpo1,Kit,Pik3c3,Txnl1,Itgb1,Kcnmb2,Sel1l,Atp6v1b2,Slc4a7,Lrrc8b,Sftpd,Ipo5,Slc10a4,Stx18,Sar1b,Pla2g4a,Pou1f1,Slc1a6,Slc22a19,Nbea,Emb,Rims2
GO:0002090	regulation of receptor internalization	0.377852986440754	-0.973250083773308	36	1	0.00326797385620915	306	23383	74342	Lrrtm1
GO:0048008	platelet-derived growth factor receptor signaling pathway	0.377852986440754	-0.973250083773308	36	1	0.00326797385620915	306	23383	22682	Zfand5
GO:0050891	multicellular organismal water homeostasis	0.377852986440754	-0.973250083773308	36	1	0.00326797385620915	306	23383	22061	Trp63
GO:0031057	negative regulation of histone modification	0.377852986440754	-0.973250083773308	36	1	0.00326797385620915	306	23383	74244	Atg7
GO:0035456	response to interferon-beta	0.377852986440754	-0.973250083773308	36	1	0.00326797385620915	306	23383	15951	Ifi204
GO:0060043	regulation of cardiac muscle cell proliferation	0.377852986440754	-0.973250083773308	36	1	0.00326797385620915	306	23383	13869	Erbb4
GO:0055025	positive regulation of cardiac muscle tissue development	0.377852986440754	-0.973250083773308	36	1	0.00326797385620915	306	23383	13869	Erbb4
GO:0050881	musculoskeletal movement	0.377852986440754	-0.973250083773308	36	1	0.00326797385620915	306	23383	13490	Drd3
GO:0002053	positive regulation of mesenchymal cell proliferation	0.377852986440754	-0.973250083773308	36	1	0.00326797385620915	306	23383	22061	Trp63
GO:0045923	positive regulation of fatty acid metabolic process	0.377852986440754	-0.973250083773308	36	1	0.00326797385620915	306	23383	18783	Pla2g4a
GO:0048873	homeostasis of number of cells within a tissue	0.377852986440754	-0.973250083773308	36	1	0.00326797385620915	306	23383	19226	Pth
GO:0050879	multicellular organismal movement	0.377852986440754	-0.973250083773308	36	1	0.00326797385620915	306	23383	13490	Drd3
GO:0043588	skin development	0.378699753551052	-0.971011594850803	238	4	0.0130718954248366	306	23383	75409,12843,83925,22061	Slitrk5,Col1a2,Trps1,Trp63
GO:0010876	lipid localization	0.378699753551052	-0.971011594850803	238	4	0.0130718954248366	306	23383	18783,13490,20494,231290	Pla2g4a,Drd3,Slc10a2,Slc10a4
GO:0007623	circadian rhythm	0.381838007305618	-0.962758824961381	101	2	0.0065359477124183	306	23383	13490,15566	Drd3,Htr7
GO:0007498	mesoderm development	0.381838007305618	-0.962758824961381	101	2	0.0065359477124183	306	23383	11480,22061	Acvr2a,Trp63
GO:2000401	regulation of lymphocyte migration	0.386007224058493	-0.951899194514991	37	1	0.00326797385620915	306	23383	20315	Cxcl12
GO:0010907	positive regulation of glucose metabolic process	0.386007224058493	-0.951899194514991	37	1	0.00326797385620915	306	23383	19226	Pth
GO:0002323	natural killer cell activation involved in immune response	0.386007224058493	-0.951899194514991	37	1	0.00326797385620915	306	23383	545646	Gm13290
GO:0070972	protein localization to endoplasmic reticulum	0.386007224058493	-0.951899194514991	37	1	0.00326797385620915	306	23383	89867	Sec16b
GO:1903146	regulation of mitophagy	0.386007224058493	-0.951899194514991	37	1	0.00326797385620915	306	23383	74244	Atg7
GO:0060135	maternal process involved in female pregnancy	0.386007224058493	-0.951899194514991	37	1	0.00326797385620915	306	23383	18783	Pla2g4a
GO:0051489	regulation of filopodium assembly	0.386007224058493	-0.951899194514991	37	1	0.00326797385620915	306	23383	234267	Gpm6a
GO:0006367	transcription initiation from RNA polymerase II promoter	0.386007224058493	-0.951899194514991	37	1	0.00326797385620915	306	23383	69790	Med30
GO:0009069	serine family amino acid metabolic process	0.386007224058493	-0.951899194514991	37	1	0.00326797385620915	306	23383	210009	Mtrr
GO:0071559	response to transforming growth factor beta	0.386482870067108	-0.950667732591163	102	2	0.0065359477124183	306	23383	12843,16412	Col1a2,Itgb1
GO:0018393	internal peptidyl-lysine acetylation	0.386482870067108	-0.950667732591163	102	2	0.0065359477124183	306	23383	77853,208146	Msl2,Yeats2
GO:0032388	positive regulation of intracellular transport	0.387561290531046	-0.947881273583773	312	5	0.0163398692810458	306	23383	89867,13869,13605,70572,71116	Sec16b,Erbb4,Ect2,Ipo5,Stx18
GO:0045017	glycerolipid biosynthetic process	0.391112469086653	-0.938760115635686	103	2	0.0065359477124183	306	23383	16592,225326	Fabp5,Pik3c3
GO:0042303	molting cycle	0.391112469086653	-0.938760115635686	103	2	0.0065359477124183	306	23383	83925,22061	Trps1,Trp63
GO:0009743	response to carbohydrate	0.391112469086653	-0.938760115635686	103	2	0.0065359477124183	306	23383	19276,16001	Ptprn2,Igf1r
GO:0042633	hair cycle	0.391112469086653	-0.938760115635686	103	2	0.0065359477124183	306	23383	83925,22061	Trps1,Trp63
GO:0042752	regulation of circadian rhythm	0.391112469086653	-0.938760115635686	103	2	0.0065359477124183	306	23383	13490,15566	Drd3,Htr7
GO:1901135	carbohydrate derivative metabolic process	0.391559538784119	-0.937617696482852	749	11	0.0359477124183007	306	23383	67530,21915,11966,26877,210009,19895,19089,319901,16590,16795,76969	Uqcrb,Dtymk,Atp6v1b2,B3galt1,Mtrr,Rpia,Prkcsh,Dsel,Kit,Large,Chst1
GO:0007411	axon guidance	0.391565663476084	-0.937602054815472	172	3	0.00980392156862745	306	23383	20346,20315,226251	Sema3a,Cxcl12,Ablim1
GO:0008406	gonad development	0.391565663476084	-0.937602054815472	172	3	0.00980392156862745	306	23383	11480,18783,16590	Acvr2a,Pla2g4a,Kit
GO:0006810	transport	0.391828454896138	-0.936931150033962	3207	44	0.143790849673203	306	23383	67530,13185,73094,320405,14319,14406,13490,19276,234267,16592,211798,20494,80334,66880,68861,13605,11784,22630,89867,16519,13869,74244,103573,16590,225326,53382,16412,72413,20338,11966,218756,433926,20390,70572,231290,71116,66397,18783,18736,20513,207151,26422,13723,116838	Uqcrb,Dscr3,Sgip1,Cadps2,Fth1,Gabrg2,Drd3,Ptprn2,Gpm6a,Fabp5,Mfsd9,Slc10a2,Kcnip4,Rsrc1,1190002N15Rik,Ect2,Apba2,Ywhaq,Sec16b,Kcnj3,Erbb4,Atg7,Xpo1,Kit,Pik3c3,Txnl1,Itgb1,Kcnmb2,Sel1l,Atp6v1b2,Slc4a7,Lrrc8b,Sftpd,Ipo5,Slc10a4,Stx18,Sar1b,Pla2g4a,Pou1f1,Slc1a6,Slc22a19,Nbea,Emb,Rims2
GO:0048608	reproductive structure development	0.393160515401308	-0.933537314364566	386	6	0.0196078431372549	306	23383	11480,21923,18783,16001,16590,22061	Acvr2a,Tnc,Pla2g4a,Igf1r,Kit,Trp63
GO:0030098	lymphocyte differentiation	0.393482162678513	-0.932719542066943	243	4	0.0130718954248366	306	23383	79221,18736,16590,545646	Hdac9,Pou1f1,Kit,Gm13290
GO:0006066	alcohol metabolic process	0.393482162678513	-0.932719542066943	243	4	0.0130718954248366	306	23383	16592,69718,13853,19892	Fabp5,Ipmk,Epm2a,Rpe65
GO:0008347	glial cell migration	0.394054932022663	-0.931264958025143	38	1	0.00326797385620915	306	23383	13131	Dab1
GO:0010712	regulation of collagen metabolic process	0.394054932022663	-0.931264958025143	38	1	0.00326797385620915	306	23383	16412	Itgb1
GO:0098801	regulation of renal system process	0.394054932022663	-0.931264958025143	38	1	0.00326797385620915	306	23383	13490	Drd3
GO:0001990	regulation of systemic arterial blood pressure by hormone	0.394054932022663	-0.931264958025143	38	1	0.00326797385620915	306	23383	13490	Drd3
GO:0030199	collagen fibril organization	0.394054932022663	-0.931264958025143	38	1	0.00326797385620915	306	23383	12843	Col1a2
GO:0021983	pituitary gland development	0.394054932022663	-0.931264958025143	38	1	0.00326797385620915	306	23383	18736	Pou1f1
GO:0032350	regulation of hormone metabolic process	0.394054932022663	-0.931264958025143	38	1	0.00326797385620915	306	23383	16001	Igf1r
GO:0048854	brain morphogenesis	0.394054932022663	-0.931264958025143	38	1	0.00326797385620915	306	23383	12558	Cdh2
GO:0009620	response to fungus	0.394054932022663	-0.931264958025143	38	1	0.00326797385620915	306	23383	207151	Slc22a19
GO:1900372	negative regulation of purine nucleotide biosynthetic process	0.394054932022663	-0.931264958025143	38	1	0.00326797385620915	306	23383	13490	Drd3
GO:0030809	negative regulation of nucleotide biosynthetic process	0.394054932022663	-0.931264958025143	38	1	0.00326797385620915	306	23383	13490	Drd3
GO:0045646	regulation of erythrocyte differentiation	0.394054932022663	-0.931264958025143	38	1	0.00326797385620915	306	23383	11480	Acvr2a
GO:0030800	negative regulation of cyclic nucleotide metabolic process	0.394054932022663	-0.931264958025143	38	1	0.00326797385620915	306	23383	13490	Drd3
GO:0070201	regulation of establishment of protein localization	0.394902563536964	-0.929116219100162	751	11	0.0359477124183007	306	23383	18767,16412,13605,89867,13869,13490,74244,50706,103573,70572,225326	Pkia,Itgb1,Ect2,Sec16b,Erbb4,Drd3,Atg7,Postn,Xpo1,Ipo5,Pik3c3
GO:0008217	regulation of blood pressure	0.395090565913156	-0.928640259569039	173	3	0.00980392156862745	306	23383	12843,13490,50706	Col1a2,Drd3,Postn
GO:0042384	cilium assembly	0.395090565913156	-0.928640259569039	173	3	0.00980392156862745	306	23383	51938,226251,11994	Ccdc39,Ablim1,Pcdh15
GO:0018394	peptidyl-lysine acetylation	0.395726408408739	-0.927032194357376	104	2	0.0065359477124183	306	23383	77853,208146	Msl2,Yeats2
GO:1901988	negative regulation of cell cycle phase transition	0.395726408408739	-0.927032194357376	104	2	0.0065359477124183	306	23383	12450,22061	Ccng1,Trp63
GO:0016192	vesicle-mediated transport	0.396386594748592	-0.92536529458402	899	13	0.042483660130719	306	23383	19276,66397,73094,320405,68861,89867,13490,26422,20390,16590,225326,116838,71116	Ptprn2,Sar1b,Sgip1,Cadps2,1190002N15Rik,Sec16b,Drd3,Nbea,Sftpd,Kit,Pik3c3,Rims2,Stx18
GO:0097485	neuron projection guidance	0.398610140460569	-0.919771431334944	174	3	0.00980392156862745	306	23383	20346,20315,226251	Sema3a,Cxcl12,Ablim1
GO:0065008	regulation of biological quality	0.40014793683765	-0.915920958154758	2766	38	0.124183006535948	306	23383	433899,20346,14417,320405,11994,14319,74342,12558,75409,19226,12308,13490,76965,50706,19276,16001,54607,13869,74244,16590,53382,16412,72413,15566,210009,218756,20315,14013,20390,16795,22061,19892,12843,18733,18783,239250,20513,116838	Grxcr1,Sema3a,Gad2,Cadps2,Pcdh15,Fth1,Lrrtm1,Cdh2,Slitrk5,Pth,Calb2,Drd3,Slitrk1,Postn,Ptprn2,Igf1r,Socs6,Erbb4,Atg7,Kit,Txnl1,Itgb1,Kcnmb2,Htr7,Mtrr,Slc4a7,Cxcl12,Mecom,Sftpd,Large,Trp63,Rpe65,Col1a2,Pirb,Pla2g4a,Slitrk6,Slc1a6,Rims2
GO:0070661	leukocyte proliferation	0.400324304910079	-0.915480298089151	105	2	0.0065359477124183	306	23383	20315,545646	Cxcl12,Gm13290
GO:0070303	negative regulation of stress-activated protein kinase signaling cascade	0.401997497474792	-0.911309415569577	39	1	0.00326797385620915	306	23383	14013	Mecom
GO:0048730	epidermis morphogenesis	0.401997497474792	-0.911309415569577	39	1	0.00326797385620915	306	23383	22061	Trp63
GO:0032768	regulation of monooxygenase activity	0.401997497474792	-0.911309415569577	39	1	0.00326797385620915	306	23383	11480	Acvr2a
GO:0038034	signal transduction in absence of ligand	0.401997497474792	-0.911309415569577	39	1	0.00326797385620915	306	23383	12046	Bcl2a1c
GO:0097192	extrinsic apoptotic signaling pathway in absence of ligand	0.401997497474792	-0.911309415569577	39	1	0.00326797385620915	306	23383	12046	Bcl2a1c
GO:2000243	positive regulation of reproductive process	0.401997497474792	-0.911309415569577	39	1	0.00326797385620915	306	23383	20346	Sema3a
GO:0090102	cochlea development	0.401997497474792	-0.911309415569577	39	1	0.00326797385620915	306	23383	239250	Slitrk6
GO:0032873	negative regulation of stress-activated MAPK cascade	0.401997497474792	-0.911309415569577	39	1	0.00326797385620915	306	23383	14013	Mecom
GO:0045494	photoreceptor cell maintenance	0.401997497474792	-0.911309415569577	39	1	0.00326797385620915	306	23383	11994	Pcdh15
GO:0044246	regulation of multicellular organismal metabolic process	0.401997497474792	-0.911309415569577	39	1	0.00326797385620915	306	23383	16412	Itgb1
GO:0045137	development of primary sexual characteristics	0.402124156977453	-0.910994389844286	175	3	0.00980392156862745	306	23383	11480,18783,16590	Acvr2a,Pla2g4a,Kit
GO:0061458	reproductive system development	0.404807404018072	-0.904343870617673	391	6	0.0196078431372549	306	23383	11480,21923,18783,16001,16590,22061	Acvr2a,Tnc,Pla2g4a,Igf1r,Kit,Trp63
GO:0042472	inner ear morphogenesis	0.404905788158224	-0.904100860767798	106	2	0.0065359477124183	306	23383	239250,11994	Slitrk6,Pcdh15
GO:0008283	cell proliferation	0.405414122770925	-0.902846208938248	537	8	0.0261437908496732	306	23383	11480,74071,20315,751556,16590,68861,545646,22061	Acvr2a,Ifltd1,Cxcl12,Mir682,Kit,1190002N15Rik,Gm13290,Trp63
GO:0046903	secretion	0.405442140516069	-0.902777102374179	464	7	0.0228758169934641	306	23383	19276,13869,18783,13490,320405,16590,116838	Ptprn2,Erbb4,Pla2g4a,Drd3,Cadps2,Kit,Rims2
GO:0007265	Ras protein signal transduction	0.405632389142093	-0.902307975006579	176	3	0.00980392156862745	306	23383	17207,12843,19226	Mcf2l,Col1a2,Pth
GO:0051047	positive regulation of secretion	0.407135255456862	-0.898609825756763	392	6	0.0196078431372549	306	23383	11480,13490,74244,20315,50706,320405	Acvr2a,Drd3,Atg7,Cxcl12,Postn,Cadps2
GO:0044712	single-organism catabolic process	0.408291241249904	-0.895774532638097	759	11	0.0359477124183007	306	23383	18783,14417,20338,81004,13853,239318,210009,14660,74244,14198,225326	Pla2g4a,Gad2,Sel1l,Tbl1xr1,Epm2a,Plcxd3,Mtrr,Gls,Atg7,Fhit,Pik3c3
GO:0006022	aminoglycan metabolic process	0.409470500094959	-0.892890417124085	107	2	0.0065359477124183	306	23383	319901,76969	Dsel,Chst1
GO:0006665	sphingolipid metabolic process	0.409470500094959	-0.892890417124085	107	2	0.0065359477124183	306	23383	241447,16590	Cers6,Kit
GO:1904036	negative regulation of epithelial cell apoptotic process	0.409836289711063	-0.891997492410266	40	1	0.00326797385620915	306	23383	16001	Igf1r
GO:1900024	regulation of substrate adhesion-dependent cell spreading	0.409836289711063	-0.891997492410266	40	1	0.00326797385620915	306	23383	50706	Postn
GO:0040018	positive regulation of multicellular organism growth	0.409836289711063	-0.891997492410266	40	1	0.00326797385620915	306	23383	18736	Pou1f1
GO:0000186	activation of MAPKK activity	0.409836289711063	-0.891997492410266	40	1	0.00326797385620915	306	23383	26390	Mapkbp1
GO:0038083	peptidyl-tyrosine autophosphorylation	0.409836289711063	-0.891997492410266	40	1	0.00326797385620915	306	23383	16001	Igf1r
GO:0031641	regulation of myelination	0.409836289711063	-0.891997492410266	40	1	0.00326797385620915	306	23383	12558	Cdh2
GO:0046849	bone remodeling	0.409836289711063	-0.891997492410266	40	1	0.00326797385620915	306	23383	19226	Pth
GO:1903792	negative regulation of anion transport	0.409836289711063	-0.891997492410266	40	1	0.00326797385620915	306	23383	15566	Htr7
GO:0006119	oxidative phosphorylation	0.409836289711063	-0.891997492410266	40	1	0.00326797385620915	306	23383	67530	Uqcrb
GO:0009066	aspartate family amino acid metabolic process	0.409836289711063	-0.891997492410266	40	1	0.00326797385620915	306	23383	210009	Mtrr
GO:2000649	regulation of sodium ion transmembrane transporter activity	0.409836289711063	-0.891997492410266	40	1	0.00326797385620915	306	23383	13490	Drd3
GO:0003341	cilium movement	0.409836289711063	-0.891997492410266	40	1	0.00326797385620915	306	23383	51938	Ccdc39
GO:0042110	T cell activation	0.411149923683882	-0.888797353181492	249	4	0.0130718954248366	306	23383	20315,16590,208650,545646	Cxcl12,Kit,Cblb,Gm13290
GO:0070489	T cell aggregation	0.411149923683882	-0.888797353181492	249	4	0.0130718954248366	306	23383	20315,16590,208650,545646	Cxcl12,Kit,Cblb,Gm13290
GO:0051348	negative regulation of transferase activity	0.411149923683882	-0.888797353181492	249	4	0.0130718954248366	306	23383	66917,18767,16001,54607	Chordc1,Pkia,Igf1r,Socs6
GO:0010256	endomembrane system organization	0.411788804656335	-0.887244671119502	394	6	0.0196078431372549	306	23383	89867,73094,80334,225326,12558,71116	Sec16b,Sgip1,Kcnip4,Pik3c3,Cdh2,Stx18
GO:0006461	protein complex assembly	0.413262219966144	-0.883672972322206	910	13	0.042483660130719	306	23383	12843,243043,16001,320405,13605,76826,12558,19089,89867,51938,14660,70572,22061	Col1a2,Kctd8,Igf1r,Cadps2,Ect2,Nubpl,Cdh2,Prkcsh,Sec16b,Ccdc39,Gls,Ipo5,Trp63
GO:0070271	protein complex biogenesis	0.413262219966144	-0.883672972322206	910	13	0.042483660130719	306	23383	12843,243043,16001,320405,13605,76826,12558,19089,89867,51938,14660,70572,22061	Col1a2,Kctd8,Igf1r,Cadps2,Ect2,Nubpl,Cdh2,Prkcsh,Sec16b,Ccdc39,Gls,Ipo5,Trp63
GO:0006475	internal protein amino acid acetylation	0.414018094765831	-0.88184559894811	108	2	0.0065359477124183	306	23383	77853,208146	Msl2,Yeats2
GO:0010927	cellular component assembly involved in morphogenesis	0.414084922747546	-0.881684198783042	250	4	0.0130718954248366	306	23383	16412,51938,226251,11994	Itgb1,Ccdc39,Ablim1,Pcdh15
GO:0043069	negative regulation of programmed cell death	0.414979921279816	-0.879525142380182	837	12	0.0392156862745098	306	23383	12450,16412,16001,170755,12046,13869,19226,74244,20315,16590,14013,22061	Ccng1,Itgb1,Igf1r,Sgk3,Bcl2a1c,Erbb4,Pth,Atg7,Cxcl12,Kit,Mecom,Trp63
GO:0007423	sensory organ development	0.415341195894795	-0.878654937756201	542	8	0.0261437908496732	306	23383	433899,234267,64075,239250,11994,218756,15951,19892	Grxcr1,Gpm6a,Smoc1,Slitrk6,Pcdh15,Slc4a7,Ifi204,Rpe65
GO:0002521	leukocyte differentiation	0.415980049033336	-0.877117978925427	323	5	0.0163398692810458	306	23383	18733,79221,18736,16590,545646	Pirb,Hdac9,Pou1f1,Kit,Gm13290
GO:0006486	protein glycosylation	0.416120173085608	-0.876781182828342	179	3	0.00980392156862745	306	23383	19089,16795,26877	Prkcsh,Large,B3galt1
GO:0043413	macromolecule glycosylation	0.416120173085608	-0.876781182828342	179	3	0.00980392156862745	306	23383	19089,16795,26877	Prkcsh,Large,B3galt1
GO:0071593	lymphocyte aggregation	0.417016787910264	-0.874628799216088	251	4	0.0130718954248366	306	23383	20315,16590,208650,545646	Cxcl12,Kit,Cblb,Gm13290
GO:0031623	receptor internalization	0.41757266016556	-0.873296713509096	41	1	0.00326797385620915	306	23383	13490	Drd3
GO:0006305	DNA alkylation	0.41757266016556	-0.873296713509096	41	1	0.00326797385620915	306	23383	210009	Mtrr
GO:0070301	cellular response to hydrogen peroxide	0.41757266016556	-0.873296713509096	41	1	0.00326797385620915	306	23383	13605	Ect2
GO:0045773	positive regulation of axon extension	0.41757266016556	-0.873296713509096	41	1	0.00326797385620915	306	23383	20315	Cxcl12
GO:2001021	negative regulation of response to DNA damage stimulus	0.41757266016556	-0.873296713509096	41	1	0.00326797385620915	306	23383	20315	Cxcl12
GO:0048713	regulation of oligodendrocyte differentiation	0.41757266016556	-0.873296713509096	41	1	0.00326797385620915	306	23383	13490	Drd3
GO:0045744	negative regulation of G-protein coupled receptor protein signaling pathway	0.41757266016556	-0.873296713509096	41	1	0.00326797385620915	306	23383	13490	Drd3
GO:0050854	regulation of antigen receptor-mediated signaling pathway	0.41757266016556	-0.873296713509096	41	1	0.00326797385620915	306	23383	208650	Cblb
GO:0006306	DNA methylation	0.41757266016556	-0.873296713509096	41	1	0.00326797385620915	306	23383	210009	Mtrr
GO:0010507	negative regulation of autophagy	0.41757266016556	-0.873296713509096	41	1	0.00326797385620915	306	23383	74244	Atg7
GO:0032881	regulation of polysaccharide metabolic process	0.41757266016556	-0.873296713509096	41	1	0.00326797385620915	306	23383	19226	Pth
GO:0015758	glucose transport	0.41757266016556	-0.873296713509096	41	1	0.00326797385620915	306	23383	16592	Fabp5
GO:0030517	negative regulation of axon extension	0.41757266016556	-0.873296713509096	41	1	0.00326797385620915	306	23383	20346	Sema3a
GO:0046513	ceramide biosynthetic process	0.41757266016556	-0.873296713509096	41	1	0.00326797385620915	306	23383	241447	Cers6
GO:0002444	myeloid leukocyte mediated immunity	0.41757266016556	-0.873296713509096	41	1	0.00326797385620915	306	23383	16590	Kit
GO:0061387	regulation of extent of cell growth	0.418548238045812	-0.870963131547309	109	2	0.0065359477124183	306	23383	20346,20315	Sema3a,Cxcl12
GO:0009636	response to toxic substance	0.423060607429932	-0.860239830223256	110	2	0.0065359477124183	306	23383	18783,66880	Pla2g4a,Rsrc1
GO:0046580	negative regulation of Ras protein signal transduction	0.425207942726731	-0.855176952710613	42	1	0.00326797385620915	306	23383	16412	Itgb1
GO:0000245	spliceosomal complex assembly	0.425207942726731	-0.855176952710613	42	1	0.00326797385620915	306	23383	56758	Mbnl1
GO:0051954	positive regulation of amine transport	0.425207942726731	-0.855176952710613	42	1	0.00326797385620915	306	23383	20315	Cxcl12
GO:0030857	negative regulation of epithelial cell differentiation	0.425207942726731	-0.855176952710613	42	1	0.00326797385620915	306	23383	22061	Trp63
GO:0034097	response to cytokine	0.426784022562099	-0.851477195676773	474	7	0.0228758169934641	306	23383	18733,17380,20315,54607,16590,545646,15951	Pirb,Mme,Cxcl12,Socs6,Kit,Gm13290,Ifi204
GO:0007565	female pregnancy	0.427554891852141	-0.84967259685484	111	2	0.0065359477124183	306	23383	16601,18783	Klf9,Pla2g4a
GO:0007033	vacuole organization	0.427554891852141	-0.84967259685484	111	2	0.0065359477124183	306	23383	74244,225326	Atg7,Pik3c3
GO:0051252	regulation of RNA metabolic process	0.427666194146937	-0.849412307913779	3098	42	0.137254901960784	306	23383	626316,73610,22696,19226,30942,13490,79221,72486,665902,16001,81004,630579,22630,667666,13869,620078,56220,103573,16590,15951,18767,16601,264064,54367,11569,11480,14013,235956,14198,57316,22061,217946,56758,226251,18736,69790,83925,208146,17207,56856,170936,66266	Gm13051,Zfp433,Zfp37,Pth,Hnf4g,Drd3,Hdac9,Rnf219,Zscan4f,Igf1r,Tbl1xr1,Zfp808,Ywhaq,Zfp600,Erbb4,C130026I21Rik,Zfp386,Xpo1,Kit,Ifi204,Pkia,Klf9,Cdk8,Zfp326,Aebp2,Acvr2a,Mecom,Zfp825,Fhit,C1d,Trp63,Cdca7l,Mbnl1,Ablim1,Pou1f1,Med30,Trps1,Yeats2,Mcf2l,Insm2,Zfp369,Eapp
GO:0031327	negative regulation of cellular biosynthetic process	0.428196193702865	-0.848173791929899	1368	19	0.0620915032679739	306	23383	18767,11569,19226,13490,79221,14013,57316,22061,16001,18736,81004,22630,83925,208146,56856,74244,66266,103573,56220	Pkia,Aebp2,Pth,Drd3,Hdac9,Mecom,C1d,Trp63,Igf1r,Pou1f1,Tbl1xr1,Ywhaq,Trps1,Yeats2,Insm2,Atg7,Eapp,Xpo1,Zfp386
GO:0007276	gamete generation	0.431208244389531	-0.841164139928358	550	8	0.0261437908496732	306	23383	16412,18783,22696,19359,11480,20315,230861,16590	Itgb1,Pla2g4a,Zfp37,Rad23b,Acvr2a,Cxcl12,Eif4g3,Kit
GO:0045165	cell fate commitment	0.431624260659995	-0.840199836195556	256	4	0.0130718954248366	306	23383	16412,13869,18736,83925	Itgb1,Erbb4,Pou1f1,Trps1
GO:0042692	muscle cell differentiation	0.431624260659995	-0.840199836195556	256	4	0.0130718954248366	306	23383	16412,56758,74244,12558	Itgb1,Mbnl1,Atg7,Cdh2
GO:0071901	negative regulation of protein serine/threonine kinase activity	0.432030791239583	-0.839258417260489	112	2	0.0065359477124183	306	23383	66917,18767	Chordc1,Pkia
GO:1903311	regulation of mRNA metabolic process	0.432030791239583	-0.839258417260489	112	2	0.0065359477124183	306	23383	56758,72486	Mbnl1,Rnf219
GO:0032413	negative regulation of ion transmembrane transporter activity	0.432743454056942	-0.837610211425106	43	1	0.00326797385620915	306	23383	13490	Drd3
GO:1903309	negative regulation of chromatin modification	0.432743454056942	-0.837610211425106	43	1	0.00326797385620915	306	23383	74244	Atg7
GO:0071277	cellular response to calcium ion	0.432743454056942	-0.837610211425106	43	1	0.00326797385620915	306	23383	13605	Ect2
GO:0051058	negative regulation of small GTPase mediated signal transduction	0.432743454056942	-0.837610211425106	43	1	0.00326797385620915	306	23383	16412	Itgb1
GO:0007528	neuromuscular junction development	0.432743454056942	-0.837610211425106	43	1	0.00326797385620915	306	23383	21923	Tnc
GO:0002040	sprouting angiogenesis	0.432743454056942	-0.837610211425106	43	1	0.00326797385620915	306	23383	16412	Itgb1
GO:0006687	glycosphingolipid metabolic process	0.432743454056942	-0.837610211425106	43	1	0.00326797385620915	306	23383	16590	Kit
GO:0051055	negative regulation of lipid biosynthetic process	0.432743454056942	-0.837610211425106	43	1	0.00326797385620915	306	23383	74244	Atg7
GO:0008645	hexose transport	0.432743454056942	-0.837610211425106	43	1	0.00326797385620915	306	23383	16592	Fabp5
GO:0010332	response to gamma radiation	0.432743454056942	-0.837610211425106	43	1	0.00326797385620915	306	23383	22061	Trp63
GO:0014911	positive regulation of smooth muscle cell migration	0.432743454056942	-0.837610211425106	43	1	0.00326797385620915	306	23383	50706	Postn
GO:0010464	regulation of mesenchymal cell proliferation	0.432743454056942	-0.837610211425106	43	1	0.00326797385620915	306	23383	22061	Trp63
GO:0042770	signal transduction in response to DNA damage	0.432743454056942	-0.837610211425106	43	1	0.00326797385620915	306	23383	22061	Trp63
GO:0060173	limb development	0.433464096096134	-0.835946309499229	184	3	0.00980392156862745	306	23383	64075,14013,22061	Smoc1,Mecom,Trp63
GO:0030198	extracellular matrix organization	0.433464096096134	-0.835946309499229	184	3	0.00980392156862745	306	23383	12843,64075,50706	Col1a2,Smoc1,Postn
GO:0048736	appendage development	0.433464096096134	-0.835946309499229	184	3	0.00980392156862745	306	23383	64075,14013,22061	Smoc1,Mecom,Trp63
GO:0070486	leukocyte aggregation	0.434534438051435	-0.833480078380848	257	4	0.0130718954248366	306	23383	20315,16590,208650,545646	Cxcl12,Kit,Cblb,Gm13290
GO:0045934	negative regulation of nucleobase-containing compound metabolic process	0.43584072352728	-0.830478415386982	1299	18	0.0588235294117647	306	23383	18767,11569,19226,13490,79221,14013,57316,22061,16001,18736,81004,83925,208146,22630,56856,66266,103573,56220	Pkia,Aebp2,Pth,Drd3,Hdac9,Mecom,C1d,Trp63,Igf1r,Pou1f1,Tbl1xr1,Trps1,Yeats2,Ywhaq,Insm2,Eapp,Xpo1,Zfp386
GO:0002262	myeloid cell homeostasis	0.436488016501545	-0.828994357684046	113	2	0.0065359477124183	306	23383	14013,16590	Mecom,Kit
GO:0051146	striated muscle cell differentiation	0.436910705104768	-0.828026440910717	185	3	0.00980392156862745	306	23383	16412,74244,12558	Itgb1,Atg7,Cdh2
GO:0043062	extracellular structure organization	0.436910705104768	-0.828026440910717	185	3	0.00980392156862745	306	23383	12843,64075,50706	Col1a2,Smoc1,Postn
GO:0042127	regulation of cell proliferation	0.43698467870085	-0.827857144682292	1450	20	0.065359477124183	306	23383	16601,16412,14319,12558,19226,13490,20315,20390,14013,208650,22061,217946,18783,16001,18736,12929,13869,21923,66266,16590	Klf9,Itgb1,Fth1,Cdh2,Pth,Drd3,Cxcl12,Sftpd,Mecom,Cblb,Trp63,Cdca7l,Pla2g4a,Igf1r,Pou1f1,Crkl,Erbb4,Tnc,Eapp,Kit
GO:0009100	glycoprotein metabolic process	0.437440535058594	-0.826814502288481	258	4	0.0130718954248366	306	23383	19089,319901,16795,26877	Prkcsh,Dsel,Large,B3galt1
GO:0050795	regulation of behavior	0.437440535058594	-0.826814502288481	258	4	0.0130718954248366	306	23383	20346,13490,20315,15566	Sema3a,Drd3,Cxcl12,Htr7
GO:0098655	cation transmembrane transport	0.439617850893136	-0.821849450149876	406	6	0.0196078431372549	306	23383	16519,234267,72413,80334,11966,218756	Kcnj3,Gpm6a,Kcnmb2,Kcnip4,Atp6v1b2,Slc4a7
GO:0046622	positive regulation of organ growth	0.440180493612846	-0.820570423427612	44	1	0.00326797385620915	306	23383	13869	Erbb4
GO:0007618	mating	0.440180493612846	-0.820570423427612	44	1	0.00326797385620915	306	23383	11480	Acvr2a
GO:0001523	retinoid metabolic process	0.440180493612846	-0.820570423427612	44	1	0.00326797385620915	306	23383	19892	Rpe65
GO:0032330	regulation of chondrocyte differentiation	0.440180493612846	-0.820570423427612	44	1	0.00326797385620915	306	23383	83925	Trps1
GO:0042098	T cell proliferation	0.440180493612846	-0.820570423427612	44	1	0.00326797385620915	306	23383	20315	Cxcl12
GO:0070206	protein trimerization	0.440180493612846	-0.820570423427612	44	1	0.00326797385620915	306	23383	12843	Col1a2
GO:0035136	forelimb morphogenesis	0.440180493612846	-0.820570423427612	44	1	0.00326797385620915	306	23383	14013	Mecom
GO:0009166	nucleotide catabolic process	0.440180493612846	-0.820570423427612	44	1	0.00326797385620915	306	23383	14198	Fhit
GO:0061077	chaperone-mediated protein folding	0.440180493612846	-0.820570423427612	44	1	0.00326797385620915	306	23383	66917	Chordc1
GO:0045927	positive regulation of growth	0.440342422881221	-0.820202620915794	259	4	0.0130718954248366	306	23383	13869,20315,18736,116838	Erbb4,Cxcl12,Pou1f1,Rims2
GO:0007088	regulation of mitotic nuclear division	0.44092628920446	-0.818877562166606	114	2	0.0065359477124183	306	23383	13490,16001	Drd3,Igf1r
GO:0051223	regulation of protein transport	0.44119255765839	-0.818273860153063	704	10	0.0326797385620915	306	23383	18767,13605,89867,13869,74244,13490,50706,103573,70572,225326	Pkia,Ect2,Sec16b,Erbb4,Atg7,Drd3,Postn,Xpo1,Ipo5,Pik3c3
GO:0016568	chromatin modification	0.443799347491358	-0.812382738761069	482	7	0.0228758169934641	306	23383	77853,11569,79221,620078,81004,208146,22061	Msl2,Aebp2,Hdac9,C130026I21Rik,Tbl1xr1,Yeats2,Trp63
GO:0006915	apoptotic process	0.443801759201089	-0.812377304541322	855	12	0.0392156862745098	306	23383	20346,66092,66593,67770,12046,232146,13869,170936,57316,14198,22061,15951	Sema3a,Ghitm,Diablo,Caap1,Bcl2a1c,Eva1a,Erbb4,Zfp369,C1d,Fhit,Trp63,Ifi204
GO:0010468	regulation of gene expression	0.444460992034687	-0.81089298483138	3723	50	0.163398692810458	306	23383	626316,73610,22696,19226,30942,13490,79221,72486,665902,16001,81004,11784,630579,22630,667666,89867,13869,21923,620078,56220,103573,16590,15951,18767,16601,210009,264064,54367,11569,11480,230861,14013,235956,57316,14198,19892,22061,217946,56758,226251,18736,69790,83925,723922,208146,17207,56856,170936,66266,116838	Gm13051,Zfp433,Zfp37,Pth,Hnf4g,Drd3,Hdac9,Rnf219,Zscan4f,Igf1r,Tbl1xr1,Apba2,Zfp808,Ywhaq,Zfp600,Sec16b,Erbb4,Tnc,C130026I21Rik,Zfp386,Xpo1,Kit,Ifi204,Pkia,Klf9,Mtrr,Cdk8,Zfp326,Aebp2,Acvr2a,Eif4g3,Mecom,Zfp825,C1d,Fhit,Rpe65,Trp63,Cdca7l,Mbnl1,Ablim1,Pou1f1,Med30,Trps1,Mir466,Yeats2,Mcf2l,Insm2,Zfp369,Eapp,Rims2
GO:0007368	determination of left/right symmetry	0.44534534129358	-0.808905249934587	115	2	0.0065359477124183	306	23383	11480,51938	Acvr2a,Ccdc39
GO:0010212	response to ionizing radiation	0.44534534129358	-0.808905249934587	115	2	0.0065359477124183	306	23383	13605,22061	Ect2,Trp63
GO:0043410	positive regulation of MAPK cascade	0.446540984888347	-0.806224091414898	409	6	0.0196078431372549	306	23383	13869,16412,16001,16590,26390,12558	Erbb4,Itgb1,Igf1r,Kit,Mapkbp1,Cdh2
GO:0021953	central nervous system neuron differentiation	0.447202741390686	-0.80474322703775	188	3	0.00980392156862745	306	23383	20346,13869,74244	Sema3a,Erbb4,Atg7
GO:0006913	nucleocytoplasmic transport	0.447202741390686	-0.80474322703775	188	3	0.00980392156862745	306	23383	103573,66880,70572	Xpo1,Rsrc1,Ipo5
GO:0032872	regulation of stress-activated MAPK cascade	0.447202741390686	-0.80474322703775	188	3	0.00980392156862745	306	23383	16001,14013,26390	Igf1r,Mecom,Mapkbp1
GO:0035065	regulation of histone acetylation	0.447520344014067	-0.804033280816621	45	1	0.00326797385620915	306	23383	74244	Atg7
GO:1903313	positive regulation of mRNA metabolic process	0.447520344014067	-0.804033280816621	45	1	0.00326797385620915	306	23383	72486	Rnf219
GO:0048806	genitalia development	0.447520344014067	-0.804033280816621	45	1	0.00326797385620915	306	23383	22061	Trp63
GO:0045604	regulation of epidermal cell differentiation	0.447520344014067	-0.804033280816621	45	1	0.00326797385620915	306	23383	22061	Trp63
GO:0035082	axoneme assembly	0.447520344014067	-0.804033280816621	45	1	0.00326797385620915	306	23383	51938	Ccdc39
GO:0048260	positive regulation of receptor-mediated endocytosis	0.447520344014067	-0.804033280816621	45	1	0.00326797385620915	306	23383	73094	Sgip1
GO:0001569	patterning of blood vessels	0.447520344014067	-0.804033280816621	45	1	0.00326797385620915	306	23383	20315	Cxcl12
GO:0050829	defense response to Gram-negative bacterium	0.447520344014067	-0.804033280816621	45	1	0.00326797385620915	306	23383	13237	Defa3
GO:0015749	monosaccharide transport	0.447520344014067	-0.804033280816621	45	1	0.00326797385620915	306	23383	16592	Fabp5
GO:1902041	regulation of extrinsic apoptotic signaling pathway via death domain receptors	0.447520344014067	-0.804033280816621	45	1	0.00326797385620915	306	23383	83925	Trps1
GO:0048066	developmental pigmentation	0.447520344014067	-0.804033280816621	45	1	0.00326797385620915	306	23383	16590	Kit
GO:0030031	cell projection assembly	0.449021567557676	-0.800684357743897	262	4	0.0130718954248366	306	23383	51938,226251,16590,11994	Ccdc39,Ablim1,Kit,Pcdh15
GO:0070302	regulation of stress-activated protein kinase signaling cascade	0.450616882712992	-0.797137784502133	189	3	0.00980392156862745	306	23383	16001,14013,26390	Igf1r,Mecom,Mapkbp1
GO:0044765	single-organism transport	0.452114134877997	-0.793820620233361	2520	34	0.111111111111111	306	23383	320405,14319,14406,13490,19276,234267,16592,211798,20494,80334,68861,22630,16519,89867,13869,103573,16590,225326,16412,72413,11966,20338,218756,433926,20390,70572,231290,71116,18783,20513,207151,26422,13723,116838	Cadps2,Fth1,Gabrg2,Drd3,Ptprn2,Gpm6a,Fabp5,Mfsd9,Slc10a2,Kcnip4,1190002N15Rik,Ywhaq,Kcnj3,Sec16b,Erbb4,Xpo1,Kit,Pik3c3,Itgb1,Kcnmb2,Atp6v1b2,Sel1l,Slc4a7,Lrrc8b,Sftpd,Ipo5,Slc10a4,Stx18,Pla2g4a,Slc1a6,Slc22a19,Nbea,Emb,Rims2
GO:0044085	cellular component biogenesis	0.452634179166388	-0.792671031253552	1840	25	0.0816993464052288	306	23383	16412,243043,320405,11994,12558,19089,70572,57316,22061,12843,234267,56758,226251,16001,239250,76826,13605,89867,14660,51938,74244,103573,16590,225326,66161	Itgb1,Kctd8,Cadps2,Pcdh15,Cdh2,Prkcsh,Ipo5,C1d,Trp63,Col1a2,Gpm6a,Mbnl1,Ablim1,Igf1r,Slitrk6,Nubpl,Ect2,Sec16b,Gls,Ccdc39,Atg7,Xpo1,Kit,Pik3c3,Pop4
GO:0006355	regulation of transcription, DNA-templated	0.452733091465232	-0.792452529210356	2975	40	0.130718954248366	306	23383	626316,73610,22696,19226,30942,13490,79221,665902,16001,81004,630579,22630,667666,13869,620078,56220,103573,16590,15951,18767,16601,264064,54367,11569,11480,14013,235956,14198,57316,22061,217946,226251,18736,69790,83925,208146,17207,56856,170936,66266	Gm13051,Zfp433,Zfp37,Pth,Hnf4g,Drd3,Hdac9,Zscan4f,Igf1r,Tbl1xr1,Zfp808,Ywhaq,Zfp600,Erbb4,C130026I21Rik,Zfp386,Xpo1,Kit,Ifi204,Pkia,Klf9,Cdk8,Zfp326,Aebp2,Acvr2a,Mecom,Zfp825,Fhit,C1d,Trp63,Cdca7l,Ablim1,Pou1f1,Med30,Trps1,Yeats2,Mcf2l,Insm2,Zfp369,Eapp
GO:0080135	regulation of cellular response to stress	0.452952707954633	-0.791967556400036	561	8	0.0261437908496732	306	23383	16001,13853,26390,66917,20315,74244,14013,22061	Igf1r,Epm2a,Mapkbp1,Chordc1,Cxcl12,Atg7,Mecom,Trp63
GO:0010558	negative regulation of macromolecule biosynthetic process	0.454111187219246	-0.789413205156047	1313	18	0.0588235294117647	306	23383	18767,11569,19226,13490,79221,14013,57316,22061,16001,18736,81004,83925,208146,22630,56856,66266,103573,56220	Pkia,Aebp2,Pth,Drd3,Hdac9,Mecom,C1d,Trp63,Igf1r,Pou1f1,Tbl1xr1,Trps1,Yeats2,Ywhaq,Insm2,Eapp,Xpo1,Zfp386
GO:0030879	mammary gland development	0.454124762289236	-0.789383311888778	117	2	0.0065359477124183	306	23383	13869,16001	Erbb4,Igf1r
GO:0019318	hexose metabolic process	0.454124762289236	-0.789383311888778	117	2	0.0065359477124183	306	23383	16592,76969	Fabp5,Chst1
GO:0045216	cell-cell junction organization	0.454124762289236	-0.789383311888778	117	2	0.0065359477124183	306	23383	16412,13605	Itgb1,Ect2
GO:0033036	macromolecule localization	0.454362918326264	-0.788859020701203	1766	24	0.0784313725490196	306	23383	16412,13185,320405,20338,74342,12558,320722,13490,70572,71116,231290,19276,66397,18783,20494,80334,11784,13605,22630,89867,74244,26422,103573,116838	Itgb1,Dscr3,Cadps2,Sel1l,Lrrtm1,Cdh2,A330050F15Rik,Drd3,Ipo5,Stx18,Slc10a4,Ptprn2,Sar1b,Pla2g4a,Slc10a2,Kcnip4,Apba2,Ect2,Ywhaq,Sec16b,Atg7,Nbea,Xpo1,Rims2
GO:0030104	water homeostasis	0.454764271288345	-0.787976079364193	46	1	0.00326797385620915	306	23383	22061	Trp63
GO:2001239	regulation of extrinsic apoptotic signaling pathway in absence of ligand	0.454764271288345	-0.787976079364193	46	1	0.00326797385620915	306	23383	170755	Sgk3
GO:0010862	positive regulation of pathway-restricted SMAD protein phosphorylation	0.454764271288345	-0.787976079364193	46	1	0.00326797385620915	306	23383	11480	Acvr2a
GO:0003044	regulation of systemic arterial blood pressure mediated by a chemical signal	0.454764271288345	-0.787976079364193	46	1	0.00326797385620915	306	23383	13490	Drd3
GO:0009583	detection of light stimulus	0.454764271288345	-0.787976079364193	46	1	0.00326797385620915	306	23383	19892	Rpe65
GO:0002067	glandular epithelial cell differentiation	0.454764271288345	-0.787976079364193	46	1	0.00326797385620915	306	23383	22061	Trp63
GO:0016101	diterpenoid metabolic process	0.454764271288345	-0.787976079364193	46	1	0.00326797385620915	306	23383	19892	Rpe65
GO:0046164	alcohol catabolic process	0.454764271288345	-0.787976079364193	46	1	0.00326797385620915	306	23383	13853	Epm2a
GO:0030239	myofibril assembly	0.454764271288345	-0.787976079364193	46	1	0.00326797385620915	306	23383	16412	Itgb1
GO:0009719	response to endogenous stimulus	0.456925931557349	-0.783233976590414	1089	15	0.0490196078431373	306	23383	12843,16601,16412,16001,15566,14406,723922,11480,30942,13490,79221,16590,20939,70572,19892	Col1a2,Klf9,Itgb1,Igf1r,Htr7,Gabrg2,Mir466,Acvr2a,Hnf4g,Drd3,Hdac9,Kit,Sva,Ipo5,Rpe65
GO:0051239	regulation of multicellular organismal process	0.457180891798195	-0.782676141902076	2601	35	0.11437908496732	306	23383	20346,319922,74342,12558,19089,75409,19226,13490,76965,79221,50706,64075,16001,13605,13869,14660,74244,16590,15951,278672,16412,15566,13131,11480,20315,20390,208650,235106,22061,18736,239250,338362,83925,268890,116838	Sema3a,Vwc2,Lrrtm1,Cdh2,Prkcsh,Slitrk5,Pth,Drd3,Slitrk1,Hdac9,Postn,Smoc1,Igf1r,Ect2,Erbb4,Gls,Atg7,Kit,Ifi204,Duxbl1,Itgb1,Htr7,Dab1,Acvr2a,Cxcl12,Sftpd,Cblb,Ntm,Trp63,Pou1f1,Slitrk6,Ust,Trps1,Lsamp,Rims2
GO:0046777	protein autophosphorylation	0.457419303033252	-0.782154796637108	191	3	0.00980392156862745	306	23383	13869,16001,16590	Erbb4,Igf1r,Kit
GO:0051260	protein homooligomerization	0.460527299798453	-0.775383142093989	266	4	0.0130718954248366	306	23383	14660,243043,13605,22061	Gls,Kctd8,Ect2,Trp63
GO:0070085	glycosylation	0.460807242158406	-0.774775453234361	192	3	0.00980392156862745	306	23383	19089,16795,26877	Prkcsh,Large,B3galt1
GO:0030514	negative regulation of BMP signaling pathway	0.461913524974409	-0.772377580799964	47	1	0.00326797385620915	306	23383	319922	Vwc2
GO:0050922	negative regulation of chemotaxis	0.461913524974409	-0.772377580799964	47	1	0.00326797385620915	306	23383	20346	Sema3a
GO:1902117	positive regulation of organelle assembly	0.461913524974409	-0.772377580799964	47	1	0.00326797385620915	306	23383	71116	Stx18
GO:0006073	cellular glucan metabolic process	0.461913524974409	-0.772377580799964	47	1	0.00326797385620915	306	23383	13853	Epm2a
GO:0032435	negative regulation of proteasomal ubiquitin-dependent protein catabolic process	0.461913524974409	-0.772377580799964	47	1	0.00326797385620915	306	23383	14198	Fhit
GO:0005977	glycogen metabolic process	0.461913524974409	-0.772377580799964	47	1	0.00326797385620915	306	23383	13853	Epm2a
GO:0006900	membrane budding	0.461913524974409	-0.772377580799964	47	1	0.00326797385620915	306	23383	89867	Sec16b
GO:0006749	glutathione metabolic process	0.461913524974409	-0.772377580799964	47	1	0.00326797385620915	306	23383	14857	Gsta1
GO:0006939	smooth muscle contraction	0.461913524974409	-0.772377580799964	47	1	0.00326797385620915	306	23383	15566	Htr7
GO:1901655	cellular response to ketone	0.461913524974409	-0.772377580799964	47	1	0.00326797385620915	306	23383	16601	Klf9
GO:0021587	cerebellum morphogenesis	0.461913524974409	-0.772377580799964	47	1	0.00326797385620915	306	23383	13131	Dab1
GO:0042439	ethanolamine-containing compound metabolic process	0.461913524974409	-0.772377580799964	47	1	0.00326797385620915	306	23383	16592	Fabp5
GO:0044042	glucan metabolic process	0.461913524974409	-0.772377580799964	47	1	0.00326797385620915	306	23383	13853	Epm2a
GO:0035137	hindlimb morphogenesis	0.461913524974409	-0.772377580799964	47	1	0.00326797385620915	306	23383	14013	Mecom
GO:0048585	negative regulation of response to stimulus	0.462641655029439	-0.770802487779419	1244	17	0.0555555555555556	306	23383	20346,16412,319922,15566,170755,13131,12558,13490,20315,14013,208650,22061,67792,16001,54607,13853,12046	Sema3a,Itgb1,Vwc2,Htr7,Sgk3,Dab1,Cdh2,Drd3,Cxcl12,Mecom,Cblb,Trp63,Rgs8,Igf1r,Socs6,Epm2a,Bcl2a1c
GO:0009306	protein secretion	0.462824335518557	-0.770407701815686	119	2	0.0065359477124183	306	23383	19276,116838	Ptprn2,Rims2
GO:0035051	cardiocyte differentiation	0.462824335518557	-0.770407701815686	119	2	0.0065359477124183	306	23383	16412,74244	Itgb1,Atg7
GO:0006275	regulation of DNA replication	0.462824335518557	-0.770407701815686	119	2	0.0065359477124183	306	23383	16001,19647	Igf1r,Rbbp6
GO:0006338	chromatin remodeling	0.462824335518557	-0.770407701815686	119	2	0.0065359477124183	306	23383	620078,22061	C130026I21Rik,Trp63
GO:0032879	regulation of localization	0.463169807877637	-0.769661536459085	2304	31	0.101307189542484	306	23383	18767,20346,16412,15566,73094,320405,74342,12558,11480,19226,13490,20315,79221,50706,20390,70572,71116,18783,16001,80334,13605,22630,89867,16519,13869,51938,74244,103573,16590,225326,116838	Pkia,Sema3a,Itgb1,Htr7,Sgip1,Cadps2,Lrrtm1,Cdh2,Acvr2a,Pth,Drd3,Cxcl12,Hdac9,Postn,Sftpd,Ipo5,Stx18,Pla2g4a,Igf1r,Kcnip4,Ect2,Ywhaq,Sec16b,Kcnj3,Erbb4,Ccdc39,Atg7,Xpo1,Kit,Pik3c3,Rims2
GO:0009890	negative regulation of biosynthetic process	0.463771004188087	-0.768364374036362	1396	19	0.0620915032679739	306	23383	18767,11569,19226,13490,79221,14013,57316,22061,16001,18736,81004,22630,83925,208146,56856,74244,66266,103573,56220	Pkia,Aebp2,Pth,Drd3,Hdac9,Mecom,C1d,Trp63,Igf1r,Pou1f1,Tbl1xr1,Ywhaq,Trps1,Yeats2,Insm2,Atg7,Eapp,Xpo1,Zfp386
GO:0030817	regulation of cAMP biosynthetic process	0.467143613694855	-0.761118544617191	120	2	0.0065359477124183	306	23383	19226,13490	Pth,Drd3
GO:0071479	cellular response to ionizing radiation	0.468969338360031	-0.757217889304066	48	1	0.00326797385620915	306	23383	13605	Ect2
GO:0051017	actin filament bundle assembly	0.468969338360031	-0.757217889304066	48	1	0.00326797385620915	306	23383	16412	Itgb1
GO:0044060	regulation of endocrine process	0.468969338360031	-0.757217889304066	48	1	0.00326797385620915	306	23383	11480	Acvr2a
GO:0043966	histone H3 acetylation	0.468969338360031	-0.757217889304066	48	1	0.00326797385620915	306	23383	208146	Yeats2
GO:0043113	receptor clustering	0.468969338360031	-0.757217889304066	48	1	0.00326797385620915	306	23383	12558	Cdh2
GO:0044283	small molecule biosynthetic process	0.469542973500925	-0.755995454169058	344	5	0.0163398692810458	306	23383	14660,16592,18783,69718,210009	Gls,Fabp5,Pla2g4a,Ipmk,Mtrr
GO:1903506	regulation of nucleic acid-templated transcription	0.470712693625254	-0.753507363389787	2995	40	0.130718954248366	306	23383	626316,73610,22696,19226,30942,13490,79221,665902,16001,81004,630579,22630,667666,13869,620078,56220,103573,16590,15951,18767,16601,264064,54367,11569,11480,14013,235956,14198,57316,22061,217946,226251,18736,69790,83925,208146,17207,56856,170936,66266	Gm13051,Zfp433,Zfp37,Pth,Hnf4g,Drd3,Hdac9,Zscan4f,Igf1r,Tbl1xr1,Zfp808,Ywhaq,Zfp600,Erbb4,C130026I21Rik,Zfp386,Xpo1,Kit,Ifi204,Pkia,Klf9,Cdk8,Zfp326,Aebp2,Acvr2a,Mecom,Zfp825,Fhit,C1d,Trp63,Cdca7l,Ablim1,Pou1f1,Med30,Trps1,Yeats2,Mcf2l,Insm2,Zfp369,Eapp
GO:0030163	protein catabolic process	0.471258596592582	-0.752348298280027	495	7	0.0228758169934641	306	23383	74244,19359,19647,20338,13034,81004,54607	Atg7,Rad23b,Rbbp6,Sel1l,Ctse,Tbl1xr1,Socs6
GO:0009411	response to UV	0.471442269813804	-0.751958623824235	121	2	0.0065359477124183	306	23383	17380,22061	Mme,Trp63
GO:0055002	striated muscle cell development	0.471442269813804	-0.751958623824235	121	2	0.0065359477124183	306	23383	16412,74244	Itgb1,Atg7
GO:0007568	aging	0.471442269813804	-0.751958623824235	121	2	0.0065359477124183	306	23383	18736,22061	Pou1f1,Trp63
GO:0032104	regulation of response to extracellular stimulus	0.471442269813804	-0.751958623824235	121	2	0.0065359477124183	306	23383	74244,13853	Atg7,Epm2a
GO:0032107	regulation of response to nutrient levels	0.471442269813804	-0.751958623824235	121	2	0.0065359477124183	306	23383	74244,13853	Atg7,Epm2a
GO:0055086	nucleobase-containing small molecule metabolic process	0.47176209279795	-0.751280461150097	420	6	0.0196078431372549	306	23383	67530,11966,21915,14198,210009,19895	Uqcrb,Atp6v1b2,Dtymk,Fhit,Mtrr,Rpia
GO:0006520	cellular amino acid metabolic process	0.47195015552721	-0.750881901669527	270	4	0.0130718954248366	306	23383	14660,14417,74244,210009	Gls,Gad2,Atg7,Mtrr
GO:0014031	mesenchymal cell development	0.475720102864144	-0.742925616894781	122	2	0.0065359477124183	306	23383	20346,13869	Sema3a,Erbb4
GO:0009855	determination of bilateral symmetry	0.475720102864144	-0.742925616894781	122	2	0.0065359477124183	306	23383	11480,51938	Acvr2a,Ccdc39
GO:0006473	protein acetylation	0.475720102864144	-0.742925616894781	122	2	0.0065359477124183	306	23383	77853,208146	Msl2,Yeats2
GO:0043535	regulation of blood vessel endothelial cell migration	0.475932928782837	-0.742478340597298	49	1	0.00326797385620915	306	23383	79221	Hdac9
GO:1904063	negative regulation of cation transmembrane transport	0.475932928782837	-0.742478340597298	49	1	0.00326797385620915	306	23383	13490	Drd3
GO:0090003	regulation of establishment of protein localization to plasma membrane	0.475932928782837	-0.742478340597298	49	1	0.00326797385620915	306	23383	16412	Itgb1
GO:0032722	positive regulation of chemokine production	0.475932928782837	-0.742478340597298	49	1	0.00326797385620915	306	23383	50706	Postn
GO:0035019	somatic stem cell population maintenance	0.475932928782837	-0.742478340597298	49	1	0.00326797385620915	306	23383	16590	Kit
GO:0032941	secretion by tissue	0.475932928782837	-0.742478340597298	49	1	0.00326797385620915	306	23383	13869	Erbb4
GO:0043542	endothelial cell migration	0.475932928782837	-0.742478340597298	49	1	0.00326797385620915	306	23383	16412	Itgb1
GO:0071426	ribonucleoprotein complex export from nucleus	0.475932928782837	-0.742478340597298	49	1	0.00326797385620915	306	23383	103573	Xpo1
GO:1902305	regulation of sodium ion transmembrane transport	0.475932928782837	-0.742478340597298	49	1	0.00326797385620915	306	23383	13490	Drd3
GO:2001141	regulation of RNA biosynthetic process	0.476106443761842	-0.742113828401837	3001	40	0.130718954248366	306	23383	626316,73610,22696,19226,30942,13490,79221,665902,16001,81004,630579,22630,667666,13869,620078,56220,103573,16590,15951,18767,16601,264064,54367,11569,11480,14013,235956,14198,57316,22061,217946,226251,18736,69790,83925,208146,17207,56856,170936,66266	Gm13051,Zfp433,Zfp37,Pth,Hnf4g,Drd3,Hdac9,Zscan4f,Igf1r,Tbl1xr1,Zfp808,Ywhaq,Zfp600,Erbb4,C130026I21Rik,Zfp386,Xpo1,Kit,Ifi204,Pkia,Klf9,Cdk8,Zfp326,Aebp2,Acvr2a,Mecom,Zfp825,Fhit,C1d,Trp63,Cdca7l,Ablim1,Pou1f1,Med30,Trps1,Yeats2,Mcf2l,Insm2,Zfp369,Eapp
GO:1901990	regulation of mitotic cell cycle phase transition	0.477607735494881	-0.738965520437586	197	3	0.00980392156862745	306	23383	12450,18767,22061	Ccng1,Pkia,Trp63
GO:0006914	autophagy	0.477628248321656	-0.738922572250696	272	4	0.0130718954248366	306	23383	232146,74244,13853,225326	Eva1a,Atg7,Epm2a,Pik3c3
GO:0051172	negative regulation of nitrogen compound metabolic process	0.478984611913096	-0.736086807529644	1408	19	0.0620915032679739	306	23383	18767,11569,19226,13490,79221,14013,57316,22061,16001,18736,81004,22630,83925,208146,56856,74244,66266,103573,56220	Pkia,Aebp2,Pth,Drd3,Hdac9,Mecom,C1d,Trp63,Igf1r,Pou1f1,Tbl1xr1,Ywhaq,Trps1,Yeats2,Insm2,Atg7,Eapp,Xpo1,Zfp386
GO:0009799	specification of symmetry	0.479976920484146	-0.734017258560888	123	2	0.0065359477124183	306	23383	11480,51938	Acvr2a,Ccdc39
GO:0030336	negative regulation of cell migration	0.480938910294961	-0.732015022566055	198	3	0.00980392156862745	306	23383	20346,13869,20315	Sema3a,Erbb4,Cxcl12
GO:0045596	negative regulation of cell differentiation	0.480998475775448	-0.731891177747409	651	9	0.0294117647058824	306	23383	19089,20346,13869,16412,13490,50706,13131,22061,235106	Prkcsh,Sema3a,Erbb4,Itgb1,Drd3,Postn,Dab1,Trp63,Ntm
GO:0010812	negative regulation of cell-substrate adhesion	0.482805497726941	-0.728141402650973	50	1	0.00326797385620915	306	23383	50706	Postn
GO:0032663	regulation of interleukin-2 production	0.482805497726941	-0.728141402650973	50	1	0.00326797385620915	306	23383	20390	Sftpd
GO:0006289	nucleotide-excision repair	0.482805497726941	-0.728141402650973	50	1	0.00326797385620915	306	23383	19359	Rad23b
GO:0035335	peptidyl-tyrosine dephosphorylation	0.482805497726941	-0.728141402650973	50	1	0.00326797385620915	306	23383	13853	Epm2a
GO:0071166	ribonucleoprotein complex localization	0.482805497726941	-0.728141402650973	50	1	0.00326797385620915	306	23383	103573	Xpo1
GO:0055021	regulation of cardiac muscle tissue growth	0.482805497726941	-0.728141402650973	50	1	0.00326797385620915	306	23383	13869	Erbb4
GO:0050886	endocrine process	0.482805497726941	-0.728141402650973	50	1	0.00326797385620915	306	23383	13490	Drd3
GO:0007566	embryo implantation	0.482805497726941	-0.728141402650973	50	1	0.00326797385620915	306	23383	16601	Klf9
GO:2000134	negative regulation of G1/S transition of mitotic cell cycle	0.482805497726941	-0.728141402650973	50	1	0.00326797385620915	306	23383	22061	Trp63
GO:1903530	regulation of secretion by cell	0.482833127445733	-0.728084176856397	652	9	0.0294117647058824	306	23383	15566,320405,11480,20315,74244,13490,50706,225326,116838	Htr7,Cadps2,Acvr2a,Cxcl12,Atg7,Drd3,Postn,Pik3c3,Rims2
GO:0048593	camera-type eye morphogenesis	0.484212538931032	-0.725231338632083	124	2	0.0065359477124183	306	23383	19892,218756	Rpe65,Slc4a7
GO:0060491	regulation of cell projection assembly	0.484212538931032	-0.725231338632083	124	2	0.0065359477124183	306	23383	234267,16590	Gpm6a,Kit
GO:0044782	cilium organization	0.4842600979808	-0.725133124086842	199	3	0.00980392156862745	306	23383	51938,226251,11994	Ccdc39,Ablim1,Pcdh15
GO:0070925	organelle assembly	0.485388147157386	-0.722806404699384	426	6	0.0196078431372549	306	23383	16412,51938,74244,226251,11994,225326	Itgb1,Ccdc39,Atg7,Ablim1,Pcdh15,Pik3c3
GO:0051128	regulation of cellular component organization	0.488829770854252	-0.715740966976476	2101	28	0.0915032679738562	306	23383	20346,16412,15566,73094,13131,74342,12558,19089,75409,13490,20315,76965,230861,50706,20390,71116,235106,234267,18783,16001,239250,338362,13605,66917,74244,103573,16590,116838	Sema3a,Itgb1,Htr7,Sgip1,Dab1,Lrrtm1,Cdh2,Prkcsh,Slitrk5,Drd3,Cxcl12,Slitrk1,Eif4g3,Postn,Sftpd,Stx18,Ntm,Gpm6a,Pla2g4a,Igf1r,Slitrk6,Ust,Ect2,Chordc1,Atg7,Xpo1,Kit,Rims2
GO:0043623	cellular protein complex assembly	0.488913471409345	-0.715569755247917	276	4	0.0130718954248366	306	23383	51938,320405,76826,70572	Ccdc39,Cadps2,Nubpl,Ipo5
GO:0045600	positive regulation of fat cell differentiation	0.489588231078164	-0.714190585903481	51	1	0.00326797385620915	306	23383	14013	Mecom
GO:0021575	hindbrain morphogenesis	0.489588231078164	-0.714190585903481	51	1	0.00326797385620915	306	23383	13131	Dab1
GO:0061572	actin filament bundle organization	0.489588231078164	-0.714190585903481	51	1	0.00326797385620915	306	23383	16412	Itgb1
GO:0045471	response to ethanol	0.489588231078164	-0.714190585903481	51	1	0.00326797385620915	306	23383	13490	Drd3
GO:1902930	regulation of alcohol biosynthetic process	0.489588231078164	-0.714190585903481	51	1	0.00326797385620915	306	23383	18736	Pou1f1
GO:0043967	histone H4 acetylation	0.489588231078164	-0.714190585903481	51	1	0.00326797385620915	306	23383	77853	Msl2
GO:0010633	negative regulation of epithelial cell migration	0.489588231078164	-0.714190585903481	51	1	0.00326797385620915	306	23383	20346	Sema3a
GO:0006661	phosphatidylinositol biosynthetic process	0.489588231078164	-0.714190585903481	51	1	0.00326797385620915	306	23383	225326	Pik3c3
GO:0006721	terpenoid metabolic process	0.489588231078164	-0.714190585903481	51	1	0.00326797385620915	306	23383	19892	Rpe65
GO:2000756	regulation of peptidyl-lysine acetylation	0.489588231078164	-0.714190585903481	51	1	0.00326797385620915	306	23383	74244	Atg7
GO:0051649	establishment of localization in cell	0.490362528851561	-0.712610306636002	1417	19	0.0620915032679739	306	23383	16412,13185,320405,20338,208943,70572,71116,19276,66397,18736,66880,68861,22630,89867,26422,16590,103573,225326,116838	Itgb1,Dscr3,Cadps2,Sel1l,Myo5c,Ipo5,Stx18,Ptprn2,Sar1b,Pou1f1,Rsrc1,1190002N15Rik,Ywhaq,Sec16b,Nbea,Kit,Xpo1,Pik3c3,Rims2
GO:0070663	regulation of leukocyte proliferation	0.490871948399181	-0.711571982758889	201	3	0.00980392156862745	306	23383	19226,20390,208650	Pth,Sftpd,Cblb
GO:0010035	response to inorganic substance	0.492051538854659	-0.709171814206489	353	5	0.0163398692810458	306	23383	18783,72413,11994,13605,723922	Pla2g4a,Kcnmb2,Pcdh15,Ect2,Mir466
GO:0001654	eye development	0.492051538854659	-0.709171814206489	353	5	0.0163398692810458	306	23383	234267,64075,239250,218756,19892	Gpm6a,Smoc1,Slitrk6,Slc4a7,Rpe65
GO:0030003	cellular cation homeostasis	0.494412043424582	-0.704386013457795	430	6	0.0196078431372549	306	23383	16412,19226,12308,13490,14319,218756	Itgb1,Pth,Calb2,Drd3,Fth1,Slc4a7
GO:1901564	organonitrogen compound metabolic process	0.495713382647866	-0.701757376846025	1345	18	0.0588235294117647	306	23383	56422,67530,14417,21915,11966,210009,14857,241447,230861,319901,14198,16592,17380,19895,14660,74244,16590,76969	Hbs1l,Uqcrb,Gad2,Dtymk,Atp6v1b2,Mtrr,Gsta1,Cers6,Eif4g3,Dsel,Fhit,Fabp5,Mme,Rpia,Gls,Atg7,Kit,Chst1
GO:1901799	negative regulation of proteasomal protein catabolic process	0.496282299380882	-0.700610362185182	52	1	0.00326797385620915	306	23383	14198	Fhit
GO:0006835	dicarboxylic acid transport	0.496282299380882	-0.700610362185182	52	1	0.00326797385620915	306	23383	20513	Slc1a6
GO:0010324	membrane invagination	0.496282299380882	-0.700610362185182	52	1	0.00326797385620915	306	23383	74244	Atg7
GO:0044728	DNA methylation or demethylation	0.496282299380882	-0.700610362185182	52	1	0.00326797385620915	306	23383	210009	Mtrr
GO:0032410	negative regulation of transporter activity	0.496282299380882	-0.700610362185182	52	1	0.00326797385620915	306	23383	13490	Drd3
GO:1902807	negative regulation of cell cycle G1/S phase transition	0.496282299380882	-0.700610362185182	52	1	0.00326797385620915	306	23383	22061	Trp63
GO:1902476	chloride transmembrane transport	0.496282299380882	-0.700610362185182	52	1	0.00326797385620915	306	23383	14406	Gabrg2
GO:0008286	insulin receptor signaling pathway	0.496282299380882	-0.700610362185182	52	1	0.00326797385620915	306	23383	19892	Rpe65
GO:0048538	thymus development	0.496282299380882	-0.700610362185182	52	1	0.00326797385620915	306	23383	12929	Crkl
GO:0032880	regulation of protein localization	0.496287598397707	-0.700599684817599	888	12	0.0392156862745098	306	23383	18767,16412,13605,12558,89867,13869,13490,74244,50706,103573,70572,225326	Pkia,Itgb1,Ect2,Cdh2,Sec16b,Erbb4,Drd3,Atg7,Postn,Xpo1,Ipo5,Pik3c3
GO:0034330	cell junction organization	0.496790485895957	-0.699586899319279	127	2	0.0065359477124183	306	23383	16412,13605	Itgb1,Ect2
GO:0051896	regulation of protein kinase B signaling	0.496790485895957	-0.699586899319279	127	2	0.0065359477124183	306	23383	13490,16001	Drd3,Igf1r
GO:0090596	sensory organ morphogenesis	0.497312076183051	-0.698537530059297	279	4	0.0130718954248366	306	23383	239250,11994,19892,218756	Slitrk6,Pcdh15,Rpe65,Slc4a7
GO:0030324	lung development	0.497442190881767	-0.698275928367772	203	3	0.00980392156862745	306	23383	21923,51938,20390	Tnc,Ccdc39,Sftpd
GO:0008104	protein localization	0.497572059574788	-0.69801488950587	1499	20	0.065359477124183	306	23383	16412,13185,320405,20338,74342,12558,320722,70572,71116,19276,66397,80334,11784,13605,22630,89867,74244,26422,103573,116838	Itgb1,Dscr3,Cadps2,Sel1l,Lrrtm1,Cdh2,A330050F15Rik,Ipo5,Stx18,Ptprn2,Sar1b,Kcnip4,Apba2,Ect2,Ywhaq,Sec16b,Atg7,Nbea,Xpo1,Rims2
GO:0001944	vasculature development	0.498379867372032	-0.696392706843169	508	7	0.0228758169934641	306	23383	12843,16412,20315,12929,22682,218756,12558	Col1a2,Itgb1,Cxcl12,Crkl,Zfand5,Slc4a7,Cdh2
GO:1903533	regulation of protein targeting	0.500098645971199	-0.692949908077043	280	4	0.0130718954248366	306	23383	18767,13869,13605,70572	Pkia,Erbb4,Ect2,Ipo5
GO:1901605	alpha-amino acid metabolic process	0.500711380403229	-0.691725430918659	204	3	0.00980392156862745	306	23383	14660,14417,210009	Gls,Gad2,Mtrr
GO:0045931	positive regulation of mitotic cell cycle	0.500939634482707	-0.691269675211259	128	2	0.0065359477124183	306	23383	13490,16001	Drd3,Igf1r
GO:0048864	stem cell development	0.500939634482707	-0.691269675211259	128	2	0.0065359477124183	306	23383	20346,13869	Sema3a,Erbb4
GO:0042471	ear morphogenesis	0.500939634482707	-0.691269675211259	128	2	0.0065359477124183	306	23383	239250,11994	Slitrk6,Pcdh15
GO:0006888	ER to Golgi vesicle-mediated transport	0.502888857879844	-0.687386091786697	53	1	0.00326797385620915	306	23383	89867	Sec16b
GO:0055013	cardiac muscle cell development	0.502888857879844	-0.687386091786697	53	1	0.00326797385620915	306	23383	74244	Atg7
GO:0072527	pyrimidine-containing compound metabolic process	0.502888857879844	-0.687386091786697	53	1	0.00326797385620915	306	23383	21915	Dtymk
GO:0042100	B cell proliferation	0.502888857879844	-0.687386091786697	53	1	0.00326797385620915	306	23383	545646	Gm13290
GO:0060425	lung morphogenesis	0.502888857879844	-0.687386091786697	53	1	0.00326797385620915	306	23383	21923	Tnc
GO:0042461	photoreceptor cell development	0.502888857879844	-0.687386091786697	53	1	0.00326797385620915	306	23383	19892	Rpe65
GO:0048546	digestive tract morphogenesis	0.502888857879844	-0.687386091786697	53	1	0.00326797385620915	306	23383	22061	Trp63
GO:0007589	body fluid secretion	0.502888857879844	-0.687386091786697	53	1	0.00326797385620915	306	23383	13869	Erbb4
GO:0015807	L-amino acid transport	0.502888857879844	-0.687386091786697	53	1	0.00326797385620915	306	23383	20513	Slc1a6
GO:0042254	ribosome biogenesis	0.503969779578461	-0.685238973862357	205	3	0.00980392156862745	306	23383	103573,57316,66161	Xpo1,C1d,Pop4
GO:0060271	cilium morphogenesis	0.503969779578461	-0.685238973862357	205	3	0.00980392156862745	306	23383	51938,226251,11994	Ccdc39,Ablim1,Pcdh15
GO:0046128	purine ribonucleoside metabolic process	0.503969779578461	-0.685238973862357	205	3	0.00980392156862745	306	23383	67530,11966,210009	Uqcrb,Atp6v1b2,Mtrr
GO:0046034	ATP metabolic process	0.505066786895355	-0.683064607173276	129	2	0.0065359477124183	306	23383	67530,11966	Uqcrb,Atp6v1b2
GO:0000302	response to reactive oxygen species	0.505066786895355	-0.683064607173276	129	2	0.0065359477124183	306	23383	74244,13605	Atg7,Ect2
GO:1901698	response to nitrogen compound	0.506536626698339	-0.680158644584408	665	9	0.0294117647058824	306	23383	12843,16001,14406,545646,13490,79221,70572,19892,19370	Col1a2,Igf1r,Gabrg2,Gm13290,Drd3,Hdac9,Ipo5,Rpe65,Raet1c
GO:2001234	negative regulation of apoptotic signaling pathway	0.507217265346059	-0.678815835929695	206	3	0.00980392156862745	306	23383	12046,20315,170755	Bcl2a1c,Cxcl12,Sgk3
GO:0030323	respiratory tube development	0.507217265346059	-0.678815835929695	206	3	0.00980392156862745	306	23383	21923,51938,20390	Tnc,Ccdc39,Sftpd
GO:0061136	regulation of proteasomal protein catabolic process	0.507217265346059	-0.678815835929695	206	3	0.00980392156862745	306	23383	74244,19359,14198	Atg7,Rad23b,Fhit
GO:0006024	glycosaminoglycan biosynthetic process	0.509409046899229	-0.674503956682375	54	1	0.00326797385620915	306	23383	76969	Chst1
GO:0045776	negative regulation of blood pressure	0.509409046899229	-0.674503956682375	54	1	0.00326797385620915	306	23383	13490	Drd3
GO:0022904	respiratory electron transport chain	0.509409046899229	-0.674503956682375	54	1	0.00326797385620915	306	23383	67530	Uqcrb
GO:0031532	actin cytoskeleton reorganization	0.509409046899229	-0.674503956682375	54	1	0.00326797385620915	306	23383	16590	Kit
GO:0006414	translational elongation	0.509409046899229	-0.674503956682375	54	1	0.00326797385620915	306	23383	56422	Hbs1l
GO:0022607	cellular component assembly	0.509800880008166	-0.67373506085847	1662	22	0.0718954248366013	306	23383	16412,243043,320405,11994,12558,19089,70572,22061,12843,234267,56758,226251,16001,239250,76826,13605,89867,14660,51938,74244,16590,225326	Itgb1,Kctd8,Cadps2,Pcdh15,Cdh2,Prkcsh,Ipo5,Trp63,Col1a2,Gpm6a,Mbnl1,Ablim1,Igf1r,Slitrk6,Nubpl,Ect2,Sec16b,Gls,Ccdc39,Atg7,Kit,Pik3c3
GO:0010817	regulation of hormone levels	0.510453717572451	-0.672455306462003	207	3	0.00980392156862745	306	23383	19276,116838,19892	Ptprn2,Rims2,Rpe65
GO:2000146	negative regulation of cell motility	0.510453717572451	-0.672455306462003	207	3	0.00980392156862745	306	23383	20346,13869,20315	Sema3a,Erbb4,Cxcl12
GO:0009117	nucleotide metabolic process	0.511764123785251	-0.669891455827443	361	5	0.0163398692810458	306	23383	67530,11966,21915,14198,19895	Uqcrb,Atp6v1b2,Dtymk,Fhit,Rpia
GO:0008654	phospholipid biosynthetic process	0.513254565286635	-0.666983328263161	131	2	0.0065359477124183	306	23383	16592,225326	Fabp5,Pik3c3
GO:0071230	cellular response to amino acid stimulus	0.513254565286635	-0.666983328263161	131	2	0.0065359477124183	306	23383	12843,70572	Col1a2,Ipo5
GO:0007009	plasma membrane organization	0.513679019225664	-0.666156684808119	208	3	0.00980392156862745	306	23383	73094,80334,12558	Sgip1,Kcnip4,Cdh2
GO:0006979	response to oxidative stress	0.513930052461197	-0.665668107493178	285	4	0.0130718954248366	306	23383	53382,74244,13605,66593	Txnl1,Atg7,Ect2,Diablo
GO:0001933	negative regulation of protein phosphorylation	0.514206713189937	-0.66512992863476	362	5	0.0163398692810458	306	23383	66917,18767,16001,14013,54607	Chordc1,Pkia,Igf1r,Mecom,Socs6
GO:0048609	multicellular organismal reproductive process	0.515571180241068	-0.662479905055217	670	9	0.0294117647058824	306	23383	16412,18783,16001,22696,19359,11480,20315,230861,16590	Itgb1,Pla2g4a,Igf1r,Zfp37,Rad23b,Acvr2a,Cxcl12,Eif4g3,Kit
GO:1904590	negative regulation of protein import	0.515843991859854	-0.661950900571809	55	1	0.00326797385620915	306	23383	18767	Pkia
GO:0043401	steroid hormone mediated signaling pathway	0.515843991859854	-0.661950900571809	55	1	0.00326797385620915	306	23383	30942	Hnf4g
GO:0045843	negative regulation of striated muscle tissue development	0.515843991859854	-0.661950900571809	55	1	0.00326797385620915	306	23383	79221	Hdac9
GO:0046928	regulation of neurotransmitter secretion	0.515843991859854	-0.661950900571809	55	1	0.00326797385620915	306	23383	116838	Rims2
GO:1901616	organic hydroxy compound catabolic process	0.515843991859854	-0.661950900571809	55	1	0.00326797385620915	306	23383	13853	Epm2a
GO:0051453	regulation of intracellular pH	0.515843991859854	-0.661950900571809	55	1	0.00326797385620915	306	23383	218756	Slc4a7
GO:0019226	transmission of nerve impulse	0.515843991859854	-0.661950900571809	55	1	0.00326797385620915	306	23383	72413	Kcnmb2
GO:0001754	eye photoreceptor cell differentiation	0.515843991859854	-0.661950900571809	55	1	0.00326797385620915	306	23383	218756	Slc4a7
GO:0006766	vitamin metabolic process	0.515843991859854	-0.661950900571809	55	1	0.00326797385620915	306	23383	210009	Mtrr
GO:0042308	negative regulation of protein import into nucleus	0.515843991859854	-0.661950900571809	55	1	0.00326797385620915	306	23383	18767	Pkia
GO:0007569	cell aging	0.515843991859854	-0.661950900571809	55	1	0.00326797385620915	306	23383	22061	Trp63
GO:0051222	positive regulation of protein transport	0.516733947807022	-0.660227144653068	440	6	0.0196078431372549	306	23383	89867,13869,74244,50706,13605,70572	Sec16b,Erbb4,Atg7,Postn,Ect2,Ipo5
GO:0042278	purine nucleoside metabolic process	0.516893056025277	-0.659919280754539	209	3	0.00980392156862745	306	23383	67530,11966,210009	Uqcrb,Atp6v1b2,Mtrr
GO:0045834	positive regulation of lipid metabolic process	0.517314940387198	-0.659103420914381	132	2	0.0065359477124183	306	23383	18783,16001	Pla2g4a,Igf1r
GO:0014706	striated muscle tissue development	0.519413609022063	-0.655054778668047	287	4	0.0130718954248366	306	23383	16412,56758,74244,68861	Itgb1,Mbnl1,Atg7,1190002N15Rik
GO:0016485	protein processing	0.520095716822468	-0.653742413533179	210	3	0.00980392156862745	306	23383	13034,225326,66593	Ctse,Pik3c3,Diablo
GO:0044087	regulation of cellular component biogenesis	0.520967293381095	-0.652068015819084	673	9	0.0294117647058824	306	23383	234267,239250,74342,12558,75409,76965,74244,16590,71116	Gpm6a,Slitrk6,Lrrtm1,Cdh2,Slitrk5,Slitrk1,Atg7,Kit,Stx18
GO:0007163	establishment or maintenance of cell polarity	0.521352817248987	-0.651328274003608	133	2	0.0065359477124183	306	23383	16001,338362	Igf1r,Ust
GO:1903532	positive regulation of secretion by cell	0.52150420475924	-0.65103794175648	365	5	0.0163398692810458	306	23383	11480,74244,20315,50706,320405	Acvr2a,Atg7,Cxcl12,Postn,Cadps2
GO:0034613	cellular protein localization	0.521552428576006	-0.650945475412354	981	13	0.042483660130719	306	23383	66397,16412,13185,80334,20338,22630,12558,89867,26422,103573,70572,116838,71116	Sar1b,Itgb1,Dscr3,Kcnip4,Sel1l,Ywhaq,Cdh2,Sec16b,Nbea,Xpo1,Ipo5,Rims2,Stx18
GO:0001947	heart looping	0.52219480370273	-0.64971457354653	56	1	0.00326797385620915	306	23383	51938	Ccdc39
GO:0006413	translational initiation	0.52219480370273	-0.64971457354653	56	1	0.00326797385620915	306	23383	230861	Eif4g3
GO:0061515	myeloid cell development	0.52219480370273	-0.64971457354653	56	1	0.00326797385620915	306	23383	16590	Kit
GO:0022600	digestive system process	0.52219480370273	-0.64971457354653	56	1	0.00326797385620915	306	23383	13490	Drd3
GO:0051701	interaction with host	0.52219480370273	-0.64971457354653	56	1	0.00326797385620915	306	23383	74244	Atg7
GO:1901292	nucleoside phosphate catabolic process	0.52219480370273	-0.64971457354653	56	1	0.00326797385620915	306	23383	14198	Fhit
GO:0071391	cellular response to estrogen stimulus	0.52219480370273	-0.64971457354653	56	1	0.00326797385620915	306	23383	723922	Mir466
GO:0060324	face development	0.52219480370273	-0.64971457354653	56	1	0.00326797385620915	306	23383	22682	Zfand5
GO:0048286	lung alveolus development	0.52219480370273	-0.64971457354653	56	1	0.00326797385620915	306	23383	20390	Sftpd
GO:0006955	immune response	0.522817384562438	-0.648523044987613	828	11	0.0359477124183007	306	23383	667281,18733,16001,545646,20315,94212,16590,20390,208650,670558,19370	H60b,Pirb,Igf1r,Gm13290,Cxcl12,Pag1,Kit,Sftpd,Cblb,H60c,Raet1c
GO:0010628	positive regulation of gene expression	0.523799577853856	-0.64664615283887	1674	22	0.0718954248366013	306	23383	16601,54367,11480,19226,30942,13490,230861,14013,72486,22061,226251,16001,18736,69790,81004,17207,89867,21923,13869,66266,16590,116838	Klf9,Zfp326,Acvr2a,Pth,Hnf4g,Drd3,Eif4g3,Mecom,Rnf219,Trp63,Ablim1,Igf1r,Pou1f1,Med30,Tbl1xr1,Mcf2l,Sec16b,Tnc,Erbb4,Eapp,Kit,Rims2
GO:0010563	negative regulation of phosphorus metabolic process	0.525055601425232	-0.644251114521681	521	7	0.0228758169934641	306	23383	66917,433899,18767,13490,16001,14013,54607	Chordc1,Grxcr1,Pkia,Drd3,Igf1r,Mecom,Socs6
GO:0045936	negative regulation of phosphate metabolic process	0.525055601425232	-0.644251114521681	521	7	0.0228758169934641	306	23383	66917,433899,18767,13490,16001,14013,54607	Chordc1,Grxcr1,Pkia,Drd3,Igf1r,Mecom,Socs6
GO:0016202	regulation of striated muscle tissue development	0.525368087830748	-0.643656142382477	134	2	0.0065359477124183	306	23383	13869,79221	Erbb4,Hdac9
GO:0048706	embryonic skeletal system development	0.525368087830748	-0.643656142382477	134	2	0.0065359477124183	306	23383	11480,231225	Acvr2a,Tapt1
GO:0006873	cellular ion homeostasis	0.525558291861661	-0.643294168343829	444	6	0.0196078431372549	306	23383	16412,19226,12308,13490,14319,218756	Itgb1,Pth,Calb2,Drd3,Fth1,Slc4a7
GO:0001934	positive regulation of protein phosphorylation	0.526060283227574	-0.642339465914768	830	11	0.0359477124183007	306	23383	16412,16001,13131,13605,545646,26390,12558,11480,13869,230861,16590	Itgb1,Igf1r,Dab1,Ect2,Gm13290,Mapkbp1,Cdh2,Acvr2a,Erbb4,Eif4g3,Kit
GO:0043086	negative regulation of catalytic activity	0.526343920737824	-0.641800438198898	676	9	0.0294117647058824	306	23383	19276,433899,18767,16001,54607,210009,66917,13490,67931	Ptprn2,Grxcr1,Pkia,Igf1r,Socs6,Mtrr,Chordc1,Drd3,Serpini2
GO:1901987	regulation of cell cycle phase transition	0.526466479552731	-0.641567616001422	212	3	0.00980392156862745	306	23383	12450,18767,22061	Ccng1,Pkia,Trp63
GO:1900542	regulation of purine nucleotide metabolic process	0.526466479552731	-0.641567616001422	212	3	0.00980392156862745	306	23383	19226,13490,81004	Pth,Drd3,Tbl1xr1
GO:0001101	response to acid chemical	0.52758430805259	-0.639446600710566	290	4	0.0130718954248366	306	23383	12843,16001,622117,70572	Col1a2,Igf1r,Triml2,Ipo5
GO:1901983	regulation of protein acetylation	0.528462578831269	-0.637783282552871	57	1	0.00326797385620915	306	23383	74244	Atg7
GO:1902600	hydrogen ion transmembrane transport	0.528462578831269	-0.637783282552871	57	1	0.00326797385620915	306	23383	11966	Atp6v1b2
GO:0055006	cardiac cell development	0.528462578831269	-0.637783282552871	57	1	0.00326797385620915	306	23383	74244	Atg7
GO:0030641	regulation of cellular pH	0.528462578831269	-0.637783282552871	57	1	0.00326797385620915	306	23383	218756	Slc4a7
GO:0006112	energy reserve metabolic process	0.528462578831269	-0.637783282552871	57	1	0.00326797385620915	306	23383	13853	Epm2a
GO:0060420	regulation of heart growth	0.528462578831269	-0.637783282552871	57	1	0.00326797385620915	306	23383	13869	Erbb4
GO:0048635	negative regulation of muscle organ development	0.528462578831269	-0.637783282552871	57	1	0.00326797385620915	306	23383	79221	Hdac9
GO:0042176	regulation of protein catabolic process	0.528754922018413	-0.637230239883107	368	5	0.0163398692810458	306	23383	74244,19359,103573,208650,14198	Atg7,Rad23b,Xpo1,Cblb,Fhit
GO:0046887	positive regulation of hormone secretion	0.529360650601235	-0.636085320245473	135	2	0.0065359477124183	306	23383	11480,74244	Acvr2a,Atg7
GO:0044767	single-organism developmental process	0.530887574833297	-0.63320500363456	4978	65	0.212418300653595	306	23383	93688,433899,20346,22696,11994,19089,19226,76965,79221,234267,16001,64075,81004,11784,74244,16590,15951,12450,15566,218756,11480,20315,22061,19892,18733,18783,13853,338362,12929,76826,268890,116838,219134,319922,14406,231225,12558,545646,75409,13490,19647,50706,22682,751556,68861,13605,13869,51938,21923,69718,16412,16601,13131,20390,14013,16795,226562,235106,12843,226251,56758,18736,239250,69790,…	Klhl1,Grxcr1,Sema3a,Zfp37,Pcdh15,Prkcsh,Pth,Slitrk1,Hdac9,Gpm6a,Igf1r,Smoc1,Tbl1xr1,Apba2,Atg7,Kit,Ifi204,Ccng1,Htr7,Slc4a7,Acvr2a,Cxcl12,Trp63,Rpe65,Pirb,Pla2g4a,Epm2a,Ust,Crkl,Nubpl,Lsamp,Rims2,Shisa2,Vwc2,Gabrg2,Tapt1,Cdh2,Gm13290,Slitrk5,Drd3,Rbbp6,Postn,Zfand5,Mir682,1190002N15Rik,Ect2,Erbb4,Ccdc39,Tnc,Ipmk,Itgb1,Klf9,Dab1,Sftpd,Mecom,Large,Prrc2c,Ntm,Col1a2,Ablim1,Mbnl1,Pou1f1,Slitrk6,Med30…
GO:0032386	regulation of intracellular transport	0.531137827535247	-0.63273372920737	524	7	0.0228758169934641	306	23383	18767,89867,13869,103573,13605,70572,71116	Pkia,Sec16b,Erbb4,Xpo1,Ect2,Ipo5,Stx18
GO:0023057	negative regulation of signaling	0.531837946995926	-0.631416446953733	1065	14	0.0457516339869281	306	23383	67792,16412,319922,16001,13853,170755,54607,13131,12558,12046,13490,20315,14013,208650	Rgs8,Itgb1,Vwc2,Igf1r,Epm2a,Sgk3,Socs6,Dab1,Cdh2,Bcl2a1c,Drd3,Cxcl12,Mecom,Cblb
GO:0045859	regulation of protein kinase activity	0.532317924387694	-0.630514365901091	602	8	0.0261437908496732	306	23383	66917,18767,16001,54607,13131,16590,13605,26390	Chordc1,Pkia,Igf1r,Socs6,Dab1,Kit,Ect2,Mapkbp1
GO:0016042	lipid catabolic process	0.532790474361915	-0.629627038365638	214	3	0.00980392156862745	306	23383	18783,81004,239318	Pla2g4a,Tbl1xr1,Plcxd3
GO:0048634	regulation of muscle organ development	0.533330410702897	-0.628614139369456	136	2	0.0065359477124183	306	23383	13869,79221	Erbb4,Hdac9
GO:0048762	mesenchymal cell differentiation	0.533330410702897	-0.628614139369456	136	2	0.0065359477124183	306	23383	20346,13869	Sema3a,Erbb4
GO:0055001	muscle cell development	0.533330410702897	-0.628614139369456	136	2	0.0065359477124183	306	23383	16412,74244	Itgb1,Atg7
GO:0060538	skeletal muscle organ development	0.533330410702897	-0.628614139369456	136	2	0.0065359477124183	306	23383	56758,16795	Mbnl1,Large
GO:0016477	cell migration	0.533481038717522	-0.628331750169926	680	9	0.0294117647058824	306	23383	20346,234267,16412,13131,12558,13869,20315,16590,22682	Sema3a,Gpm6a,Itgb1,Dab1,Cdh2,Erbb4,Cxcl12,Kit,Zfand5
GO:0070727	cellular macromolecule localization	0.533482188186804	-0.628329595514071	989	13	0.042483660130719	306	23383	66397,16412,13185,80334,20338,22630,12558,89867,26422,103573,70572,116838,71116	Sar1b,Itgb1,Dscr3,Kcnip4,Sel1l,Ywhaq,Cdh2,Sec16b,Nbea,Xpo1,Ipo5,Rims2,Stx18
GO:0051249	regulation of lymphocyte activation	0.533561910623159	-0.628180168819163	370	5	0.0163398692810458	306	23383	278672,94212,20390,54607,208650	Duxbl1,Pag1,Sftpd,Socs6,Cblb
GO:0007166	cell surface receptor signaling pathway	0.534195922031284	-0.626992612121854	1606	21	0.0686274509803922	306	23383	20346,16412,20338,545646,11480,382111,20315,208650,22682,22061,19892,12843,18733,16001,54607,81004,545812,83925,12046,13869,16590	Sema3a,Itgb1,Sel1l,Gm13290,Acvr2a,Susd5,Cxcl12,Cblb,Zfand5,Trp63,Rpe65,Col1a2,Pirb,Igf1r,Socs6,Tbl1xr1,Pilrb2,Trps1,Bcl2a1c,Erbb4,Kit
GO:0048870	cell motility	0.534624574989102	-0.626190507405497	758	10	0.0326797385620915	306	23383	20346,234267,16412,13131,12558,13869,51938,20315,16590,22682	Sema3a,Gpm6a,Itgb1,Dab1,Cdh2,Erbb4,Ccdc39,Cxcl12,Kit,Zfand5
GO:0051674	localization of cell	0.534624574989102	-0.626190507405497	758	10	0.0326797385620915	306	23383	20346,234267,16412,13131,12558,51938,13869,20315,16590,22682	Sema3a,Gpm6a,Itgb1,Dab1,Cdh2,Ccdc39,Erbb4,Cxcl12,Kit,Zfand5
GO:0046939	nucleotide phosphorylation	0.534648399402374	-0.626145945513731	58	1	0.00326797385620915	306	23383	21915	Dtymk
GO:0060393	regulation of pathway-restricted SMAD protein phosphorylation	0.534648399402374	-0.626145945513731	58	1	0.00326797385620915	306	23383	11480	Acvr2a
GO:0006023	aminoglycan biosynthetic process	0.534648399402374	-0.626145945513731	58	1	0.00326797385620915	306	23383	76969	Chst1
GO:0009142	nucleoside triphosphate biosynthetic process	0.534648399402374	-0.626145945513731	58	1	0.00326797385620915	306	23383	21915	Dtymk
GO:0001541	ovarian follicle development	0.534648399402374	-0.626145945513731	58	1	0.00326797385620915	306	23383	16590	Kit
GO:1901862	negative regulation of muscle tissue development	0.534648399402374	-0.626145945513731	58	1	0.00326797385620915	306	23383	79221	Hdac9
GO:0048168	regulation of neuronal synaptic plasticity	0.534648399402374	-0.626145945513731	58	1	0.00326797385620915	306	23383	16590	Kit
GO:0002062	chondrocyte differentiation	0.534648399402374	-0.626145945513731	58	1	0.00326797385620915	306	23383	83925	Trps1
GO:0010595	positive regulation of endothelial cell migration	0.534648399402374	-0.626145945513731	58	1	0.00326797385620915	306	23383	79221	Hdac9
GO:0032922	circadian regulation of gene expression	0.534648399402374	-0.626145945513731	58	1	0.00326797385620915	306	23383	13490	Drd3
GO:0050766	positive regulation of phagocytosis	0.534648399402374	-0.626145945513731	58	1	0.00326797385620915	306	23383	20390	Sftpd
GO:0050678	regulation of epithelial cell proliferation	0.535687514423281	-0.624204283398231	293	4	0.0130718954248366	306	23383	16601,13869,20315,22061	Klf9,Erbb4,Cxcl12,Trp63
GO:1901861	regulation of muscle tissue development	0.537277279513343	-0.621240968548785	137	2	0.0065359477124183	306	23383	13869,79221	Erbb4,Hdac9
GO:0030326	embryonic limb morphogenesis	0.537277279513343	-0.621240968548785	137	2	0.0065359477124183	306	23383	14013,22061	Mecom,Trp63
GO:0035113	embryonic appendage morphogenesis	0.537277279513343	-0.621240968548785	137	2	0.0065359477124183	306	23383	14013,22061	Mecom,Trp63
GO:0018193	peptidyl-amino acid modification	0.537972461348688	-0.61994790721468	605	8	0.0261437908496732	306	23383	77853,16001,207965,208146,78933,13869,79221,16590	Msl2,Igf1r,Vcpkmt,Yeats2,Agbl4,Erbb4,Hdac9,Kit
GO:2001233	regulation of apoptotic signaling pathway	0.538346874936636	-0.619252177628806	372	5	0.0163398692810458	306	23383	12046,20315,170755,83925,22061	Bcl2a1c,Cxcl12,Sgk3,Trps1,Trp63
GO:0035295	tube development	0.53985159146292	-0.616461007820896	606	8	0.0261437908496732	306	23383	83925,51938,21923,20315,69718,16590,20390,22061	Trps1,Ccdc39,Tnc,Cxcl12,Ipmk,Kit,Sftpd,Trp63
GO:0060548	negative regulation of cell death	0.539929076409605	-0.616317488031881	916	12	0.0392156862745098	306	23383	12450,16412,16001,170755,12046,13869,19226,74244,20315,16590,14013,22061	Ccng1,Itgb1,Igf1r,Sgk3,Bcl2a1c,Erbb4,Pth,Atg7,Cxcl12,Kit,Mecom,Trp63
GO:0009628	response to abiotic stimulus	0.54056690373735	-0.615136868365447	839	11	0.0359477124183007	306	23383	16412,17380,15566,239250,11994,13605,13490,74244,16590,19892,22061	Itgb1,Mme,Htr7,Slitrk6,Pcdh15,Ect2,Drd3,Atg7,Kit,Rpe65,Trp63
GO:0006954	inflammatory response	0.540730950685335	-0.614833442350918	373	5	0.0163398692810458	306	23383	79221,14013,16590,446099,76969	Hdac9,Mecom,Kit,Nlrp4e,Chst1
GO:0006753	nucleoside phosphate metabolic process	0.540730950685335	-0.614833442350918	373	5	0.0163398692810458	306	23383	67530,11966,21915,14198,19895	Uqcrb,Atp6v1b2,Dtymk,Fhit,Rpia
GO:1900543	negative regulation of purine nucleotide metabolic process	0.540753333604625	-0.614792049388266	59	1	0.00326797385620915	306	23383	13490	Drd3
GO:0002440	production of molecular mediator of immune response	0.540753333604625	-0.614792049388266	59	1	0.00326797385620915	306	23383	16590	Kit
GO:1901379	regulation of potassium ion transmembrane transport	0.540753333604625	-0.614792049388266	59	1	0.00326797385620915	306	23383	80334	Kcnip4
GO:0022900	electron transport chain	0.540753333604625	-0.614792049388266	59	1	0.00326797385620915	306	23383	67530	Uqcrb
GO:0061035	regulation of cartilage development	0.540753333604625	-0.614792049388266	59	1	0.00326797385620915	306	23383	83925	Trps1
GO:2001238	positive regulation of extrinsic apoptotic signaling pathway	0.540753333604625	-0.614792049388266	59	1	0.00326797385620915	306	23383	83925	Trps1
GO:0030802	regulation of cyclic nucleotide biosynthetic process	0.541201174668304	-0.613964212199494	138	2	0.0065359477124183	306	23383	19226,13490	Pth,Drd3
GO:1901565	organonitrogen compound catabolic process	0.542187063976535	-0.612144200600315	217	3	0.00980392156862745	306	23383	14660,14417,210009	Gls,Gad2,Mtrr
GO:0006140	regulation of nucleotide metabolic process	0.542187063976535	-0.612144200600315	217	3	0.00980392156862745	306	23383	19226,13490,81004	Pth,Drd3,Tbl1xr1
GO:0032504	multicellular organism reproduction	0.54234881830934	-0.611845908332358	685	9	0.0294117647058824	306	23383	16412,18783,16001,22696,19359,11480,20315,230861,16590	Itgb1,Pla2g4a,Igf1r,Zfp37,Rad23b,Acvr2a,Cxcl12,Eif4g3,Kit
GO:0032446	protein modification by small protein conjugation	0.543009807754893	-0.610627897047612	452	6	0.0196078431372549	306	23383	93688,74244,19647,69790,264064,67890	Klhl1,Atg7,Rbbp6,Med30,Cdk8,Ufm1
GO:0008015	blood circulation	0.543721164267794	-0.609318729217091	296	4	0.0130718954248366	306	23383	12843,13490,15566,50706	Col1a2,Drd3,Htr7,Postn
GO:0043434	response to peptide hormone	0.545295050144099	-0.606428254399043	218	3	0.00980392156862745	306	23383	16001,79221,19892	Igf1r,Hdac9,Rpe65
GO:0050730	regulation of peptidyl-tyrosine phosphorylation	0.545295050144099	-0.606428254399043	218	3	0.00980392156862745	306	23383	13869,16412,16590	Erbb4,Itgb1,Kit
GO:0002683	negative regulation of immune system process	0.545482002053826	-0.606085467738504	375	5	0.0163398692810458	306	23383	20315,94212,20390,54607,208650	Cxcl12,Pag1,Sftpd,Socs6,Cblb
GO:0033554	cellular response to stress	0.545973434432637	-0.605184959306199	1307	17	0.0555555555555556	306	23383	12450,53382,19359,320405,20338,13605,66593,26390,12046,21923,74244,19647,71270,225326,15951,22061,67890	Ccng1,Txnl1,Rad23b,Cadps2,Sel1l,Ect2,Diablo,Mapkbp1,Bcl2a1c,Tnc,Atg7,Rbbp6,4933438K21Rik,Pik3c3,Ifi204,Trp63,Ufm1
GO:0006493	protein O-linked glycosylation	0.546778435623737	-0.603711612320887	60	1	0.00326797385620915	306	23383	16795	Large
GO:0061371	determination of heart left/right asymmetry	0.546778435623737	-0.603711612320887	60	1	0.00326797385620915	306	23383	51938	Ccdc39
GO:0002260	lymphocyte homeostasis	0.546778435623737	-0.603711612320887	60	1	0.00326797385620915	306	23383	18733	Pirb
GO:0044264	cellular polysaccharide metabolic process	0.546778435623737	-0.603711612320887	60	1	0.00326797385620915	306	23383	13853	Epm2a
GO:0061180	mammary gland epithelium development	0.546778435623737	-0.603711612320887	60	1	0.00326797385620915	306	23383	13869	Erbb4
GO:0051155	positive regulation of striated muscle cell differentiation	0.546778435623737	-0.603711612320887	60	1	0.00326797385620915	306	23383	20315	Cxcl12
GO:0001938	positive regulation of endothelial cell proliferation	0.546778435623737	-0.603711612320887	60	1	0.00326797385620915	306	23383	20315	Cxcl12
GO:0019220	regulation of phosphate metabolic process	0.54742598861405	-0.602528007042812	1540	20	0.065359477124183	306	23383	433899,18767,16412,13131,545646,26390,12558,11480,19226,13490,230861,14013,16001,18736,54607,81004,13605,66917,13869,16590	Grxcr1,Pkia,Itgb1,Dab1,Gm13290,Mapkbp1,Cdh2,Acvr2a,Pth,Drd3,Eif4g3,Mecom,Igf1r,Pou1f1,Socs6,Tbl1xr1,Ect2,Chordc1,Erbb4,Kit
GO:0010648	negative regulation of cell communication	0.547541031942078	-0.602317875913212	1076	14	0.0457516339869281	306	23383	67792,16412,319922,16001,13853,170755,54607,13131,12558,12046,13490,20315,14013,208650	Rgs8,Itgb1,Vwc2,Igf1r,Epm2a,Sgk3,Socs6,Dab1,Cdh2,Bcl2a1c,Drd3,Cxcl12,Mecom,Cblb
GO:0009119	ribonucleoside metabolic process	0.548390784840867	-0.600767135153493	219	3	0.00980392156862745	306	23383	67530,11966,210009	Uqcrb,Atp6v1b2,Mtrr
GO:0000075	cell cycle checkpoint	0.548979744414595	-0.59969373357294	140	2	0.0065359477124183	306	23383	12450,22061	Ccng1,Trp63
GO:0072521	purine-containing compound metabolic process	0.549037321285657	-0.599588859299282	298	4	0.0130718954248366	306	23383	67530,11966,14198,210009	Uqcrb,Atp6v1b2,Fhit,Mtrr
GO:0016570	histone modification	0.549037321285657	-0.599588859299282	298	4	0.0130718954248366	306	23383	77853,79221,81004,208146	Msl2,Hdac9,Tbl1xr1,Yeats2
GO:0043009	chordate embryonic development	0.549397925876978	-0.598932280579313	689	9	0.0294117647058824	306	23383	19089,11480,16412,69718,19647,14013,11784,231225,22682	Prkcsh,Acvr2a,Itgb1,Ipmk,Rbbp6,Mecom,Apba2,Tapt1,Zfand5
GO:0006875	cellular metal ion homeostasis	0.550209880178354	-0.597455473222227	377	5	0.0163398692810458	306	23383	16412,19226,12308,13490,14319	Itgb1,Pth,Calb2,Drd3,Fth1
GO:0061178	regulation of insulin secretion involved in cellular response to glucose stimulus	0.552724746091886	-0.59289514804608	61	1	0.00326797385620915	306	23383	74244	Atg7
GO:0048002	antigen processing and presentation of peptide antigen	0.552724746091886	-0.59289514804608	61	1	0.00326797385620915	306	23383	13034	Ctse
GO:0030148	sphingolipid biosynthetic process	0.552724746091886	-0.59289514804608	61	1	0.00326797385620915	306	23383	241447	Cers6
GO:0008637	apoptotic mitochondrial changes	0.552724746091886	-0.59289514804608	61	1	0.00326797385620915	306	23383	13869	Erbb4
GO:0006304	DNA modification	0.552724746091886	-0.59289514804608	61	1	0.00326797385620915	306	23383	210009	Mtrr
GO:0051983	regulation of chromosome segregation	0.552724746091886	-0.59289514804608	61	1	0.00326797385620915	306	23383	13605	Ect2
GO:0030101	natural killer cell activation	0.552724746091886	-0.59289514804608	61	1	0.00326797385620915	306	23383	545646	Gm13290
GO:1903051	negative regulation of proteolysis involved in cellular protein catabolic process	0.552724746091886	-0.59289514804608	61	1	0.00326797385620915	306	23383	14198	Fhit
GO:0045980	negative regulation of nucleotide metabolic process	0.552724746091886	-0.59289514804608	61	1	0.00326797385620915	306	23383	13490	Drd3
GO:0030317	sperm motility	0.552724746091886	-0.59289514804608	61	1	0.00326797385620915	306	23383	51938	Ccdc39
GO:0060326	cell chemotaxis	0.552834283930455	-0.592696989764248	141	2	0.0065359477124183	306	23383	20315,16590	Cxcl12,Kit
GO:0051174	regulation of phosphorus metabolic process	0.553414065047498	-0.591648796253878	1545	20	0.065359477124183	306	23383	433899,18767,16412,13131,545646,26390,12558,11480,19226,13490,230861,14013,16001,18736,54607,81004,13605,66917,13869,16590	Grxcr1,Pkia,Itgb1,Dab1,Gm13290,Mapkbp1,Cdh2,Acvr2a,Pth,Drd3,Eif4g3,Mecom,Igf1r,Pou1f1,Socs6,Tbl1xr1,Ect2,Chordc1,Erbb4,Kit
GO:0032502	developmental process	0.553471535647333	-0.591544954267226	5009	65	0.212418300653595	306	23383	93688,433899,20346,22696,11994,19089,19226,76965,79221,234267,16001,64075,81004,11784,74244,16590,15951,12450,15566,218756,11480,20315,22061,19892,18733,18783,13853,338362,12929,76826,268890,116838,219134,319922,14406,231225,12558,545646,75409,13490,19647,50706,22682,751556,68861,13605,13869,51938,21923,69718,16412,16601,13131,20390,14013,16795,226562,235106,12843,226251,56758,18736,239250,69790,…	Klhl1,Grxcr1,Sema3a,Zfp37,Pcdh15,Prkcsh,Pth,Slitrk1,Hdac9,Gpm6a,Igf1r,Smoc1,Tbl1xr1,Apba2,Atg7,Kit,Ifi204,Ccng1,Htr7,Slc4a7,Acvr2a,Cxcl12,Trp63,Rpe65,Pirb,Pla2g4a,Epm2a,Ust,Crkl,Nubpl,Lsamp,Rims2,Shisa2,Vwc2,Gabrg2,Tapt1,Cdh2,Gm13290,Slitrk5,Drd3,Rbbp6,Postn,Zfand5,Mir682,1190002N15Rik,Ect2,Erbb4,Ccdc39,Tnc,Ipmk,Itgb1,Klf9,Dab1,Sftpd,Mecom,Large,Prrc2c,Ntm,Col1a2,Ablim1,Mbnl1,Pou1f1,Slitrk6,Med30…
GO:0006874	cellular calcium ion homeostasis	0.554321146371355	-0.590011073597327	300	4	0.0130718954248366	306	23383	16412,19226,12308,13490	Itgb1,Pth,Calb2,Drd3
GO:0035239	tube morphogenesis	0.554914149128723	-0.588941863455408	379	5	0.0163398692810458	306	23383	21923,51938,20315,69718,22061	Tnc,Ccdc39,Cxcl12,Ipmk,Trp63
GO:0001775	cell activation	0.555155827852673	-0.588506433738761	536	7	0.0228758169934641	306	23383	18733,20315,79221,18736,16590,208650,545646	Pirb,Cxcl12,Hdac9,Pou1f1,Kit,Cblb,Gm13290
GO:0006364	rRNA processing	0.55666557924012	-0.585790615702217	142	2	0.0065359477124183	306	23383	57316,66161	C1d,Pop4
GO:1901617	organic hydroxy compound biosynthetic process	0.55666557924012	-0.585790615702217	142	2	0.0065359477124183	306	23383	16592,69718	Fabp5,Ipmk
GO:0009205	purine ribonucleoside triphosphate metabolic process	0.55666557924012	-0.585790615702217	142	2	0.0065359477124183	306	23383	67530,11966	Uqcrb,Atp6v1b2
GO:0042129	regulation of T cell proliferation	0.55666557924012	-0.585790615702217	142	2	0.0065359477124183	306	23383	20390,208650	Sftpd,Cblb
GO:0043409	negative regulation of MAPK cascade	0.55666557924012	-0.585790615702217	142	2	0.0065359477124183	306	23383	16001,14013	Igf1r,Mecom
GO:0046394	carboxylic acid biosynthetic process	0.557603654594488	-0.584106865406498	222	3	0.00980392156862745	306	23383	14660,18783,210009	Gls,Pla2g4a,Mtrr
GO:0016053	organic acid biosynthetic process	0.557603654594488	-0.584106865406498	222	3	0.00980392156862745	306	23383	14660,18783,210009	Gls,Pla2g4a,Mtrr
GO:0045937	positive regulation of phosphate metabolic process	0.558517958042483	-0.582468506929861	1006	13	0.042483660130719	306	23383	16412,16001,18736,13131,13605,545646,26390,12558,11480,13869,19226,230861,16590	Itgb1,Igf1r,Pou1f1,Dab1,Ect2,Gm13290,Mapkbp1,Cdh2,Acvr2a,Erbb4,Pth,Eif4g3,Kit
GO:0010562	positive regulation of phosphorus metabolic process	0.558517958042483	-0.582468506929861	1006	13	0.042483660130719	306	23383	16412,16001,18736,13131,13605,545646,26390,12558,11480,13869,19226,230861,16590	Itgb1,Igf1r,Pou1f1,Dab1,Ect2,Gm13290,Mapkbp1,Cdh2,Acvr2a,Erbb4,Pth,Eif4g3,Kit
GO:0048636	positive regulation of muscle organ development	0.55859329197236	-0.582333634185556	62	1	0.00326797385620915	306	23383	13869	Erbb4
GO:0007193	adenylate cyclase-inhibiting G-protein coupled receptor signaling pathway	0.55859329197236	-0.582333634185556	62	1	0.00326797385620915	306	23383	13490	Drd3
GO:1901989	positive regulation of cell cycle phase transition	0.55859329197236	-0.582333634185556	62	1	0.00326797385620915	306	23383	22061	Trp63
GO:0046916	cellular transition metal ion homeostasis	0.55859329197236	-0.582333634185556	62	1	0.00326797385620915	306	23383	14319	Fth1
GO:0045844	positive regulation of striated muscle tissue development	0.55859329197236	-0.582333634185556	62	1	0.00326797385620915	306	23383	13869	Erbb4
GO:0022412	cellular process involved in reproduction in multicellular organism	0.559572112036058	-0.580582872965062	302	4	0.0130718954248366	306	23383	16412,20315,22696,16590	Itgb1,Cxcl12,Zfp37,Kit
GO:0003013	circulatory system process	0.559572112036058	-0.580582872965062	302	4	0.0130718954248366	306	23383	12843,13490,15566,50706	Col1a2,Drd3,Htr7,Postn
GO:0002366	leukocyte activation involved in immune response	0.560473576860895	-0.578973179666971	143	2	0.0065359477124183	306	23383	16590,545646	Kit,Gm13290
GO:0006643	membrane lipid metabolic process	0.560473576860895	-0.578973179666971	143	2	0.0065359477124183	306	23383	241447,16590	Cers6,Kit
GO:0050900	leukocyte migration	0.560473576860895	-0.578973179666971	143	2	0.0065359477124183	306	23383	16412,16590	Itgb1,Kit
GO:1903036	positive regulation of response to wounding	0.560473576860895	-0.578973179666971	143	2	0.0065359477124183	306	23383	18783,16001	Pla2g4a,Igf1r
GO:0009101	glycoprotein biosynthetic process	0.560649570682562	-0.578659219825006	223	3	0.00980392156862745	306	23383	19089,16795,26877	Prkcsh,Large,B3galt1
GO:0009792	embryo development ending in birth or egg hatching	0.561631742017201	-0.57690890718187	696	9	0.0294117647058824	306	23383	19089,11480,16412,69718,19647,14013,11784,231225,22682	Prkcsh,Acvr2a,Itgb1,Ipmk,Rbbp6,Mecom,Apba2,Tapt1,Zfand5
GO:0006812	cation transport	0.561631742017201	-0.57690890718187	696	9	0.0294117647058824	306	23383	234267,72413,20494,80334,11966,14319,218756,16519,231290	Gpm6a,Kcnmb2,Slc10a2,Kcnip4,Atp6v1b2,Fth1,Slc4a7,Kcnj3,Slc10a4
GO:0044723	single-organism carbohydrate metabolic process	0.562303196431189	-0.575714079134623	461	6	0.0196078431372549	306	23383	19089,16592,13853,16795,26877,76969	Prkcsh,Fabp5,Epm2a,Large,B3galt1,Chst1
GO:0031400	negative regulation of protein modification process	0.56304359621181	-0.574398218295467	540	7	0.0228758169934641	306	23383	66917,433899,18767,74244,16001,14013,54607	Chordc1,Grxcr1,Pkia,Atg7,Igf1r,Mecom,Socs6
GO:1900371	regulation of purine nucleotide biosynthetic process	0.564258228508678	-0.572243280300567	144	2	0.0065359477124183	306	23383	19226,13490	Pth,Drd3
GO:1901863	positive regulation of muscle tissue development	0.564385087048043	-0.572018482017264	63	1	0.00326797385620915	306	23383	13869	Erbb4
GO:0006029	proteoglycan metabolic process	0.564385087048043	-0.572018482017264	63	1	0.00326797385620915	306	23383	319901	Dsel
GO:0007254	JNK cascade	0.564385087048043	-0.572018482017264	63	1	0.00326797385620915	306	23383	26390	Mapkbp1
GO:0003143	embryonic heart tube morphogenesis	0.564385087048043	-0.572018482017264	63	1	0.00326797385620915	306	23383	51938	Ccdc39
GO:0014910	regulation of smooth muscle cell migration	0.564385087048043	-0.572018482017264	63	1	0.00326797385620915	306	23383	50706	Postn
GO:1900181	negative regulation of protein localization to nucleus	0.564385087048043	-0.572018482017264	63	1	0.00326797385620915	306	23383	18767	Pkia
GO:0043065	positive regulation of apoptotic process	0.565005791707219	-0.570919297078999	541	7	0.0228758169934641	306	23383	16412,18783,74244,13605,66593,83925,22061	Itgb1,Pla2g4a,Atg7,Ect2,Diablo,Trps1,Trp63
GO:0016569	covalent chromatin modification	0.567385848792803	-0.566715697361119	305	4	0.0130718954248366	306	23383	77853,79221,81004,208146	Msl2,Hdac9,Tbl1xr1,Yeats2
GO:0034109	homotypic cell-cell adhesion	0.567385848792803	-0.566715697361119	305	4	0.0130718954248366	306	23383	20315,16590,208650,545646	Cxcl12,Kit,Cblb,Gm13290
GO:0030808	regulation of nucleotide biosynthetic process	0.568019491318959	-0.565599545147363	145	2	0.0065359477124183	306	23383	19226,13490	Pth,Drd3
GO:0031330	negative regulation of cellular catabolic process	0.568019491318959	-0.565599545147363	145	2	0.0065359477124183	306	23383	74244,14198	Atg7,Fhit
GO:0009199	ribonucleoside triphosphate metabolic process	0.568019491318959	-0.565599545147363	145	2	0.0065359477124183	306	23383	67530,11966	Uqcrb,Atp6v1b2
GO:0002263	cell activation involved in immune response	0.568019491318959	-0.565599545147363	145	2	0.0065359477124183	306	23383	16590,545646	Kit,Gm13290
GO:0009611	response to wounding	0.569973463742365	-0.562165474075208	306	4	0.0130718954248366	306	23383	13869,21923,751556,16795	Erbb4,Tnc,Mir682,Large
GO:0007229	integrin-mediated signaling pathway	0.570101131780132	-0.561941509715679	64	1	0.00326797385620915	306	23383	16412	Itgb1
GO:0048641	regulation of skeletal muscle tissue development	0.570101131780132	-0.561941509715679	64	1	0.00326797385620915	306	23383	79221	Hdac9
GO:1904375	regulation of protein localization to cell periphery	0.570101131780132	-0.561941509715679	64	1	0.00326797385620915	306	23383	16412	Itgb1
GO:0055024	regulation of cardiac muscle tissue development	0.570101131780132	-0.561941509715679	64	1	0.00326797385620915	306	23383	13869	Erbb4
GO:1903076	regulation of protein localization to plasma membrane	0.570101131780132	-0.561941509715679	64	1	0.00326797385620915	306	23383	16412	Itgb1
GO:0046823	negative regulation of nucleocytoplasmic transport	0.570101131780132	-0.561941509715679	64	1	0.00326797385620915	306	23383	18767	Pkia
GO:1903825	organic acid transmembrane transport	0.570101131780132	-0.561941509715679	64	1	0.00326797385620915	306	23383	13723	Emb
[truncated: 12,101 more rows]
