# Supplementary material for: Brucella abortus modulates macrophage polarization and inflammatory response by targeting glutaminases through the NF-κB signaling pathway
Source: Front Immunol. 2023 May 31;14:1180837. doi: 10.3389/fimmu.2023.1180837 (PMC10266586; doi:10.3389/fimmu.2023.1180837)
Supplement: Supplementary file 1 [file DataSheet_1.zip › Raw Date-1/Figure4/Figure4/figure4D cellular_component.xls]

TermID	Term	Enrichment	logP	Genes in Term	Target Genes in Term	Fraction of Targets in Term	Total Target Genes	Total Genes	Entrez Gene IDs	Gene Symbols
GO:0045202	synapse	7.44049050457641e-05	-9.50598869026392	797	25	0.0806451612903226	310	23245	16412,243043,14417,319922,15566,73094,320405,13131,11994,14406,74342,218756,12558,12308,50706,235106,19276,17380,244310,226251,11784,13869,26422,13723,116838	Itgb1,Kctd8,Gad2,Vwc2,Htr7,Sgip1,Cadps2,Dab1,Pcdh15,Gabrg2,Lrrtm1,Slc4a7,Cdh2,Calb2,Postn,Ntm,Ptprn2,Mme,Dlgap2,Ablim1,Apba2,Erbb4,Nbea,Emb,Rims2
GO:0044456	synapse part	0.00120665576849448	-6.71990257348776	598	18	0.0580645161290323	310	23245	16412,243043,14417,15566,73094,320405,13131,14406,74342,12308,19276,226251,244310,17380,11784,13869,26422,116838	Itgb1,Kctd8,Gad2,Htr7,Sgip1,Cadps2,Dab1,Gabrg2,Lrrtm1,Calb2,Ptprn2,Ablim1,Dlgap2,Mme,Apba2,Erbb4,Nbea,Rims2
GO:0098793	presynapse	0.00577918829514722	-5.15349203952507	160	7	0.0225806451612903	310	23245	19276,17380,14417,15566,320405,11784,116838	Ptprn2,Mme,Gad2,Htr7,Cadps2,Apba2,Rims2
GO:0098858	actin-based cell projection	0.00772279179037971	-4.86357934943994	169	7	0.0225806451612903	310	23245	433899,234267,16412,20494,11966,11994,218756	Grxcr1,Gpm6a,Itgb1,Slc10a2,Atp6v1b2,Pcdh15,Slc4a7
GO:0043235	receptor complex	0.00833056807816709	-4.78782362846996	306	10	0.032258064516129	310	23245	19276,16412,243043,319922,16001,14406,66593,11480,75409,13869	Ptprn2,Itgb1,Kctd8,Vwc2,Igf1r,Gabrg2,Diablo,Acvr2a,Slitrk5,Erbb4
GO:0008021	synaptic vesicle	0.0113563764707975	-4.47797588921279	140	6	0.0193548387096774	310	23245	19276,17380,14417,15566,320405,11784	Ptprn2,Mme,Gad2,Htr7,Cadps2,Apba2
GO:0032420	stereocilium	0.0121182205594967	-4.41304512764324	36	3	0.00967741935483871	310	23245	433899,11994,218756	Grxcr1,Pcdh15,Slc4a7
GO:0031225	anchored component of membrane	0.0141742138987032	-4.25633088778772	147	6	0.0193548387096774	310	23245	17968,268890,14417,19370,235106,670558	Ncam2,Lsamp,Gad2,Raet1c,Ntm,H60c
GO:0030424	axon	0.0147385232332173	-4.21729058494581	489	13	0.0419354838709677	310	23245	19276,17968,20346,234267,17380,14417,16001,15566,73094,14406,74342,12308,235106	Ptprn2,Ncam2,Sema3a,Gpm6a,Mme,Gad2,Igf1r,Htr7,Sgip1,Gabrg2,Lrrtm1,Calb2,Ntm
GO:0097458	neuron part	0.0186366397660759	-3.9826257560356	1383	28	0.0903225806451613	310	23245	12450,93688,433899,20346,16412,14417,15566,73094,320405,13131,11994,14406,74342,218756,12308,22061,235106,19276,17968,234267,17380,244310,226251,16001,80334,11784,268890,116838	Ccng1,Klhl1,Grxcr1,Sema3a,Itgb1,Gad2,Htr7,Sgip1,Cadps2,Dab1,Pcdh15,Gabrg2,Lrrtm1,Slc4a7,Calb2,Trp63,Ntm,Ptprn2,Ncam2,Gpm6a,Mme,Dlgap2,Ablim1,Igf1r,Kcnip4,Apba2,Lsamp,Rims2
GO:0032421	stereocilium bundle	0.0207973405049465	-3.87293016078881	44	3	0.00967741935483871	310	23245	433899,11994,218756	Grxcr1,Pcdh15,Slc4a7
GO:0005614	interstitial matrix	0.0211279203260545	-3.8571598750066	17	2	0.00645161290322581	310	23245	21923,319922	Tnc,Vwc2
GO:0060077	inhibitory synapse	0.0211279203260545	-3.8571598750066	17	2	0.00645161290322581	310	23245	14417,14406	Gad2,Gabrg2
GO:0098862	cluster of actin-based cell projections	0.0212033791514371	-3.85359471607032	161	6	0.0193548387096774	310	23245	69983,433899,17380,13131,11994,218756	Sis,Grxcr1,Mme,Dab1,Pcdh15,Slc4a7
GO:0034665	integrin alpha1-beta1 complex	0.0264951144974941	-3.63079492157122	2	1	0.0032258064516129	310	23245	16412	Itgb1
GO:0017177	glucosidase II complex	0.0264951144974941	-3.63079492157122	2	1	0.0032258064516129	310	23245	19089	Prkcsh
GO:0034681	integrin alpha11-beta1 complex	0.0264951144974941	-3.63079492157122	2	1	0.0032258064516129	310	23245	16412	Itgb1
GO:0034677	integrin alpha7-beta1 complex	0.0264951144974941	-3.63079492157122	2	1	0.0032258064516129	310	23245	16412	Itgb1
GO:0005584	collagen type I trimer	0.0264951144974941	-3.63079492157122	2	1	0.0032258064516129	310	23245	12843	Col1a2
GO:0034667	integrin alpha3-beta1 complex	0.0264951144974941	-3.63079492157122	2	1	0.0032258064516129	310	23245	16412	Itgb1
GO:0034680	integrin alpha10-beta1 complex	0.0264951144974941	-3.63079492157122	2	1	0.0032258064516129	310	23245	16412	Itgb1
GO:0044609	DBIRD complex	0.0264951144974941	-3.63079492157122	2	1	0.0032258064516129	310	23245	54367	Zfp326
GO:0042995	cell projection	0.0281291245125492	-3.57094977987443	1944	36	0.116129032258065	310	23245	93688,433899,20346,14417,73094,11994,14406,74342,12558,12308,13490,19276,234267,17380,16001,20494,80334,51938,74244,207425,12450,16412,15566,13131,11966,218756,235106,22061,17968,226251,244310,21648,78933,17207,268890,116838	Klhl1,Grxcr1,Sema3a,Gad2,Sgip1,Pcdh15,Gabrg2,Lrrtm1,Cdh2,Calb2,Drd3,Ptprn2,Gpm6a,Mme,Igf1r,Slc10a2,Kcnip4,Ccdc39,Atg7,Wdr11,Ccng1,Itgb1,Htr7,Dab1,Atp6v1b2,Slc4a7,Ntm,Trp63,Ncam2,Ablim1,Dlgap2,Dynlt1b,Agbl4,Mcf2l,Lsamp,Rims2
GO:0043657	host cell	0.0315067023657594	-3.45755498226745	21	2	0.00645161290322581	310	23245	100310872,21648	Dynlt1a,Dynlt1b
GO:0018995	host	0.0315067023657594	-3.45755498226745	21	2	0.00645161290322581	310	23245	100310872,21648	Dynlt1a,Dynlt1b
GO:0043005	neuron projection	0.0348620423798413	-3.35635665254448	1087	22	0.0709677419354839	310	23245	12450,93688,20346,16412,14417,15566,73094,13131,14406,74342,12308,235106,22061,19276,17968,234267,17380,16001,244310,80334,268890,116838	Ccng1,Klhl1,Sema3a,Itgb1,Gad2,Htr7,Sgip1,Dab1,Gabrg2,Lrrtm1,Calb2,Ntm,Trp63,Ptprn2,Ncam2,Gpm6a,Mme,Igf1r,Dlgap2,Kcnip4,Lsamp,Rims2
GO:0044420	extracellular matrix component	0.0349122669170144	-3.35491702393751	135	5	0.0161290322580645	310	23245	12843,16412,21923,64075,319922	Col1a2,Itgb1,Tnc,Smoc1,Vwc2
GO:0044216	other organism cell	0.0373046564620121	-3.28863712200035	23	2	0.00645161290322581	310	23245	100310872,21648	Dynlt1a,Dynlt1b
GO:0044217	other organism part	0.0373046564620121	-3.28863712200035	23	2	0.00645161290322581	310	23245	100310872,21648	Dynlt1a,Dynlt1b
GO:0044215	other organism	0.0373046564620121	-3.28863712200035	23	2	0.00645161290322581	310	23245	100310872,21648	Dynlt1a,Dynlt1b
GO:0030315	T-tubule	0.0387719850987525	-3.25005732668197	56	3	0.00967741935483871	310	23245	16519,16001,12558	Kcnj3,Igf1r,Cdh2
GO:0071942	XPC complex	0.0394790887899836	-3.23198414497745	3	1	0.0032258064516129	310	23245	19359	Rad23b
GO:0034271	phosphatidylinositol 3-kinase complex, class III, type I	0.0394790887899836	-3.23198414497745	3	1	0.0032258064516129	310	23245	225326	Pik3c3
GO:0000172	ribonuclease MRP complex	0.0394790887899836	-3.23198414497745	3	1	0.0032258064516129	310	23245	66161	Pop4
GO:0034679	integrin alpha9-beta1 complex	0.0394790887899836	-3.23198414497745	3	1	0.0032258064516129	310	23245	16412	Itgb1
GO:0097149	centralspindlin complex	0.0394790887899836	-3.23198414497745	3	1	0.0032258064516129	310	23245	13605	Ect2
GO:0034666	integrin alpha2-beta1 complex	0.0394790887899836	-3.23198414497745	3	1	0.0032258064516129	310	23245	16412	Itgb1
GO:0034673	inhibin-betaglycan-ActRII complex	0.0394790887899836	-3.23198414497745	3	1	0.0032258064516129	310	23245	11480	Acvr2a
GO:0034272	phosphatidylinositol 3-kinase complex, class III, type II	0.0394790887899836	-3.23198414497745	3	1	0.0032258064516129	310	23245	225326	Pik3c3
GO:0000118	histone deacetylase complex	0.0423379991690959	-3.16207027067224	58	3	0.00967741935483871	310	23245	79221,81004,14013	Hdac9,Tbl1xr1,Mecom
GO:0098794	postsynapse	0.0430448651357984	-3.14551233197508	400	10	0.032258064516129	310	23245	16412,244310,243043,226251,320405,13131,14406,74342,13869,26422	Itgb1,Dlgap2,Kctd8,Ablim1,Cadps2,Dab1,Gabrg2,Lrrtm1,Erbb4,Nbea
GO:0030054	cell junction	0.0515394497534806	-2.96540774992122	1135	22	0.0709677419354839	310	23245	72823,16412,243043,14417,319922,320405,14406,74342,12558,12308,235106,17380,244310,13605,22630,268890,21923,230959,26422,13723,16590,116838	Pard3b,Itgb1,Kctd8,Gad2,Vwc2,Cadps2,Gabrg2,Lrrtm1,Cdh2,Calb2,Ntm,Mme,Dlgap2,Ect2,Ywhaq,Lsamp,Tnc,Ajap1,Nbea,Emb,Kit,Rims2
GO:0005604	basement membrane	0.0521393936614052	-2.95383449959301	105	4	0.0129032258064516	310	23245	16412,21923,64075,319922	Itgb1,Tnc,Smoc1,Vwc2
GO:0072487	MSL complex	0.0522904424784344	-2.95094166880921	4	1	0.0032258064516129	310	23245	77853	Msl2
GO:1902711	GABA-A receptor complex	0.0522904424784344	-2.95094166880921	4	1	0.0032258064516129	310	23245	14406	Gabrg2
GO:0005642	annulate lamellae	0.0522904424784344	-2.95094166880921	4	1	0.0032258064516129	310	23245	103573	Xpo1
GO:0097060	synaptic membrane	0.0644959839648292	-2.74115232123008	264	7	0.0225806451612903	310	23245	16412,244310,243043,26422,320405,14406,74342	Itgb1,Dlgap2,Kctd8,Nbea,Cadps2,Gabrg2,Lrrtm1
GO:1902710	GABA receptor complex	0.0649314632151921	-2.73442297744395	5	1	0.0032258064516129	310	23245	14406	Gabrg2
GO:0071438	invadopodium membrane	0.0649314632151921	-2.73442297744395	5	1	0.0032258064516129	310	23245	16412	Itgb1
GO:0045211	postsynaptic membrane	0.0677049369576015	-2.69259617768135	214	6	0.0193548387096774	310	23245	244310,243043,26422,320405,14406,74342	Dlgap2,Kctd8,Nbea,Cadps2,Gabrg2,Lrrtm1
GO:0000407	pre-autophagosomal structure	0.0714221387919945	-2.6391473905827	33	2	0.00645161290322581	310	23245	74244,225326	Atg7,Pik3c3
GO:0000502	proteasome complex	0.0716048296272471	-2.63659275439587	72	3	0.00967741935483871	310	23245	53382,20494,19359	Txnl1,Slc10a2,Rad23b
GO:0016023	cytoplasmic membrane-bounded vesicle	0.0721655844503514	-2.62879201638918	740	15	0.0483870967741935	310	23245	19276,16412,18783,17380,14417,15566,73094,320405,170755,68861,11784,208943,13490,16590,225326	Ptprn2,Itgb1,Pla2g4a,Mme,Gad2,Htr7,Sgip1,Cadps2,Sgk3,1190002N15Rik,Apba2,Myo5c,Drd3,Kit,Pik3c3
GO:0016592	mediator complex	0.0752387604991681	-2.58708874864609	34	2	0.00645161290322581	310	23245	69790,264064	Med30,Cdk8
GO:0060076	excitatory synapse	0.0752387604991681	-2.58708874864609	34	2	0.00645161290322581	310	23245	74342,235106	Lrrtm1,Ntm
GO:0035032	phosphatidylinositol 3-kinase complex, class III	0.0774044084097737	-2.55871154380977	6	1	0.0032258064516129	310	23245	225326	Pik3c3
GO:0060091	kinocilium	0.0774044084097737	-2.55871154380977	6	1	0.0032258064516129	310	23245	433899	Grxcr1
GO:0030672	synaptic vesicle membrane	0.0791188577816918	-2.53680402830258	35	2	0.00645161290322581	310	23245	19276,14417	Ptprn2,Gad2
GO:0030120	vesicle coat	0.0830600717352255	-2.48819117712441	36	2	0.00645161290322581	310	23245	73094,68861	Sgip1,1190002N15Rik
GO:0005791	rough endoplasmic reticulum	0.0837648031079141	-2.47974237036869	77	3	0.00967741935483871	310	23245	15566,20390,22061	Htr7,Sftpd,Trp63
GO:0005655	nucleolar ribonuclease P complex	0.0897115056768409	-2.4111562497279	7	1	0.0032258064516129	310	23245	66161	Pop4
GO:0030677	ribonuclease P complex	0.0897115056768409	-2.4111562497279	7	1	0.0032258064516129	310	23245	66161	Pop4
GO:0030681	multimeric ribonuclease P complex	0.0897115056768409	-2.4111562497279	7	1	0.0032258064516129	310	23245	66161	Pop4
GO:0033180	proton-transporting V-type ATPase, V1 domain	0.0897115056768409	-2.4111562497279	7	1	0.0032258064516129	310	23245	11966	Atp6v1b2
GO:0044306	neuron projection terminus	0.100588780069476	-2.29671455766094	184	5	0.0161290322580645	310	23245	19276,12308,17380,15566,73094	Ptprn2,Calb2,Mme,Htr7,Sgip1
GO:0005750	mitochondrial respiratory chain complex III	0.101854953192371	-2.28420550526433	8	1	0.0032258064516129	310	23245	67530	Uqcrb
GO:0030122	AP-2 adaptor complex	0.101854953192371	-2.28420550526433	8	1	0.0032258064516129	310	23245	73094	Sgip1
GO:0046658	anchored component of plasma membrane	0.107865048750817	-2.22687438179827	42	2	0.00645161290322581	310	23245	670558,19370	H60c,Raet1c
GO:0042383	sarcolemma	0.111228384016546	-2.19616967778954	137	4	0.0129032258064516	310	23245	16519,16412,16001,12558	Kcnj3,Itgb1,Igf1r,Cdh2
GO:0030128	clathrin coat of endocytic vesicle	0.113836920075953	-2.17298838041585	9	1	0.0032258064516129	310	23245	73094	Sgip1
GO:0071437	invadopodium	0.113836920075953	-2.17298838041585	9	1	0.0032258064516129	310	23245	16412	Itgb1
GO:0016342	catenin complex	0.113836920075953	-2.17298838041585	9	1	0.0032258064516129	310	23245	12558	Cdh2
GO:0045275	respiratory chain complex III	0.113836920075953	-2.17298838041585	9	1	0.0032258064516129	310	23245	67530	Uqcrb
GO:0030056	hemidesmosome	0.113836920075953	-2.17298838041585	9	1	0.0032258064516129	310	23245	16412	Itgb1
GO:0035748	myelin sheath abaxonal region	0.113836920075953	-2.17298838041585	9	1	0.0032258064516129	310	23245	16412	Itgb1
GO:0098857	membrane microdomain	0.117930242121721	-2.13766199778544	307	7	0.0225806451612903	310	23245	69983,16412,13869,16001,94212,208650,12558	Sis,Itgb1,Erbb4,Igf1r,Pag1,Cblb,Cdh2
GO:0045121	membrane raft	0.117930242121721	-2.13766199778544	307	7	0.0225806451612903	310	23245	69983,16412,13869,16001,94212,208650,12558	Sis,Itgb1,Erbb4,Igf1r,Pag1,Cblb,Cdh2
GO:0030669	clathrin-coated endocytic vesicle membrane	0.12565954680567	-2.07417903852609	10	1	0.0032258064516129	310	23245	73094	Sgip1
GO:0005930	axoneme	0.130861610177511	-2.03361492503493	94	3	0.00967741935483871	310	23245	51938,74244,21648	Ccdc39,Atg7,Dynlt1b
GO:0097014	ciliary cytoplasm	0.130861610177511	-2.03361492503493	94	3	0.00967741935483871	310	23245	51938,74244,21648	Ccdc39,Atg7,Dynlt1b
GO:0016607	nuclear speck	0.136914278887486	-1.98840025053811	96	3	0.00967741935483871	310	23245	14013,66880,15951	Mecom,Rsrc1,Ifi204
GO:0036513	Derlin-1 retrotranslocation complex	0.137324945582341	-1.98540529602266	11	1	0.0032258064516129	310	23245	20338	Sel1l
GO:0035631	CD40 receptor complex	0.137324945582341	-1.98540529602266	11	1	0.0032258064516129	310	23245	66593	Diablo
GO:0030662	coated vesicle membrane	0.138873483042713	-1.97419195426679	49	2	0.00645161290322581	310	23245	73094,68861	Sgip1,1190002N15Rik
GO:0044853	plasma membrane raft	0.143060923285643	-1.94448470248767	98	3	0.00967741935483871	310	23245	13869,16001,12558	Erbb4,Igf1r,Cdh2
GO:0098643	banded collagen fibril	0.148835200676515	-1.90491562087366	12	1	0.0032258064516129	310	23245	12843	Col1a2
GO:0005583	fibrillar collagen trimer	0.148835200676515	-1.90491562087366	12	1	0.0032258064516129	310	23245	12843	Col1a2
GO:0000109	nucleotide-excision repair complex	0.148835200676515	-1.90491562087366	12	1	0.0032258064516129	310	23245	19359	Rad23b
GO:0030126	COPI vesicle coat	0.148835200676515	-1.90491562087366	12	1	0.0032258064516129	310	23245	68861	1190002N15Rik
GO:0098797	plasma membrane protein complex	0.152239052944792	-1.88230327681764	452	9	0.0290322580645161	310	23245	16412,319922,72413,73094,80334,66593,12558,11480,14701	Itgb1,Vwc2,Kcnmb2,Sgip1,Kcnip4,Diablo,Cdh2,Acvr2a,Gng12
GO:0005911	cell-cell junction	0.156654851975711	-1.85371028871084	393	8	0.0258064516129032	310	23245	72823,16412,13605,12558,12308,268890,16590,235106	Pard3b,Itgb1,Ect2,Cdh2,Calb2,Lsamp,Kit,Ntm
GO:0043195	terminal bouton	0.158812620668938	-1.84003025808189	103	3	0.00967741935483871	310	23245	19276,12308,73094	Ptprn2,Calb2,Sgip1
GO:0005916	fascia adherens	0.160192368838312	-1.831379880699	13	1	0.0032258064516129	310	23245	12558	Cdh2
GO:0030663	COPI-coated vesicle membrane	0.160192368838312	-1.831379880699	13	1	0.0032258064516129	310	23245	68861	1190002N15Rik
GO:0030132	clathrin coat of coated pit	0.160192368838312	-1.831379880699	13	1	0.0032258064516129	310	23245	73094	Sgip1
GO:0014704	intercalated disc	0.162052225147379	-1.81983661824924	54	2	0.00645161290322581	310	23245	16412,12558	Itgb1,Cdh2
GO:0033178	proton-transporting two-sector ATPase complex, catalytic domain	0.171398479613479	-1.76376414325757	14	1	0.0032258064516129	310	23245	11966	Atp6v1b2
GO:0005671	Ada2/Gcn5/Ada3 transcription activator complex	0.171398479613479	-1.76376414325757	14	1	0.0032258064516129	310	23245	208146	Yeats2
GO:0042629	mast cell granule	0.171398479613479	-1.76376414325757	14	1	0.0032258064516129	310	23245	16590	Kit
GO:0072686	mitotic spindle	0.171509966611111	-1.76311389971421	56	2	0.00645161290322581	310	23245	13605,208146	Ect2,Yeats2
GO:0030496	midbody	0.171777452288055	-1.76155552200299	107	3	0.00967741935483871	310	23245	30932,13605,225326	Zfp330,Ect2,Pik3c3
GO:0005578	proteinaceous extracellular matrix	0.175913661933602	-1.73776196150198	343	7	0.0225806451612903	310	23245	12843,16412,21923,64075,319922,50706,20390	Col1a2,Itgb1,Tnc,Smoc1,Vwc2,Postn,Sftpd
GO:0036477	somatodendritic compartment	0.187576728106312	-1.67356730071094	803	14	0.0451612903225806	310	23245	12450,93688,20346,234267,16412,17380,244310,16001,15566,80334,13131,268890,235106,22061	Ccng1,Klhl1,Sema3a,Gpm6a,Itgb1,Mme,Dlgap2,Igf1r,Htr7,Kcnip4,Dab1,Lsamp,Ntm,Trp63
GO:0098589	membrane region	0.18829859940695	-1.66972628144042	1072	18	0.0580645161290323	310	23245	69983,16412,243043,73094,320405,14406,74342,218756,12558,208650,244310,16001,20494,207151,13869,26422,94212,103573	Sis,Itgb1,Kctd8,Sgip1,Cadps2,Gabrg2,Lrrtm1,Slc4a7,Cdh2,Cblb,Dlgap2,Igf1r,Slc10a2,Slc22a19,Erbb4,Nbea,Pag1,Xpo1
GO:0035098	ESC/E(Z) complex	0.193365513543005	-1.64317302860057	16	1	0.0032258064516129	310	23245	11569	Aebp2
GO:0043679	axon terminus	0.195164994295254	-1.63390995358896	171	4	0.0129032258064516	310	23245	19276,12308,15566,73094	Ptprn2,Calb2,Htr7,Sgip1
GO:0031594	neuromuscular junction	0.195516407906141	-1.63211097516982	61	2	0.00645161290322581	310	23245	16412,50706	Itgb1,Postn
GO:0098796	membrane protein complex	0.200212428381001	-1.60837633420271	948	16	0.0516129032258065	310	23245	16412,319922,72413,67530,73094,20338,11966,14406,12558,11480,14701,71116,80334,66593,68861,225326	Itgb1,Vwc2,Kcnmb2,Uqcrb,Sgip1,Sel1l,Atp6v1b2,Gabrg2,Cdh2,Acvr2a,Gng12,Stx18,Kcnip4,Diablo,1190002N15Rik,Pik3c3
GO:0005758	mitochondrial intermembrane space	0.200368828369706	-1.60759546892748	62	2	0.00645161290322581	310	23245	21915,66593	Dtymk,Diablo
GO:0030125	clathrin vesicle coat	0.20413036312414	-1.58899645431154	17	1	0.0032258064516129	310	23245	73094	Sgip1
GO:0030666	endocytic vesicle membrane	0.20413036312414	-1.58899645431154	17	1	0.0032258064516129	310	23245	73094	Sgip1
GO:0030139	endocytic vesicle	0.212284164280883	-1.54982950428964	119	3	0.00967741935483871	310	23245	13490,73094,225326	Drd3,Sgip1,Pik3c3
GO:0005858	axonemal dynein complex	0.214752008860605	-1.5382713637466	18	1	0.0032258064516129	310	23245	21648	Dynlt1b
GO:0030137	COPI-coated vesicle	0.214752008860605	-1.5382713637466	18	1	0.0032258064516129	310	23245	68861	1190002N15Rik
GO:0044291	cell-cell contact zone	0.224817096616215	-1.49246811129122	67	2	0.00645161290322581	310	23245	16412,12558	Itgb1,Cdh2
GO:0005942	phosphatidylinositol 3-kinase complex	0.225232349735157	-1.49062274412034	19	1	0.0032258064516129	310	23245	225326	Pik3c3
GO:0098644	complex of collagen trimers	0.225232349735157	-1.49062274412034	19	1	0.0032258064516129	310	23245	12843	Col1a2
GO:0032838	cell projection cytoplasm	0.2262232058156	-1.48623313074954	123	3	0.00967741935483871	310	23245	51938,74244,21648	Ccdc39,Atg7,Dynlt1b
GO:0005903	brush border	0.229735622047856	-1.47082610056268	124	3	0.00967741935483871	310	23245	69983,17380,13131	Sis,Mme,Dab1
GO:0031252	cell leading edge	0.234280528417284	-1.45123604226846	310	6	0.0193548387096774	310	23245	17207,16412,226251,11966,14406,12558	Mcf2l,Itgb1,Ablim1,Atp6v1b2,Gabrg2,Cdh2
GO:0031410	cytoplasmic vesicle	0.235571697821334	-1.44573996251347	1047	17	0.0548387096774194	310	23245	16412,14417,15566,73094,320405,170755,218756,208943,13490,20390,19276,18783,17380,11784,68861,16590,225326	Itgb1,Gad2,Htr7,Sgip1,Cadps2,Sgk3,Slc4a7,Myo5c,Drd3,Sftpd,Ptprn2,Pla2g4a,Mme,Apba2,1190002N15Rik,Kit,Pik3c3
GO:0045334	clathrin-coated endocytic vesicle	0.235573259562928	-1.44573333295469	20	1	0.0032258064516129	310	23245	73094	Sgip1
GO:0005794	Golgi apparatus	0.242814225723316	-1.41545863121941	1261	20	0.0645161290322581	310	23245	14417,68659,50706,14013,16795,70572,71116,66397,18783,21648,338362,26877,68861,78933,20513,89867,26422,66266,211914,76969	Gad2,Fam198b,Postn,Mecom,Large,Ipo5,Stx18,Sar1b,Pla2g4a,Dynlt1b,Ust,B3galt1,1190002N15Rik,Agbl4,Slc1a6,Sec16b,Nbea,Eapp,Asap2,Chst1
GO:1902555	endoribonuclease complex	0.245776587411605	-1.40333233694987	21	1	0.0032258064516129	310	23245	66161	Pop4
GO:0042588	zymogen granule	0.245776587411605	-1.40333233694987	21	1	0.0032258064516129	310	23245	18783	Pla2g4a
GO:0017053	transcriptional repressor complex	0.249470756774769	-1.38841357797543	72	2	0.00645161290322581	310	23245	81004,57316	Tbl1xr1,C1d
GO:0035097	histone methyltransferase complex	0.254414470945791	-1.36879056648538	73	2	0.00645161290322581	310	23245	11569,79221	Aebp2,Hdac9
GO:0033176	proton-transporting V-type ATPase complex	0.255844157932138	-1.36318677794859	22	1	0.0032258064516129	310	23245	11966	Atp6v1b2
GO:0044451	nucleoplasm part	0.256227996567332	-1.36168761927062	585	10	0.032258064516129	310	23245	77853,81004,69790,66880,264064,208146,11569,79221,14013,15951	Msl2,Tbl1xr1,Med30,Rsrc1,Cdk8,Yeats2,Aebp2,Hdac9,Mecom,Ifi204
GO:0031970	organelle envelope lumen	0.264307084715397	-1.33064365214888	75	2	0.00645161290322581	310	23245	21915,66593	Dtymk,Diablo
GO:0008076	voltage-gated potassium channel complex	0.264307084715397	-1.33064365214888	75	2	0.00645161290322581	310	23245	72413,80334	Kcnmb2,Kcnip4
GO:0005732	small nucleolar ribonucleoprotein complex	0.265777771635857	-1.32509476435707	23	1	0.0032258064516129	310	23245	66161	Pop4
GO:0070069	cytochrome complex	0.265777771635857	-1.32509476435707	23	1	0.0032258064516129	310	23245	67530	Uqcrb
GO:0005615	extracellular space	0.269088211931054	-1.31271602774183	1355	21	0.067741935483871	310	23245	13239,20346,319922,116849,11994,545646,19226,20315,50706,20390,20939,235106,75906,12843,13237,68861,17841,17207,21923,16590,67931	Defa5,Sema3a,Vwc2,Iltifb,Pcdh15,Gm13290,Pth,Cxcl12,Postn,Sftpd,Sva,Ntm,Fam184a,Col1a2,Defa3,1190002N15Rik,Mup2,Mcf2l,Tnc,Kit,Serpini2
GO:0005902	microvillus	0.269254147667074	-1.31209955854405	76	2	0.00645161290322581	310	23245	20494,11966	Slc10a2,Atp6v1b2
GO:0033267	axon part	0.269690621803711	-1.31047982213769	261	5	0.0161290322580645	310	23245	19276,12308,234267,15566,73094	Ptprn2,Calb2,Gpm6a,Htr7,Sgip1
GO:0030425	dendrite	0.272231145830543	-1.30110377271486	527	9	0.0290322580645161	310	23245	12450,93688,20346,16412,17380,244310,15566,80334,22061	Ccng1,Klhl1,Sema3a,Itgb1,Mme,Dlgap2,Htr7,Kcnip4,Trp63
GO:0034705	potassium channel complex	0.274200530180234	-1.29389557830279	77	2	0.00645161290322581	310	23245	72413,80334	Kcnmb2,Kcnip4
GO:0030175	filopodium	0.27914537325469	-1.27602258176868	78	2	0.00645161290322581	310	23245	234267,16412	Gpm6a,Itgb1
GO:0044433	cytoplasmic vesicle part	0.283797243483171	-1.2594952271886	202	4	0.0129032258064516	310	23245	19276,14417,73094,68861	Ptprn2,Gad2,Sgip1,1190002N15Rik
GO:0030665	clathrin-coated vesicle membrane	0.285250211912224	-1.25438854734023	25	1	0.0032258064516129	310	23245	73094	Sgip1
GO:0030027	lamellipodium	0.28703120881409	-1.24816432762194	140	3	0.00967741935483871	310	23245	17207,226251,12558	Mcf2l,Ablim1,Cdh2
GO:0031012	extracellular matrix	0.290737327935068	-1.23533507259141	402	7	0.0225806451612903	310	23245	12843,16412,21923,64075,319922,50706,20390	Col1a2,Itgb1,Tnc,Smoc1,Vwc2,Postn,Sftpd
GO:0048786	presynaptic active zone	0.294792521769259	-1.22148348612148	26	1	0.0032258064516129	310	23245	116838	Rims2
GO:0005581	collagen trimer	0.298892961939598	-1.20766975650812	82	2	0.00645161290322581	310	23245	12843,20390	Col1a2,Sftpd
GO:0000123	histone acetyltransferase complex	0.298892961939598	-1.20766975650812	82	2	0.00645161290322581	310	23245	77853,208146	Msl2,Yeats2
GO:0044295	axonal growth cone	0.304207841891754	-1.19004412075235	27	1	0.0032258064516129	310	23245	234267	Gpm6a
GO:0030131	clathrin adaptor complex	0.304207841891754	-1.19004412075235	27	1	0.0032258064516129	310	23245	73094	Sgip1
GO:0097610	cell surface furrow	0.313497856932708	-1.15996275487285	28	1	0.0032258064516129	310	23245	13605	Ect2
GO:0032154	cleavage furrow	0.313497856932708	-1.15996275487285	28	1	0.0032258064516129	310	23245	13605	Ect2
GO:0030117	membrane coat	0.313648704844431	-1.1594816937499	85	2	0.00645161290322581	310	23245	73094,68861	Sgip1,1190002N15Rik
GO:0048475	coated membrane	0.313648704844431	-1.1594816937499	85	2	0.00645161290322581	310	23245	73094,68861	Sgip1,1190002N15Rik
GO:0034708	methyltransferase complex	0.323448921774866	-1.12871407001179	87	2	0.00645161290322581	310	23245	11569,79221	Aebp2,Hdac9
GO:1902495	transmembrane transporter complex	0.323927978982069	-1.12723407499163	282	5	0.0161290322580645	310	23245	319922,72413,67530,80334,14406	Vwc2,Kcnmb2,Uqcrb,Kcnip4,Gabrg2
GO:0098636	protein complex involved in cell adhesion	0.331708598948635	-1.10349840949227	30	1	0.0032258064516129	310	23245	16412	Itgb1
GO:0032281	AMPA glutamate receptor complex	0.331708598948635	-1.10349840949227	30	1	0.0032258064516129	310	23245	319922	Vwc2
GO:0008305	integrin complex	0.331708598948635	-1.10349840949227	30	1	0.0032258064516129	310	23245	16412	Itgb1
GO:0016235	aggresome	0.331708598948635	-1.10349840949227	30	1	0.0032258064516129	310	23245	14013	Mecom
GO:0032590	dendrite membrane	0.331708598948635	-1.10349840949227	30	1	0.0032258064516129	310	23245	14406	Gabrg2
GO:0005901	caveola	0.333213383919797	-1.09897220166963	89	2	0.00645161290322581	310	23245	13869,16001	Erbb4,Igf1r
GO:1990351	transporter complex	0.334417105361107	-1.09536624668417	286	5	0.0161290322580645	310	23245	72413,67530,319922,80334,14406	Kcnmb2,Uqcrb,Vwc2,Kcnip4,Gabrg2
GO:0001772	immunological synapse	0.340632584934547	-1.0769508461148	31	1	0.0032258064516129	310	23245	54607	Socs6
GO:1902493	acetyltransferase complex	0.347782232011193	-1.05617876516626	92	2	0.00645161290322581	310	23245	77853,208146	Msl2,Yeats2
GO:0031248	protein acetyltransferase complex	0.347782232011193	-1.05617876516626	92	2	0.00645161290322581	310	23245	77853,208146	Msl2,Yeats2
GO:0009898	cytoplasmic side of plasma membrane	0.348929903453966	-1.05288422665482	157	3	0.00967741935483871	310	23245	16590,66593,14701	Kit,Diablo,Gng12
GO:0030659	cytoplasmic vesicle membrane	0.352567774866128	-1.04251240608739	158	3	0.00967741935483871	310	23245	19276,73094,68861	Ptprn2,Sgip1,1190002N15Rik
GO:0012505	endomembrane system	0.358099599229975	-1.02694412113511	3254	46	0.148387096774194	310	23245	218165,74071,14417,73094,13034,74342,19089,68659,208943,50706,68675,19276,68861,13605,89867,211914,103573,16590,225326,226564,16412,15566,20338,170755,232146,13095,241447,14013,20390,16795,70572,19892,22061,71116,66397,18783,21648,338362,13853,26877,78933,20513,26422,66266,76969,219134	Ofcc1,Ifltd1,Gad2,Sgip1,Ctse,Lrrtm1,Prkcsh,Fam198b,Myo5c,Postn,Fam172a,Ptprn2,1190002N15Rik,Ect2,Sec16b,Asap2,Xpo1,Kit,Pik3c3,Fmo4,Itgb1,Htr7,Sel1l,Sgk3,Eva1a,Cyp2c29,Cers6,Mecom,Sftpd,Large,Ipo5,Rpe65,Trp63,Stx18,Sar1b,Pla2g4a,Dynlt1b,Ust,Epm2a,B3galt1,Agbl4,Slc1a6,Nbea,Eapp,Chst1,Shisa2
GO:0005771	multivesicular body	0.358125773241189	-1.02687103237776	33	1	0.0032258064516129	310	23245	20390	Sftpd
GO:0010494	cytoplasmic stress granule	0.358125773241189	-1.02687103237776	33	1	0.0032258064516129	310	23245	56758	Mbnl1
GO:0005921	gap junction	0.358125773241189	-1.02687103237776	33	1	0.0032258064516129	310	23245	12308	Calb2
GO:0030660	Golgi-associated vesicle membrane	0.358125773241189	-1.02687103237776	33	1	0.0032258064516129	310	23245	68861	1190002N15Rik
GO:0044447	axoneme part	0.366698106958079	-1.00321636629048	34	1	0.0032258064516129	310	23245	21648	Dynlt1b
GO:1990391	DNA repair complex	0.366698106958079	-1.00321636629048	34	1	0.0032258064516129	310	23245	19359	Rad23b
GO:0098802	plasma membrane receptor complex	0.367092791909351	-1.0021406238959	162	3	0.00967741935483871	310	23245	16412,319922,66593	Itgb1,Vwc2,Diablo
GO:0044297	cell body	0.371621991791825	-0.989878092437774	652	10	0.032258064516129	310	23245	12450,93688,234267,16001,15566,80334,13131,268890,19892,235106	Ccng1,Klhl1,Gpm6a,Igf1r,Htr7,Kcnip4,Dab1,Lsamp,Rpe65,Ntm
GO:0098590	plasma membrane region	0.372794995212654	-0.986726621119576	867	13	0.0419354838709677	310	23245	16412,16001,244310,243043,320405,20494,14406,218756,74342,12558,207151,13869,26422	Itgb1,Igf1r,Dlgap2,Kctd8,Cadps2,Slc10a2,Gabrg2,Slc4a7,Lrrtm1,Cdh2,Slc22a19,Erbb4,Nbea
GO:0045177	apical part of cell	0.374706885499198	-0.981611197319313	371	6	0.0193548387096774	310	23245	207151,13490,20494,13131,218756,12558	Slc22a19,Drd3,Slc10a2,Dab1,Slc4a7,Cdh2
GO:0005868	cytoplasmic dynein complex	0.375156320159562	-0.980412486112283	35	1	0.0032258064516129	310	23245	21648	Dynlt1b
GO:0005834	heterotrimeric G-protein complex	0.375156320159562	-0.980412486112283	35	1	0.0032258064516129	310	23245	14701	Gng12
GO:0098805	whole membrane	0.375936237264605	-0.978335731715924	1592	23	0.0741935483870968	310	23245	69983,16412,243043,73094,320405,11966,14406,74342,218756,12558,208650,19276,244310,16001,20494,68861,12046,207151,13869,207425,26422,94212,103573	Sis,Itgb1,Kctd8,Sgip1,Cadps2,Atp6v1b2,Gabrg2,Lrrtm1,Slc4a7,Cdh2,Cblb,Ptprn2,Dlgap2,Igf1r,Slc10a2,1190002N15Rik,Bcl2a1c,Slc22a19,Erbb4,Wdr11,Nbea,Pag1,Xpo1
GO:0030141	secretory granule	0.376590810496497	-0.976596064287555	302	5	0.0161290322580645	310	23245	19276,208943,16412,18783,16590	Ptprn2,Myo5c,Itgb1,Pla2g4a,Kit
GO:0043025	neuronal cell body	0.379216322138475	-0.969648465913498	585	9	0.0290322580645161	310	23245	12450,93688,234267,16001,15566,80334,13131,268890,235106	Ccng1,Klhl1,Gpm6a,Igf1r,Htr7,Kcnip4,Dab1,Lsamp,Ntm
GO:0098562	cytoplasmic side of membrane	0.388769926979622	-0.944767557690828	168	3	0.00967741935483871	310	23245	16590,14701,66593	Kit,Gng12,Diablo
GO:0032155	cell division site part	0.391736422598346	-0.937166056678859	37	1	0.0032258064516129	310	23245	13605	Ect2
GO:0032153	cell division site	0.391736422598346	-0.937166056678859	37	1	0.0032258064516129	310	23245	13605	Ect2
GO:0001669	acrosomal vesicle	0.39549353199217	-0.927620845910256	102	2	0.00645161290322581	310	23245	16412,16590	Itgb1,Kit
GO:0034399	nuclear periphery	0.400180282701484	-0.915840126658225	103	2	0.00645161290322581	310	23245	70572,54367	Ipo5,Zfp326
GO:0044463	cell projection part	0.412148623808175	-0.88637125728422	965	14	0.0451612903225806	310	23245	19276,234267,16412,17380,226251,21648,15566,73094,14406,74342,78933,51938,12308,74244	Ptprn2,Gpm6a,Itgb1,Mme,Ablim1,Dynlt1b,Htr7,Sgip1,Gabrg2,Lrrtm1,Agbl4,Ccdc39,Calb2,Atg7
GO:0031224	intrinsic component of membrane	0.417458277577488	-0.873570673631092	5774	79	0.254838709677419	310	23245	11994,74342,620292,76965,67646,19370,234267,58178,16001,17380,211798,66092,545812,66593,207425,16590,13522,381058,226564,72413,15566,218756,433926,11480,71116,667281,18733,230622,338362,20513,268890,258733,94212,229302,219134,319922,14417,67530,14406,231225,12558,75409,68659,241201,13490,19276,20494,80334,230613,16519,230959,13869,56709,171275,258859,16412,636808,20338,11966,258436,171241,232146,…	Pcdh15,Lrrtm1,Cntnap5c,Slitrk1,4930522H14Rik,Raet1c,Gpm6a,Sorcs1,Igf1r,Mme,Mfsd9,Ghitm,Pilrb2,Diablo,Wdr11,Kit,Adam28,Unc93a,Fmo4,Kcnmb2,Htr7,Slc4a7,Lrrc8b,Acvr2a,Stx18,H60b,Pirb,Skint6,Ust,Slc1a6,Lsamp,Olfr497,Pag1,Tm4sf4,Shisa2,Vwc2,Gad2,Uqcrb,Gabrg2,Tapt1,Cdh2,Slitrk5,Fam198b,Cdh7,Drd3,Ptprn2,Slc10a2,Kcnip4,Skint10,Kcnj3,Ajap1,Erbb4,Dnajb12,Vmn1r212,Olfr161,Itgb1,Cntnap5a,Sel1l,Atp6v1b2,Olfr45…
GO:0005923	bicellular tight junction	0.427930130836177	-0.848795342436237	109	2	0.00645161290322581	310	23245	72823,13605	Pard3b,Ect2
GO:1902494	catalytic complex	0.430237593661262	-0.84341767949214	977	14	0.0451612903225806	310	23245	77853,93688,67530,21648,81004,69790,264064,208146,11569,79221,14013,225326,14701,66161	Msl2,Klhl1,Uqcrb,Dynlt1b,Tbl1xr1,Med30,Cdk8,Yeats2,Aebp2,Hdac9,Mecom,Pik3c3,Gng12,Pop4
GO:0030119	AP-type membrane coat adaptor complex	0.431293156584679	-0.840967242403725	42	1	0.0032258064516129	310	23245	73094	Sgip1
GO:0030286	dynein complex	0.431293156584679	-0.840967242403725	42	1	0.0032258064516129	310	23245	21648	Dynlt1b
GO:0009897	external side of plasma membrane	0.431825583640862	-0.839733513835678	323	5	0.0161290322580645	310	23245	16519,16412,20315,16590,19370	Kcnj3,Itgb1,Cxcl12,Kit,Raet1c
GO:0070160	occluding junction	0.43249008646403	-0.838195874343355	110	2	0.00645161290322581	310	23245	72823,13605	Pard3b,Ect2
GO:0005929	cilium	0.435196665244351	-0.831957246051676	469	7	0.0225806451612903	310	23245	78933,433899,51938,74244,207425,21648,11994	Agbl4,Grxcr1,Ccdc39,Atg7,Wdr11,Dynlt1b,Pcdh15
GO:0044425	membrane part	0.437347184821891	-0.827027926036748	6772	92	0.296774193548387	310	23245	73094,11994,74342,620292,76965,67646,19370,234267,58178,16001,17380,211798,66092,545812,66593,207425,16590,103573,13522,381058,226564,72413,243043,15566,218756,433926,11480,20315,208650,14701,71116,667281,18733,230622,338362,20513,268890,258733,26422,94212,229302,219134,69983,319922,14417,67530,320405,231225,14406,12558,75409,68659,241201,13490,19276,20494,230613,80334,54607,68861,16519,230959,13…	Sgip1,Pcdh15,Lrrtm1,Cntnap5c,Slitrk1,4930522H14Rik,Raet1c,Gpm6a,Sorcs1,Igf1r,Mme,Mfsd9,Ghitm,Pilrb2,Diablo,Wdr11,Kit,Xpo1,Adam28,Unc93a,Fmo4,Kcnmb2,Kctd8,Htr7,Slc4a7,Lrrc8b,Acvr2a,Cxcl12,Cblb,Gng12,Stx18,H60b,Pirb,Skint6,Ust,Slc1a6,Lsamp,Olfr497,Nbea,Pag1,Tm4sf4,Shisa2,Sis,Vwc2,Gad2,Uqcrb,Cadps2,Tapt1,Gabrg2,Cdh2,Slitrk5,Fam198b,Cdh7,Drd3,Ptprn2,Slc10a2,Skint10,Kcnip4,Socs6,1190002N15Rik,Kcnj3,Aj…
GO:0016469	proton-transporting two-sector ATPase complex	0.438891274151913	-0.823503563661447	43	1	0.0032258064516129	310	23245	11966	Atp6v1b2
GO:0031519	PcG protein complex	0.438891274151913	-0.823503563661447	43	1	0.0032258064516129	310	23245	11569	Aebp2
GO:0031256	leading edge membrane	0.446052211052609	-0.807319268673284	113	2	0.00645161290322581	310	23245	16412,14406	Itgb1,Gabrg2
GO:0005844	polysome	0.446388201357432	-0.806566298915245	44	1	0.0032258064516129	310	23245	13853	Epm2a
GO:0019898	extrinsic component of membrane	0.448752735798111	-0.80128324271219	257	4	0.0129032258064516	310	23245	26422,14701,225326,12558	Nbea,Gng12,Pik3c3,Cdh2
GO:0034707	chloride channel complex	0.45378528155995	-0.790131140921856	45	1	0.0032258064516129	310	23245	14406	Gabrg2
GO:0034702	ion channel complex	0.454626470125035	-0.788279141971034	259	4	0.0129032258064516	310	23245	319922,72413,80334,14406	Vwc2,Kcnmb2,Kcnip4,Gabrg2
GO:0012506	vesicle membrane	0.455966039112045	-0.78533694787268	187	3	0.00967741935483871	310	23245	19276,73094,68861	Ptprn2,Sgip1,1190002N15Rik
GO:0030118	clathrin coat	0.461083840292045	-0.774175386377865	46	1	0.0032258064516129	310	23245	73094	Sgip1
GO:0005783	endoplasmic reticulum	0.46621828106379	-0.763101340228244	1446	20	0.0645161290322581	310	23245	226564,218165,15566,20338,74342,19089,232146,13095,241447,68675,20390,71116,19892,22061,19276,66397,18783,13853,89867,219134	Fmo4,Ofcc1,Htr7,Sel1l,Lrrtm1,Prkcsh,Eva1a,Cyp2c29,Cers6,Fam172a,Sftpd,Stx18,Rpe65,Trp63,Ptprn2,Sar1b,Pla2g4a,Epm2a,Sec16b,Shisa2
GO:0005876	spindle microtubule	0.468285185566155	-0.758677797787673	47	1	0.0032258064516129	310	23245	81004	Tbl1xr1
GO:0045335	phagocytic vesicle	0.47539060814369	-0.743618479943891	48	1	0.0032258064516129	310	23245	225326	Pik3c3
GO:0031965	nuclear membrane	0.479960217460835	-0.734052058804888	194	3	0.00967741935483871	310	23245	103573,70572,13605	Xpo1,Ipo5,Ect2
GO:0031201	SNARE complex	0.482401381576353	-0.728978769609016	49	1	0.0032258064516129	310	23245	71116	Stx18
GO:0032589	neuron projection membrane	0.482401381576353	-0.728978769609016	49	1	0.0032258064516129	310	23245	14406	Gabrg2
GO:0098552	side of membrane	0.482510617733212	-0.72875235278053	491	7	0.0225806451612903	310	23245	16519,16412,20315,16590,14701,66593,19370	Kcnj3,Itgb1,Cxcl12,Kit,Gng12,Diablo,Raet1c
GO:0001726	ruffle	0.485617796230154	-0.722333391987952	122	2	0.00645161290322581	310	23245	16412,11966	Itgb1,Atp6v1b2
GO:0043296	apical junction complex	0.485617796230154	-0.722333391987952	122	2	0.00645161290322581	310	23245	72823,13605	Pard3b,Ect2
GO:0005667	transcription factor complex	0.491070934789158	-0.711166691583389	346	5	0.0161290322580645	310	23245	30942,79221,18736,83925,22061	Hnf4g,Hdac9,Pou1f1,Trps1,Trp63
GO:0005788	endoplasmic reticulum lumen	0.496143991537394	-0.700889088868763	51	1	0.0032258064516129	310	23245	19276	Ptprn2
GO:0014069	postsynaptic density	0.506760178918284	-0.679717407185194	202	3	0.00967741935483871	310	23245	13869,226251,13131	Erbb4,Ablim1,Dab1
GO:0016323	basolateral plasma membrane	0.506760178918284	-0.679717407185194	202	3	0.00967741935483871	310	23245	13869,218756,12558	Erbb4,Slc4a7,Cdh2
GO:0043209	myelin sheath	0.506760178918284	-0.679717407185194	202	3	0.00967741935483871	310	23245	16412,71934,11966	Itgb1,Car13,Atp6v1b2
GO:0016324	apical plasma membrane	0.509270154149965	-0.67477664851702	278	4	0.0129032258064516	310	23245	207151,20494,218756,12558	Slc22a19,Slc10a2,Slc4a7,Cdh2
GO:0005925	focal adhesion	0.513662417181814	-0.66618900520962	355	5	0.0161290322580645	310	23245	16412,21923,17380,22630,12558	Itgb1,Tnc,Mme,Ywhaq,Cdh2
GO:0044441	ciliary part	0.514882758187166	-0.66381605824101	280	4	0.0129032258064516	310	23245	78933,51938,74244,21648	Agbl4,Ccdc39,Atg7,Dynlt1b
GO:0032587	ruffle membrane	0.516078921213992	-0.661495577106809	54	1	0.0032258064516129	310	23245	16412	Itgb1
GO:0008328	ionotropic glutamate receptor complex	0.516078921213992	-0.661495577106809	54	1	0.0032258064516129	310	23245	319922	Vwc2
GO:0005819	spindle	0.519889829626123	-0.654138355957067	206	3	0.00967741935483871	310	23245	81004,13605,208146	Tbl1xr1,Ect2,Yeats2
GO:0042734	presynaptic membrane	0.522547617430314	-0.649039165457685	55	1	0.0032258064516129	310	23245	320405	Cadps2
GO:0005924	cell-substrate adherens junction	0.526035357748445	-0.642386848449515	360	5	0.0161290322580645	310	23245	16412,21923,17380,22630,12558	Itgb1,Tnc,Mme,Ywhaq,Cdh2
GO:0030135	coated vesicle	0.527465117123198	-0.639672544494914	132	2	0.00645161290322581	310	23245	73094,68861	Sgip1,1190002N15Rik
GO:0005881	cytoplasmic microtubule	0.528930120174339	-0.636898953818656	56	1	0.0032258064516129	310	23245	107022	Gramd3
GO:0005886	plasma membrane	0.534190372542632	-0.627003000665174	4739	63	0.203225806451613	310	23245	319922,14417,73094,320405,11994,14406,74342,12558,241201,13490,19370,106766,234267,16001,17380,20494,80334,54607,545812,66593,11784,16519,230959,13869,171275,211914,16590,381058,13522,16601,16412,72413,243043,15566,11966,218756,171241,433926,11480,232146,20315,14701,14198,12565,235106,19892,231290,667281,17968,67792,18733,244310,239250,17207,207151,268890,171195,258733,26422,13723,94212,16633,670…	Vwc2,Gad2,Sgip1,Cadps2,Pcdh15,Gabrg2,Lrrtm1,Cdh2,Cdh7,Drd3,Raet1c,Stap2,Gpm6a,Igf1r,Mme,Slc10a2,Kcnip4,Socs6,Pilrb2,Diablo,Apba2,Kcnj3,Ajap1,Erbb4,Vmn1r212,Asap2,Kit,Unc93a,Adam28,Klf9,Itgb1,Kcnmb2,Kctd8,Htr7,Atp6v1b2,Slc4a7,Vmn1r75,Lrrc8b,Acvr2a,Eva1a,Cxcl12,Gng12,Fhit,Cdh9,Ntm,Rpe65,Slc10a4,H60b,Ncam2,Rgs8,Pirb,Dlgap2,Slitrk6,Mcf2l,Slc22a19,Lsamp,Vmn1r30,Olfr497,Nbea,Emb,Pag1,Klra2,H60c
GO:0005913	cell-cell adherens junction	0.535227574252886	-0.625063250096035	57	1	0.0032258064516129	310	23245	12558	Cdh2
GO:0030055	cell-substrate junction	0.538270291207393	-0.619394444967244	365	5	0.0161290322580645	310	23245	16412,21923,17380,22630,12558	Itgb1,Tnc,Mme,Ywhaq,Cdh2
GO:0030864	cortical actin cytoskeleton	0.541441109344009	-0.613520973129347	58	1	0.0032258064516129	310	23245	12558	Cdh2
GO:0044459	plasma membrane part	0.546607391195329	-0.604024483451292	2645	35	0.112903225806452	310	23245	319922,73094,320405,14406,74342,12558,13490,19370,16001,20494,80334,54607,545812,66593,16519,13869,171275,16590,16412,72413,243043,218756,171241,11480,20315,14701,231290,244310,239250,207151,26422,258733,171195,13723,670558	Vwc2,Sgip1,Cadps2,Gabrg2,Lrrtm1,Cdh2,Drd3,Raet1c,Igf1r,Slc10a2,Kcnip4,Socs6,Pilrb2,Diablo,Kcnj3,Erbb4,Vmn1r212,Kit,Itgb1,Kcnmb2,Kctd8,Slc4a7,Vmn1r75,Acvr2a,Cxcl12,Gng12,Slc10a4,Dlgap2,Slitrk6,Slc22a19,Nbea,Olfr497,Vmn1r30,Emb,H60c
GO:0098803	respiratory chain complex	0.547571840216076	-0.602261610892887	59	1	0.0032258064516129	310	23245	67530	Uqcrb
GO:0005905	coated pit	0.553620866737097	-0.591275182583584	60	1	0.0032258064516129	310	23245	73094	Sgip1
GO:0005746	mitochondrial respiratory chain	0.553620866737097	-0.591275182583584	60	1	0.0032258064516129	310	23245	67530	Uqcrb
GO:0019897	extrinsic component of plasma membrane	0.555360314826072	-0.588138159982347	139	2	0.00645161290322581	310	23245	14701,12558	Gng12,Cdh2
GO:0031513	nonmotile primary cilium	0.563113734480927	-0.574273656180928	141	2	0.00645161290322581	310	23245	433899,11994	Grxcr1,Pcdh15
GO:0031463	Cul3-RING ubiquitin ligase complex	0.56547813418566	-0.570083650511879	62	1	0.0032258064516129	310	23245	93688	Klhl1
GO:0016234	inclusion body	0.56547813418566	-0.570083650511879	62	1	0.0032258064516129	310	23245	14013	Mecom
GO:0097517	contractile actin filament bundle	0.571288502906873	-0.55986093789519	63	1	0.0032258064516129	310	23245	226251	Ablim1
GO:0001725	stress fiber	0.571288502906873	-0.55986093789519	63	1	0.0032258064516129	310	23245	226251	Ablim1
GO:0034703	cation channel complex	0.582071701831551	-0.541161639815793	146	2	0.00645161290322581	310	23245	72413,80334	Kcnmb2,Kcnip4
GO:0016021	integral component of membrane	0.582226628739881	-0.540895510585549	5634	74	0.238709677419355	310	23245	11994,74342,620292,76965,67646,234267,58178,16001,17380,211798,66092,545812,66593,207425,16590,381058,13522,226564,72413,15566,218756,433926,11480,71116,667281,18733,230622,338362,20513,258733,94212,229302,219134,319922,67530,14406,231225,12558,68659,75409,241201,13490,19276,20494,80334,230613,16519,230959,13869,56709,171275,258859,636808,16412,20338,11966,258436,171241,232146,241447,319901,16795…	Pcdh15,Lrrtm1,Cntnap5c,Slitrk1,4930522H14Rik,Gpm6a,Sorcs1,Igf1r,Mme,Mfsd9,Ghitm,Pilrb2,Diablo,Wdr11,Kit,Unc93a,Adam28,Fmo4,Kcnmb2,Htr7,Slc4a7,Lrrc8b,Acvr2a,Stx18,H60b,Pirb,Skint6,Ust,Slc1a6,Olfr497,Pag1,Tm4sf4,Shisa2,Vwc2,Uqcrb,Gabrg2,Tapt1,Cdh2,Fam198b,Slitrk5,Cdh7,Drd3,Ptprn2,Slc10a2,Kcnip4,Skint10,Kcnj3,Ajap1,Erbb4,Dnajb12,Vmn1r212,Olfr161,Cntnap5a,Itgb1,Sel1l,Atp6v1b2,Olfr458,Vmn1r75,Eva1a,Ce…
GO:0031226	intrinsic component of plasma membrane	0.584023630693955	-0.537813833455489	1618	21	0.067741935483871	310	23245	16412,319922,72413,14406,218756,171241,13490,231290,19370,80334,20494,239250,66593,545812,207151,16519,258733,171195,171275,13723,670558	Itgb1,Vwc2,Kcnmb2,Gabrg2,Slc4a7,Vmn1r75,Drd3,Slc10a4,Raet1c,Kcnip4,Slc10a2,Slitrk6,Diablo,Pilrb2,Slc22a19,Kcnj3,Olfr497,Vmn1r30,Vmn1r212,Emb,H60c
GO:0005798	Golgi-associated vesicle	0.588259022502931	-0.530587913620753	66	1	0.0032258064516129	310	23245	68861	1190002N15Rik
GO:0044452	nucleolar part	0.588259022502931	-0.530587913620753	66	1	0.0032258064516129	310	23245	66161	Pop4
GO:0030426	growth cone	0.593153461921909	-0.522302124388797	149	2	0.00645161290322581	310	23245	234267,74342	Gpm6a,Lrrtm1
GO:0032432	actin filament bundle	0.599199001095032	-0.512161513844883	68	1	0.0032258064516129	310	23245	226251	Ablim1
GO:0000139	Golgi membrane	0.600313708700707	-0.510302912568782	232	3	0.00967741935483871	310	23245	68861,26877,76969	1190002N15Rik,B3galt1,Chst1
GO:0016604	nuclear body	0.603225661204513	-0.505463921408597	233	3	0.00967741935483871	310	23245	14013,66880,15951	Mecom,Rsrc1,Ifi204
GO:0048471	perinuclear region of cytoplasm	0.604335783389158	-0.503625302757185	551	7	0.0225806451612903	310	23245	12450,16412,218165,18783,14417,13131,235106	Ccng1,Itgb1,Ofcc1,Pla2g4a,Gad2,Dab1,Ntm
GO:0001750	photoreceptor outer segment	0.609849216692666	-0.494543538119941	70	1	0.0032258064516129	310	23245	11994	Pcdh15
GO:0030427	site of polarized growth	0.611133706564007	-0.492439511403864	154	2	0.00645161290322581	310	23245	234267,74342	Gpm6a,Lrrtm1
GO:0030667	secretory granule membrane	0.615068062057983	-0.486022347286113	71	1	0.0032258064516129	310	23245	19276	Ptprn2
GO:0071944	cell periphery	0.616581272592883	-0.483565136043091	4851	63	0.203225806451613	310	23245	14417,319922,73094,320405,11994,14406,74342,12558,241201,13490,19370,106766,234267,17380,16001,20494,80334,54607,545812,66593,11784,16519,13869,230959,211914,171275,16590,381058,13522,16601,16412,72413,243043,15566,11966,218756,171241,433926,11480,232146,20315,12565,14198,14701,231290,19892,235106,667281,17968,67792,18733,244310,239250,17207,207151,268890,258733,26422,171195,13723,94212,16633,670…	Gad2,Vwc2,Sgip1,Cadps2,Pcdh15,Gabrg2,Lrrtm1,Cdh2,Cdh7,Drd3,Raet1c,Stap2,Gpm6a,Mme,Igf1r,Slc10a2,Kcnip4,Socs6,Pilrb2,Diablo,Apba2,Kcnj3,Erbb4,Ajap1,Asap2,Vmn1r212,Kit,Unc93a,Adam28,Klf9,Itgb1,Kcnmb2,Kctd8,Htr7,Atp6v1b2,Slc4a7,Vmn1r75,Lrrc8b,Acvr2a,Eva1a,Cxcl12,Cdh9,Fhit,Gng12,Slc10a4,Rpe65,Ntm,H60b,Ncam2,Rgs8,Pirb,Dlgap2,Slitrk6,Mcf2l,Slc22a19,Lsamp,Olfr497,Nbea,Vmn1r30,Emb,Pag1,Klra2,H60c
GO:0097481	neuronal postsynaptic density	0.620217319915632	-0.477685346366425	72	1	0.0032258064516129	310	23245	226251	Ablim1
GO:0042641	actomyosin	0.620217319915632	-0.477685346366425	72	1	0.0032258064516129	310	23245	226251	Ablim1
GO:0097223	sperm part	0.621628524713091	-0.475412591803501	157	2	0.00645161290322581	310	23245	16412,16590	Itgb1,Kit
GO:0000151	ubiquitin ligase complex	0.639796582838646	-0.446604992464655	246	3	0.00967741935483871	310	23245	93688,69790,264064	Klhl1,Med30,Cdk8
GO:0070469	respiratory chain	0.640136790506268	-0.446073390300482	76	1	0.0032258064516129	310	23245	67530	Uqcrb
GO:0016363	nuclear matrix	0.644951741291562	-0.438579784688503	77	1	0.0032258064516129	310	23245	54367	Zfp326
GO:0005802	trans-Golgi network	0.648545063685256	-0.433023788533871	165	2	0.00645161290322581	310	23245	26422,50706	Nbea,Postn
GO:0005635	nuclear envelope	0.651091735765195	-0.429104731547267	333	4	0.0129032258064516	310	23245	74071,103573,13605,70572	Ifltd1,Xpo1,Ect2,Ipo5
GO:0009986	cell surface	0.654726362264535	-0.423537898171115	818	10	0.032258064516129	310	23245	16412,239250,13605,11480,16519,268890,20315,16590,235106,19370	Itgb1,Slitrk6,Ect2,Acvr2a,Kcnj3,Lsamp,Cxcl12,Kit,Ntm,Raet1c
GO:0005765	lysosomal membrane	0.658240854917189	-0.418184373725868	168	2	0.00645161290322581	310	23245	207425,11966	Wdr11,Atp6v1b2
GO:0098852	lytic vacuole membrane	0.658240854917189	-0.418184373725868	168	2	0.00645161290322581	310	23245	207425,11966	Wdr11,Atp6v1b2
GO:0000775	chromosome, centromeric region	0.661424979476902	-0.413358711568393	169	2	0.00645161290322581	310	23245	30932,103573	Zfp330,Xpo1
GO:0005912	adherens junction	0.661868031849826	-0.412689090576387	420	5	0.0161290322580645	310	23245	16412,21923,17380,22630,12558	Itgb1,Tnc,Mme,Ywhaq,Cdh2
GO:1990234	transferase complex	0.663633896526849	-0.410024642213218	664	8	0.0258064516129032	310	23245	77853,93688,69790,264064,208146,11569,79221,225326	Msl2,Klhl1,Med30,Cdk8,Yeats2,Aebp2,Hdac9,Pik3c3
GO:0045111	intermediate filament cytoskeleton	0.667721897857622	-0.403883512703383	171	2	0.00645161290322581	310	23245	74071,210009	Ifltd1,Mtrr
GO:0005814	centriole	0.672522341693988	-0.39671994620818	83	1	0.0032258064516129	310	23245	78933	Agbl4
GO:0072372	primary cilium	0.680032350142692	-0.385614908204327	175	2	0.00645161290322581	310	23245	433899,11994	Grxcr1,Pcdh15
GO:1990204	oxidoreductase complex	0.68122978304764	-0.383855609705377	85	1	0.0032258064516129	310	23245	67530	Uqcrb
GO:0044431	Golgi apparatus part	0.681896381302262	-0.382877566256146	430	5	0.0161290322580645	310	23245	26422,50706,68861,26877,76969	Nbea,Postn,1190002N15Rik,B3galt1,Chst1
GO:0005884	actin filament	0.685496569178832	-0.377611784837176	86	1	0.0032258064516129	310	23245	14701	Gng12
GO:0005887	integral component of plasma membrane	0.687184182890093	-0.375152925325973	1555	19	0.0612903225806452	310	23245	16412,319922,72413,14406,218756,171241,13490,231290,80334,20494,239250,66593,545812,16519,207151,258733,171195,171275,13723	Itgb1,Vwc2,Kcnmb2,Gabrg2,Slc4a7,Vmn1r75,Drd3,Slc10a4,Kcnip4,Slc10a2,Slitrk6,Diablo,Pilrb2,Kcnj3,Slc22a19,Olfr497,Vmn1r30,Vmn1r212,Emb
GO:0070161	anchoring junction	0.693526817351085	-0.365965370398713	436	5	0.0161290322580645	310	23245	16412,21923,17380,22630,12558	Itgb1,Tnc,Mme,Ywhaq,Cdh2
GO:0030863	cortical cytoskeleton	0.693860109283384	-0.365484910431401	88	1	0.0032258064516129	310	23245	12558	Cdh2
GO:0030136	clathrin-coated vesicle	0.702001937475334	-0.353819115023762	90	1	0.0032258064516129	310	23245	73094	Sgip1
GO:0098687	chromosomal region	0.705662262605846	-0.34861853752799	272	3	0.00967741935483871	310	23245	30932,665902,103573	Zfp330,Zscan4f,Xpo1
GO:0098800	inner mitochondrial membrane protein complex	0.713811744033033	-0.33713601522725	93	1	0.0032258064516129	310	23245	67530	Uqcrb
GO:0036064	ciliary basal body	0.721424588739958	-0.326527426341757	95	1	0.0032258064516129	310	23245	78933	Agbl4
GO:0031234	extrinsic component of cytoplasmic side of plasma membrane	0.732467018821633	-0.31133696460407	98	1	0.0032258064516129	310	23245	14701	Gng12
GO:0000781	chromosome, telomeric region	0.7565653688622	-0.278966339887086	105	1	0.0032258064516129	310	23245	665902	Zscan4f
GO:0005774	vacuolar membrane	0.760850465678915	-0.273318437565317	205	2	0.00645161290322581	310	23245	207425,11966	Wdr11,Atp6v1b2
GO:0031988	membrane-bounded vesicle	0.771770248826204	-0.259068378397966	3150	38	0.12258064516129	310	23245	69983,56422,14417,73094,320405,13034,11994,14319,12558,208943,14857,13490,67890,19276,78416,234267,16592,17380,66092,68861,11784,22630,16590,225326,53382,16412,15566,11966,170755,20315,14198,14701,12843,18783,12929,67931,446099,116838	Sis,Hbs1l,Gad2,Sgip1,Cadps2,Ctse,Pcdh15,Fth1,Cdh2,Myo5c,Gsta1,Drd3,Ufm1,Ptprn2,Rnase6,Gpm6a,Fabp5,Mme,Ghitm,1190002N15Rik,Apba2,Ywhaq,Kit,Pik3c3,Txnl1,Itgb1,Htr7,Atp6v1b2,Sgk3,Cxcl12,Fhit,Gng12,Col1a2,Pla2g4a,Crkl,Serpini2,Nlrp4e,Rims2
GO:0005759	mitochondrial matrix	0.774723786622192	-0.255248717514379	211	2	0.00645161290322581	310	23245	14660,21915	Gls,Dtymk
GO:0044437	vacuolar part	0.776966636436841	-0.252357868485117	212	2	0.00645161290322581	310	23245	207425,11966	Wdr11,Atp6v1b2
GO:0044450	microtubule organizing center part	0.790136715243685	-0.235549291223264	116	1	0.0032258064516129	310	23245	78933	Agbl4
GO:0000776	kinetochore	0.790136715243685	-0.235549291223264	116	1	0.0032258064516129	310	23245	103573	Xpo1
GO:0044421	extracellular region part	0.790390543406015	-0.235228096934305	3650	44	0.141935483870968	310	23245	13239,69983,56422,20346,319922,13034,11994,14319,545646,12558,208943,19226,14857,50706,20939,67890,78416,75906,234267,16592,17380,64075,66092,13237,68861,22630,21923,16590,53382,16412,116849,11966,20315,20390,14198,14701,235106,12843,12929,17841,17207,67931,116838,446099	Defa5,Sis,Hbs1l,Sema3a,Vwc2,Ctse,Pcdh15,Fth1,Gm13290,Cdh2,Myo5c,Pth,Gsta1,Postn,Sva,Ufm1,Rnase6,Fam184a,Gpm6a,Fabp5,Mme,Smoc1,Ghitm,Defa3,1190002N15Rik,Ywhaq,Tnc,Kit,Txnl1,Itgb1,Iltifb,Atp6v1b2,Cxcl12,Sftpd,Fhit,Gng12,Ntm,Col1a2,Crkl,Mup2,Mcf2l,Serpini2,Rims2,Nlrp4e
GO:0005654	nucleoplasm	0.795502034245048	-0.228781874017059	2154	25	0.0806451612903226	310	23245	77853,16601,19359,264064,210009,54367,11569,79221,19647,14013,208650,70572,22061,56758,18736,81004,66880,69790,208146,83925,170936,69718,66266,103573,15951	Msl2,Klf9,Rad23b,Cdk8,Mtrr,Zfp326,Aebp2,Hdac9,Rbbp6,Mecom,Cblb,Ipo5,Trp63,Mbnl1,Pou1f1,Tbl1xr1,Rsrc1,Med30,Yeats2,Trps1,Zfp369,Ipmk,Eapp,Xpo1,Ifi204
GO:0098791	Golgi subcompartment	0.798342170471655	-0.22521798838217	222	2	0.00645161290322581	310	23245	26422,50706	Nbea,Postn
GO:0043234	protein complex	0.798890005493815	-0.224532007906837	4134	50	0.161290322580645	310	23245	77853,93688,74071,67530,319922,73094,14406,12558,19089,75409,30942,79221,19276,16001,20494,80334,81004,68861,13605,66593,22630,13869,103573,225326,53382,16412,72413,243043,19359,20338,11966,264064,54367,11569,11480,14013,20390,57316,14701,22061,71116,12843,21648,18736,69790,83925,208146,107022,66161,116838	Msl2,Klhl1,Ifltd1,Uqcrb,Vwc2,Sgip1,Gabrg2,Cdh2,Prkcsh,Slitrk5,Hnf4g,Hdac9,Ptprn2,Igf1r,Slc10a2,Kcnip4,Tbl1xr1,1190002N15Rik,Ect2,Diablo,Ywhaq,Erbb4,Xpo1,Pik3c3,Txnl1,Itgb1,Kcnmb2,Kctd8,Rad23b,Sel1l,Atp6v1b2,Cdk8,Zfp326,Aebp2,Acvr2a,Mecom,Sftpd,C1d,Gng12,Trp63,Stx18,Col1a2,Dynlt1b,Pou1f1,Med30,Trps1,Yeats2,Gramd3,Pop4,Rims2
GO:0005882	intermediate filament	0.80116449148967	-0.221688995331771	120	1	0.0032258064516129	310	23245	74071	Ifltd1
GO:0044448	cell cortex part	0.811614557379916	-0.208729734547774	124	1	0.0032258064516129	310	23245	12558	Cdh2
GO:0036464	cytoplasmic ribonucleoprotein granule	0.816632439939568	-0.202566175267815	126	1	0.0032258064516129	310	23245	56758	Mbnl1
GO:0005829	cytosol	0.816979981946331	-0.202140686323986	1533	17	0.0548387096774194	310	23245	218165,14417,21915,11966,13131,210009,12308,19799,14198,22061,67857,71934,18783,80334,13853,78933,26422	Ofcc1,Gad2,Dtymk,Atp6v1b2,Dab1,Mtrr,Calb2,Rn4.5s,Fhit,Trp63,Ppp6c,Car13,Pla2g4a,Kcnip4,Epm2a,Agbl4,Nbea
GO:0098798	mitochondrial protein complex	0.821517084535613	-0.196602544964384	128	1	0.0032258064516129	310	23245	67530	Uqcrb
GO:0031984	organelle subcompartment	0.821587734966472	-0.196516548708924	234	2	0.00645161290322581	310	23245	26422,50706	Nbea,Postn
GO:0005875	microtubule associated complex	0.828601919460576	-0.188015432831048	131	1	0.0032258064516129	310	23245	21648	Dynlt1b
GO:0043197	dendritic spine	0.830900673708428	-0.185245017493829	132	1	0.0032258064516129	310	23245	16412	Itgb1
GO:0035770	ribonucleoprotein granule	0.833168695646707	-0.182519141536486	133	1	0.0032258064516129	310	23245	56758	Mbnl1
GO:0015630	microtubule cytoskeleton	0.834600157641333	-0.180802521942205	967	10	0.032258064516129	310	23245	218165,56758,21648,81004,13605,208146,78933,207425,107022,170936	Ofcc1,Mbnl1,Dynlt1b,Tbl1xr1,Ect2,Yeats2,Agbl4,Wdr11,Gramd3,Zfp369
GO:0031253	cell projection membrane	0.835723737722328	-0.179457177780413	242	2	0.00645161290322581	310	23245	16412,14406	Itgb1,Gabrg2
GO:0000323	lytic vacuole	0.835897622654408	-0.179249134336092	436	4	0.0129032258064516	310	23245	232146,207425,11966,16590	Eva1a,Wdr11,Atp6v1b2,Kit
GO:0005764	lysosome	0.835897622654408	-0.179249134336092	436	4	0.0129032258064516	310	23245	232146,207425,11966,16590	Eva1a,Wdr11,Atp6v1b2,Kit
GO:0031967	organelle envelope	0.837571736014033	-0.177248364008961	884	9	0.0290322580645161	310	23245	12046,74071,67530,66092,21915,103573,13605,66593,70572	Bcl2a1c,Ifltd1,Uqcrb,Ghitm,Dtymk,Xpo1,Ect2,Diablo,Ipo5
GO:0044309	neuron spine	0.839792436219324	-0.174600517417848	136	1	0.0032258064516129	310	23245	16412	Itgb1
GO:0031975	envelope	0.840361894263523	-0.173922653419675	887	9	0.0290322580645161	310	23245	12046,74071,67530,66092,21915,103573,13605,66593,70572	Bcl2a1c,Ifltd1,Uqcrb,Ghitm,Dtymk,Xpo1,Ect2,Diablo,Ipo5
GO:0005770	late endosome	0.846154007581289	-0.167053893885297	139	1	0.0032258064516129	310	23245	225326	Pik3c3
GO:0031982	vesicle	0.846621002992579	-0.166502142565459	3437	40	0.129032258064516	310	23245	69983,56422,14417,73094,320405,13034,11994,14319,12558,208943,14857,13490,67890,19276,78416,234267,16592,17380,66092,68861,11784,22630,16590,225326,53382,16412,15566,170755,11966,218756,20315,20390,14198,14701,12843,18783,12929,67931,446099,116838	Sis,Hbs1l,Gad2,Sgip1,Cadps2,Ctse,Pcdh15,Fth1,Cdh2,Myo5c,Gsta1,Drd3,Ufm1,Ptprn2,Rnase6,Gpm6a,Fabp5,Mme,Ghitm,1190002N15Rik,Apba2,Ywhaq,Kit,Pik3c3,Txnl1,Itgb1,Htr7,Sgk3,Atp6v1b2,Slc4a7,Cxcl12,Sftpd,Fhit,Gng12,Col1a2,Pla2g4a,Crkl,Serpini2,Nlrp4e,Rims2
GO:0042579	microbody	0.854246104413149	-0.157535948239277	143	1	0.0032258064516129	310	23245	225326	Pik3c3
GO:0005777	peroxisome	0.854246104413149	-0.157535948239277	143	1	0.0032258064516129	310	23245	225326	Pik3c3
GO:0005741	mitochondrial outer membrane	0.858131613712808	-0.152997795322455	145	1	0.0032258064516129	310	23245	12046	Bcl2a1c
GO:0031461	cullin-RING ubiquitin ligase complex	0.858131613712808	-0.152997795322455	145	1	0.0032258064516129	310	23245	93688	Klhl1
GO:0016020	membrane	0.865447696126867	-0.144508338165538	9143	113	0.364516129032258	310	23245	56422,73094,11994,74342,620292,76965,67646,19370,234267,58178,17380,211798,16001,66092,545812,66593,11784,22630,207425,211914,103573,16590,15951,381058,13522,226564,72413,243043,15566,218756,433926,11480,13095,20315,208650,14701,14198,71116,19892,667281,67792,18733,230622,338362,12046,20513,268890,258733,26422,94212,229302,219134,69983,72823,67530,14417,319922,320405,14406,231225,12558,75409,6865…	Hbs1l,Sgip1,Pcdh15,Lrrtm1,Cntnap5c,Slitrk1,4930522H14Rik,Raet1c,Gpm6a,Sorcs1,Mme,Mfsd9,Igf1r,Ghitm,Pilrb2,Diablo,Apba2,Ywhaq,Wdr11,Asap2,Xpo1,Kit,Ifi204,Unc93a,Adam28,Fmo4,Kcnmb2,Kctd8,Htr7,Slc4a7,Lrrc8b,Acvr2a,Cyp2c29,Cxcl12,Cblb,Gng12,Fhit,Stx18,Rpe65,H60b,Rgs8,Pirb,Skint6,Ust,Bcl2a1c,Slc1a6,Lsamp,Olfr497,Nbea,Pag1,Tm4sf4,Shisa2,Sis,Pard3b,Uqcrb,Gad2,Vwc2,Cadps2,Gabrg2,Tapt1,Cdh2,Slitrk5,Fam198…
GO:0005740	mitochondrial envelope	0.872372032074983	-0.136539303771276	562	5	0.0161290322580645	310	23245	12046,67530,66092,21915,66593	Bcl2a1c,Uqcrb,Ghitm,Dtymk,Diablo
GO:0044455	mitochondrial membrane part	0.874377472323458	-0.1342431060342	154	1	0.0032258064516129	310	23245	67530	Uqcrb
GO:0031968	organelle outer membrane	0.88416389530602	-0.123112831599421	160	1	0.0032258064516129	310	23245	12046	Bcl2a1c
GO:0019867	outer membrane	0.890262153004376	-0.116239305690944	164	1	0.0032258064516129	310	23245	12046	Bcl2a1c
GO:0005856	cytoskeleton	0.895251441640241	-0.110650659783483	1823	19	0.0612903225806452	310	23245	93688,218165,74071,210009,12558,19647,14701,56758,226251,21648,81004,13605,208146,78933,103080,51938,207425,107022,170936	Klhl1,Ofcc1,Ifltd1,Mtrr,Cdh2,Rbbp6,Gng12,Mbnl1,Ablim1,Dynlt1b,Tbl1xr1,Ect2,Yeats2,Agbl4,Sept10,Ccdc39,Wdr11,Gramd3,Zfp369
GO:0005681	spliceosomal complex	0.901515219883638	-0.103678353637532	172	1	0.0032258064516129	310	23245	54367	Zfp326
GO:0005773	vacuole	0.908068587611254	-0.0964353662168212	506	4	0.0129032258064516	310	23245	232146,207425,11966,16590	Eva1a,Wdr11,Atp6v1b2,Kit
GO:0044430	cytoskeletal part	0.912582560661239	-0.0914767201813531	1254	12	0.0387096774193548	310	23245	74071,56758,226251,21648,81004,13605,208146,12558,78933,107022,170936,14701	Ifltd1,Mbnl1,Ablim1,Dynlt1b,Tbl1xr1,Ect2,Yeats2,Cdh2,Agbl4,Gramd3,Zfp369,Gng12
GO:0015629	actin cytoskeleton	0.915454150899796	-0.0883349970612637	413	3	0.00967741935483871	310	23245	226251,14701,12558	Ablim1,Gng12,Cdh2
GO:0044429	mitochondrial part	0.91728072133376	-0.0863417234389795	714	6	0.0193548387096774	310	23245	12046,14660,67530,66092,21915,66593	Bcl2a1c,Gls,Uqcrb,Ghitm,Dtymk,Diablo
GO:0005730	nucleolus	0.927888046941675	-0.0748441925448852	732	6	0.0193548387096774	310	23245	217946,30932,69718,57316,66161,15951	Cdca7l,Zfp330,Ipmk,C1d,Pop4,Ifi204
GO:0005576	extracellular region	0.943100714838963	-0.0585821994652824	4197	46	0.148387096774194	310	23245	13239,69983,56422,20346,319922,13034,11994,14319,53324,545646,12558,208943,19226,14857,50706,68675,20939,67890,78416,75906,234267,16592,17380,64075,66092,13237,68861,22630,21923,16590,53382,16412,116849,11966,20315,20390,14198,14701,235106,12843,12929,17841,17207,67931,116838,446099	Defa5,Sis,Hbs1l,Sema3a,Vwc2,Ctse,Pcdh15,Fth1,Nptx2,Gm13290,Cdh2,Myo5c,Pth,Gsta1,Postn,Fam172a,Sva,Ufm1,Rnase6,Fam184a,Gpm6a,Fabp5,Mme,Smoc1,Ghitm,Defa3,1190002N15Rik,Ywhaq,Tnc,Kit,Txnl1,Itgb1,Iltifb,Atp6v1b2,Cxcl12,Sftpd,Fhit,Gng12,Ntm,Col1a2,Crkl,Mup2,Mcf2l,Serpini2,Rims2,Nlrp4e
GO:0005938	cell cortex	0.943467082379603	-0.0581938036220106	213	1	0.0032258064516129	310	23245	12558	Cdh2
GO:0044444	cytoplasmic part	0.94817512386911	-0.0532160639678308	6615	76	0.245161290322581	310	23245	218165,73094,21915,14319,74342,19089,19799,68675,17380,66092,66593,11784,74244,207425,211914,16590,226564,12450,15566,210009,218756,13095,14198,71116,19892,22061,18783,21648,13853,338362,76826,78933,12046,20513,26422,219134,14417,67530,320405,13034,12558,68659,208943,12308,13490,50706,19276,71934,80334,68861,26359,89867,51938,14660,13869,225326,16412,20338,11966,13131,170755,232146,192136,241447,…	Ofcc1,Sgip1,Dtymk,Fth1,Lrrtm1,Prkcsh,Rn4.5s,Fam172a,Mme,Ghitm,Diablo,Apba2,Atg7,Wdr11,Asap2,Kit,Fmo4,Ccng1,Htr7,Mtrr,Slc4a7,Cyp2c29,Fhit,Stx18,Rpe65,Trp63,Pla2g4a,Dynlt1b,Epm2a,Ust,Nubpl,Agbl4,Bcl2a1c,Slc1a6,Nbea,Shisa2,Gad2,Uqcrb,Cadps2,Ctse,Cdh2,Fam198b,Myo5c,Calb2,Drd3,Postn,Ptprn2,Car13,Kcnip4,1190002N15Rik,Anxa10,Sec16b,Ccdc39,Gls,Erbb4,Pik3c3,Itgb1,Sel1l,Atp6v1b2,Dab1,Sgk3,Eva1a,Sugct,Cers6…
GO:0044432	endoplasmic reticulum part	0.950644282137624	-0.0506153325318187	468	3	0.00967741935483871	310	23245	19276,19089,20338	Ptprn2,Prkcsh,Sel1l
GO:0005813	centrosome	0.950644282137624	-0.0506153325318187	468	3	0.00967741935483871	310	23245	78933,56758,170936	Agbl4,Mbnl1,Zfp369
GO:0070062	extracellular exosome	0.953893647949708	-0.0472030938847973	2588	26	0.0838709677419355	310	23245	69983,56422,53382,16412,13034,11966,11994,14319,12558,208943,14857,20315,14701,14198,67890,78416,12843,16592,234267,17380,66092,12929,22630,67931,446099,116838	Sis,Hbs1l,Txnl1,Itgb1,Ctse,Atp6v1b2,Pcdh15,Fth1,Cdh2,Myo5c,Gsta1,Cxcl12,Gng12,Fhit,Ufm1,Rnase6,Col1a2,Fabp5,Gpm6a,Mme,Ghitm,Crkl,Ywhaq,Serpini2,Nlrp4e,Rims2
GO:0030529	ribonucleoprotein complex	0.955205599403128	-0.0458286743392806	691	5	0.0161290322580645	310	23245	56758,103573,13853,66161,54367	Mbnl1,Xpo1,Epm2a,Pop4,Zfp326
GO:0065010	extracellular membrane-bounded organelle	0.955445086514206	-0.0455779878960737	2595	26	0.0838709677419355	310	23245	69983,56422,53382,16412,13034,11966,11994,14319,12558,208943,14857,20315,14701,14198,67890,78416,12843,16592,234267,17380,66092,12929,22630,67931,446099,116838	Sis,Hbs1l,Txnl1,Itgb1,Ctse,Atp6v1b2,Pcdh15,Fth1,Cdh2,Myo5c,Gsta1,Cxcl12,Gng12,Fhit,Ufm1,Rnase6,Col1a2,Fabp5,Gpm6a,Mme,Ghitm,Crkl,Ywhaq,Serpini2,Nlrp4e,Rims2
GO:0061695	transferase complex, transferring phosphorus-containing groups	0.9563041136025	-0.0446793060542753	232	1	0.0032258064516129	310	23245	225326	Pik3c3
GO:0005768	endosome	0.9567221108339	-0.0442423050004342	695	5	0.0161290322580645	310	23245	16412,13034,20390,170755,225326	Itgb1,Ctse,Sftpd,Sgk3,Pik3c3
GO:1903561	extracellular vesicle	0.956739349618282	-0.0442242865718022	2601	26	0.0838709677419355	310	23245	69983,56422,53382,16412,13034,11966,11994,14319,12558,208943,14857,20315,14701,14198,67890,78416,12843,16592,234267,17380,66092,12929,22630,67931,446099,116838	Sis,Hbs1l,Txnl1,Itgb1,Ctse,Atp6v1b2,Pcdh15,Fth1,Cdh2,Myo5c,Gsta1,Cxcl12,Gng12,Fhit,Ufm1,Rnase6,Col1a2,Fabp5,Gpm6a,Mme,Ghitm,Crkl,Ywhaq,Serpini2,Nlrp4e,Rims2
GO:0005874	microtubule	0.957921526979574	-0.0429894177488513	367	2	0.00645161290322581	310	23245	107022,81004	Gramd3,Tbl1xr1
GO:0043230	extracellular organelle	0.958208713196078	-0.0426896612786151	2608	26	0.0838709677419355	310	23245	69983,56422,53382,16412,13034,11966,11994,14319,12558,208943,14857,20315,14701,14198,67890,78416,12843,16592,234267,17380,66092,12929,22630,67931,446099,116838	Sis,Hbs1l,Txnl1,Itgb1,Ctse,Atp6v1b2,Pcdh15,Fth1,Cdh2,Myo5c,Gsta1,Cxcl12,Gng12,Fhit,Ufm1,Rnase6,Col1a2,Fabp5,Gpm6a,Mme,Ghitm,Crkl,Ywhaq,Serpini2,Nlrp4e,Rims2
GO:0098588	bounding membrane of organelle	0.959635544404495	-0.0412017078475546	1193	10	0.032258064516129	310	23245	19276,14417,73094,20338,11966,68861,26877,12046,207425,76969	Ptprn2,Gad2,Sgip1,Sel1l,Atp6v1b2,1190002N15Rik,B3galt1,Bcl2a1c,Wdr11,Chst1
GO:0031974	membrane-enclosed lumen	0.960633189090039	-0.0401626399734567	3213	33	0.106451612903226	310	23245	77853,16601,19359,21915,264064,210009,54367,11569,79221,19647,14013,208650,70572,57316,22061,19276,217946,56758,18736,81004,66880,69790,66593,208146,83925,30932,14660,170936,69718,66266,103573,66161,15951	Msl2,Klf9,Rad23b,Dtymk,Cdk8,Mtrr,Zfp326,Aebp2,Hdac9,Rbbp6,Mecom,Cblb,Ipo5,C1d,Trp63,Ptprn2,Cdca7l,Mbnl1,Pou1f1,Tbl1xr1,Rsrc1,Med30,Diablo,Yeats2,Trps1,Zfp330,Gls,Zfp369,Ipmk,Eapp,Xpo1,Pop4,Ifi204
GO:0070013	intracellular organelle lumen	0.964324630490151	-0.036327287439877	3150	32	0.103225806451613	310	23245	77853,16601,19359,21915,264064,210009,54367,11569,79221,19647,14013,208650,70572,57316,22061,19276,217946,56758,18736,81004,66880,69790,208146,83925,30932,14660,170936,69718,66266,103573,66161,15951	Msl2,Klf9,Rad23b,Dtymk,Cdk8,Mtrr,Zfp326,Aebp2,Hdac9,Rbbp6,Mecom,Cblb,Ipo5,C1d,Trp63,Ptprn2,Cdca7l,Mbnl1,Pou1f1,Tbl1xr1,Rsrc1,Med30,Yeats2,Trps1,Zfp330,Gls,Zfp369,Ipmk,Eapp,Xpo1,Pop4,Ifi204
GO:0005743	mitochondrial inner membrane	0.964924267741026	-0.0357056597476348	383	2	0.00645161290322581	310	23245	67530,66092	Uqcrb,Ghitm
GO:0031981	nuclear lumen	0.965025655564982	-0.0356005919188535	2900	29	0.0935483870967742	310	23245	77853,16601,19359,264064,210009,54367,11569,79221,19647,14013,208650,70572,57316,22061,217946,56758,18736,81004,66880,69790,208146,83925,30932,170936,69718,66266,103573,66161,15951	Msl2,Klf9,Rad23b,Cdk8,Mtrr,Zfp326,Aebp2,Hdac9,Rbbp6,Mecom,Cblb,Ipo5,C1d,Trp63,Cdca7l,Mbnl1,Pou1f1,Tbl1xr1,Rsrc1,Med30,Yeats2,Trps1,Zfp330,Zfp369,Ipmk,Eapp,Xpo1,Pop4,Ifi204
GO:0043233	organelle lumen	0.965322450620369	-0.0352930877368101	3156	32	0.103225806451613	310	23245	77853,16601,19359,21915,264064,210009,54367,11569,79221,19647,14013,208650,70572,57316,22061,19276,217946,56758,18736,81004,66880,69790,208146,83925,30932,14660,170936,69718,66266,103573,66161,15951	Msl2,Klf9,Rad23b,Dtymk,Cdk8,Mtrr,Zfp326,Aebp2,Hdac9,Rbbp6,Mecom,Cblb,Ipo5,C1d,Trp63,Ptprn2,Cdca7l,Mbnl1,Pou1f1,Tbl1xr1,Rsrc1,Med30,Yeats2,Trps1,Zfp330,Gls,Zfp369,Ipmk,Eapp,Xpo1,Pop4,Ifi204
GO:0032991	macromolecular complex	0.968446195306416	-0.0320623523438526	4832	52	0.167741935483871	310	23245	77853,93688,74071,67530,319922,73094,14406,12558,19089,75409,30942,79221,19276,16001,20494,80334,81004,68861,13605,66593,22630,13869,103573,225326,53382,16412,72413,243043,19359,20338,11966,264064,54367,11569,11480,14013,20390,57316,14701,22061,71116,12843,56758,21648,18736,69790,13853,83925,208146,107022,66161,116838	Msl2,Klhl1,Ifltd1,Uqcrb,Vwc2,Sgip1,Gabrg2,Cdh2,Prkcsh,Slitrk5,Hnf4g,Hdac9,Ptprn2,Igf1r,Slc10a2,Kcnip4,Tbl1xr1,1190002N15Rik,Ect2,Diablo,Ywhaq,Erbb4,Xpo1,Pik3c3,Txnl1,Itgb1,Kcnmb2,Kctd8,Rad23b,Sel1l,Atp6v1b2,Cdk8,Zfp326,Aebp2,Acvr2a,Mecom,Sftpd,C1d,Gng12,Trp63,Stx18,Col1a2,Mbnl1,Dynlt1b,Pou1f1,Med30,Epm2a,Trps1,Yeats2,Gramd3,Pop4,Rims2
GO:0042175	nuclear outer membrane-endoplasmic reticulum membrane network	0.969777287624623	-0.0306888342338997	396	2	0.00645161290322581	310	23245	103573,20338	Xpo1,Sel1l
GO:0031966	mitochondrial membrane	0.972087178674452	-0.0283097885493129	524	3	0.00967741935483871	310	23245	12046,67530,66092	Bcl2a1c,Uqcrb,Ghitm
GO:0005737	cytoplasm	0.97441213785223	-0.0259209253591898	9843	115	0.370967741935484	310	23245	93688,218165,56419,73094,21915,11994,14319,74342,19089,19799,79221,68675,20888,17380,16001,66092,66593,11784,22630,12452,74244,207425,211914,103573,16590,15951,226564,12450,15566,19359,210009,218756,11480,13095,208650,14198,57316,71116,22061,19892,217946,67792,18783,21648,13853,338362,12929,76826,319263,78933,12046,20513,26422,219134,74071,67530,14417,320405,13034,14406,12558,68659,208943,12308,1…	Klhl1,Ofcc1,Diaph3,Sgip1,Dtymk,Pcdh15,Fth1,Lrrtm1,Prkcsh,Rn4.5s,Hdac9,Fam172a,Sult1c1,Mme,Igf1r,Ghitm,Diablo,Apba2,Ywhaq,Ccng2,Atg7,Wdr11,Asap2,Xpo1,Kit,Ifi204,Fmo4,Ccng1,Htr7,Rad23b,Mtrr,Slc4a7,Acvr2a,Cyp2c29,Cblb,Fhit,C1d,Stx18,Trp63,Rpe65,Cdca7l,Rgs8,Pla2g4a,Dynlt1b,Epm2a,Ust,Crkl,Nubpl,Pcmtd1,Agbl4,Bcl2a1c,Slc1a6,Nbea,Shisa2,Ifltd1,Uqcrb,Gad2,Cadps2,Ctse,Gabrg2,Cdh2,Fam198b,Myo5c,Calb2,Drd3,R…
GO:0005815	microtubule organizing center	0.975358910630626	-0.0249497622541205	536	3	0.00967741935483871	310	23245	78933,56758,170936	Agbl4,Mbnl1,Zfp369
GO:0019866	organelle inner membrane	0.976555617072318	-0.0237235747601001	418	2	0.00645161290322581	310	23245	67530,66092	Uqcrb,Ghitm
GO:0031090	organelle membrane	0.978868979508858	-0.0213574763486873	1756	15	0.0483870967741935	310	23245	19276,14417,67530,66092,73094,20338,11966,68861,13605,26877,12046,207425,103573,70572,76969	Ptprn2,Gad2,Uqcrb,Ghitm,Sgip1,Sel1l,Atp6v1b2,1190002N15Rik,Ect2,B3galt1,Bcl2a1c,Wdr11,Xpo1,Ipo5,Chst1
GO:0000790	nuclear chromatin	0.985852082955751	-0.014248952919477	315	1	0.0032258064516129	310	23245	22061	Trp63
GO:0044428	nuclear part	0.989601309747598	-0.0104531343926112	3305	31	0.1	310	23245	77853,16601,74071,19359,264064,210009,54367,11569,79221,19647,14013,208650,70572,57316,22061,217946,56758,18736,81004,66880,69790,13605,208146,83925,30932,170936,69718,66266,103573,66161,15951	Msl2,Klf9,Ifltd1,Rad23b,Cdk8,Mtrr,Zfp326,Aebp2,Hdac9,Rbbp6,Mecom,Cblb,Ipo5,C1d,Trp63,Cdca7l,Mbnl1,Pou1f1,Tbl1xr1,Rsrc1,Med30,Ect2,Yeats2,Trps1,Zfp330,Zfp369,Ipmk,Eapp,Xpo1,Pop4,Ifi204
GO:0005694	chromosome	0.990841180063896	-0.00920101979229844	865	5	0.0161290322580645	310	23245	30932,665902,19647,103573,22061	Zfp330,Zscan4f,Rbbp6,Xpo1,Trp63
GO:0044427	chromosomal part	0.992765208776857	-0.00726108924238548	773	4	0.0129032258064516	310	23245	30932,665902,103573,22061	Zfp330,Zscan4f,Xpo1,Trp63
GO:0005789	endoplasmic reticulum membrane	0.994086628361135	-0.00593092485426642	379	1	0.0032258064516129	310	23245	20338	Sel1l
GO:0043227	membrane-bounded organelle	0.996377338947487	-0.00362923877978672	11012	124	0.4	310	23245	77853,56422,218165,22696,56419,13185,73094,21915,11994,14319,74342,19089,14857,30942,79221,68675,78416,234267,665902,17380,16001,66092,81004,66593,11784,22630,30932,12452,77532,207425,211914,103573,16590,15951,226564,12450,15566,19359,210009,264064,13095,20315,208650,14701,57316,14198,71116,22061,19892,217946,18783,21648,13853,338362,12929,76826,78933,12046,20513,26422,67931,116838,219134,69983,7…	Msl2,Hbs1l,Ofcc1,Zfp37,Diaph3,Dscr3,Sgip1,Dtymk,Pcdh15,Fth1,Lrrtm1,Prkcsh,Gsta1,Hnf4g,Hdac9,Fam172a,Rnase6,Gpm6a,Zscan4f,Mme,Igf1r,Ghitm,Tbl1xr1,Diablo,Apba2,Ywhaq,Zfp330,Ccng2,Jrkl,Wdr11,Asap2,Xpo1,Kit,Ifi204,Fmo4,Ccng1,Htr7,Rad23b,Mtrr,Cdk8,Cyp2c29,Cxcl12,Cblb,Gng12,C1d,Fhit,Stx18,Trp63,Rpe65,Cdca7l,Pla2g4a,Dynlt1b,Epm2a,Ust,Crkl,Nubpl,Agbl4,Bcl2a1c,Slc1a6,Nbea,Serpini2,Rims2,Shisa2,Sis,Ifltd1,…
GO:0043231	intracellular membrane-bounded organelle	0.997874181913164	-0.00212808084548245	9898	108	0.348387096774194	310	23245	77853,218165,22696,56419,13185,73094,21915,14319,74342,19089,30942,79221,68675,665902,17380,16001,66092,81004,66593,11784,30932,12452,77532,207425,211914,103573,16590,15951,226564,12450,15566,19359,210009,264064,13095,208650,57316,14198,71116,22061,19892,217946,18783,21648,13853,338362,76826,78933,12046,20513,26422,219134,74071,67530,14417,320405,13034,68659,208943,12308,13490,19647,50706,67890,1…	Msl2,Ofcc1,Zfp37,Diaph3,Dscr3,Sgip1,Dtymk,Fth1,Lrrtm1,Prkcsh,Hnf4g,Hdac9,Fam172a,Zscan4f,Mme,Igf1r,Ghitm,Tbl1xr1,Diablo,Apba2,Zfp330,Ccng2,Jrkl,Wdr11,Asap2,Xpo1,Kit,Ifi204,Fmo4,Ccng1,Htr7,Rad23b,Mtrr,Cdk8,Cyp2c29,Cblb,C1d,Fhit,Stx18,Trp63,Rpe65,Cdca7l,Pla2g4a,Dynlt1b,Epm2a,Ust,Nubpl,Agbl4,Bcl2a1c,Slc1a6,Nbea,Shisa2,Ifltd1,Uqcrb,Gad2,Cadps2,Ctse,Fam198b,Myo5c,Calb2,Drd3,Rbbp6,Postn,Ufm1,Ptprn2,Car…
GO:0044454	nuclear chromosome part	0.998319830382764	-0.00168158268522548	471	1	0.0032258064516129	310	23245	22061	Trp63
GO:0000785	chromatin	0.998342700889365	-0.00165867395002919	472	1	0.0032258064516129	310	23245	22061	Trp63
GO:0044422	organelle part	0.99861303533225	-0.00138792739352595	6224	61	0.196774193548387	310	23245	77853,433899,74071,67530,14417,73094,21915,11994,12558,19089,79221,50706,19647,19276,665902,66092,81004,66880,68861,13605,66593,30932,51938,14660,74244,207425,69718,103573,15951,16601,19359,20338,11966,210009,264064,218756,54367,11569,14013,57316,70572,14701,208650,22061,217946,56758,226251,21648,18736,69790,26877,208146,83925,78933,12046,26422,170936,107022,66266,66161,76969	Msl2,Grxcr1,Ifltd1,Uqcrb,Gad2,Sgip1,Dtymk,Pcdh15,Cdh2,Prkcsh,Hdac9,Postn,Rbbp6,Ptprn2,Zscan4f,Ghitm,Tbl1xr1,Rsrc1,1190002N15Rik,Ect2,Diablo,Zfp330,Ccdc39,Gls,Atg7,Wdr11,Ipmk,Xpo1,Ifi204,Klf9,Rad23b,Sel1l,Atp6v1b2,Mtrr,Cdk8,Slc4a7,Zfp326,Aebp2,Mecom,C1d,Ipo5,Gng12,Cblb,Trp63,Cdca7l,Mbnl1,Ablim1,Dynlt1b,Pou1f1,Med30,B3galt1,Yeats2,Trps1,Agbl4,Bcl2a1c,Nbea,Zfp369,Gramd3,Eapp,Pop4,Chst1
GO:0005739	mitochondrion	0.998623364696703	-0.0013775837362064	1725	11	0.0354838709677419	310	23245	67530,66092,21915,14319,76826,66593,26359,12046,192136,14660,13869	Uqcrb,Ghitm,Dtymk,Fth1,Nubpl,Diablo,Anxa10,Bcl2a1c,Sugct,Gls,Erbb4
GO:0000228	nuclear chromosome	0.998946026540786	-0.0010545292798214	505	1	0.0032258064516129	310	23245	22061	Trp63
GO:0043226	organelle	0.999093676981853	-0.000906733977179692	11903	132	0.425806451612903	310	23245	93688,22696,56419,11994,14319,19089,30942,78416,17380,16001,11784,12452,103573,16590,15951,264064,218756,208650,14701,57316,14198,22061,19892,76826,78933,12046,20513,26422,116838,67530,320405,13034,12558,208943,13490,19647,19276,71934,20494,66880,26359,89867,13869,14660,16601,232146,241447,20390,14013,16795,66397,12843,56758,226251,18736,26877,83925,56856,170936,107022,66266,66161,76969,446099,77…	Klhl1,Zfp37,Diaph3,Pcdh15,Fth1,Prkcsh,Hnf4g,Rnase6,Mme,Igf1r,Apba2,Ccng2,Xpo1,Kit,Ifi204,Cdk8,Slc4a7,Cblb,Gng12,C1d,Fhit,Trp63,Rpe65,Nubpl,Agbl4,Bcl2a1c,Slc1a6,Nbea,Rims2,Uqcrb,Cadps2,Ctse,Cdh2,Myo5c,Drd3,Rbbp6,Ptprn2,Car13,Slc10a2,Rsrc1,Anxa10,Sec16b,Erbb4,Gls,Klf9,Eva1a,Cers6,Sftpd,Mecom,Large,Sar1b,Col1a2,Mbnl1,Ablim1,Pou1f1,B3galt1,Trps1,Insm2,Zfp369,Gramd3,Eapp,Pop4,Chst1,Nlrp4e,Msl2,Hbs1l,G…
GO:0043228	non-membrane-bounded organelle	0.999388371903953	-0.00061181521681381	3488	28	0.0903225806451613	310	23245	93688,218165,74071,210009,12558,19647,14701,57316,22061,217946,665902,56758,226251,21648,81004,13605,208146,78933,30932,103080,51938,207425,170936,69718,107022,103573,66161,15951	Klhl1,Ofcc1,Ifltd1,Mtrr,Cdh2,Rbbp6,Gng12,C1d,Trp63,Cdca7l,Zscan4f,Mbnl1,Ablim1,Dynlt1b,Tbl1xr1,Ect2,Yeats2,Agbl4,Zfp330,Sept10,Ccdc39,Wdr11,Zfp369,Ipmk,Gramd3,Xpo1,Pop4,Ifi204
GO:0043232	intracellular non-membrane-bounded organelle	0.999388371903953	-0.00061181521681381	3488	28	0.0903225806451613	310	23245	93688,218165,74071,210009,12558,19647,14701,57316,22061,217946,665902,56758,226251,21648,81004,13605,208146,78933,30932,103080,51938,207425,170936,69718,107022,103573,66161,15951	Klhl1,Ofcc1,Ifltd1,Mtrr,Cdh2,Rbbp6,Gng12,C1d,Trp63,Cdca7l,Zscan4f,Mbnl1,Ablim1,Dynlt1b,Tbl1xr1,Ect2,Yeats2,Agbl4,Zfp330,Sept10,Ccdc39,Wdr11,Zfp369,Ipmk,Gramd3,Xpo1,Pop4,Ifi204
GO:0044446	intracellular organelle part	0.999588261153156	-0.000411823634557554	6016	56	0.180645161290323	310	23245	77853,74071,67530,14417,73094,21915,12558,19089,79221,50706,19647,19276,665902,66092,81004,66880,68861,13605,66593,30932,14660,207425,69718,103573,15951,16601,19359,20338,11966,210009,264064,54367,11569,14013,57316,70572,14701,208650,22061,217946,56758,226251,21648,18736,69790,26877,208146,83925,78933,12046,26422,170936,107022,66266,66161,76969	Msl2,Ifltd1,Uqcrb,Gad2,Sgip1,Dtymk,Cdh2,Prkcsh,Hdac9,Postn,Rbbp6,Ptprn2,Zscan4f,Ghitm,Tbl1xr1,Rsrc1,1190002N15Rik,Ect2,Diablo,Zfp330,Gls,Wdr11,Ipmk,Xpo1,Ifi204,Klf9,Rad23b,Sel1l,Atp6v1b2,Mtrr,Cdk8,Zfp326,Aebp2,Mecom,C1d,Ipo5,Gng12,Cblb,Trp63,Cdca7l,Mbnl1,Ablim1,Dynlt1b,Pou1f1,Med30,B3galt1,Yeats2,Trps1,Agbl4,Bcl2a1c,Nbea,Zfp369,Gramd3,Eapp,Pop4,Chst1
GO:0043229	intracellular organelle	0.999659703180601	-0.000340354733500804	10869	116	0.374193548387097	310	23245	77853,93688,218165,22696,56419,13185,73094,21915,14319,74342,19089,30942,79221,68675,665902,17380,16001,66092,81004,66593,11784,30932,12452,77532,207425,211914,103573,16590,15951,226564,12450,15566,19359,210009,264064,218756,13095,208650,14701,57316,14198,71116,22061,19892,217946,18783,21648,13853,338362,76826,78933,12046,20513,26422,219134,74071,67530,14417,320405,13034,12558,68659,208943,12308,…	Msl2,Klhl1,Ofcc1,Zfp37,Diaph3,Dscr3,Sgip1,Dtymk,Fth1,Lrrtm1,Prkcsh,Hnf4g,Hdac9,Fam172a,Zscan4f,Mme,Igf1r,Ghitm,Tbl1xr1,Diablo,Apba2,Zfp330,Ccng2,Jrkl,Wdr11,Asap2,Xpo1,Kit,Ifi204,Fmo4,Ccng1,Htr7,Rad23b,Mtrr,Cdk8,Slc4a7,Cyp2c29,Cblb,Gng12,C1d,Fhit,Stx18,Trp63,Rpe65,Cdca7l,Pla2g4a,Dynlt1b,Epm2a,Ust,Nubpl,Agbl4,Bcl2a1c,Slc1a6,Nbea,Shisa2,Ifltd1,Uqcrb,Gad2,Cadps2,Ctse,Cdh2,Fam198b,Myo5c,Calb2,Drd3,Rbb…
GO:0044464	cell part	0.999757287731526	-0.000242741727863167	15006	171	0.551612903225806	310	23245	93688,22696,56419,11994,14319,19089,19226,30942,19370,17380,16001,11784,12452,103573,16590,15951,13522,381058,72413,264064,218756,433926,208650,14701,14198,57316,22061,19892,667281,18733,76826,78933,12046,20513,26422,116838,67530,320405,13034,12558,208943,241201,13490,19647,19276,71934,20494,80334,207965,66880,26359,89867,13869,14660,16601,171241,232146,241447,20390,14013,16795,66397,56758,244310…	Klhl1,Zfp37,Diaph3,Pcdh15,Fth1,Prkcsh,Pth,Hnf4g,Raet1c,Mme,Igf1r,Apba2,Ccng2,Xpo1,Kit,Ifi204,Adam28,Unc93a,Kcnmb2,Cdk8,Slc4a7,Lrrc8b,Cblb,Gng12,Fhit,C1d,Trp63,Rpe65,H60b,Pirb,Nubpl,Agbl4,Bcl2a1c,Slc1a6,Nbea,Rims2,Uqcrb,Cadps2,Ctse,Cdh2,Myo5c,Cdh7,Drd3,Rbbp6,Ptprn2,Car13,Slc10a2,Kcnip4,Vcpkmt,Rsrc1,Anxa10,Sec16b,Erbb4,Gls,Klf9,Vmn1r75,Eva1a,Cers6,Sftpd,Mecom,Large,Sar1b,Mbnl1,Dlgap2,Ablim1,Pou1f1,…
GO:0005622	intracellular	0.999776049805366	-0.000223975275223567	12683	139	0.448387096774194	310	23245	93688,22696,56419,11994,14319,19089,19226,30942,17380,16001,11784,12452,103573,16590,15951,264064,218756,208650,14701,14198,57316,22061,19892,76826,78933,12046,20513,26422,67530,320405,13034,12558,208943,13490,19647,19276,71934,20494,80334,207965,66880,26359,89867,13869,14660,16601,232146,241447,20390,14013,16795,66397,56758,226251,18736,26877,83925,56856,170936,107022,66266,66161,76969,77853,433…	Klhl1,Zfp37,Diaph3,Pcdh15,Fth1,Prkcsh,Pth,Hnf4g,Mme,Igf1r,Apba2,Ccng2,Xpo1,Kit,Ifi204,Cdk8,Slc4a7,Cblb,Gng12,Fhit,C1d,Trp63,Rpe65,Nubpl,Agbl4,Bcl2a1c,Slc1a6,Nbea,Uqcrb,Cadps2,Ctse,Cdh2,Myo5c,Drd3,Rbbp6,Ptprn2,Car13,Slc10a2,Kcnip4,Vcpkmt,Rsrc1,Anxa10,Sec16b,Erbb4,Gls,Klf9,Eva1a,Cers6,Sftpd,Mecom,Large,Sar1b,Mbnl1,Ablim1,Pou1f1,B3galt1,Trps1,Insm2,Zfp369,Gramd3,Eapp,Pop4,Chst1,Msl2,Grxcr1,Ofcc1,Sgi…
GO:0005623	cell	0.999777123035909	-0.000222901804852653	15020	171	0.551612903225806	310	23245	93688,22696,56419,11994,14319,19089,19226,30942,19370,17380,16001,11784,12452,103573,16590,15951,13522,381058,72413,264064,218756,433926,208650,14701,14198,57316,22061,19892,667281,18733,76826,78933,12046,20513,26422,116838,67530,320405,13034,12558,208943,241201,13490,19647,19276,71934,20494,80334,207965,66880,26359,89867,13869,14660,16601,171241,232146,241447,20390,14013,16795,66397,56758,244310…	Klhl1,Zfp37,Diaph3,Pcdh15,Fth1,Prkcsh,Pth,Hnf4g,Raet1c,Mme,Igf1r,Apba2,Ccng2,Xpo1,Kit,Ifi204,Adam28,Unc93a,Kcnmb2,Cdk8,Slc4a7,Lrrc8b,Cblb,Gng12,Fhit,C1d,Trp63,Rpe65,H60b,Pirb,Nubpl,Agbl4,Bcl2a1c,Slc1a6,Nbea,Rims2,Uqcrb,Cadps2,Ctse,Cdh2,Myo5c,Cdh7,Drd3,Rbbp6,Ptprn2,Car13,Slc10a2,Kcnip4,Vcpkmt,Rsrc1,Anxa10,Sec16b,Erbb4,Gls,Klf9,Vmn1r75,Eva1a,Cers6,Sftpd,Mecom,Large,Sar1b,Mbnl1,Dlgap2,Ablim1,Pou1f1,…
GO:0044424	intracellular part	0.999794937051419	-0.000205083976862073	12549	137	0.441935483870968	310	23245	93688,22696,56419,11994,14319,19089,30942,17380,16001,11784,12452,103573,16590,15951,264064,218756,208650,14701,14198,57316,22061,19892,76826,78933,12046,20513,26422,67530,320405,13034,12558,208943,13490,19647,19276,71934,20494,80334,207965,66880,26359,89867,13869,14660,16601,232146,241447,20390,14013,16795,66397,56758,226251,18736,26877,83925,56856,170936,107022,66266,66161,76969,77853,433899,21…	Klhl1,Zfp37,Diaph3,Pcdh15,Fth1,Prkcsh,Hnf4g,Mme,Igf1r,Apba2,Ccng2,Xpo1,Kit,Ifi204,Cdk8,Slc4a7,Cblb,Gng12,Fhit,C1d,Trp63,Rpe65,Nubpl,Agbl4,Bcl2a1c,Slc1a6,Nbea,Uqcrb,Cadps2,Ctse,Cdh2,Myo5c,Drd3,Rbbp6,Ptprn2,Car13,Slc10a2,Kcnip4,Vcpkmt,Rsrc1,Anxa10,Sec16b,Erbb4,Gls,Klf9,Eva1a,Cers6,Sftpd,Mecom,Large,Sar1b,Mbnl1,Ablim1,Pou1f1,B3galt1,Trps1,Insm2,Zfp369,Gramd3,Eapp,Pop4,Chst1,Msl2,Grxcr1,Ofcc1,Sgip1,D…
GO:0005634	nucleus	0.999925455205832	-7.45475727695479e-05	6200	55	0.17741935483871	310	23245	77853,74071,22696,56419,13185,14319,12308,30942,79221,19647,67890,665902,16001,20494,81004,66880,13605,30932,12452,13869,77532,207425,69718,103573,15951,12450,18767,16601,53382,278672,19359,210009,264064,54367,11569,241447,14013,57316,70572,14198,208650,22061,22759,217946,18783,56758,18736,69790,13853,208146,83925,56856,170936,66266,66161	Msl2,Ifltd1,Zfp37,Diaph3,Dscr3,Fth1,Calb2,Hnf4g,Hdac9,Rbbp6,Ufm1,Zscan4f,Igf1r,Slc10a2,Tbl1xr1,Rsrc1,Ect2,Zfp330,Ccng2,Erbb4,Jrkl,Wdr11,Ipmk,Xpo1,Ifi204,Ccng1,Pkia,Klf9,Txnl1,Duxbl1,Rad23b,Mtrr,Cdk8,Zfp326,Aebp2,Cers6,Mecom,C1d,Ipo5,Fhit,Cblb,Trp63,Zfp97,Cdca7l,Pla2g4a,Mbnl1,Pou1f1,Med30,Epm2a,Yeats2,Trps1,Insm2,Zfp369,Eapp,Pop4
GO:0090568	nuclear transcriptional repressor complex	0.999999999946511	-5.34890750637712e-11	24	0	0	310	23245
GO:0043601	nuclear replisome	0.999999999946511	-5.34890750637712e-11	24	0	0	310	23245
GO:0005669	transcription factor TFIID complex	0.999999999951185	-4.88146643216841e-11	22	0	0	310	23245
GO:0090544	BAF-type complex	0.999999999951185	-4.88146643216841e-11	22	0	0	310	23245
GO:0030904	retromer complex	0.999999999951185	-4.88146643216841e-11	22	0	0	310	23245
GO:0031306	intrinsic component of mitochondrial outer membrane	0.999999999951185	-4.88146643216841e-11	22	0	0	310	23245
GO:0030057	desmosome	0.999999999951185	-4.88146643216841e-11	22	0	0	310	23245
GO:0005605	basal lamina	0.999999999951185	-4.88146643216841e-11	22	0	0	310	23245
GO:0038037	G-protein coupled receptor dimeric complex	0.999999999955919	-4.40813955971291e-11	3	0	0	310	23245
GO:0043527	tRNA methyltransferase complex	0.999999999955919	-4.40813955971291e-11	3	0	0	310	23245
GO:0005606	laminin-1 complex	0.999999999955919	-4.40813955971291e-11	3	0	0	310	23245
GO:0036488	CHOP-C/EBP complex	0.999999999955919	-4.40813955971291e-11	3	0	0	310	23245
GO:0046691	intracellular canaliculus	0.999999999955919	-4.40813955971291e-11	3	0	0	310	23245
GO:0097058	CRLF-CLCF1 complex	0.999999999955919	-4.40813955971291e-11	3	0	0	310	23245
GO:1990597	AIP1-IRE1 complex	0.999999999955919	-4.40813955971291e-11	3	0	0	310	23245
GO:0033185	dolichol-phosphate-mannose synthase complex	0.999999999955919	-4.40813955971291e-11	3	0	0	310	23245
GO:0034365	discoidal high-density lipoprotein particle	0.999999999955919	-4.40813955971291e-11	3	0	0	310	23245
GO:0010009	cytoplasmic side of endosome membrane	0.999999999955919	-4.40813955971291e-11	3	0	0	310	23245
GO:0097451	glial limiting end-foot	0.999999999955919	-4.40813955971291e-11	3	0	0	310	23245
GO:0000306	extrinsic component of vacuolar membrane	0.999999999955919	-4.40813955971291e-11	3	0	0	310	23245
GO:0005899	insulin receptor complex	0.999999999955919	-4.40813955971291e-11	3	0	0	310	23245
GO:0032280	symmetric synapse	0.999999999955919	-4.40813955971291e-11	3	0	0	310	23245
GO:0009331	glycerol-3-phosphate dehydrogenase complex	0.999999999955919	-4.40813955971291e-11	3	0	0	310	23245
GO:0014701	junctional sarcoplasmic reticulum membrane	0.999999999955919	-4.40813955971291e-11	3	0	0	310	23245
GO:0032010	phagolysosome	0.999999999955919	-4.40813955971291e-11	3	0	0	310	23245
GO:0043511	inhibin complex	0.999999999955919	-4.40813955971291e-11	3	0	0	310	23245
GO:0097427	microtubule bundle	0.999999999955919	-4.40813955971291e-11	3	0	0	310	23245
GO:0034457	Mpp10 complex	0.999999999955919	-4.40813955971291e-11	3	0	0	310	23245
GO:0071008	U2-type post-mRNA release spliceosomal complex	0.999999999955919	-4.40813955971291e-11	3	0	0	310	23245
GO:0090498	extrinsic component of Golgi membrane	0.999999999955919	-4.40813955971291e-11	3	0	0	310	23245
GO:0032299	ribonuclease H2 complex	0.999999999955919	-4.40813955971291e-11	3	0	0	310	23245
GO:0005853	eukaryotic translation elongation factor 1 complex	0.999999999955919	-4.40813955971291e-11	3	0	0	310	23245
GO:0097504	Gemini of coiled bodies	0.999999999955919	-4.40813955971291e-11	3	0	0	310	23245
GO:0005863	striated muscle myosin thick filament	0.999999999955919	-4.40813955971291e-11	3	0	0	310	23245
GO:0070765	gamma-secretase complex	0.999999999955919	-4.40813955971291e-11	3	0	0	310	23245
GO:0048787	presynaptic active zone membrane	0.999999999955919	-4.40813955971291e-11	3	0	0	310	23245
GO:0035838	growing cell tip	0.999999999955919	-4.40813955971291e-11	3	0	0	310	23245
GO:0005658	alpha DNA polymerase:primase complex	0.999999999955919	-4.40813955971291e-11	3	0	0	310	23245
GO:0042585	germinal vesicle	0.999999999955919	-4.40813955971291e-11	3	0	0	310	23245
GO:0031074	nucleocytoplasmic shuttling complex	0.999999999955919	-4.40813955971291e-11	3	0	0	310	23245
GO:0031933	telomeric heterochromatin	0.999999999955919	-4.40813955971291e-11	3	0	0	310	23245
GO:0016222	procollagen-proline 4-dioxygenase complex	0.999999999955919	-4.40813955971291e-11	3	0	0	310	23245
GO:0032444	activin responsive factor complex	0.999999999955919	-4.40813955971291e-11	3	0	0	310	23245
GO:0072588	box H/ACA RNP complex	0.999999999955919	-4.40813955971291e-11	3	0	0	310	23245
GO:0033596	TSC1-TSC2 complex	0.999999999955919	-4.40813955971291e-11	3	0	0	310	23245
GO:0005588	collagen type V trimer	0.999999999955919	-4.40813955971291e-11	3	0	0	310	23245
GO:0031084	BLOC-2 complex	0.999999999955919	-4.40813955971291e-11	3	0	0	310	23245
GO:0005944	phosphatidylinositol 3-kinase complex, class IB	0.999999999955919	-4.40813955971291e-11	3	0	0	310	23245
GO:0097413	Lewy body	0.999999999955919	-4.40813955971291e-11	3	0	0	310	23245
GO:0032156	septin cytoskeleton	0.999999999955919	-4.40813955971291e-11	3	0	0	310	23245
GO:0032398	MHC class Ib protein complex	0.999999999955919	-4.40813955971291e-11	3	0	0	310	23245
GO:0020018	ciliary pocket membrane	0.999999999955919	-4.40813955971291e-11	3	0	0	310	23245
GO:0036195	muscle cell projection membrane	0.999999999955919	-4.40813955971291e-11	3	0	0	310	23245
GO:0000938	GARP complex	0.999999999955919	-4.40813955971291e-11	3	0	0	310	23245
GO:0097513	myosin II filament	0.999999999955919	-4.40813955971291e-11	3	0	0	310	23245
GO:0000814	ESCRT II complex	0.999999999955919	-4.40813955971291e-11	3	0	0	310	23245
GO:0005956	protein kinase CK2 complex	0.999999999955919	-4.40813955971291e-11	3	0	0	310	23245
GO:0097418	neurofibrillary tangle	0.999999999955919	-4.40813955971291e-11	3	0	0	310	23245
GO:0097441	basilar dendrite	0.999999999955919	-4.40813955971291e-11	3	0	0	310	23245
GO:0005958	DNA-dependent protein kinase-DNA ligase 4 complex	0.999999999955919	-4.40813955971291e-11	3	0	0	310	23245
GO:0043625	delta DNA polymerase complex	0.999999999955919	-4.40813955971291e-11	3	0	0	310	23245
GO:0044615	nuclear pore nuclear basket	0.999999999955919	-4.40813955971291e-11	3	0	0	310	23245
GO:0016939	kinesin II complex	0.999999999955919	-4.40813955971291e-11	3	0	0	310	23245
GO:0061574	ASAP complex	0.999999999955919	-4.40813955971291e-11	3	0	0	310	23245
GO:0097629	extrinsic component of omegasome membrane	0.999999999955919	-4.40813955971291e-11	3	0	0	310	23245
GO:0071001	U4/U6 snRNP	0.999999999955919	-4.40813955971291e-11	3	0	0	310	23245
GO:0060053	neurofilament cytoskeleton	0.999999999955919	-4.40813955971291e-11	3	0	0	310	23245
GO:0000802	transverse filament	0.999999999955919	-4.40813955971291e-11	3	0	0	310	23245
GO:0071821	FANCM-MHF complex	0.999999999955919	-4.40813955971291e-11	3	0	0	310	23245
GO:0072534	perineuronal net	0.999999999955919	-4.40813955971291e-11	3	0	0	310	23245
GO:0031523	Myb complex	0.999999999955919	-4.40813955971291e-11	3	0	0	310	23245
GO:1990761	growth cone lamellipodium	0.999999999955919	-4.40813955971291e-11	3	0	0	310	23245
GO:0017133	mitochondrial electron transfer flavoprotein complex	0.999999999955919	-4.40813955971291e-11	3	0	0	310	23245
GO:0000235	astral microtubule	0.999999999955919	-4.40813955971291e-11	3	0	0	310	23245
GO:0048179	activin receptor complex	0.999999999955919	-4.40813955971291e-11	3	0	0	310	23245
GO:1990635	proximal dendrite	0.999999999955919	-4.40813955971291e-11	3	0	0	310	23245
GO:0002193	MAML1-RBP-Jkappa- ICN1 complex	0.999999999955919	-4.40813955971291e-11	3	0	0	310	23245
GO:0005879	axonemal microtubule	0.999999999955919	-4.40813955971291e-11	3	0	0	310	23245
GO:0016281	eukaryotic translation initiation factor 4F complex	0.999999999955919	-4.40813955971291e-11	3	0	0	310	23245
GO:0043293	apoptosome	0.999999999955919	-4.40813955971291e-11	3	0	0	310	23245
GO:0008282	ATP-sensitive potassium channel complex	0.999999999955919	-4.40813955971291e-11	3	0	0	310	23245
GO:0005896	interleukin-6 receptor complex	0.999999999955919	-4.40813955971291e-11	3	0	0	310	23245
GO:0033186	CAF-1 complex	0.999999999955919	-4.40813955971291e-11	3	0	0	310	23245
GO:0097057	TRAF2-GSTP1 complex	0.999999999955919	-4.40813955971291e-11	3	0	0	310	23245
GO:0044393	microspike	0.999999999955919	-4.40813955971291e-11	3	0	0	310	23245
GO:0016533	cyclin-dependent protein kinase 5 holoenzyme complex	0.999999999955919	-4.40813955971291e-11	3	0	0	310	23245
GO:1990423	RZZ complex	0.999999999955919	-4.40813955971291e-11	3	0	0	310	23245
GO:0031261	DNA replication preinitiation complex	0.999999999955919	-4.40813955971291e-11	3	0	0	310	23245
GO:0005594	collagen type IX trimer	0.999999999955919	-4.40813955971291e-11	3	0	0	310	23245
GO:0030981	cortical microtubule cytoskeleton	0.999999999955919	-4.40813955971291e-11	3	0	0	310	23245
GO:0097443	sorting endosome	0.999999999955919	-4.40813955971291e-11	3	0	0	310	23245
GO:0071664	catenin-TCF7L2 complex	0.999999999955919	-4.40813955971291e-11	3	0	0	310	23245
GO:0072558	NLRP1 inflammasome complex	0.999999999955919	-4.40813955971291e-11	3	0	0	310	23245
GO:0097543	ciliary inversin compartment	0.999999999955919	-4.40813955971291e-11	3	0	0	310	23245
GO:0032127	dense core granule membrane	0.999999999955919	-4.40813955971291e-11	3	0	0	310	23245
GO:1990452	Parkin-FBXW7-Cul1 ubiquitin ligase complex	0.999999999955919	-4.40813955971291e-11	3	0	0	310	23245
GO:0097648	G-protein coupled receptor complex	0.999999999955919	-4.40813955971291e-11	3	0	0	310	23245
GO:0097454	Schwann cell microvillus	0.999999999955919	-4.40813955971291e-11	3	0	0	310	23245
GO:0032585	multivesicular body membrane	0.999999999955919	-4.40813955971291e-11	3	0	0	310	23245
GO:1990393	3M complex	0.999999999955919	-4.40813955971291e-11	3	0	0	310	23245
GO:0031088	platelet dense granule membrane	0.999999999955919	-4.40813955971291e-11	3	0	0	310	23245
GO:0070939	Dsl1p complex	0.999999999955919	-4.40813955971291e-11	3	0	0	310	23245
GO:0034750	Scrib-APC-beta-catenin complex	0.999999999955919	-4.40813955971291e-11	3	0	0	310	23245
GO:0005945	6-phosphofructokinase complex	0.999999999955919	-4.40813955971291e-11	3	0	0	310	23245
GO:0030956	glutamyl-tRNA(Gln) amidotransferase complex	0.999999999955919	-4.40813955971291e-11	3	0	0	310	23245
GO:0043259	laminin-10 complex	0.999999999955919	-4.40813955971291e-11	3	0	0	310	23245
GO:0070545	PeBoW complex	0.999999999955919	-4.40813955971291e-11	3	0	0	310	23245
GO:0036194	muscle cell projection	0.999999999955919	-4.40813955971291e-11	3	0	0	310	23245
GO:0044322	endoplasmic reticulum quality control compartment	0.999999999955919	-4.40813955971291e-11	3	0	0	310	23245
GO:0031092	platelet alpha granule membrane	0.999999999955919	-4.40813955971291e-11	3	0	0	310	23245
GO:0000015	phosphopyruvate hydratase complex	0.999999999955919	-4.40813955971291e-11	3	0	0	310	23245
GO:0031105	septin complex	0.999999999955919	-4.40813955971291e-11	3	0	0	310	23245
GO:0034274	Atg12-Atg5-Atg16 complex	0.999999999955919	-4.40813955971291e-11	3	0	0	310	23245
GO:0036449	microtubule minus-end	0.999999999955919	-4.40813955971291e-11	3	0	0	310	23245
GO:0005850	eukaryotic translation initiation factor 2 complex	0.999999999955919	-4.40813955971291e-11	3	0	0	310	23245
GO:0042719	mitochondrial intermembrane space protein transporter complex	0.999999999955919	-4.40813955971291e-11	3	0	0	310	23245
GO:0032937	SREBP-SCAP-Insig complex	0.999999999955919	-4.40813955971291e-11	3	0	0	310	23245
GO:0045251	electron transfer flavoprotein complex	0.999999999955919	-4.40813955971291e-11	3	0	0	310	23245
GO:0005967	mitochondrial pyruvate dehydrogenase complex	0.999999999955919	-4.40813955971291e-11	3	0	0	310	23245
GO:0030689	Noc complex	0.999999999955919	-4.40813955971291e-11	3	0	0	310	23245
GO:0005914	spot adherens junction	0.999999999955919	-4.40813955971291e-11	3	0	0	310	23245
GO:0020016	ciliary pocket	0.999999999955919	-4.40813955971291e-11	3	0	0	310	23245
GO:0070110	ciliary neurotrophic factor receptor complex	0.999999999955919	-4.40813955971291e-11	3	0	0	310	23245
GO:0070522	ERCC4-ERCC1 complex	0.999999999955919	-4.40813955971291e-11	3	0	0	310	23245
GO:0055087	Ski complex	0.999999999955919	-4.40813955971291e-11	3	0	0	310	23245
GO:0031417	NatC complex	0.999999999955919	-4.40813955971291e-11	3	0	0	310	23245
GO:0016035	zeta DNA polymerase complex	0.999999999955919	-4.40813955971291e-11	3	0	0	310	23245
GO:0005608	laminin-3 complex	0.999999999955919	-4.40813955971291e-11	3	0	0	310	23245
GO:0005795	Golgi stack	0.999999999958018	-4.1981607871817e-11	71	0	0	310	23245
GO:0005761	mitochondrial ribosome	0.999999999958018	-4.1981607871817e-11	71	0	0	310	23245
GO:0000313	organellar ribosome	0.999999999958018	-4.1981607871817e-11	71	0	0	310	23245
GO:0005593	FACIT collagen trimer	0.99999999996485	-3.51502752861858e-11	4	0	0	310	23245
GO:0000931	gamma-tubulin large complex	0.99999999996485	-3.51502752861858e-11	4	0	0	310	23245
GO:0097361	CIA complex	0.99999999996485	-3.51502752861858e-11	4	0	0	310	23245
GO:0032389	MutLalpha complex	0.99999999996485	-3.51502752861858e-11	4	0	0	310	23245
GO:0036454	growth factor complex	0.99999999996485	-3.51502752861858e-11	4	0	0	310	23245
GO:0044462	external encapsulating structure part	0.99999999996485	-3.51502752861858e-11	4	0	0	310	23245
GO:0031262	Ndc80 complex	0.99999999996485	-3.51502752861858e-11	4	0	0	310	23245
GO:0044308	axonal spine	0.99999999996485	-3.51502752861858e-11	4	0	0	310	23245
GO:0042583	chromaffin granule	0.99999999996485	-3.51502752861858e-11	4	0	0	310	23245
GO:0042567	insulin-like growth factor ternary complex	0.99999999996485	-3.51502752861858e-11	4	0	0	310	23245
GO:0032777	Piccolo NuA4 histone acetyltransferase complex	0.99999999996485	-3.51502752861858e-11	4	0	0	310	23245
GO:0044299	C-fiber	0.99999999996485	-3.51502752861858e-11	4	0	0	310	23245
GO:0034363	intermediate-density lipoprotein particle	0.99999999996485	-3.51502752861858e-11	4	0	0	310	23245
GO:0005726	perichromatin fibrils	0.99999999996485	-3.51502752861858e-11	4	0	0	310	23245
GO:1990131	Gtr1-Gtr2 GTPase complex	0.99999999996485	-3.51502752861858e-11	4	0	0	310	23245
GO:1990130	Iml1 complex	0.99999999996485	-3.51502752861858e-11	4	0	0	310	23245
GO:0072559	NLRP3 inflammasome complex	0.99999999996485	-3.51502752861858e-11	4	0	0	310	23245
GO:0097136	Bcl-2 family protein complex	0.99999999996485	-3.51502752861858e-11	4	0	0	310	23245
GO:0032021	NELF complex	0.99999999996485	-3.51502752861858e-11	4	0	0	310	23245
GO:0097209	epidermal lamellar body	0.99999999996485	-3.51502752861858e-11	4	0	0	310	23245
GO:0008622	epsilon DNA polymerase complex	0.99999999996485	-3.51502752861858e-11	4	0	0	310	23245
GO:0070032	synaptobrevin 2-SNAP-25-syntaxin-1a-complexin I complex	0.99999999996485	-3.51502752861858e-11	4	0	0	310	23245
GO:0071818	BAT3 complex	0.99999999996485	-3.51502752861858e-11	4	0	0	310	23245
GO:0031466	Cul5-RING ubiquitin ligase complex	0.99999999996485	-3.51502752861858e-11	4	0	0	310	23245
GO:1990604	IRE1-TRAF2-ASK1 complex	0.99999999996485	-3.51502752861858e-11	4	0	0	310	23245
GO:0097450	astrocyte end-foot	0.99999999996485	-3.51502752861858e-11	4	0	0	310	23245
GO:0031265	CD95 death-inducing signaling complex	0.99999999996485	-3.51502752861858e-11	4	0	0	310	23245
GO:0034455	t-UTP complex	0.99999999996485	-3.51502752861858e-11	4	0	0	310	23245
GO:0000214	tRNA-intron endonuclease complex	0.99999999996485	-3.51502752861858e-11	4	0	0	310	23245
GO:0005968	Rab-protein geranylgeranyltransferase complex	0.99999999996485	-3.51502752861858e-11	4	0	0	310	23245
GO:0030127	COPII vesicle coat	0.99999999996485	-3.51502752861858e-11	4	0	0	310	23245
GO:0044316	cone cell pedicle	0.99999999996485	-3.51502752861858e-11	4	0	0	310	23245
GO:0043159	acrosomal matrix	0.99999999996485	-3.51502752861858e-11	4	0	0	310	23245
GO:0070449	elongin complex	0.99999999996485	-3.51502752861858e-11	4	0	0	310	23245
GO:0035189	Rb-E2F complex	0.99999999996485	-3.51502752861858e-11	4	0	0	310	23245
GO:0036396	MIS complex	0.99999999996485	-3.51502752861858e-11	4	0	0	310	23245
GO:0070876	SOSS complex	0.99999999996485	-3.51502752861858e-11	4	0	0	310	23245
GO:0032541	cortical endoplasmic reticulum	0.99999999996485	-3.51502752861858e-11	4	0	0	310	23245
GO:0031313	extrinsic component of endosome membrane	0.99999999996485	-3.51502752861858e-11	4	0	0	310	23245
GO:0030313	cell envelope	0.99999999996485	-3.51502752861858e-11	4	0	0	310	23245
GO:0031502	dolichyl-phosphate-mannose-protein mannosyltransferase complex	0.99999999996485	-3.51502752861858e-11	4	0	0	310	23245
GO:0032437	cuticular plate	0.99999999996485	-3.51502752861858e-11	4	0	0	310	23245
GO:0097452	GAIT complex	0.99999999996485	-3.51502752861858e-11	4	0	0	310	23245
GO:0097425	smooth endoplasmic reticulum part	0.99999999996485	-3.51502752861858e-11	4	0	0	310	23245
GO:0042825	TAP complex	0.99999999996485	-3.51502752861858e-11	4	0	0	310	23245
GO:0016942	insulin-like growth factor binding protein complex	0.99999999996485	-3.51502752861858e-11	4	0	0	310	23245
GO:0008274	gamma-tubulin ring complex	0.99999999996485	-3.51502752861858e-11	4	0	0	310	23245
GO:0035363	histone locus body	0.99999999996485	-3.51502752861858e-11	4	0	0	310	23245
GO:0005767	secondary lysosome	0.99999999996485	-3.51502752861858e-11	4	0	0	310	23245
GO:0005947	mitochondrial alpha-ketoglutarate dehydrogenase complex	0.99999999996485	-3.51502752861858e-11	4	0	0	310	23245
GO:0033162	melanosome membrane	0.99999999996485	-3.51502752861858e-11	4	0	0	310	23245
GO:0030868	smooth endoplasmic reticulum membrane	0.99999999996485	-3.51502752861858e-11	4	0	0	310	23245
GO:0000444	MIS12/MIND type complex	0.99999999996485	-3.51502752861858e-11	4	0	0	310	23245
GO:1990696	USH2 complex	0.99999999996485	-3.51502752861858e-11	4	0	0	310	23245
GO:0033553	rDNA heterochromatin	0.99999999996485	-3.51502752861858e-11	4	0	0	310	23245
GO:0002189	ribose phosphate diphosphokinase complex	0.99999999996485	-3.51502752861858e-11	4	0	0	310	23245
GO:0071141	SMAD protein complex	0.99999999996485	-3.51502752861858e-11	4	0	0	310	23245
GO:0070033	synaptobrevin 2-SNAP-25-syntaxin-1a-complexin II complex	0.99999999996485	-3.51502752861858e-11	4	0	0	310	23245
GO:0002142	stereocilia ankle link complex	0.99999999996485	-3.51502752861858e-11	4	0	0	310	23245
GO:0000322	storage vacuole	0.99999999996485	-3.51502752861858e-11	4	0	0	310	23245
GO:0044352	pinosome	0.99999999996485	-3.51502752861858e-11	4	0	0	310	23245
GO:0042406	extrinsic component of endoplasmic reticulum membrane	0.99999999996485	-3.51502752861858e-11	4	0	0	310	23245
GO:0097651	phosphatidylinositol 3-kinase complex, class I	0.99999999996485	-3.51502752861858e-11	4	0	0	310	23245
GO:1990745	EARP complex	0.99999999996485	-3.51502752861858e-11	4	0	0	310	23245
GO:0034448	EGO complex	0.99999999996485	-3.51502752861858e-11	4	0	0	310	23245
GO:0072379	ER membrane insertion complex	0.99999999996485	-3.51502752861858e-11	4	0	0	310	23245
GO:0071953	elastic fiber	0.99999999996485	-3.51502752861858e-11	4	0	0	310	23245
GO:0044530	supraspliceosomal complex	0.99999999996485	-3.51502752861858e-11	4	0	0	310	23245
GO:0000125	PCAF complex	0.99999999996485	-3.51502752861858e-11	4	0	0	310	23245
GO:1990716	axonemal central apparatus	0.99999999996485	-3.51502752861858e-11	4	0	0	310	23245
GO:0002079	inner acrosomal membrane	0.99999999996485	-3.51502752861858e-11	4	0	0	310	23245
GO:0031465	Cul4B-RING E3 ubiquitin ligase complex	0.99999999996485	-3.51502752861858e-11	4	0	0	310	23245
GO:0017071	intracellular cyclic nucleotide activated cation channel complex	0.99999999996485	-3.51502752861858e-11	4	0	0	310	23245
GO:0005610	laminin-5 complex	0.99999999996485	-3.51502752861858e-11	4	0	0	310	23245
GO:0044214	spanning component of plasma membrane	0.99999999996485	-3.51502752861858e-11	4	0	0	310	23245
GO:0070552	BRISC complex	0.99999999996485	-3.51502752861858e-11	4	0	0	310	23245
GO:0097381	photoreceptor disc membrane	0.99999999996485	-3.51502752861858e-11	4	0	0	310	23245
GO:0042827	platelet dense granule	0.99999999996485	-3.51502752861858e-11	4	0	0	310	23245
GO:0000408	EKC/KEOPS complex	0.99999999996485	-3.51502752861858e-11	4	0	0	310	23245
GO:0035985	senescence-associated heterochromatin focus	0.99999999996485	-3.51502752861858e-11	4	0	0	310	23245
GO:0005818	aster	0.99999999996485	-3.51502752861858e-11	4	0	0	310	23245
GO:0044354	macropinosome	0.99999999996485	-3.51502752861858e-11	4	0	0	310	23245
GO:0000942	condensed nuclear chromosome outer kinetochore	0.99999999996485	-3.51502752861858e-11	4	0	0	310	23245
GO:1903349	omegasome membrane	0.99999999996485	-3.51502752861858e-11	4	0	0	310	23245
GO:1990357	terminal web	0.99999999996485	-3.51502752861858e-11	4	0	0	310	23245
GO:0030121	AP-1 adaptor complex	0.99999999996485	-3.51502752861858e-11	4	0	0	310	23245
GO:0009279	cell outer membrane	0.99999999996485	-3.51502752861858e-11	4	0	0	310	23245
GO:0097169	AIM2 inflammasome complex	0.99999999996485	-3.51502752861858e-11	4	0	0	310	23245
GO:0033269	internode region of axon	0.99999999996485	-3.51502752861858e-11	4	0	0	310	23245
GO:0045298	tubulin complex	0.99999999996485	-3.51502752861858e-11	4	0	0	310	23245
GO:0016602	CCAAT-binding factor complex	0.99999999996485	-3.51502752861858e-11	4	0	0	310	23245
GO:0005955	calcineurin complex	0.99999999996485	-3.51502752861858e-11	4	0	0	310	23245
GO:0089717	spanning component of membrane	0.99999999996485	-3.51502752861858e-11	4	0	0	310	23245
GO:0030478	actin cap	0.99999999996485	-3.51502752861858e-11	4	0	0	310	23245
GO:0045009	chitosome	0.99999999996485	-3.51502752861858e-11	4	0	0	310	23245
GO:0031618	nuclear pericentric heterochromatin	0.99999999996485	-3.51502752861858e-11	4	0	0	310	23245
GO:0071458	integral component of cytoplasmic side of endoplasmic reticulum membrane	0.999999999966308	-3.36919373911091e-11	6	0	0	310	23245
GO:1990712	HFE-transferrin receptor complex	0.999999999966308	-3.36919373911091e-11	6	0	0	310	23245
GO:0045252	oxoglutarate dehydrogenase complex	0.999999999966308	-3.36919373911091e-11	6	0	0	310	23245
GO:0001940	male pronucleus	0.999999999966308	-3.36919373911091e-11	6	0	0	310	23245
GO:0034991	nuclear meiotic cohesin complex	0.999999999966308	-3.36919373911091e-11	6	0	0	310	23245
GO:0017059	serine C-palmitoyltransferase complex	0.999999999966308	-3.36919373911091e-11	6	0	0	310	23245
GO:0072357	PTW/PP1 phosphatase complex	0.999999999966308	-3.36919373911091e-11	6	0	0	310	23245
GO:0070820	tertiary granule	0.999999999966308	-3.36919373911091e-11	6	0	0	310	23245
GO:0031428	box C/D snoRNP complex	0.999999999966308	-3.36919373911091e-11	6	0	0	310	23245
GO:0031258	lamellipodium membrane	0.999999999966308	-3.36919373911091e-11	6	0	0	310	23245
GO:0098645	collagen network	0.999999999966308	-3.36919373911091e-11	6	0	0	310	23245
GO:0043202	lysosomal lumen	0.999999999966308	-3.36919373911091e-11	6	0	0	310	23245
GO:0005587	collagen type IV trimer	0.999999999966308	-3.36919373911091e-11	6	0	0	310	23245
GO:0072557	IPAF inflammasome complex	0.999999999966308	-3.36919373911091e-11	6	0	0	310	23245
GO:0000445	THO complex part of transcription export complex	0.999999999966308	-3.36919373911091e-11	6	0	0	310	23245
GO:0071546	pi-body	0.999999999966308	-3.36919373911091e-11	6	0	0	310	23245
GO:0031264	death-inducing signaling complex	0.999999999966308	-3.36919373911091e-11	6	0	0	310	23245
GO:0019907	cyclin-dependent protein kinase activating kinase holoenzyme complex	0.999999999966308	-3.36919373911091e-11	6	0	0	310	23245
GO:0030062	mitochondrial tricarboxylic acid cycle enzyme complex	0.999999999966308	-3.36919373911091e-11	6	0	0	310	23245
GO:0070761	pre-snoRNP complex	0.999999999966308	-3.36919373911091e-11	6	0	0	310	23245
GO:0000796	condensin complex	0.999999999966308	-3.36919373911091e-11	6	0	0	310	23245
GO:0030670	phagocytic vesicle membrane	0.999999999966308	-3.36919373911091e-11	6	0	0	310	23245
GO:0061617	MICOS complex	0.999999999966308	-3.36919373911091e-11	6	0	0	310	23245
GO:0035749	myelin sheath adaxonal region	0.999999999966308	-3.36919373911091e-11	6	0	0	310	23245
GO:0000138	Golgi trans cisterna	0.999999999966308	-3.36919373911091e-11	6	0	0	310	23245
GO:0016272	prefoldin complex	0.999999999966308	-3.36919373911091e-11	6	0	0	310	23245
GO:0005744	mitochondrial inner membrane presequence translocase complex	0.999999999966308	-3.36919373911091e-11	6	0	0	310	23245
GO:0016589	NURF complex	0.999999999966308	-3.36919373911091e-11	6	0	0	310	23245
GO:0070937	CRD-mediated mRNA stability complex	0.999999999966308	-3.36919373911091e-11	6	0	0	310	23245
GO:0005851	eukaryotic translation initiation factor 2B complex	0.999999999966308	-3.36919373911091e-11	6	0	0	310	23245
GO:0070776	MOZ/MORF histone acetyltransferase complex	0.999999999966308	-3.36919373911091e-11	6	0	0	310	23245
GO:0070419	nonhomologous end joining complex	0.999999999966308	-3.36919373911091e-11	6	0	0	310	23245
GO:0005915	zonula adherens	0.999999999966308	-3.36919373911091e-11	6	0	0	310	23245
GO:0046696	lipopolysaccharide receptor complex	0.999999999966308	-3.36919373911091e-11	6	0	0	310	23245
GO:0097342	ripoptosome	0.999999999966308	-3.36919373911091e-11	6	0	0	310	23245
GO:0005796	Golgi lumen	0.999999999966308	-3.36919373911091e-11	6	0	0	310	23245
GO:0034388	Pwp2p-containing subcomplex of 90S preribosome	0.999999999966308	-3.36919373911091e-11	6	0	0	310	23245
GO:0071204	histone pre-mRNA 3'end processing complex	0.999999999966308	-3.36919373911091e-11	6	0	0	310	23245
GO:0072687	meiotic spindle	0.999999999966308	-3.36919373911091e-11	6	0	0	310	23245
GO:0098651	basement membrane collagen trimer	0.999999999966308	-3.36919373911091e-11	6	0	0	310	23245
GO:1990075	periciliary membrane compartment	0.999999999966308	-3.36919373911091e-11	6	0	0	310	23245
GO:0043083	synaptic cleft	0.999999999966308	-3.36919373911091e-11	6	0	0	310	23245
GO:0033588	Elongator holoenzyme complex	0.999999999966308	-3.36919373911091e-11	6	0	0	310	23245
GO:0031983	vesicle lumen	0.999999999966308	-3.36919373911091e-11	6	0	0	310	23245
GO:0001652	granular component	0.999999999966308	-3.36919373911091e-11	6	0	0	310	23245
GO:0001650	fibrillar center	0.999999999966308	-3.36919373911091e-11	6	0	0	310	23245
GO:0070187	telosome	0.999999999966308	-3.36919373911091e-11	6	0	0	310	23245
GO:0071986	Ragulator complex	0.999999999966308	-3.36919373911091e-11	6	0	0	310	23245
GO:0090571	RNA polymerase II transcription repressor complex	0.999999999966308	-3.36919373911091e-11	6	0	0	310	23245
GO:0005826	actomyosin contractile ring	0.999999999966308	-3.36919373911091e-11	6	0	0	310	23245
GO:0098642	network-forming collagen trimer	0.999999999966308	-3.36919373911091e-11	6	0	0	310	23245
GO:0002139	stereocilia coupling link	0.999999999966308	-3.36919373911091e-11	6	0	0	310	23245
GO:0048237	rough endoplasmic reticulum lumen	0.999999999966308	-3.36919373911091e-11	6	0	0	310	23245
GO:0098553	lumenal side of endoplasmic reticulum membrane	0.999999999966308	-3.36919373911091e-11	6	0	0	310	23245
GO:0071598	neuronal ribonucleoprotein granule	0.999999999966308	-3.36919373911091e-11	6	0	0	310	23245
GO:0002177	manchette	0.999999999966308	-3.36919373911091e-11	6	0	0	310	23245
GO:0030015	CCR4-NOT core complex	0.999999999966308	-3.36919373911091e-11	6	0	0	310	23245
GO:0005816	spindle pole body	0.999999999966308	-3.36919373911091e-11	6	0	0	310	23245
GO:0070775	H3 histone acetyltransferase complex	0.999999999966308	-3.36919373911091e-11	6	0	0	310	23245
GO:0001739	sex chromatin	0.999999999966308	-3.36919373911091e-11	6	0	0	310	23245
GO:0014731	spectrin-associated cytoskeleton	0.999999999966308	-3.36919373911091e-11	6	0	0	310	23245
GO:0031211	endoplasmic reticulum palmitoyltransferase complex	0.999999999966308	-3.36919373911091e-11	6	0	0	310	23245
GO:0000127	transcription factor TFIIIC complex	0.999999999966308	-3.36919373911091e-11	6	0	0	310	23245
GO:0031314	extrinsic component of mitochondrial inner membrane	0.999999999966308	-3.36919373911091e-11	6	0	0	310	23245
GO:0000347	THO complex	0.999999999966308	-3.36919373911091e-11	6	0	0	310	23245
GO:0016012	sarcoglycan complex	0.999999999966308	-3.36919373911091e-11	6	0	0	310	23245
GO:0071556	integral component of lumenal side of endoplasmic reticulum membrane	0.999999999966308	-3.36919373911091e-11	6	0	0	310	23245
GO:1990316	ATG1/ULK1 kinase complex	0.999999999966308	-3.36919373911091e-11	6	0	0	310	23245
GO:0000798	nuclear cohesin complex	0.999999999966308	-3.36919373911091e-11	6	0	0	310	23245
GO:1990462	omegasome	0.999999999966308	-3.36919373911091e-11	6	0	0	310	23245
GO:0031985	Golgi cisterna	0.999999999967727	-3.22727715340266e-11	50	0	0	310	23245
GO:0033276	transcription factor TFTC complex	0.999999999968127	-3.18731050202787e-11	14	0	0	310	23245
GO:0031011	Ino80 complex	0.999999999968127	-3.18731050202787e-11	14	0	0	310	23245
GO:0000800	lateral element	0.999999999968127	-3.18731050202787e-11	14	0	0	310	23245
GO:0043240	Fanconi anaemia nuclear complex	0.999999999968127	-3.18731050202787e-11	14	0	0	310	23245
GO:0042612	MHC class I protein complex	0.999999999968127	-3.18731050202787e-11	14	0	0	310	23245
GO:0000177	cytoplasmic exosome (RNase complex)	0.999999999968127	-3.18731050202787e-11	14	0	0	310	23245
GO:0016471	vacuolar proton-transporting V-type ATPase complex	0.999999999968127	-3.18731050202787e-11	14	0	0	310	23245
GO:0000974	Prp19 complex	0.999999999968127	-3.18731050202787e-11	14	0	0	310	23245
GO:0005662	DNA replication factor A complex	0.999999999968127	-3.18731050202787e-11	14	0	0	310	23245
GO:0033391	chromatoid body	0.999999999968127	-3.18731050202787e-11	14	0	0	310	23245
GO:0005640	nuclear outer membrane	0.999999999968127	-3.18731050202787e-11	14	0	0	310	23245
GO:0030914	STAGA complex	0.999999999968127	-3.18731050202787e-11	14	0	0	310	23245
GO:0005779	integral component of peroxisomal membrane	0.999999999968127	-3.18731050202787e-11	14	0	0	310	23245
GO:0071565	nBAF complex	0.999999999968127	-3.18731050202787e-11	14	0	0	310	23245
GO:0035686	sperm fibrous sheath	0.999999999968127	-3.18731050202787e-11	14	0	0	310	23245
GO:0005657	replication fork	0.999999999968296	-3.17035661938725e-11	61	0	0	310	23245
GO:1902554	serine/threonine protein kinase complex	0.999999999968296	-3.17035661938725e-11	61	0	0	310	23245
GO:0016529	sarcoplasmic reticulum	0.999999999968296	-3.17035661938725e-11	61	0	0	310	23245
GO:0016459	myosin complex	0.999999999969589	-3.04114442335339e-11	60	0	0	310	23245
GO:0043198	dendritic shaft	0.999999999969589	-3.04114442335339e-11	60	0	0	310	23245
GO:0005811	lipid particle	0.999999999970236	-2.97637326848844e-11	58	0	0	310	23245
GO:0000932	cytoplasmic mRNA processing body	0.999999999970236	-2.97637326848844e-11	58	0	0	310	23245
GO:0009925	basal plasma membrane	0.999999999971601	-2.83987588899496e-11	37	0	0	310	23245
GO:0032391	photoreceptor connecting cilium	0.999999999971601	-2.83987588899496e-11	37	0	0	310	23245
GO:0032994	protein-lipid complex	0.999999999971601	-2.83987588899496e-11	37	0	0	310	23245
GO:0045178	basal part of cell	0.99999999997453	-2.54700721606359e-11	57	0	0	310	23245
GO:0071011	precatalytic spliceosome	0.999999999975552	-2.44482949466924e-11	23	0	0	310	23245
GO:0005865	striated muscle thin filament	0.999999999975552	-2.44482949466924e-11	23	0	0	310	23245
GO:0080008	Cul4-RING E3 ubiquitin ligase complex	0.999999999975552	-2.44482949466924e-11	23	0	0	310	23245
GO:0022624	proteasome accessory complex	0.999999999975552	-2.44482949466924e-11	23	0	0	310	23245
GO:0034364	high-density lipoprotein particle	0.999999999975552	-2.44482949466924e-11	23	0	0	310	23245
GO:0097228	sperm principal piece	0.999999999975552	-2.44482949466924e-11	23	0	0	310	23245
GO:0016591	DNA-directed RNA polymerase II, holoenzyme	0.999999999976917	-2.30826027550375e-11	95	0	0	310	23245
GO:0090575	RNA polymerase II transcription factor complex	0.999999999976917	-2.30826027550375e-11	95	0	0	310	23245
GO:0015934	large ribosomal subunit	0.999999999977853	-2.21474207724324e-11	79	0	0	310	23245
GO:0045171	intercellular bridge	0.999999999978748	-2.1252019216093e-11	42	0	0	310	23245
GO:1903293	phosphatase complex	0.999999999978748	-2.1252019216093e-11	42	0	0	310	23245
GO:0045095	keratin filament	0.999999999978748	-2.1252019216093e-11	42	0	0	310	23245
GO:0008287	protein serine/threonine phosphatase complex	0.999999999978748	-2.1252019216093e-11	42	0	0	310	23245
GO:0031259	uropod membrane	0.999999999978811	-2.11894269491752e-11	1	0	0	310	23245
GO:0016014	dystrobrevin complex	0.999999999978811	-2.11894269491752e-11	1	0	0	310	23245
GO:0031680	G-protein beta/gamma-subunit complex	0.999999999978811	-2.11894269491752e-11	1	0	0	310	23245
GO:0014804	terminal cisterna lumen	0.999999999978811	-2.11894269491752e-11	1	0	0	310	23245
GO:1901588	dendritic microtubule	0.999999999978811	-2.11894269491752e-11	1	0	0	310	23245
GO:1990435	upper tip-link density	0.999999999978811	-2.11894269491752e-11	1	0	0	310	23245
GO:0044545	NSL complex	0.999999999978811	-2.11894269491752e-11	1	0	0	310	23245
GO:0070442	integrin alphaIIb-beta3 complex	0.999999999978811	-2.11894269491752e-11	1	0	0	310	23245
GO:0052718	tRNA-specific adenosine-34 deaminase complex	0.999999999978811	-2.11894269491752e-11	1	0	0	310	23245
GO:0031904	endosome lumen	0.999999999978811	-2.11894269491752e-11	1	0	0	310	23245
GO:0044614	nuclear pore cytoplasmic filaments	0.999999999978811	-2.11894269491752e-11	1	0	0	310	23245
GO:0019185	snRNA-activating protein complex	0.999999999978811	-2.11894269491752e-11	1	0	0	310	23245
GO:0044305	calyx of Held	0.999999999978811	-2.11894269491752e-11	1	0	0	310	23245
GO:0035693	NOS2-CD74 complex	0.999999999978811	-2.11894269491752e-11	1	0	0	310	23245
GO:0005713	recombination nodule	0.999999999978811	-2.11894269491752e-11	1	0	0	310	23245
GO:0005895	interleukin-5 receptor complex	0.999999999978811	-2.11894269491752e-11	1	0	0	310	23245
GO:0071746	IgA immunoglobulin complex, circulating	0.999999999978811	-2.11894269491752e-11	1	0	0	310	23245
GO:1990836	lysosomal matrix	0.999999999978811	-2.11894269491752e-11	1	0	0	310	23245
GO:0016282	eukaryotic 43S preinitiation complex	0.999999999978811	-2.11894269491752e-11	1	0	0	310	23245
GO:0042642	actomyosin, myosin complex part	0.999999999978811	-2.11894269491752e-11	1	0	0	310	23245
GO:0031302	intrinsic component of endosome membrane	0.999999999978811	-2.11894269491752e-11	1	0	0	310	23245
GO:0070703	outer mucus layer	0.999999999978811	-2.11894269491752e-11	1	0	0	310	23245
GO:0018444	translation release factor complex	0.999999999978811	-2.11894269491752e-11	1	0	0	310	23245
GO:0097141	BIM-BCL-2 complex	0.999999999978811	-2.11894269491752e-11	1	0	0	310	23245
GO:0032996	Bcl3-Bcl10 complex	0.999999999978811	-2.11894269491752e-11	1	0	0	310	23245
GO:0036026	protein C inhibitor-PLAT complex	0.999999999978811	-2.11894269491752e-11	1	0	0	310	23245
GO:0008352	katanin complex	0.999999999978811	-2.11894269491752e-11	1	0	0	310	23245
GO:0097249	mitochondrial respiratory chain supercomplex	0.999999999978811	-2.11894269491752e-11	1	0	0	310	23245
GO:0044231	host cell presynaptic membrane	0.999999999978811	-2.11894269491752e-11	1	0	0	310	23245
GO:1990429	peroxisomal importomer complex	0.999999999978811	-2.11894269491752e-11	1	0	0	310	23245
GO:0005724	nuclear telomeric heterochromatin	0.999999999978811	-2.11894269491752e-11	1	0	0	310	23245
GO:0071665	gamma-catenin-TCF7L2 complex	0.999999999978811	-2.11894269491752e-11	1	0	0	310	23245
GO:1990794	basolateral part of cell	0.999999999978811	-2.11894269491752e-11	1	0	0	310	23245
GO:0036266	Cdc48p-Npl4p-Vms1p AAA ATPase complex	0.999999999978811	-2.11894269491752e-11	1	0	0	310	23245
GO:0033647	host intracellular organelle	0.999999999978811	-2.11894269491752e-11	1	0	0	310	23245
GO:0000262	mitochondrial chromosome	0.999999999978811	-2.11894269491752e-11	1	0	0	310	23245
GO:0071021	U2-type post-spliceosomal complex	0.999999999978811	-2.11894269491752e-11	1	0	0	310	23245
GO:0000839	Hrd1p ubiquitin ligase ERAD-L complex	0.999999999978811	-2.11894269491752e-11	1	0	0	310	23245
GO:0043257	laminin-8 complex	0.999999999978811	-2.11894269491752e-11	1	0	0	310	23245
GO:0098556	cytoplasmic side of rough endoplasmic reticulum membrane	0.999999999978811	-2.11894269491752e-11	1	0	0	310	23245
GO:0070288	ferritin complex	0.999999999978811	-2.11894269491752e-11	1	0	0	310	23245
GO:0005674	transcription factor TFIIF complex	0.999999999978811	-2.11894269491752e-11	1	0	0	310	23245
GO:0036030	protein C inhibitor-plasma kallikrein complex	0.999999999978811	-2.11894269491752e-11	1	0	0	310	23245
GO:0030874	nucleolar chromatin	0.999999999978811	-2.11894269491752e-11	1	0	0	310	23245
GO:0044796	DNA polymerase processivity factor complex	0.999999999978811	-2.11894269491752e-11	1	0	0	310	23245
GO:0033193	Lsd1/2 complex	0.999999999978811	-2.11894269491752e-11	1	0	0	310	23245
GO:0030690	Noc1p-Noc2p complex	0.999999999978811	-2.11894269491752e-11	1	0	0	310	23245
GO:0033011	perinuclear theca	0.999999999978811	-2.11894269491752e-11	1	0	0	310	23245
GO:0038038	G-protein coupled receptor homodimeric complex	0.999999999978811	-2.11894269491752e-11	1	0	0	310	23245
GO:0005880	nuclear microtubule	0.999999999978811	-2.11894269491752e-11	1	0	0	310	23245
GO:0002111	BRCA2-BRAF35 complex	0.999999999978811	-2.11894269491752e-11	1	0	0	310	23245
GO:0033290	eukaryotic 48S preinitiation complex	0.999999999978811	-2.11894269491752e-11	1	0	0	310	23245
GO:0098839	postsynaptic density membrane	0.999999999978811	-2.11894269491752e-11	1	0	0	310	23245
GO:0036028	protein C inhibitor-thrombin complex	0.999999999978811	-2.11894269491752e-11	1	0	0	310	23245
GO:0044220	host cell perinuclear region of cytoplasm	0.999999999978811	-2.11894269491752e-11	1	0	0	310	23245
GO:0031390	Ctf18 RFC-like complex	0.999999999978811	-2.11894269491752e-11	1	0	0	310	23245
GO:0070421	DNA ligase III-XRCC1 complex	0.999999999978811	-2.11894269491752e-11	1	0	0	310	23245
GO:0034359	mature chylomicron	0.999999999978811	-2.11894269491752e-11	1	0	0	310	23245
GO:1902503	adenylyltransferase complex	0.999999999978811	-2.11894269491752e-11	1	0	0	310	23245
GO:0033644	host cell membrane	0.999999999978811	-2.11894269491752e-11	1	0	0	310	23245
GO:0097631	integral component of omegasome membrane	0.999999999978811	-2.11894269491752e-11	1	0	0	310	23245
GO:1990071	TRAPPII protein complex	0.999999999978811	-2.11894269491752e-11	1	0	0	310	23245
GO:1990769	proximal neuron projection	0.999999999978811	-2.11894269491752e-11	1	0	0	310	23245
GO:1990031	pinceau fiber	0.999999999978811	-2.11894269491752e-11	1	0	0	310	23245
GO:0016028	rhabdomere	0.999999999978811	-2.11894269491752e-11	1	0	0	310	23245
GO:0098594	mucin granule	0.999999999978811	-2.11894269491752e-11	1	0	0	310	23245
GO:0005831	steroid hormone aporeceptor complex	0.999999999978811	-2.11894269491752e-11	1	0	0	310	23245
GO:0090534	calcium ion-transporting ATPase complex	0.999999999978811	-2.11894269491752e-11	1	0	0	310	23245
GO:0009360	DNA polymerase III complex	0.999999999978811	-2.11894269491752e-11	1	0	0	310	23245
GO:0002169	3-methylcrotonyl-CoA carboxylase complex, mitochondrial	0.999999999978811	-2.11894269491752e-11	1	0	0	310	23245
GO:0071146	SMAD3-SMAD4 protein complex	0.999999999978811	-2.11894269491752e-11	1	0	0	310	23245
GO:0005954	calcium- and calmodulin-dependent protein kinase complex	0.999999999978811	-2.11894269491752e-11	1	0	0	310	23245
GO:0005690	U4atac snRNP	0.999999999978811	-2.11894269491752e-11	1	0	0	310	23245
GO:1990843	subsarcolemmal mitochondrion	0.999999999978811	-2.11894269491752e-11	1	0	0	310	23245
GO:1990565	HSP90-CDC37 chaperone complex	0.999999999978811	-2.11894269491752e-11	1	0	0	310	23245
GO:0097140	BIM-BCL-xl complex	0.999999999978811	-2.11894269491752e-11	1	0	0	310	23245
GO:0044613	nuclear pore central transport channel	0.999999999978811	-2.11894269491752e-11	1	0	0	310	23245
GO:0097226	sperm mitochondrial sheath	0.999999999978811	-2.11894269491752e-11	1	0	0	310	23245
GO:0031308	intrinsic component of nuclear outer membrane	0.999999999978811	-2.11894269491752e-11	1	0	0	310	23245
GO:1990008	neurosecretory vesicle	0.999999999978811	-2.11894269491752e-11	1	0	0	310	23245
GO:1990047	spindle matrix	0.999999999978811	-2.11894269491752e-11	1	0	0	310	23245
GO:0071753	IgM immunoglobulin complex	0.999999999978811	-2.11894269491752e-11	1	0	0	310	23245
GO:1990844	interfibrillar mitochondrion	0.999999999978811	-2.11894269491752e-11	1	0	0	310	23245
GO:0060342	photoreceptor inner segment membrane	0.999999999978811	-2.11894269491752e-11	1	0	0	310	23245
GO:0097574	lateral part of cell	0.999999999978811	-2.11894269491752e-11	1	0	0	310	23245
GO:0045160	myosin I complex	0.999999999978811	-2.11894269491752e-11	1	0	0	310	23245
GO:0000333	telomerase catalytic core complex	0.999999999978811	-2.11894269491752e-11	1	0	0	310	23245
GO:0030905	retromer, tubulation complex	0.999999999978811	-2.11894269491752e-11	1	0	0	310	23245
GO:0005618	cell wall	0.999999999978811	-2.11894269491752e-11	1	0	0	310	23245
GO:0097255	R2TP complex	0.999999999978811	-2.11894269491752e-11	1	0	0	310	23245
GO:0044301	climbing fiber	0.999999999978811	-2.11894269491752e-11	1	0	0	310	23245
GO:0030895	apolipoprotein B mRNA editing enzyme complex	0.999999999978811	-2.11894269491752e-11	1	0	0	310	23245
GO:0070195	growth hormone receptor complex	0.999999999978811	-2.11894269491752e-11	1	0	0	310	23245
GO:0097489	multivesicular body, internal vesicle lumen	0.999999999978811	-2.11894269491752e-11	1	0	0	310	23245
GO:1990427	stereocilia tip-link density	0.999999999978811	-2.11894269491752e-11	1	0	0	310	23245
GO:0005595	collagen type XII trimer	0.999999999978811	-2.11894269491752e-11	1	0	0	310	23245
GO:0031240	external side of cell outer membrane	0.999999999978811	-2.11894269491752e-11	1	0	0	310	23245
GO:0044207	translation initiation ternary complex	0.999999999978811	-2.11894269491752e-11	1	0	0	310	23245
GO:0031477	myosin VII complex	0.999999999978811	-2.11894269491752e-11	1	0	0	310	23245
GO:0000799	nuclear condensin complex	0.999999999978811	-2.11894269491752e-11	1	0	0	310	23245
GO:0031379	RNA-directed RNA polymerase complex	0.999999999978811	-2.11894269491752e-11	1	0	0	310	23245
GO:0002947	tumor necrosis factor receptor superfamily complex	0.999999999978811	-2.11894269491752e-11	1	0	0	310	23245
GO:1902636	kinociliary basal body	0.999999999978811	-2.11894269491752e-11	1	0	0	310	23245
GO:0097229	sperm end piece	0.999999999978811	-2.11894269491752e-11	1	0	0	310	23245
GO:1990795	rod bipolar cell terminal bouton	0.999999999978811	-2.11894269491752e-11	1	0	0	310	23245
GO:0000111	nucleotide-excision repair factor 2 complex	0.999999999978811	-2.11894269491752e-11	1	0	0	310	23245
GO:0097179	protease inhibitor complex	0.999999999978811	-2.11894269491752e-11	1	0	0	310	23245
GO:0070985	TFIIK complex	0.999999999978811	-2.11894269491752e-11	1	0	0	310	23245
GO:0031303	integral component of endosome membrane	0.999999999978811	-2.11894269491752e-11	1	0	0	310	23245
GO:0034676	integrin alpha6-beta4 complex	0.999999999978811	-2.11894269491752e-11	1	0	0	310	23245
GO:0039714	cytoplasmic viral factory	0.999999999978811	-2.11894269491752e-11	1	0	0	310	23245
GO:0033648	host intracellular membrane-bounded organelle	0.999999999978811	-2.11894269491752e-11	1	0	0	310	23245
GO:0034753	nuclear aryl hydrocarbon receptor complex	0.999999999978811	-2.11894269491752e-11	1	0	0	310	23245
GO:0071751	secretory IgA immunoglobulin complex	0.999999999978811	-2.11894269491752e-11	1	0	0	310	23245
GO:1902737	dendritic filopodium	0.999999999978811	-2.11894269491752e-11	1	0	0	310	23245
GO:0042643	actomyosin, actin portion	0.999999999978811	-2.11894269491752e-11	1	0	0	310	23245
GO:0070702	inner mucus layer	0.999999999978811	-2.11894269491752e-11	1	0	0	310	23245
GO:1990718	axonemal central pair projection	0.999999999978811	-2.11894269491752e-11	1	0	0	310	23245
GO:0036024	protein C inhibitor-TMPRSS7 complex	0.999999999978811	-2.11894269491752e-11	1	0	0	310	23245
GO:0035805	egg coat	0.999999999978811	-2.11894269491752e-11	1	0	0	310	23245
GO:0032473	cytoplasmic side of mitochondrial outer membrane	0.999999999978811	-2.11894269491752e-11	1	0	0	310	23245
GO:0031230	intrinsic component of cell outer membrane	0.999999999978811	-2.11894269491752e-11	1	0	0	310	23245
GO:0071748	monomeric IgA immunoglobulin complex	0.999999999978811	-2.11894269491752e-11	1	0	0	310	23245
GO:0036029	protein C inhibitor-KLK3 complex	0.999999999978811	-2.11894269491752e-11	1	0	0	310	23245
GO:0070381	endosome to plasma membrane transport vesicle	0.999999999978811	-2.11894269491752e-11	1	0	0	310	23245
GO:0072556	other organism presynaptic membrane	0.999999999978811	-2.11894269491752e-11	1	0	0	310	23245
GO:0002095	caveolar macromolecular signaling complex	0.999999999978811	-2.11894269491752e-11	1	0	0	310	23245
GO:0044284	mitochondrial crista junction	0.999999999978811	-2.11894269491752e-11	1	0	0	310	23245
GO:0002140	stereocilia tip link	0.999999999978811	-2.11894269491752e-11	1	0	0	310	23245
GO:0036027	protein C inhibitor-PLAU complex	0.999999999978811	-2.11894269491752e-11	1	0	0	310	23245
GO:0035867	alphav-beta3 integrin-IGF-1-IGF1R complex	0.999999999978811	-2.11894269491752e-11	1	0	0	310	23245
GO:0031257	cell trailing edge membrane	0.999999999978811	-2.11894269491752e-11	1	0	0	310	23245
GO:0032059	bleb	0.999999999978811	-2.11894269491752e-11	1	0	0	310	23245
GO:1990578	perinuclear endoplasmic reticulum membrane	0.999999999978811	-2.11894269491752e-11	1	0	0	310	23245
GO:0071819	DUBm complex	0.999999999978811	-2.11894269491752e-11	1	0	0	310	23245
GO:0097183	protein C inhibitor-coagulation factor XI complex	0.999999999978811	-2.11894269491752e-11	1	0	0	310	23245
GO:0043509	activin A complex	0.999999999978811	-2.11894269491752e-11	1	0	0	310	23245
GO:0044218	other organism cell membrane	0.999999999978811	-2.11894269491752e-11	1	0	0	310	23245
GO:0045203	integral component of cell outer membrane	0.999999999978811	-2.11894269491752e-11	1	0	0	310	23245
GO:0070514	SRF-myogenin-E12 complex	0.999999999978811	-2.11894269491752e-11	1	0	0	310	23245
GO:0042564	NLS-dependent protein nuclear import complex	0.999999999978811	-2.11894269491752e-11	1	0	0	310	23245
GO:0036387	pre-replicative complex	0.999999999978811	-2.11894269491752e-11	1	0	0	310	23245
GO:0097456	terminal loop	0.999999999978811	-2.11894269491752e-11	1	0	0	310	23245
GO:0032419	extrinsic component of lysosome membrane	0.999999999978811	-2.11894269491752e-11	1	0	0	310	23245
GO:0042568	insulin-like growth factor binary complex	0.999999999978811	-2.11894269491752e-11	1	0	0	310	23245
GO:0070435	Shc-EGFR complex	0.999999999978811	-2.11894269491752e-11	1	0	0	310	23245
GO:0071752	secretory dimeric IgA immunoglobulin complex	0.999999999978811	-2.11894269491752e-11	1	0	0	310	23245
GO:0017117	single-stranded DNA-dependent ATP-dependent DNA helicase complex	0.999999999978811	-2.11894269491752e-11	1	0	0	310	23245
GO:0044221	host cell synapse	0.999999999978811	-2.11894269491752e-11	1	0	0	310	23245
GO:0055028	cortical microtubule	0.999999999978811	-2.11894269491752e-11	1	0	0	310	23245
GO:0009353	mitochondrial oxoglutarate dehydrogenase complex	0.999999999978811	-2.11894269491752e-11	1	0	0	310	23245
GO:0031592	centrosomal corona	0.999999999978811	-2.11894269491752e-11	1	0	0	310	23245
GO:0097165	nuclear stress granule	0.999999999978811	-2.11894269491752e-11	1	0	0	310	23245
GO:0005656	nuclear pre-replicative complex	0.999999999978811	-2.11894269491752e-11	1	0	0	310	23245
GO:0033291	eukaryotic 80S initiation complex	0.999999999978811	-2.11894269491752e-11	1	0	0	310	23245
GO:0035003	subapical complex	0.999999999978811	-2.11894269491752e-11	1	0	0	310	23245
GO:1990072	TRAPPIII protein complex	0.999999999978811	-2.11894269491752e-11	1	0	0	310	23245
GO:0070992	translation initiation complex	0.999999999978811	-2.11894269491752e-11	1	0	0	310	23245
GO:0070685	macropinocytic cup	0.999999999978811	-2.11894269491752e-11	1	0	0	310	23245
GO:0072517	host cell viral assembly compartment	0.999999999978811	-2.11894269491752e-11	1	0	0	310	23245
GO:0035976	AP1 complex	0.999999999978811	-2.11894269491752e-11	1	0	0	310	23245
GO:0097144	BAX complex	0.999999999978811	-2.11894269491752e-11	1	0	0	310	23245
GO:0070772	PAS complex	0.999999999978811	-2.11894269491752e-11	1	0	0	310	23245
GO:0070618	Grb2-Sos complex	0.999999999978811	-2.11894269491752e-11	1	0	0	310	23245
GO:0043614	multi-eIF complex	0.999999999978811	-2.11894269491752e-11	1	0	0	310	23245
GO:0044599	AP-5 adaptor complex	0.999999999978811	-2.11894269491752e-11	1	0	0	310	23245
GO:0009336	sulfate adenylyltransferase complex (ATP)	0.999999999978811	-2.11894269491752e-11	1	0	0	310	23245
GO:0098595	perivitelline space	0.999999999978811	-2.11894269491752e-11	1	0	0	310	23245
GO:1990723	cytoplasmic periphery of the nuclear pore complex	0.999999999978811	-2.11894269491752e-11	1	0	0	310	23245
GO:0097630	intrinsic component of omegasome membrane	0.999999999978811	-2.11894269491752e-11	1	0	0	310	23245
GO:0005586	collagen type III trimer	0.999999999978811	-2.11894269491752e-11	1	0	0	310	23245
GO:0097181	protein C inhibitor-coagulation factor V complex	0.999999999978811	-2.11894269491752e-11	1	0	0	310	23245
GO:0000924	gamma-tubulin ring complex, centrosomal	0.999999999978811	-2.11894269491752e-11	1	0	0	310	23245
GO:0005602	complement component C1 complex	0.999999999978811	-2.11894269491752e-11	1	0	0	310	23245
GO:0044228	host cell surface	0.999999999978811	-2.11894269491752e-11	1	0	0	310	23245
GO:0071750	dimeric IgA immunoglobulin complex	0.999999999978811	-2.11894269491752e-11	1	0	0	310	23245
GO:0005731	nucleolus organizer region	0.999999999978811	-2.11894269491752e-11	1	0	0	310	23245
GO:0034693	U11/U12 snRNP	0.999999999978811	-2.11894269491752e-11	1	0	0	310	23245
GO:0071745	IgA immunoglobulin complex	0.999999999978811	-2.11894269491752e-11	1	0	0	310	23245
GO:0034678	integrin alpha8-beta1 complex	0.999999999978811	-2.11894269491752e-11	1	0	0	310	23245
GO:0070022	transforming growth factor beta receptor homodimeric complex	0.999999999978811	-2.11894269491752e-11	1	0	0	310	23245
GO:0089701	U2AF	0.999999999978811	-2.11894269491752e-11	1	0	0	310	23245
GO:0031309	integral component of nuclear outer membrane	0.999999999978811	-2.11894269491752e-11	1	0	0	310	23245
GO:1990415	Pex17p-Pex14p docking complex	0.999999999978811	-2.11894269491752e-11	1	0	0	310	23245
GO:0071561	nucleus-vacuole junction	0.999999999978811	-2.11894269491752e-11	1	0	0	310	23245
GO:0070826	paraferritin complex	0.999999999978811	-2.11894269491752e-11	1	0	0	310	23245
GO:0036053	glomerular endothelium fenestra	0.999999999978811	-2.11894269491752e-11	1	0	0	310	23245
GO:0042720	mitochondrial inner membrane peptidase complex	0.999999999978811	-2.11894269491752e-11	1	0	0	310	23245
GO:0030934	anchoring collagen complex	0.999999999978811	-2.11894269491752e-11	1	0	0	310	23245
GO:0005585	collagen type II trimer	0.999999999978811	-2.11894269491752e-11	1	0	0	310	23245
GO:0098547	lumenal side of Golgi membrane	0.999999999978811	-2.11894269491752e-11	1	0	0	310	23245
GO:1990875	nucleoplasmic side of nuclear pore	0.999999999978811	-2.11894269491752e-11	1	0	0	310	23245
GO:0008043	intracellular ferritin complex	0.999999999978811	-2.11894269491752e-11	1	0	0	310	23245
GO:0060987	lipid tube	0.999999999978811	-2.11894269491752e-11	1	0	0	310	23245
GO:0048180	activin complex	0.999999999978811	-2.11894269491752e-11	1	0	0	310	23245
GO:0097182	protein C inhibitor-coagulation factor Xa complex	0.999999999978811	-2.11894269491752e-11	1	0	0	310	23245
GO:0008623	CHRAC	0.999999999978811	-2.11894269491752e-11	1	0	0	310	23245
GO:0030685	nucleolar preribosome	0.999999999978811	-2.11894269491752e-11	1	0	0	310	23245
GO:0070701	mucus layer	0.999999999978811	-2.11894269491752e-11	1	0	0	310	23245
GO:0044279	other organism membrane	0.999999999978811	-2.11894269491752e-11	1	0	0	310	23245
GO:0071756	pentameric IgM immunoglobulin complex	0.999999999978811	-2.11894269491752e-11	1	0	0	310	23245
GO:0032002	interleukin-28 receptor complex	0.999999999978811	-2.11894269491752e-11	1	0	0	310	23245
GO:1990826	nucleoplasmic periphery of the nuclear pore complex	0.999999999978811	-2.11894269491752e-11	1	0	0	310	23245
GO:0071749	polymeric IgA immunoglobulin complex	0.999999999978811	-2.11894269491752e-11	1	0	0	310	23245
GO:1990780	cytoplasmic side of dendritic spine plasma membrane	0.999999999978811	-2.11894269491752e-11	1	0	0	310	23245
GO:0061618	sublamina densa	0.999999999978811	-2.11894269491752e-11	1	0	0	310	23245
GO:1990454	L-type voltage-gated calcium channel complex	0.999999999978811	-2.11894269491752e-11	1	0	0	310	23245
GO:0017090	meprin A complex	0.999999999978811	-2.11894269491752e-11	1	0	0	310	23245
GO:0005589	collagen type VI trimer	0.999999999978811	-2.11894269491752e-11	1	0	0	310	23245
GO:0032144	4-aminobutyrate transaminase complex	0.999999999978811	-2.11894269491752e-11	1	0	0	310	23245
GO:0033593	BRCA2-MAGE-D1 complex	0.999999999978811	-2.11894269491752e-11	1	0	0	310	23245
GO:0043265	ectoplasm	0.999999999978811	-2.11894269491752e-11	1	0	0	310	23245
GO:0043540	6-phosphofructo-2-kinase/fructose-2,6-biphosphatase complex	0.999999999978811	-2.11894269491752e-11	1	0	0	310	23245
GO:0036019	endolysosome	0.999999999978811	-2.11894269491752e-11	1	0	0	310	23245
GO:0097447	dendritic tree	0.999999999978811	-2.11894269491752e-11	1	0	0	310	23245
GO:0031389	Rad17 RFC-like complex	0.999999999978811	-2.11894269491752e-11	1	0	0	310	23245
GO:0043626	PCNA complex	0.999999999978811	-2.11894269491752e-11	1	0	0	310	23245
GO:0005943	phosphatidylinositol 3-kinase complex, class IA	0.999999999978811	-2.11894269491752e-11	1	0	0	310	23245
GO:0001401	mitochondrial sorting and assembly machinery complex	0.999999999978811	-2.11894269491752e-11	1	0	0	310	23245
GO:0031021	interphase microtubule organizing center	0.999999999978811	-2.11894269491752e-11	1	0	0	310	23245
GO:1904511	cytoplasmic microtubule plus-end	0.999999999978811	-2.11894269491752e-11	1	0	0	310	23245
GO:0070860	RNA polymerase I core factor complex	0.999999999978811	-2.11894269491752e-11	1	0	0	310	23245
GO:0036025	protein C inhibitor-TMPRSS11E complex	0.999999999978811	-2.11894269491752e-11	1	0	0	310	23245
GO:0097505	Rad6-Rad18 complex	0.999999999978811	-2.11894269491752e-11	1	0	0	310	23245
GO:0000789	cytoplasmic chromatin	0.999999999978811	-2.11894269491752e-11	1	0	0	310	23245
GO:0005691	U6atac snRNP	0.999999999978811	-2.11894269491752e-11	1	0	0	310	23245
GO:0097524	sperm plasma membrane	0.999999999978811	-2.11894269491752e-11	1	0	0	310	23245
GO:1990032	parallel fiber	0.999999999978811	-2.11894269491752e-11	1	0	0	310	23245
GO:0034506	chromosome, centromeric core domain	0.999999999978811	-2.11894269491752e-11	1	0	0	310	23245
GO:0042022	interleukin-12 receptor complex	0.999999999978811	-2.11894269491752e-11	1	0	0	310	23245
GO:0097180	serine protease inhibitor complex	0.999999999978811	-2.11894269491752e-11	1	0	0	310	23245
GO:0044302	dentate gyrus mossy fiber	0.999999999978811	-2.11894269491752e-11	1	0	0	310	23245
GO:0005715	late recombination nodule	0.999999999978811	-2.11894269491752e-11	1	0	0	310	23245
GO:0000221	vacuolar proton-transporting V-type ATPase, V1 domain	0.999999999978811	-2.11894269491752e-11	1	0	0	310	23245
GO:0034752	cytosolic aryl hydrocarbon receptor complex	0.999999999978811	-2.11894269491752e-11	1	0	0	310	23245
GO:1990796	photoreceptor cell terminal bouton	0.999999999978811	-2.11894269491752e-11	1	0	0	310	23245
GO:1990572	TERT-RMRP complex	0.999999999978811	-2.11894269491752e-11	1	0	0	310	23245
GO:0039713	viral factory	0.999999999978811	-2.11894269491752e-11	1	0	0	310	23245
GO:0005971	ribonucleoside-diphosphate reductase complex	0.999999999978811	-2.11894269491752e-11	1	0	0	310	23245
GO:0035579	specific granule membrane	0.999999999978811	-2.11894269491752e-11	1	0	0	310	23245
GO:0009841	mitochondrial endopeptidase Clp complex	0.999999999978811	-2.11894269491752e-11	1	0	0	310	23245
GO:1903754	cortical microtubule plus-end	0.999999999978811	-2.11894269491752e-11	1	0	0	310	23245
GO:0071754	IgM immunoglobulin complex, circulating	0.999999999978811	-2.11894269491752e-11	1	0	0	310	23245
GO:0033165	interphotoreceptor matrix	0.999999999978811	-2.11894269491752e-11	1	0	0	310	23245
GO:0005969	serine-pyruvate aminotransferase complex	0.999999999978811	-2.11894269491752e-11	1	0	0	310	23245
GO:0098647	collagen beaded filament	0.999999999978811	-2.11894269491752e-11	1	0	0	310	23245
GO:0001405	presequence translocase-associated import motor	0.999999999978811	-2.11894269491752e-11	1	0	0	310	23245
GO:0070418	DNA-dependent protein kinase complex	0.999999999978811	-2.11894269491752e-11	1	0	0	310	23245
GO:0031902	late endosome membrane	0.999999999982236	-1.77638482498599e-11	34	0	0	310	23245
GO:0019005	SCF ubiquitin ligase complex	0.999999999982236	-1.77638482498599e-11	34	0	0	310	23245
GO:0000803	sex chromosome	0.999999999982236	-1.77638482498599e-11	34	0	0	310	23245
GO:0055029	nuclear DNA-directed RNA polymerase complex	0.999999999983156	-1.68440157165266e-11	117	0	0	310	23245
GO:0000428	DNA-directed RNA polymerase complex	0.999999999983156	-1.68440157165266e-11	117	0	0	310	23245
GO:0005643	nuclear pore	0.999999999983306	-1.66937036717633e-11	59	0	0	310	23245
GO:0031228	intrinsic component of Golgi membrane	0.999999999983877	-1.612328862915e-11	41	0	0	310	23245
GO:0005766	primary lysosome	0.999999999985444	-1.45555560608689e-11	11	0	0	310	23245
GO:0035102	PRC1 complex	0.999999999985444	-1.45555560608689e-11	11	0	0	310	23245
GO:0031332	RNAi effector complex	0.999999999985444	-1.45555560608689e-11	11	0	0	310	23245
GO:0016442	RISC complex	0.999999999985444	-1.45555560608689e-11	11	0	0	310	23245
GO:0033655	host cell cytoplasm part	0.999999999985444	-1.45555560608689e-11	11	0	0	310	23245
GO:0005847	mRNA cleavage and polyadenylation specificity factor complex	0.999999999985444	-1.45555560608689e-11	11	0	0	310	23245
GO:0070852	cell body fiber	0.999999999985444	-1.45555560608689e-11	11	0	0	310	23245
GO:0097449	astrocyte projection	0.999999999985444	-1.45555560608689e-11	11	0	0	310	23245
GO:0001527	microfibril	0.999999999985444	-1.45555560608689e-11	11	0	0	310	23245
GO:0030123	AP-3 adaptor complex	0.999999999985444	-1.45555560608689e-11	11	0	0	310	23245
GO:0071006	U2-type catalytic step 1 spliceosome	0.999999999985444	-1.45555560608689e-11	11	0	0	310	23245
GO:0071782	endoplasmic reticulum tubular network	0.999999999985444	-1.45555560608689e-11	11	0	0	310	23245
GO:0005845	mRNA cap binding complex	0.999999999985444	-1.45555560608689e-11	11	0	0	310	23245
GO:0030061	mitochondrial crista	0.999999999985444	-1.45555560608689e-11	11	0	0	310	23245
GO:0042555	MCM complex	0.999999999985444	-1.45555560608689e-11	11	0	0	310	23245
GO:0035253	ciliary rootlet	0.999999999985444	-1.45555560608689e-11	11	0	0	310	23245
GO:0000346	transcription export complex	0.999999999985444	-1.45555560608689e-11	11	0	0	310	23245
GO:0042582	azurophil granule	0.999999999985444	-1.45555560608689e-11	11	0	0	310	23245
GO:0098799	outer mitochondrial membrane protein complex	0.999999999985444	-1.45555560608689e-11	11	0	0	310	23245
GO:0016600	flotillin complex	0.999999999985444	-1.45555560608689e-11	11	0	0	310	23245
GO:0033646	host intracellular part	0.999999999985444	-1.45555560608689e-11	11	0	0	310	23245
GO:0044232	organelle membrane contact site	0.999999999985444	-1.45555560608689e-11	11	0	0	310	23245
GO:0008074	guanylate cyclase complex, soluble	0.999999999985444	-1.45555560608689e-11	11	0	0	310	23245
GO:0042405	nuclear inclusion body	0.999999999985444	-1.45555560608689e-11	11	0	0	310	23245
GO:0030897	HOPS complex	0.999999999985444	-1.45555560608689e-11	11	0	0	310	23245
GO:0032426	stereocilium tip	0.999999999985444	-1.45555560608689e-11	11	0	0	310	23245
GO:0012510	trans-Golgi network transport vesicle membrane	0.999999999985444	-1.45555560608689e-11	11	0	0	310	23245
GO:0030430	host cell cytoplasm	0.999999999985444	-1.45555560608689e-11	11	0	0	310	23245
GO:0043656	intracellular region of host	0.999999999985444	-1.45555560608689e-11	11	0	0	310	23245
GO:0045277	respiratory chain complex IV	0.999999999985444	-1.45555560608689e-11	11	0	0	310	23245
GO:0034518	RNA cap binding complex	0.999999999985444	-1.45555560608689e-11	11	0	0	310	23245
GO:0009295	nucleoid	0.999999999989329	-1.06709187543609e-11	47	0	0	310	23245
GO:0042645	mitochondrial nucleoid	0.999999999989329	-1.06709187543609e-11	47	0	0	310	23245
GO:0032592	integral component of mitochondrial membrane	0.999999999989329	-1.06709187543609e-11	47	0	0	310	23245
GO:0030017	sarcomere	0.99999999998958	-1.04199596170305e-11	161	0	0	310	23245
GO:0043292	contractile fiber	0.999999999990852	-9.14814915146682e-12	197	0	0	310	23245
GO:0005892	acetylcholine-gated channel complex	0.999999999991062	-8.93843560058405e-12	17	0	0	310	23245
GO:0099738	cell cortex region	0.999999999991062	-8.93843560058405e-12	17	0	0	310	23245
GO:0005721	pericentric heterochromatin	0.999999999991062	-8.93843560058405e-12	17	0	0	310	23245
GO:0005686	U2 snRNP	0.999999999991062	-8.93843560058405e-12	17	0	0	310	23245
GO:0016460	myosin II complex	0.999999999991062	-8.93843560058405e-12	17	0	0	310	23245
GO:0031091	platelet alpha granule	0.999999999991062	-8.93843560058405e-12	17	0	0	310	23245
GO:0032982	myosin filament	0.999999999991062	-8.93843560058405e-12	17	0	0	310	23245
GO:0005685	U1 snRNP	0.999999999991062	-8.93843560058405e-12	17	0	0	310	23245
GO:0005797	Golgi medial cisterna	0.999999999991062	-8.93843560058405e-12	17	0	0	310	23245
GO:0016010	dystrophin-associated glycoprotein complex	0.999999999991062	-8.93843560058405e-12	17	0	0	310	23245
GO:0097440	apical dendrite	0.999999999991062	-8.93843560058405e-12	17	0	0	310	23245
GO:0016327	apicolateral plasma membrane	0.999999999991062	-8.93843560058405e-12	17	0	0	310	23245
GO:0032839	dendrite cytoplasm	0.999999999991236	-8.76413409109773e-12	21	0	0	310	23245
GO:0033177	proton-transporting two-sector ATPase complex, proton-transporting domain	0.999999999991236	-8.76413409109773e-12	21	0	0	310	23245
GO:0045120	pronucleus	0.999999999991236	-8.76413409109773e-12	21	0	0	310	23245
GO:0031307	integral component of mitochondrial outer membrane	0.999999999991236	-8.76413409109773e-12	21	0	0	310	23245
GO:0005838	proteasome regulatory particle	0.999999999991236	-8.76413409109773e-12	21	0	0	310	23245
GO:0032806	carboxy-terminal domain protein kinase complex	0.999999999991236	-8.76413409109773e-12	21	0	0	310	23245
GO:0005680	anaphase-promoting complex	0.999999999991236	-8.76413409109773e-12	21	0	0	310	23245
GO:0071010	prespliceosome	0.999999999991236	-8.76413409109773e-12	21	0	0	310	23245
GO:0031304	intrinsic component of mitochondrial inner membrane	0.999999999991236	-8.76413409109773e-12	21	0	0	310	23245
GO:0002080	acrosomal membrane	0.999999999991236	-8.76413409109773e-12	21	0	0	310	23245
GO:0001673	male germ cell nucleus	0.999999999991236	-8.76413409109773e-12	21	0	0	310	23245
GO:0031082	BLOC complex	0.999999999992055	-7.94510826861554e-12	20	0	0	310	23245
GO:0000178	exosome (RNase complex)	0.999999999992055	-7.94510826861554e-12	20	0	0	310	23245
GO:0097346	INO80-type complex	0.999999999992055	-7.94510826861554e-12	20	0	0	310	23245
GO:0005922	connexon complex	0.999999999992055	-7.94510826861554e-12	20	0	0	310	23245
GO:0031305	integral component of mitochondrial inner membrane	0.999999999992055	-7.94510826861554e-12	20	0	0	310	23245
GO:0030992	intraciliary transport particle B	0.999999999992055	-7.94510826861554e-12	20	0	0	310	23245
GO:0035327	transcriptionally active chromatin	0.999999999992055	-7.94510826861554e-12	20	0	0	310	23245
GO:0032588	trans-Golgi network membrane	0.999999999992055	-7.94510826861554e-12	20	0	0	310	23245
GO:0034451	centriolar satellite	0.999999999992055	-7.94510826861554e-12	20	0	0	310	23245
GO:0000780	condensed nuclear chromosome, centromeric region	0.999999999992055	-7.94510826861554e-12	20	0	0	310	23245
GO:0046540	U4/U6 x U5 tri-snRNP complex	0.999999999992055	-7.94510826861554e-12	20	0	0	310	23245
GO:0035145	exon-exon junction complex	0.999999999992055	-7.94510826861554e-12	20	0	0	310	23245
GO:0030658	transport vesicle membrane	0.999999999992055	-7.94510826861554e-12	20	0	0	310	23245
GO:0030134	ER to Golgi transport vesicle	0.999999999992055	-7.94510826861554e-12	20	0	0	310	23245
GO:0033017	sarcoplasmic reticulum membrane	0.999999999992055	-7.94510826861554e-12	20	0	0	310	23245
GO:0005871	kinesin complex	0.999999999992685	-7.31502779983229e-12	52	0	0	310	23245
GO:0030684	preribosome	0.999999999992685	-7.31502779983229e-12	52	0	0	310	23245
GO:0030532	small nuclear ribonucleoprotein complex	0.999999999992982	-7.01838234761916e-12	56	0	0	310	23245
GO:0016328	lateral plasma membrane	0.999999999993168	-6.83201417585142e-12	49	0	0	310	23245
GO:0098573	intrinsic component of mitochondrial membrane	0.999999999993168	-6.83201417585142e-12	49	0	0	310	23245
GO:0034704	calcium channel complex	0.999999999993168	-6.83201417585142e-12	49	0	0	310	23245
GO:0031362	anchored component of external side of plasma membrane	0.999999999993326	-6.67383064685693e-12	15	0	0	310	23245
GO:0033202	DNA helicase complex	0.999999999993326	-6.67383064685693e-12	15	0	0	310	23245
GO:0070971	endoplasmic reticulum exit site	0.999999999993326	-6.67383064685693e-12	15	0	0	310	23245
GO:0034719	SMN-Sm protein complex	0.999999999993326	-6.67383064685693e-12	15	0	0	310	23245
GO:0030014	CCR4-NOT complex	0.999999999993326	-6.67383064685693e-12	15	0	0	310	23245
GO:0033270	paranode region of axon	0.999999999993326	-6.67383064685693e-12	15	0	0	310	23245
GO:0071004	U2-type prespliceosome	0.999999999993326	-6.67383064685693e-12	15	0	0	310	23245
GO:0043196	varicosity	0.999999999993326	-6.67383064685693e-12	15	0	0	310	23245
GO:0031045	dense core granule	0.999999999993326	-6.67383064685693e-12	15	0	0	310	23245
GO:0046930	pore complex	0.999999999993326	-6.67383064685693e-12	15	0	0	310	23245
GO:0070822	Sin3-type complex	0.999999999993326	-6.67383064685693e-12	15	0	0	310	23245
GO:0035371	microtubule plus-end	0.999999999993326	-6.67383064685693e-12	15	0	0	310	23245
GO:0031231	intrinsic component of peroxisomal membrane	0.999999999993326	-6.67383064685693e-12	15	0	0	310	23245
GO:0097038	perinuclear endoplasmic reticulum	0.999999999993326	-6.67383064685693e-12	15	0	0	310	23245
GO:0043205	fibril	0.999999999993326	-6.67383064685693e-12	15	0	0	310	23245
GO:0043220	Schmidt-Lanterman incisure	0.999999999993326	-6.67383064685693e-12	15	0	0	310	23245
GO:0042599	lamellar body	0.999999999993326	-6.67383064685693e-12	15	0	0	310	23245
GO:0031527	filopodium membrane	0.999999999993326	-6.67383064685693e-12	15	0	0	310	23245
GO:0005852	eukaryotic translation initiation factor 3 complex	0.999999999993326	-6.67383064685693e-12	15	0	0	310	23245
GO:0032279	asymmetric synapse	0.999999999993326	-6.67383064685693e-12	15	0	0	310	23245
GO:0005665	DNA-directed RNA polymerase II, core complex	0.999999999993326	-6.67383064685693e-12	15	0	0	310	23245
GO:0031083	BLOC-1 complex	0.999999999993326	-6.67383064685693e-12	15	0	0	310	23245
GO:0034464	BBSome	0.999999999993634	-6.3655899945852e-12	8	0	0	310	23245
GO:0098554	cytoplasmic side of endoplasmic reticulum membrane	0.999999999993634	-6.3655899945852e-12	8	0	0	310	23245
GO:0005677	chromatin silencing complex	0.999999999993634	-6.3655899945852e-12	8	0	0	310	23245
GO:0031209	SCAR complex	0.999999999993634	-6.3655899945852e-12	8	0	0	310	23245
GO:0005861	troponin complex	0.999999999993634	-6.3655899945852e-12	8	0	0	310	23245
GO:0000805	X chromosome	0.999999999993634	-6.3655899945852e-12	8	0	0	310	23245
GO:0036157	outer dynein arm	0.999999999993634	-6.3655899945852e-12	8	0	0	310	23245
GO:0070847	core mediator complex	0.999999999993634	-6.3655899945852e-12	8	0	0	310	23245
GO:0032983	kainate selective glutamate receptor complex	0.999999999993634	-6.3655899945852e-12	8	0	0	310	23245
GO:0000812	Swr1 complex	0.999999999993634	-6.3655899945852e-12	8	0	0	310	23245
GO:0005869	dynactin complex	0.999999999993634	-6.3655899945852e-12	8	0	0	310	23245
GO:0034709	methylosome	0.999999999993634	-6.3655899945852e-12	8	0	0	310	23245
GO:0090576	RNA polymerase III transcription factor complex	0.999999999993634	-6.3655899945852e-12	8	0	0	310	23245
GO:0034098	VCP-NPL4-UFD1 AAA ATPase complex	0.999999999993634	-6.3655899945852e-12	8	0	0	310	23245
GO:0012507	ER to Golgi transport vesicle membrane	0.999999999993634	-6.3655899945852e-12	8	0	0	310	23245
GO:0031595	nuclear proteasome complex	0.999999999993634	-6.3655899945852e-12	8	0	0	310	23245
GO:0002178	palmitoyltransferase complex	0.999999999993634	-6.3655899945852e-12	8	0	0	310	23245
GO:0030312	external encapsulating structure	0.999999999993634	-6.3655899945852e-12	8	0	0	310	23245
GO:0032045	guanyl-nucleotide exchange factor complex	0.999999999993634	-6.3655899945852e-12	8	0	0	310	23245
GO:0045179	apical cortex	0.999999999993634	-6.3655899945852e-12	8	0	0	310	23245
GO:0000808	origin recognition complex	0.999999999993634	-6.3655899945852e-12	8	0	0	310	23245
GO:0030991	intraciliary transport particle A	0.999999999993634	-6.3655899945852e-12	8	0	0	310	23245
GO:0008290	F-actin capping protein complex	0.999999999993634	-6.3655899945852e-12	8	0	0	310	23245
GO:0043203	axon hillock	0.999999999993634	-6.3655899945852e-12	8	0	0	310	23245
GO:0032591	dendritic spine membrane	0.999999999993634	-6.3655899945852e-12	8	0	0	310	23245
GO:0000506	glycosylphosphatidylinositol-N-acetylglucosaminyltransferase (GPI-GnT) complex	0.999999999993634	-6.3655899945852e-12	8	0	0	310	23245
GO:0097539	ciliary transition fiber	0.999999999993634	-6.3655899945852e-12	8	0	0	310	23245
GO:0019773	proteasome core complex, alpha-subunit complex	0.999999999993634	-6.3655899945852e-12	8	0	0	310	23245
GO:0042587	glycogen granule	0.999999999993634	-6.3655899945852e-12	8	0	0	310	23245
GO:0005688	U6 snRNP	0.999999999993634	-6.3655899945852e-12	8	0	0	310	23245
GO:0032300	mismatch repair complex	0.999999999993634	-6.3655899945852e-12	8	0	0	310	23245
GO:0045254	pyruvate dehydrogenase complex	0.999999999993634	-6.3655899945852e-12	8	0	0	310	23245
GO:0005664	nuclear origin of replication recognition complex	0.999999999993634	-6.3655899945852e-12	8	0	0	310	23245
GO:0070652	HAUS complex	0.999999999993634	-6.3655899945852e-12	8	0	0	310	23245
GO:0031501	mannosyltransferase complex	0.999999999993634	-6.3655899945852e-12	8	0	0	310	23245
GO:0030130	clathrin coat of trans-Golgi network vesicle	0.999999999993634	-6.3655899945852e-12	8	0	0	310	23245
GO:0070578	RISC-loading complex	0.999999999993634	-6.3655899945852e-12	8	0	0	310	23245
GO:0020005	symbiont-containing vacuole membrane	0.999999999993634	-6.3655899945852e-12	8	0	0	310	23245
GO:0043256	laminin complex	0.999999999993634	-6.3655899945852e-12	8	0	0	310	23245
GO:0001939	female pronucleus	0.999999999993634	-6.3655899945852e-12	8	0	0	310	23245
GO:0071541	eukaryotic translation initiation factor 3 complex, eIF3m	0.999999999993634	-6.3655899945852e-12	8	0	0	310	23245
GO:0072669	tRNA-splicing ligase complex	0.999999999993634	-6.3655899945852e-12	8	0	0	310	23245
GO:0042788	polysomal ribosome	0.999999999993634	-6.3655899945852e-12	8	0	0	310	23245
GO:0005890	sodium:potassium-exchanging ATPase complex	0.999999999993634	-6.3655899945852e-12	8	0	0	310	23245
GO:0030285	integral component of synaptic vesicle membrane	0.999999999993634	-6.3655899945852e-12	8	0	0	310	23245
GO:0022625	cytosolic large ribosomal subunit	0.999999999994154	-5.84556268156057e-12	46	0	0	310	23245
GO:0016528	sarcoplasm	0.999999999994197	-5.80347044240981e-12	69	0	0	310	23245
GO:0016605	PML body	0.999999999994197	-5.80347044240981e-12	69	0	0	310	23245
GO:0036126	sperm flagellum	0.999999999994727	-5.27281372639852e-12	63	0	0	310	23245
GO:0032993	protein-DNA complex	0.999999999994817	-5.18342538535526e-12	149	0	0	310	23245
GO:0044815	DNA packaging complex	0.999999999995373	-4.62656788435971e-12	90	0	0	310	23245
GO:0060170	ciliary membrane	0.999999999995512	-4.48841267768624e-12	40	0	0	310	23245
GO:0031674	I band	0.999999999995601	-4.39892887112551e-12	118	0	0	310	23245
GO:0034687	integrin alphaL-beta2 complex	0.999999999995724	-4.27599654902883e-12	2	0	0	310	23245
GO:0033065	Rad51C-XRCC3 complex	0.999999999995724	-4.27599654902883e-12	2	0	0	310	23245
GO:0070369	beta-catenin-TCF7L2 complex	0.999999999995724	-4.27599654902883e-12	2	0	0	310	23245
GO:0043190	ATP-binding cassette (ABC) transporter complex	0.999999999995724	-4.27599654902883e-12	2	0	0	310	23245
GO:1990005	granular vesicle	0.999999999995724	-4.27599654902883e-12	2	0	0	310	23245
GO:0035354	Toll-like receptor 1-Toll-like receptor 2 protein complex	0.999999999995724	-4.27599654902883e-12	2	0	0	310	23245
GO:0071595	Nem1-Spo7 phosphatase complex	0.999999999995724	-4.27599654902883e-12	2	0	0	310	23245
GO:1990590	ATF1-ATF4 transcription factor complex	0.999999999995724	-4.27599654902883e-12	2	0	0	310	23245
GO:0005965	protein farnesyltransferase complex	0.999999999995724	-4.27599654902883e-12	2	0	0	310	23245
GO:1990622	CHOP-ATF3 complex	0.999999999995724	-4.27599654902883e-12	2	0	0	310	23245
GO:1990666	PCSK9-LDLR complex	0.999999999995724	-4.27599654902883e-12	2	0	0	310	23245
GO:0043513	inhibin B complex	0.999999999995724	-4.27599654902883e-12	2	0	0	310	23245
GO:0032998	Fc-epsilon receptor I complex	0.999999999995724	-4.27599654902883e-12	2	0	0	310	23245
GO:0034686	integrin alphav-beta8 complex	0.999999999995724	-4.27599654902883e-12	2	0	0	310	23245
GO:0035370	UBC13-UEV1A complex	0.999999999995724	-4.27599654902883e-12	2	0	0	310	23245
GO:0072563	endothelial microparticle	0.999999999995724	-4.27599654902883e-12	2	0	0	310	23245
GO:0005960	glycine cleavage complex	0.999999999995724	-4.27599654902883e-12	2	0	0	310	23245
GO:0044317	rod spherule	0.999999999995724	-4.27599654902883e-12	2	0	0	310	23245
GO:0036398	TCR signalosome	0.999999999995724	-4.27599654902883e-12	2	0	0	310	23245
GO:0097598	sperm cytoplasmic droplet	0.999999999995724	-4.27599654902883e-12	2	0	0	310	23245
GO:0045257	succinate dehydrogenase complex (ubiquinone)	0.999999999995724	-4.27599654902883e-12	2	0	0	310	23245
GO:0005760	gamma DNA polymerase complex	0.999999999995724	-4.27599654902883e-12	2	0	0	310	23245
GO:0008275	gamma-tubulin small complex	0.999999999995724	-4.27599654902883e-12	2	0	0	310	23245
GO:0060187	cell pole	0.999999999995724	-4.27599654902883e-12	2	0	0	310	23245
GO:0033557	Slx1-Slx4 complex	0.999999999995724	-4.27599654902883e-12	2	0	0	310	23245
GO:1990077	primosome complex	0.999999999995724	-4.27599654902883e-12	2	0	0	310	23245
GO:0098592	cytoplasmic side of apical plasma membrane	0.999999999995724	-4.27599654902883e-12	2	0	0	310	23245
GO:0036117	hyaluranon cable	0.999999999995724	-4.27599654902883e-12	2	0	0	310	23245
GO:1990037	Lewy body core	0.999999999995724	-4.27599654902883e-12	2	0	0	310	23245
GO:1990589	ATF4-CREB1 transcription factor complex	0.999999999995724	-4.27599654902883e-12	2	0	0	310	23245
GO:0000811	GINS complex	0.999999999995724	-4.27599654902883e-12	2	0	0	310	23245
GO:0010370	perinucleolar chromocenter	0.999999999995724	-4.27599654902883e-12	2	0	0	310	23245
GO:0071144	SMAD2-SMAD3 protein complex	0.999999999995724	-4.27599654902883e-12	2	0	0	310	23245
GO:0032044	DSIF complex	0.999999999995724	-4.27599654902883e-12	2	0	0	310	23245
GO:0045283	fumarate reductase complex	0.999999999995724	-4.27599654902883e-12	2	0	0	310	23245
GO:0097196	Shu complex	0.999999999995724	-4.27599654902883e-12	2	0	0	310	23245
GO:0033257	Bcl3/NF-kappaB2 complex	0.999999999995724	-4.27599654902883e-12	2	0	0	310	23245
GO:0097453	mesaxon	0.999999999995724	-4.27599654902883e-12	2	0	0	310	23245
GO:0097224	sperm connecting piece	0.999999999995724	-4.27599654902883e-12	2	0	0	310	23245
GO:1990812	growth cone filopodium	0.999999999995724	-4.27599654902883e-12	2	0	0	310	23245
GO:0071065	alpha9-beta1 integrin-vascular cell adhesion molecule-1 complex	0.999999999995724	-4.27599654902883e-12	2	0	0	310	23245
GO:0033018	sarcoplasmic reticulum lumen	0.999999999995724	-4.27599654902883e-12	2	0	0	310	23245
GO:0071133	alpha9-beta1 integrin-ADAM8 complex	0.999999999995724	-4.27599654902883e-12	2	0	0	310	23245
GO:0005787	signal peptidase complex	0.999999999995724	-4.27599654902883e-12	2	0	0	310	23245
GO:0000126	transcription factor TFIIIB complex	0.999999999995724	-4.27599654902883e-12	2	0	0	310	23245
GO:0045323	interleukin-1 receptor complex	0.999999999995724	-4.27599654902883e-12	2	0	0	310	23245
GO:0005673	transcription factor TFIIE complex	0.999999999995724	-4.27599654902883e-12	2	0	0	310	23245
GO:0035577	azurophil granule membrane	0.999999999995724	-4.27599654902883e-12	2	0	0	310	23245
GO:0042565	RNA nuclear export complex	0.999999999995724	-4.27599654902883e-12	2	0	0	310	23245
GO:0070436	Grb2-EGFR complex	0.999999999995724	-4.27599654902883e-12	2	0	0	310	23245
GO:0005607	laminin-2 complex	0.999999999995724	-4.27599654902883e-12	2	0	0	310	23245
GO:1903767	sweet taste receptor complex	0.999999999995724	-4.27599654902883e-12	2	0	0	310	23245
GO:0097227	sperm annulus	0.999999999995724	-4.27599654902883e-12	2	0	0	310	23245
GO:0019008	molybdopterin synthase complex	0.999999999995724	-4.27599654902883e-12	2	0	0	310	23245
GO:0034669	integrin alpha4-beta7 complex	0.999999999995724	-4.27599654902883e-12	2	0	0	310	23245
GO:0030112	glycocalyx	0.999999999995724	-4.27599654902883e-12	2	0	0	310	23245
GO:0000835	ER ubiquitin ligase complex	0.999999999995724	-4.27599654902883e-12	2	0	0	310	23245
GO:0048269	methionine adenosyltransferase complex	0.999999999995724	-4.27599654902883e-12	2	0	0	310	23245
GO:0098559	cytoplasmic side of early endosome membrane	0.999999999995724	-4.27599654902883e-12	2	0	0	310	23245
GO:0043224	nuclear SCF ubiquitin ligase complex	0.999999999995724	-4.27599654902883e-12	2	0	0	310	23245
GO:0045244	succinate-CoA ligase complex (GDP-forming)	0.999999999995724	-4.27599654902883e-12	2	0	0	310	23245
GO:0070557	PCNA-p21 complex	0.999999999995724	-4.27599654902883e-12	2	0	0	310	23245
GO:1904115	axon cytoplasm	0.999999999995724	-4.27599654902883e-12	2	0	0	310	23245
GO:0035339	SPOTS complex	0.999999999995724	-4.27599654902883e-12	2	0	0	310	23245
GO:0043514	interleukin-12 complex	0.999999999995724	-4.27599654902883e-12	2	0	0	310	23245
GO:0034066	RIC1-RGP1 guanyl-nucleotide exchange factor complex	0.999999999995724	-4.27599654902883e-12	2	0	0	310	23245
GO:1990630	IRE1-RACK1-PP2A complex	0.999999999995724	-4.27599654902883e-12	2	0	0	310	23245
GO:0034515	proteasome storage granule	0.999999999995724	-4.27599654902883e-12	2	0	0	310	23245
GO:0031416	NatB complex	0.999999999995724	-4.27599654902883e-12	2	0	0	310	23245
GO:1903095	ribonuclease III complex	0.999999999995724	-4.27599654902883e-12	2	0	0	310	23245
GO:0097059	CNTFR-CLCF1 complex	0.999999999995724	-4.27599654902883e-12	2	0	0	310	23245
GO:0042272	nuclear RNA export factor complex	0.999999999995724	-4.27599654902883e-12	2	0	0	310	23245
GO:0042721	mitochondrial inner membrane protein insertion complex	0.999999999995724	-4.27599654902883e-12	2	0	0	310	23245
GO:0043541	UDP-N-acetylglucosamine transferase complex	0.999999999995724	-4.27599654902883e-12	2	0	0	310	23245
GO:0035061	interchromatin granule	0.999999999995724	-4.27599654902883e-12	2	0	0	310	23245
GO:0034684	integrin alphav-beta5 complex	0.999999999995724	-4.27599654902883e-12	2	0	0	310	23245
GO:0036501	UFD1-NPL4 complex	0.999999999995724	-4.27599654902883e-12	2	0	0	310	23245
GO:0097635	extrinsic component of autophagosome membrane	0.999999999995724	-4.27599654902883e-12	2	0	0	310	23245
GO:0045025	mitochondrial degradosome	0.999999999995724	-4.27599654902883e-12	2	0	0	310	23245
GO:0005712	chiasma	0.999999999995724	-4.27599654902883e-12	2	0	0	310	23245
GO:0097487	multivesicular body, internal vesicle	0.999999999995724	-4.27599654902883e-12	2	0	0	310	23245
GO:0045273	respiratory chain complex II	0.999999999995724	-4.27599654902883e-12	2	0	0	310	23245
GO:0048476	Holliday junction resolvase complex	0.999999999995724	-4.27599654902883e-12	2	0	0	310	23245
GO:0008537	proteasome activator complex	0.999999999995724	-4.27599654902883e-12	2	0	0	310	23245
GO:0002945	cyclin K-CDK13 complex	0.999999999995724	-4.27599654902883e-12	2	0	0	310	23245
GO:0000229	cytoplasmic chromosome	0.999999999995724	-4.27599654902883e-12	2	0	0	310	23245
GO:0031251	PAN complex	0.999999999995724	-4.27599654902883e-12	2	0	0	310	23245
GO:0031429	box H/ACA snoRNP complex	0.999999999995724	-4.27599654902883e-12	2	0	0	310	23245
GO:0000939	condensed chromosome inner kinetochore	0.999999999995724	-4.27599654902883e-12	2	0	0	310	23245
GO:0005592	collagen type XI trimer	0.999999999995724	-4.27599654902883e-12	2	0	0	310	23245
GO:0061689	tricellular tight junction	0.999999999995724	-4.27599654902883e-12	2	0	0	310	23245
GO:0043512	inhibin A complex	0.999999999995724	-4.27599654902883e-12	2	0	0	310	23245
GO:0031372	UBC13-MMS2 complex	0.999999999995724	-4.27599654902883e-12	2	0	0	310	23245
GO:0035692	macrophage migration inhibitory factor receptor complex	0.999999999995724	-4.27599654902883e-12	2	0	0	310	23245
GO:1902937	inward rectifier potassium channel complex	0.999999999995724	-4.27599654902883e-12	2	0	0	310	23245
GO:0035355	Toll-like receptor 2-Toll-like receptor 6 protein complex	0.999999999995724	-4.27599654902883e-12	2	0	0	310	23245
GO:0005749	mitochondrial respiratory chain complex II, succinate dehydrogenase complex (ubiquinone)	0.999999999995724	-4.27599654902883e-12	2	0	0	310	23245
GO:0035101	FACT complex	0.999999999995724	-4.27599654902883e-12	2	0	0	310	23245
GO:0017109	glutamate-cysteine ligase complex	0.999999999995724	-4.27599654902883e-12	2	0	0	310	23245
GO:0071159	NF-kappaB complex	0.999999999995724	-4.27599654902883e-12	2	0	0	310	23245
GO:0005785	signal recognition particle receptor complex	0.999999999995724	-4.27599654902883e-12	2	0	0	310	23245
GO:0036457	keratohyalin granule	0.999999999995724	-4.27599654902883e-12	2	0	0	310	23245
GO:0033768	SUMO-targeted ubiquitin ligase complex	0.999999999995724	-4.27599654902883e-12	2	0	0	310	23245
GO:0097632	extrinsic component of pre-autophagosomal structure membrane	0.999999999995724	-4.27599654902883e-12	2	0	0	310	23245
GO:1990015	ensheathing process	0.999999999995724	-4.27599654902883e-12	2	0	0	310	23245
GO:0005900	oncostatin-M receptor complex	0.999999999995724	-4.27599654902883e-12	2	0	0	310	23245
GO:0031436	BRCA1-BARD1 complex	0.999999999995724	-4.27599654902883e-12	2	0	0	310	23245
GO:0043564	Ku70:Ku80 complex	0.999999999995724	-4.27599654902883e-12	2	0	0	310	23245
GO:0098831	presynaptic active zone cytoplasmic component	0.999999999995724	-4.27599654902883e-12	2	0	0	310	23245
GO:0034456	UTP-C complex	0.999999999995724	-4.27599654902883e-12	2	0	0	310	23245
GO:0014801	longitudinal sarcoplasmic reticulum	0.999999999995724	-4.27599654902883e-12	2	0	0	310	23245
GO:0097362	MCM8-MCM9 complex	0.999999999995724	-4.27599654902883e-12	2	0	0	310	23245
GO:1990667	PCSK9-AnxA2 complex	0.999999999995724	-4.27599654902883e-12	2	0	0	310	23245
GO:0071020	post-spliceosomal complex	0.999999999995724	-4.27599654902883e-12	2	0	0	310	23245
GO:0008280	cohesin core heterodimer	0.999999999995724	-4.27599654902883e-12	2	0	0	310	23245
GO:0000806	Y chromosome	0.999999999995724	-4.27599654902883e-12	2	0	0	310	23245
GO:0072536	interleukin-23 receptor complex	0.999999999995724	-4.27599654902883e-12	2	0	0	310	23245
GO:0044307	dendritic branch	0.999999999995724	-4.27599654902883e-12	2	0	0	310	23245
GO:0009330	DNA topoisomerase complex (ATP-hydrolyzing)	0.999999999995724	-4.27599654902883e-12	2	0	0	310	23245
GO:0032783	ELL-EAF complex	0.999999999995724	-4.27599654902883e-12	2	0	0	310	23245
GO:0034751	aryl hydrocarbon receptor complex	0.999999999995724	-4.27599654902883e-12	2	0	0	310	23245
GO:0032311	angiogenin-PRI complex	0.999999999995724	-4.27599654902883e-12	2	0	0	310	23245
GO:0005862	muscle thin filament tropomyosin	0.999999999995724	-4.27599654902883e-12	2	0	0	310	23245
GO:0031213	RSF complex	0.999999999995724	-4.27599654902883e-12	2	0	0	310	23245
GO:0031673	H zone	0.999999999995724	-4.27599654902883e-12	2	0	0	310	23245
GO:0032997	Fc receptor complex	0.999999999995724	-4.27599654902883e-12	2	0	0	310	23245
GO:0070743	interleukin-23 complex	0.999999999995724	-4.27599654902883e-12	2	0	0	310	23245
GO:1990617	CHOP-ATF4 complex	0.999999999995724	-4.27599654902883e-12	2	0	0	310	23245
GO:0097541	axonemal basal plate	0.999999999995724	-4.27599654902883e-12	2	0	0	310	23245
GO:0097442	CA3 pyramidal cell dendrite	0.999999999995724	-4.27599654902883e-12	2	0	0	310	23245
GO:0034683	integrin alphav-beta3 complex	0.999999999995724	-4.27599654902883e-12	2	0	0	310	23245
GO:0031515	tRNA (m1A) methyltransferase complex	0.999999999995724	-4.27599654902883e-12	2	0	0	310	23245
GO:0031095	platelet dense tubular network membrane	0.999999999995724	-4.27599654902883e-12	2	0	0	310	23245
GO:1990730	VCP-NSFL1C complex	0.999999999995724	-4.27599654902883e-12	2	0	0	310	23245
GO:0000836	Hrd1p ubiquitin ligase complex	0.999999999995724	-4.27599654902883e-12	2	0	0	310	23245
GO:1990851	Frizzled-LRP5/6 complex	0.999999999995724	-4.27599654902883e-12	2	0	0	310	23245
GO:0035841	new growing cell tip	0.999999999995724	-4.27599654902883e-12	2	0	0	310	23245
GO:0030892	mitotic cohesin complex	0.999999999995724	-4.27599654902883e-12	2	0	0	310	23245
GO:0070821	tertiary granule membrane	0.999999999995724	-4.27599654902883e-12	2	0	0	310	23245
GO:0061474	phagolysosome membrane	0.999999999995724	-4.27599654902883e-12	2	0	0	310	23245
GO:0097233	alveolar lamellar body membrane	0.999999999995724	-4.27599654902883e-12	2	0	0	310	23245
GO:0031085	BLOC-3 complex	0.999999999995724	-4.27599654902883e-12	2	0	0	310	23245
GO:0009368	endopeptidase Clp complex	0.999999999995724	-4.27599654902883e-12	2	0	0	310	23245
GO:1903768	taste receptor complex	0.999999999995724	-4.27599654902883e-12	2	0	0	310	23245
GO:0060171	stereocilium membrane	0.999999999995724	-4.27599654902883e-12	2	0	0	310	23245
GO:0097232	lamellar body membrane	0.999999999995724	-4.27599654902883e-12	2	0	0	310	23245
GO:0070722	Tle3-Aes complex	0.999999999995724	-4.27599654902883e-12	2	0	0	310	23245
GO:0005953	CAAX-protein geranylgeranyltransferase complex	0.999999999995724	-4.27599654902883e-12	2	0	0	310	23245
GO:0045281	succinate dehydrogenase complex	0.999999999995724	-4.27599654902883e-12	2	0	0	310	23245
GO:0044732	mitotic spindle pole body	0.999999999995724	-4.27599654902883e-12	2	0	0	310	23245
GO:0005846	nuclear cap binding complex	0.999999999995724	-4.27599654902883e-12	2	0	0	310	23245
GO:1990030	pericellular basket	0.999999999995724	-4.27599654902883e-12	2	0	0	310	23245
GO:1902560	GMP reductase complex	0.999999999995724	-4.27599654902883e-12	2	0	0	310	23245
GO:1990682	CSF1-CSF1R complex	0.999999999995724	-4.27599654902883e-12	2	0	0	310	23245
GO:0031510	SUMO activating enzyme complex	0.999999999995724	-4.27599654902883e-12	2	0	0	310	23245
GO:0038039	G-protein coupled receptor heterodimeric complex	0.999999999995724	-4.27599654902883e-12	2	0	0	310	23245
GO:0032301	MutSalpha complex	0.999999999995724	-4.27599654902883e-12	2	0	0	310	23245
GO:0030849	autosome	0.999999999995724	-4.27599654902883e-12	2	0	0	310	23245
GO:0071007	U2-type catalytic step 2 spliceosome	0.999999999995724	-4.27599654902883e-12	2	0	0	310	23245
GO:0097512	cardiac myofibril	0.999999999995724	-4.27599654902883e-12	2	0	0	310	23245
GO:0031205	endoplasmic reticulum Sec complex	0.999999999995724	-4.27599654902883e-12	2	0	0	310	23245
GO:0032302	MutSbeta complex	0.999999999995724	-4.27599654902883e-12	2	0	0	310	23245
GO:0071920	cleavage body	0.999999999995724	-4.27599654902883e-12	2	0	0	310	23245
GO:0016507	mitochondrial fatty acid beta-oxidation multienzyme complex	0.999999999995724	-4.27599654902883e-12	2	0	0	310	23245
GO:0036125	fatty acid beta-oxidation multienzyme complex	0.999999999995724	-4.27599654902883e-12	2	0	0	310	23245
GO:0032116	SMC loading complex	0.999999999995724	-4.27599654902883e-12	2	0	0	310	23245
GO:0014802	terminal cisterna	0.999999999995724	-4.27599654902883e-12	2	0	0	310	23245
GO:0070993	translation preinitiation complex	0.999999999995724	-4.27599654902883e-12	2	0	0	310	23245
GO:0071914	prominosome	0.999999999995724	-4.27599654902883e-12	2	0	0	310	23245
GO:0035517	PR-DUB complex	0.999999999995724	-4.27599654902883e-12	2	0	0	310	23245
GO:0042584	chromaffin granule membrane	0.999999999995724	-4.27599654902883e-12	2	0	0	310	23245
GO:0090537	CERF complex	0.999999999995724	-4.27599654902883e-12	2	0	0	310	23245
GO:0070877	microprocessor complex	0.999999999995724	-4.27599654902883e-12	2	0	0	310	23245
GO:0042709	succinate-CoA ligase complex	0.999999999995724	-4.27599654902883e-12	2	0	0	310	23245
GO:0032807	DNA ligase IV complex	0.999999999995724	-4.27599654902883e-12	2	0	0	310	23245
GO:0005757	mitochondrial permeability transition pore complex	0.999999999995724	-4.27599654902883e-12	2	0	0	310	23245
GO:0070724	BMP receptor complex	0.999999999995724	-4.27599654902883e-12	2	0	0	310	23245
GO:0036502	Derlin-1-VIMP complex	0.999999999995724	-4.27599654902883e-12	2	0	0	310	23245
GO:0030692	Noc4p-Nop14p complex	0.999999999995724	-4.27599654902883e-12	2	0	0	310	23245
GO:0032545	CURI complex	0.999999999995724	-4.27599654902883e-12	2	0	0	310	23245
GO:0009328	phenylalanine-tRNA ligase complex	0.999999999995724	-4.27599654902883e-12	2	0	0	310	23245
GO:0002944	cyclin K-CDK12 complex	0.999999999995724	-4.27599654902883e-12	2	0	0	310	23245
GO:0002133	polycystin complex	0.999999999995724	-4.27599654902883e-12	2	0	0	310	23245
GO:0048788	cytoskeleton of presynaptic active zone	0.999999999995724	-4.27599654902883e-12	2	0	0	310	23245
GO:0032798	Swi5-Sfr1 complex	0.999999999995724	-4.27599654902883e-12	2	0	0	310	23245
GO:0005668	RNA polymerase transcription factor SL1 complex	0.999999999995724	-4.27599654902883e-12	2	0	0	310	23245
GO:0000110	nucleotide-excision repair factor 1 complex	0.999999999995724	-4.27599654902883e-12	2	0	0	310	23245
GO:0000308	cytoplasmic cyclin-dependent protein kinase holoenzyme complex	0.999999999995724	-4.27599654902883e-12	2	0	0	310	23245
GO:0000788	nuclear nucleosome	0.999999999996766	-3.23391425880169e-12	36	0	0	310	23245
GO:0000795	synaptonemal complex	0.999999999996766	-3.23391425880169e-12	36	0	0	310	23245
GO:0032040	small-subunit processome	0.999999999996766	-3.23391425880169e-12	36	0	0	310	23245
GO:0043596	nuclear replication fork	0.999999999996766	-3.23391425880169e-12	36	0	0	310	23245
GO:0044391	ribosomal subunit	0.999999999997986	-2.01419458939189e-12	146	0	0	310	23245
GO:0005776	autophagosome	0.999999999998203	-1.79655383602259e-12	48	0	0	310	23245
GO:0005778	peroxisomal membrane	0.999999999998203	-1.79655383602259e-12	48	0	0	310	23245
GO:0031903	microbody membrane	0.999999999998203	-1.79655383602259e-12	48	0	0	310	23245
GO:0042611	MHC protein complex	0.999999999998757	-1.24267416702443e-12	25	0	0	310	23245
GO:0097526	spliceosomal tri-snRNP complex	0.999999999998757	-1.24267416702443e-12	25	0	0	310	23245
GO:0005575	cellular_component	1	0	23245	310	1	310	23245	13239,93688,100310872,56419,100042810,14319,11994,19226,73852,665615,78416,75906,58178,64075,17380,16001,11784,67770,12452,100662,16590,15951,381058,76261,72605,72413,320333,50757,667262,403185,14701,57316,14198,19892,667281,78933,20513,26422,234362,619597,58238,72823,434117,105351,13034,53324,545646,75409,208943,382111,241201,13490,233987,72511,73553,20939,72486,69513,71934,20494,80334,381715,24…	Defa5,Klhl1,Dynlt1a,Diaph3,Vmn2r45,Fth1,Pcdh15,Pth,D3Ertd751e,Gm7714,Rnase6,Fam184a,Sorcs1,Smoc1,Mme,Igf1r,Apba2,Caap1,Ccng2,D930016D06Rik,Kit,Ifi204,Unc93a,0610040J01Rik,Car10,Kcnmb2,D830030K20Rik,Fbxw14,Vmn1r117,4932443I19Rik,Gng12,C1d,Fhit,Rpe65,H60b,Agbl4,Slc1a6,Nbea,Zfp868,Gm6086,Fam181b,Pard3b,Vmn2r50,AW209491,Ctse,Nptx2,Gm13290,Slitrk5,Myo5c,Susd5,Cdh7,Drd3,Zfp958,2610316D01Rik,1700091H14R…
root	NA	1	0	23245	310	1	310	23245	13239,93688,100310872,56419,100042810,14319,11994,19226,73852,665615,78416,75906,58178,64075,17380,16001,11784,67770,12452,100662,16590,15951,381058,76261,72605,72413,320333,50757,667262,403185,14701,57316,14198,19892,667281,78933,20513,26422,234362,619597,58238,72823,434117,105351,13034,53324,545646,75409,208943,382111,241201,13490,233987,72511,73553,20939,72486,69513,71934,20494,80334,381715,24…	Defa5,Klhl1,Dynlt1a,Diaph3,Vmn2r45,Fth1,Pcdh15,Pth,D3Ertd751e,Gm7714,Rnase6,Fam184a,Sorcs1,Smoc1,Mme,Igf1r,Apba2,Caap1,Ccng2,D930016D06Rik,Kit,Ifi204,Unc93a,0610040J01Rik,Car10,Kcnmb2,D830030K20Rik,Fbxw14,Vmn1r117,4932443I19Rik,Gng12,C1d,Fhit,Rpe65,H60b,Agbl4,Slc1a6,Nbea,Zfp868,Gm6086,Fam181b,Pard3b,Vmn2r50,AW209491,Ctse,Nptx2,Gm13290,Slitrk5,Myo5c,Susd5,Cdh7,Drd3,Zfp958,2610316D01Rik,1700091H14R…
GO:0070461	SAGA-type complex	1.00000000000131	1.30998736296889e-12	31	0	0	310	23245
GO:0005790	smooth endoplasmic reticulum	1.00000000000131	1.30998736296889e-12	31	0	0	310	23245
GO:0031672	A band	1.00000000000131	1.30998736296889e-12	31	0	0	310	23245
GO:0031526	brush border membrane	1.0000000000014	1.40118303599523e-12	62	0	0	310	23245
GO:0031080	nuclear pore outer ring	1.00000000000141	1.41160957347814e-12	10	0	0	310	23245
GO:0042622	photoreceptor outer segment membrane	1.00000000000141	1.41160957347814e-12	10	0	0	310	23245
GO:0032797	SMN complex	1.00000000000141	1.41160957347814e-12	10	0	0	310	23245
GO:0001931	uropod	1.00000000000141	1.41160957347814e-12	10	0	0	310	23245
GO:0005885	Arp2/3 protein complex	1.00000000000141	1.41160957347814e-12	10	0	0	310	23245
GO:0046581	intercellular canaliculus	1.00000000000141	1.41160957347814e-12	10	0	0	310	23245
GO:0044224	juxtaparanode region of axon	1.00000000000141	1.41160957347814e-12	10	0	0	310	23245
GO:0005687	U4 snRNP	1.00000000000141	1.41160957347814e-12	10	0	0	310	23245
GO:0048188	Set1C/COMPASS complex	1.00000000000141	1.41160957347814e-12	10	0	0	310	23245
GO:0000153	cytoplasmic ubiquitin ligase complex	1.00000000000141	1.41160957347814e-12	10	0	0	310	23245
GO:0072546	ER membrane protein complex	1.00000000000141	1.41160957347814e-12	10	0	0	310	23245
GO:1990023	mitotic spindle midzone	1.00000000000141	1.41160957347814e-12	10	0	0	310	23245
GO:0061702	inflammasome complex	1.00000000000141	1.41160957347814e-12	10	0	0	310	23245
GO:0031414	N-terminal protein acetyltransferase complex	1.00000000000141	1.41160957347814e-12	10	0	0	310	23245
GO:0031462	Cul2-RING ubiquitin ligase complex	1.00000000000141	1.41160957347814e-12	10	0	0	310	23245
GO:0000164	protein phosphatase type 1 complex	1.00000000000141	1.41160957347814e-12	10	0	0	310	23245
GO:0017119	Golgi transport complex	1.00000000000141	1.41160957347814e-12	10	0	0	310	23245
GO:0031932	TORC2 complex	1.00000000000141	1.41160957347814e-12	10	0	0	310	23245
GO:0090533	cation-transporting ATPase complex	1.00000000000141	1.41160957347814e-12	10	0	0	310	23245
GO:0030877	beta-catenin destruction complex	1.00000000000141	1.41160957347814e-12	10	0	0	310	23245
GO:0031254	cell trailing edge	1.00000000000141	1.41160957347814e-12	10	0	0	310	23245
GO:0022626	cytosolic ribosome	1.00000000000175	1.74899495474087e-12	92	0	0	310	23245
GO:0005762	mitochondrial large ribosomal subunit	1.00000000000229	2.29095210876895e-12	30	0	0	310	23245
GO:0000315	organellar large ribosomal subunit	1.00000000000229	2.29095210876895e-12	30	0	0	310	23245
GO:0043204	perikaryon	1.00000000000413	4.12997507152637e-12	111	0	0	310	23245
GO:0055038	recycling endosome membrane	1.00000000000458	4.57867474983296e-12	29	0	0	310	23245
GO:0044298	cell body membrane	1.00000000000458	4.57867474983296e-12	29	0	0	310	23245
GO:0036452	ESCRT complex	1.00000000000613	6.12796205218487e-12	19	0	0	310	23245
GO:0097546	ciliary base	1.00000000000613	6.12796205218487e-12	19	0	0	310	23245
GO:0016581	NuRD complex	1.00000000000613	6.12796205218487e-12	19	0	0	310	23245
GO:0035068	micro-ribonucleoprotein complex	1.00000000000613	6.12796205218487e-12	19	0	0	310	23245
GO:0030673	axolemma	1.00000000000613	6.12796205218487e-12	19	0	0	310	23245
GO:0031907	microbody lumen	1.00000000000613	6.12796205218487e-12	19	0	0	310	23245
GO:0005839	proteasome core complex	1.00000000000613	6.12796205218487e-12	19	0	0	310	23245
GO:0001741	XY body	1.00000000000613	6.12796205218487e-12	19	0	0	310	23245
GO:0043034	costamere	1.00000000000613	6.12796205218487e-12	19	0	0	310	23245
GO:0043218	compact myelin	1.00000000000613	6.12796205218487e-12	19	0	0	310	23245
GO:0005782	peroxisomal matrix	1.00000000000613	6.12796205218487e-12	19	0	0	310	23245
GO:0090545	CHD-type complex	1.00000000000613	6.12796205218487e-12	19	0	0	310	23245
GO:0045259	proton-transporting ATP synthase complex	1.00000000000613	6.12796205218487e-12	19	0	0	310	23245
GO:0000777	condensed chromosome kinetochore	1.00000000000655	6.55449580834823e-12	27	0	0	310	23245
GO:0030140	trans-Golgi network transport vesicle	1.00000000000655	6.55449580834823e-12	27	0	0	310	23245
GO:0031312	extrinsic component of organelle membrane	1.00000000000655	6.55449580834823e-12	27	0	0	310	23245
GO:0043073	germ cell nucleus	1.00000000000655	6.55449580834823e-12	27	0	0	310	23245
GO:0072562	blood microparticle	1.00000000000704	7.0426490184591e-12	127	0	0	310	23245
GO:0005769	early endosome	1.00000000000779	7.79206275158828e-12	202	0	0	310	23245
GO:0005720	nuclear heterochromatin	1.0000000000079	7.89635291905508e-12	35	0	0	310	23245
GO:0034358	plasma lipoprotein particle	1.0000000000079	7.89635291905508e-12	35	0	0	310	23245
GO:1990777	lipoprotein particle	1.0000000000079	7.89635291905508e-12	35	0	0	310	23245
GO:0005637	nuclear inner membrane	1.0000000000079	7.89635291905508e-12	35	0	0	310	23245
GO:0031901	early endosome membrane	1.0000000000079	7.89635291905508e-12	35	0	0	310	23245
GO:0000786	nucleosome	1.00000000000841	8.41036682876772e-12	84	0	0	310	23245
GO:0008023	transcription elongation factor complex	1.00000000001242	1.24244527732735e-11	43	0	0	310	23245
GO:0097525	spliceosomal snRNP complex	1.00000000001253	1.25284900566053e-11	51	0	0	310	23245
GO:0001533	cornified envelope	1.00000000001253	1.25284900566053e-11	51	0	0	310	23245
GO:0005793	endoplasmic reticulum-Golgi intermediate compartment	1.00000000001253	1.25284900566053e-11	51	0	0	310	23245
GO:0000922	spindle pole	1.0000000000137	1.37048827730725e-11	89	0	0	310	23245
GO:0030018	Z disc	1.00000000001385	1.38468354650574e-11	103	0	0	310	23245
GO:0044439	peroxisomal part	1.00000000001449	1.449343944835e-11	64	0	0	310	23245
GO:0044438	microbody part	1.00000000001449	1.449343944835e-11	64	0	0	310	23245
GO:0055037	recycling endosome	1.00000000001487	1.48658525279693e-11	105	0	0	310	23245
GO:0071013	catalytic step 2 spliceosome	1.0000000000149	1.48972095429261e-11	88	0	0	310	23245
GO:0000793	condensed chromosome	1.00000000001535	1.53500470221517e-11	136	0	0	310	23245
GO:0001518	voltage-gated sodium channel complex	1.00000000001544	1.54377513082525e-11	13	0	0	310	23245
GO:0045495	pole plasm	1.00000000001544	1.54377513082525e-11	13	0	0	310	23245
GO:0016514	SWI/SNF complex	1.00000000001544	1.54377513082525e-11	13	0	0	310	23245
GO:0042101	T cell receptor complex	1.00000000001544	1.54377513082525e-11	13	0	0	310	23245
GO:0032039	integrator complex	1.00000000001544	1.54377513082525e-11	13	0	0	310	23245
GO:0042581	specific granule	1.00000000001544	1.54377513082525e-11	13	0	0	310	23245
GO:0043194	axon initial segment	1.00000000001544	1.54377513082525e-11	13	0	0	310	23245
GO:0000176	nuclear exosome (RNase complex)	1.00000000001544	1.54377513082525e-11	13	0	0	310	23245
GO:0043186	P granule	1.00000000001544	1.54377513082525e-11	13	0	0	310	23245
GO:0044292	dendrite terminus	1.00000000001544	1.54377513082525e-11	13	0	0	310	23245
GO:0002199	zona pellucida receptor complex	1.00000000001544	1.54377513082525e-11	13	0	0	310	23245
GO:0060293	germ plasm	1.00000000001544	1.54377513082525e-11	13	0	0	310	23245
GO:0033643	host cell part	1.00000000001544	1.54377513082525e-11	13	0	0	310	23245
GO:0031528	microvillus membrane	1.00000000001544	1.54377513082525e-11	13	0	0	310	23245
GO:0005736	DNA-directed RNA polymerase I complex	1.00000000001544	1.54377513082525e-11	13	0	0	310	23245
GO:0000940	condensed chromosome outer kinetochore	1.00000000001544	1.54377513082525e-11	13	0	0	310	23245
GO:0001891	phagocytic cup	1.00000000001544	1.54377513082525e-11	13	0	0	310	23245
GO:0042575	DNA polymerase complex	1.00000000001544	1.54377513082525e-11	13	0	0	310	23245
GO:0036038	TCTN-B9D complex	1.00000000001544	1.54377513082525e-11	13	0	0	310	23245
GO:0016580	Sin3 complex	1.00000000001544	1.54377513082525e-11	13	0	0	310	23245
GO:0044453	nuclear membrane part	1.00000000001544	1.54377513082525e-11	13	0	0	310	23245
GO:0008540	proteasome regulatory particle, base subcomplex	1.00000000001544	1.54377513082525e-11	13	0	0	310	23245
GO:0098827	endoplasmic reticulum subcompartment	1.00000000001544	1.54377513082525e-11	13	0	0	310	23245
GO:0032580	Golgi cisterna membrane	1.00000000001544	1.54377513082525e-11	13	0	0	310	23245
GO:0030867	rough endoplasmic reticulum membrane	1.00000000001544	1.54377513082525e-11	13	0	0	310	23245
GO:0005641	nuclear envelope lumen	1.00000000001544	1.54377513082525e-11	13	0	0	310	23245
GO:0038201	TOR complex	1.00000000001544	1.54377513082525e-11	13	0	0	310	23245
GO:0036379	myofilament	1.00000000001561	1.56076888028592e-11	26	0	0	310	23245
GO:0005689	U12-type spliceosomal complex	1.00000000001561	1.56076888028592e-11	26	0	0	310	23245
GO:0042571	immunoglobulin complex, circulating	1.00000000001561	1.56076888028592e-11	26	0	0	310	23245
GO:0000314	organellar small ribosomal subunit	1.00000000001561	1.56076888028592e-11	26	0	0	310	23245
GO:0005763	mitochondrial small ribosomal subunit	1.00000000001561	1.56076888028592e-11	26	0	0	310	23245
GO:0030686	90S preribosome	1.00000000001561	1.56076888028592e-11	26	0	0	310	23245
GO:0035869	ciliary transition zone	1.00000000001561	1.56076888028592e-11	26	0	0	310	23245
GO:0030894	replisome	1.00000000001561	1.56076888028592e-11	26	0	0	310	23245
GO:0051233	spindle midzone	1.00000000001561	1.56076888028592e-11	26	0	0	310	23245
GO:0000792	heterochromatin	1.00000000001759	1.7586184914531e-11	82	0	0	310	23245
GO:0005840	ribosome	1.0000000000191	1.90998508148339e-11	211	0	0	310	23245
GO:0031227	intrinsic component of endoplasmic reticulum membrane	1.00000000001939	1.9389326048976e-11	101	0	0	310	23245
GO:0044445	cytosolic part	1.00000000001952	1.95234492290687e-11	198	0	0	310	23245
GO:0044449	contractile fiber part	1.00000000002066	2.06622632037113e-11	174	0	0	310	23245
GO:0044440	endosomal part	1.00000000002066	2.06622632037113e-11	174	0	0	310	23245
GO:0030880	RNA polymerase complex	1.00000000002067	2.06718612657439e-11	119	0	0	310	23245
GO:0005663	DNA replication factor C complex	1.00000000002109	2.10868465090422e-11	5	0	0	310	23245
GO:0000120	RNA polymerase I transcription factor complex	1.00000000002109	2.10868465090422e-11	5	0	0	310	23245
GO:0034715	pICln-Sm protein complex	1.00000000002109	2.10868465090422e-11	5	0	0	310	23245
GO:0044194	cytolytic granule	1.00000000002109	2.10868465090422e-11	5	0	0	310	23245
GO:0042105	alpha-beta T cell receptor complex	1.00000000002109	2.10868465090422e-11	5	0	0	310	23245
GO:0005672	transcription factor TFIIA complex	1.00000000002109	2.10868465090422e-11	5	0	0	310	23245
GO:1990111	spermatoproteasome complex	1.00000000002109	2.10868465090422e-11	5	0	0	310	23245
GO:0045098	type III intermediate filament	1.00000000002109	2.10868465090422e-11	5	0	0	310	23245
GO:0097422	tubular endosome	1.00000000002109	2.10868465090422e-11	5	0	0	310	23245
GO:0033093	Weibel-Palade body	1.00000000002109	2.10868465090422e-11	5	0	0	310	23245
GO:0005784	Sec61 translocon complex	1.00000000002109	2.10868465090422e-11	5	0	0	310	23245
GO:0001740	Barr body	1.00000000002109	2.10868465090422e-11	5	0	0	310	23245
GO:0044326	dendritic spine neck	1.00000000002109	2.10868465090422e-11	5	0	0	310	23245
GO:0042824	MHC class I peptide loading complex	1.00000000002109	2.10868465090422e-11	5	0	0	310	23245
GO:0031415	NatA complex	1.00000000002109	2.10868465090422e-11	5	0	0	310	23245
GO:0032009	early phagosome	1.00000000002109	2.10868465090422e-11	5	0	0	310	23245
GO:0001651	dense fibrillar component	1.00000000002109	2.10868465090422e-11	5	0	0	310	23245
GO:0031298	replication fork protection complex	1.00000000002109	2.10868465090422e-11	5	0	0	310	23245
GO:0032133	chromosome passenger complex	1.00000000002109	2.10868465090422e-11	5	0	0	310	23245
GO:0005827	polar microtubule	1.00000000002109	2.10868465090422e-11	5	0	0	310	23245
GO:0030870	Mre11 complex	1.00000000002109	2.10868465090422e-11	5	0	0	310	23245
GO:0042765	GPI-anchor transamidase complex	1.00000000002109	2.10868465090422e-11	5	0	0	310	23245
GO:0005683	U7 snRNP	1.00000000002109	2.10868465090422e-11	5	0	0	310	23245
GO:0045293	mRNA editing complex	1.00000000002109	2.10868465090422e-11	5	0	0	310	23245
GO:0030289	protein phosphatase 4 complex	1.00000000002109	2.10868465090422e-11	5	0	0	310	23245
GO:0008024	positive transcription elongation factor complex b	1.00000000002109	2.10868465090422e-11	5	0	0	310	23245
GO:0071256	translocon complex	1.00000000002109	2.10868465090422e-11	5	0	0	310	23245
GO:0005828	kinetochore microtubule	1.00000000002109	2.10868465090422e-11	5	0	0	310	23245
GO:0002081	outer acrosomal membrane	1.00000000002109	2.10868465090422e-11	5	0	0	310	23245
GO:0070044	synaptobrevin 2-SNAP-25-syntaxin-1a complex	1.00000000002109	2.10868465090422e-11	5	0	0	310	23245
GO:0030896	checkpoint clamp complex	1.00000000002109	2.10868465090422e-11	5	0	0	310	23245
GO:0031094	platelet dense tubular network	1.00000000002109	2.10868465090422e-11	5	0	0	310	23245
GO:0097025	MPP7-DLG1-LIN7 complex	1.00000000002109	2.10868465090422e-11	5	0	0	310	23245
GO:0071547	piP-body	1.00000000002109	2.10868465090422e-11	5	0	0	310	23245
GO:0070695	FHF complex	1.00000000002109	2.10868465090422e-11	5	0	0	310	23245
GO:0045261	proton-transporting ATP synthase complex, catalytic core F(1)	1.00000000002109	2.10868465090422e-11	5	0	0	310	23245
GO:0071797	LUBAC complex	1.00000000002109	2.10868465090422e-11	5	0	0	310	23245
GO:0030485	smooth muscle contractile fiber	1.00000000002109	2.10868465090422e-11	5	0	0	310	23245
GO:0030688	preribosome, small subunit precursor	1.00000000002109	2.10868465090422e-11	5	0	0	310	23245
GO:0005638	lamin filament	1.00000000002109	2.10868465090422e-11	5	0	0	310	23245
GO:0000220	vacuolar proton-transporting V-type ATPase, V0 domain	1.00000000002109	2.10868465090422e-11	5	0	0	310	23245
GO:0002141	stereocilia ankle link	1.00000000002109	2.10868465090422e-11	5	0	0	310	23245
GO:0000275	mitochondrial proton-transporting ATP synthase complex, catalytic core F(1)	1.00000000002109	2.10868465090422e-11	5	0	0	310	23245
GO:0031315	extrinsic component of mitochondrial outer membrane	1.00000000002109	2.10868465090422e-11	5	0	0	310	23245
GO:0098536	deuterosome	1.00000000002109	2.10868465090422e-11	5	0	0	310	23245
GO:0000923	equatorial microtubule organizing center	1.00000000002109	2.10868465090422e-11	5	0	0	310	23245
GO:0005964	phosphorylase kinase complex	1.00000000002109	2.10868465090422e-11	5	0	0	310	23245
GO:0061700	GATOR2 complex	1.00000000002109	2.10868465090422e-11	5	0	0	310	23245
GO:0008091	spectrin	1.00000000002109	2.10868465090422e-11	5	0	0	310	23245
GO:0031838	haptoglobin-hemoglobin complex	1.00000000002109	2.10868465090422e-11	5	0	0	310	23245
GO:0016461	unconventional myosin complex	1.00000000002109	2.10868465090422e-11	5	0	0	310	23245
GO:0097433	dense body	1.00000000002109	2.10868465090422e-11	5	0	0	310	23245
GO:0071817	MMXD complex	1.00000000002109	2.10868465090422e-11	5	0	0	310	23245
GO:0033503	HULC complex	1.00000000002109	2.10868465090422e-11	5	0	0	310	23245
GO:0008541	proteasome regulatory particle, lid subcomplex	1.00000000002109	2.10868465090422e-11	5	0	0	310	23245
GO:0033010	paranodal junction	1.00000000002109	2.10868465090422e-11	5	0	0	310	23245
GO:0005927	muscle tendon junction	1.00000000002109	2.10868465090422e-11	5	0	0	310	23245
GO:0031467	Cul7-RING ubiquitin ligase complex	1.00000000002109	2.10868465090422e-11	5	0	0	310	23245
GO:0005579	membrane attack complex	1.00000000002109	2.10868465090422e-11	5	0	0	310	23245
GO:1990726	Lsm1-7-Pat1 complex	1.00000000002109	2.10868465090422e-11	5	0	0	310	23245
GO:1990246	uniplex complex	1.00000000002109	2.10868465090422e-11	5	0	0	310	23245
GO:0044294	dendritic growth cone	1.00000000002109	2.10868465090422e-11	5	0	0	310	23245
GO:0033063	Rad51B-Rad51C-Rad51D-XRCC2 complex	1.00000000002109	2.10868465090422e-11	5	0	0	310	23245
GO:0001520	outer dense fiber	1.00000000002117	2.11661645222147e-11	7	0	0	310	23245
GO:0031232	extrinsic component of external side of plasma membrane	1.00000000002117	2.11661645222147e-11	7	0	0	310	23245
GO:0030314	junctional membrane complex	1.00000000002117	2.11661645222147e-11	7	0	0	310	23245
GO:0030915	Smc5-Smc6 complex	1.00000000002117	2.11661645222147e-11	7	0	0	310	23245
GO:0000801	central element	1.00000000002117	2.11661645222147e-11	7	0	0	310	23245
GO:0033116	endoplasmic reticulum-Golgi intermediate compartment membrane	1.00000000002117	2.11661645222147e-11	7	0	0	310	23245
GO:0030008	TRAPP complex	1.00000000002117	2.11661645222147e-11	7	0	0	310	23245
GO:0070531	BRCA1-A complex	1.00000000002117	2.11661645222147e-11	7	0	0	310	23245
GO:0034993	LINC complex	1.00000000002117	2.11661645222147e-11	7	0	0	310	23245
GO:0019815	B cell receptor complex	1.00000000002117	2.11661645222147e-11	7	0	0	310	23245
GO:0030891	VCB complex	1.00000000002117	2.11661645222147e-11	7	0	0	310	23245
GO:0036056	filtration diaphragm	1.00000000002117	2.11661645222147e-11	7	0	0	310	23245
GO:0005786	signal recognition particle, endoplasmic reticulum targeting	1.00000000002117	2.11661645222147e-11	7	0	0	310	23245
GO:0048500	signal recognition particle	1.00000000002117	2.11661645222147e-11	7	0	0	310	23245
GO:0031464	Cul4A-RING E3 ubiquitin ligase complex	1.00000000002117	2.11661645222147e-11	7	0	0	310	23245
GO:0001674	female germ cell nucleus	1.00000000002117	2.11661645222147e-11	7	0	0	310	23245
GO:0032584	growth cone membrane	1.00000000002117	2.11661645222147e-11	7	0	0	310	23245
GO:0097470	ribbon synapse	1.00000000002117	2.11661645222147e-11	7	0	0	310	23245
GO:0031931	TORC1 complex	1.00000000002117	2.11661645222147e-11	7	0	0	310	23245
GO:0000815	ESCRT III complex	1.00000000002117	2.11661645222147e-11	7	0	0	310	23245
GO:0000243	commitment complex	1.00000000002117	2.11661645222147e-11	7	0	0	310	23245
GO:0030687	preribosome, large subunit precursor	1.00000000002117	2.11661645222147e-11	7	0	0	310	23245
GO:0097542	ciliary tip	1.00000000002117	2.11661645222147e-11	7	0	0	310	23245
GO:0097197	tetraspanin-enriched microdomain	1.00000000002117	2.11661645222147e-11	7	0	0	310	23245
GO:0005775	vacuolar lumen	1.00000000002117	2.11661645222147e-11	7	0	0	310	23245
GO:0071014	post-mRNA release spliceosomal complex	1.00000000002117	2.11661645222147e-11	7	0	0	310	23245
GO:0016011	dystroglycan complex	1.00000000002117	2.11661645222147e-11	7	0	0	310	23245
GO:0034366	spherical high-density lipoprotein particle	1.00000000002117	2.11661645222147e-11	7	0	0	310	23245
GO:0045180	basal cortex	1.00000000002117	2.11661645222147e-11	7	0	0	310	23245
GO:0016593	Cdc73/Paf1 complex	1.00000000002117	2.11661645222147e-11	7	0	0	310	23245
GO:0090543	Flemming body	1.00000000002117	2.11661645222147e-11	7	0	0	310	23245
GO:0000439	core TFIIH complex	1.00000000002117	2.11661645222147e-11	7	0	0	310	23245
GO:0033263	CORVET complex	1.00000000002117	2.11661645222147e-11	7	0	0	310	23245
GO:0005952	cAMP-dependent protein kinase complex	1.00000000002117	2.11661645222147e-11	7	0	0	310	23245
GO:0034992	microtubule organizing center attachment site	1.00000000002117	2.11661645222147e-11	7	0	0	310	23245
GO:0044233	ER-mitochondrion membrane contact site	1.00000000002117	2.11661645222147e-11	7	0	0	310	23245
GO:0036057	slit diaphragm	1.00000000002117	2.11661645222147e-11	7	0	0	310	23245
GO:0030893	meiotic cohesin complex	1.00000000002117	2.11661645222147e-11	7	0	0	310	23245
GO:0042382	paraspeckles	1.00000000002117	2.11661645222147e-11	7	0	0	310	23245
GO:0000782	telomere cap complex	1.00000000002117	2.11661645222147e-11	7	0	0	310	23245
GO:0005577	fibrinogen complex	1.00000000002117	2.11661645222147e-11	7	0	0	310	23245
GO:0000783	nuclear telomere cap complex	1.00000000002117	2.11661645222147e-11	7	0	0	310	23245
GO:0043219	lateral loop	1.00000000002117	2.11661645222147e-11	7	0	0	310	23245
GO:1990124	messenger ribonucleoprotein complex	1.00000000002117	2.11661645222147e-11	7	0	0	310	23245
GO:0070688	MLL5-L complex	1.00000000002117	2.11661645222147e-11	7	0	0	310	23245
GO:0044300	cerebellar mossy fiber	1.00000000002117	2.11661645222147e-11	7	0	0	310	23245
GO:0033061	DNA recombinase mediator complex	1.00000000002117	2.11661645222147e-11	7	0	0	310	23245
GO:0098576	lumenal side of membrane	1.00000000002117	2.11661645222147e-11	7	0	0	310	23245
GO:0033256	I-kappaB/NF-kappaB complex	1.00000000002117	2.11661645222147e-11	7	0	0	310	23245
GO:0017101	aminoacyl-tRNA synthetase multienzyme complex	1.00000000002117	2.11661645222147e-11	7	0	0	310	23245
GO:0008250	oligosaccharyltransferase complex	1.00000000002117	2.11661645222147e-11	7	0	0	310	23245
GO:0031514	motile cilium	1.00000000002165	2.16524422210757e-11	112	0	0	310	23245
GO:1902911	protein kinase complex	1.00000000002212	2.21155540543492e-11	86	0	0	310	23245
GO:0000794	condensed nuclear chromosome	1.00000000002212	2.21155540543492e-11	86	0	0	310	23245
GO:0030176	integral component of endoplasmic reticulum membrane	1.00000000002239	2.23903027207752e-11	96	0	0	310	23245
GO:0043020	NADPH oxidase complex	1.00000000002242	2.24191143901704e-11	9	0	0	310	23245
GO:0000124	SAGA complex	1.00000000002242	2.24191143901704e-11	9	0	0	310	23245
GO:0031371	ubiquitin conjugating enzyme complex	1.00000000002242	2.24191143901704e-11	9	0	0	310	23245
GO:0002116	semaphorin receptor complex	1.00000000002242	2.24191143901704e-11	9	0	0	310	23245
GO:0035859	Seh1-associated complex	1.00000000002242	2.24191143901704e-11	9	0	0	310	23245
GO:0000276	mitochondrial proton-transporting ATP synthase complex, coupling factor F(o)	1.00000000002242	2.24191143901704e-11	9	0	0	310	23245
GO:0005883	neurofilament	1.00000000002242	2.24191143901704e-11	9	0	0	310	23245
GO:0020003	symbiont-containing vacuole	1.00000000002242	2.24191143901704e-11	9	0	0	310	23245
GO:0032593	insulin-responsive compartment	1.00000000002242	2.24191143901704e-11	9	0	0	310	23245
GO:0000778	condensed nuclear chromosome kinetochore	1.00000000002242	2.24191143901704e-11	9	0	0	310	23245
GO:0005751	mitochondrial respiratory chain complex IV	1.00000000002242	2.24191143901704e-11	9	0	0	310	23245
GO:0031010	ISWI-type complex	1.00000000002242	2.24191143901704e-11	9	0	0	310	23245
GO:0044327	dendritic spine head	1.00000000002242	2.24191143901704e-11	9	0	0	310	23245
GO:0045240	dihydrolipoyl dehydrogenase complex	1.00000000002242	2.24191143901704e-11	9	0	0	310	23245
GO:0097208	alveolar lamellar body	1.00000000002242	2.24191143901704e-11	9	0	0	310	23245
GO:0005859	muscle myosin complex	1.00000000002242	2.24191143901704e-11	9	0	0	310	23245
GO:0019908	nuclear cyclin-dependent protein kinase holoenzyme complex	1.00000000002242	2.24191143901704e-11	9	0	0	310	23245
GO:0097431	mitotic spindle pole	1.00000000002242	2.24191143901704e-11	9	0	0	310	23245
GO:0000813	ESCRT I complex	1.00000000002242	2.24191143901704e-11	9	0	0	310	23245
GO:0051286	cell tip	1.00000000002242	2.24191143901704e-11	9	0	0	310	23245
GO:0008385	IkappaB kinase complex	1.00000000002242	2.24191143901704e-11	9	0	0	310	23245
GO:0005742	mitochondrial outer membrane translocase complex	1.00000000002242	2.24191143901704e-11	9	0	0	310	23245
GO:0036156	inner dynein arm	1.00000000002242	2.24191143901704e-11	9	0	0	310	23245
GO:0000137	Golgi cis cisterna	1.00000000002242	2.24191143901704e-11	9	0	0	310	23245
GO:0071203	WASH complex	1.00000000002242	2.24191143901704e-11	9	0	0	310	23245
GO:0005833	hemoglobin complex	1.00000000002242	2.24191143901704e-11	9	0	0	310	23245
GO:0033179	proton-transporting V-type ATPase, V0 domain	1.00000000002242	2.24191143901704e-11	9	0	0	310	23245
GO:0042613	MHC class II protein complex	1.00000000002242	2.24191143901704e-11	9	0	0	310	23245
GO:0005697	telomerase holoenzyme complex	1.00000000002242	2.24191143901704e-11	9	0	0	310	23245
GO:0005832	chaperonin-containing T-complex	1.00000000002242	2.24191143901704e-11	9	0	0	310	23245
GO:0036128	CatSper complex	1.00000000002242	2.24191143901704e-11	9	0	0	310	23245
GO:0071439	clathrin complex	1.00000000002242	2.24191143901704e-11	9	0	0	310	23245
GO:0044798	nuclear transcription factor complex	1.00000000002288	2.28805747886978e-11	123	0	0	310	23245
GO:0031300	intrinsic component of organelle membrane	1.000000000024	2.39975648317358e-11	232	0	0	310	23245
GO:0044304	main axon	1.00000000002406	2.40571333869369e-11	73	0	0	310	23245
GO:0000784	nuclear chromosome, telomeric region	1.00000000002406	2.40571333869369e-11	73	0	0	310	23245
GO:0000145	exocyst	1.0000000000248	2.48043760540928e-11	18	0	0	310	23245
GO:0005666	DNA-directed RNA polymerase III complex	1.0000000000248	2.48043760540928e-11	18	0	0	310	23245
GO:0034385	triglyceride-rich lipoprotein particle	1.0000000000248	2.48043760540928e-11	18	0	0	310	23245
GO:0031233	intrinsic component of external side of plasma membrane	1.0000000000248	2.48043760540928e-11	18	0	0	310	23245
GO:1990752	microtubule end	1.0000000000248	2.48043760540928e-11	18	0	0	310	23245
GO:0002102	podosome	1.0000000000248	2.48043760540928e-11	18	0	0	310	23245
GO:0034361	very-low-density lipoprotein particle	1.0000000000248	2.48043760540928e-11	18	0	0	310	23245
GO:0000779	condensed chromosome, centromeric region	1.0000000000252	2.52040149790768e-11	39	0	0	310	23245
GO:0001917	photoreceptor inner segment	1.0000000000252	2.52040149790768e-11	39	0	0	310	23245
GO:0030173	integral component of Golgi membrane	1.0000000000252	2.52040149790768e-11	39	0	0	310	23245
GO:0000152	nuclear ubiquitin ligase complex	1.0000000000252	2.52040149790768e-11	39	0	0	310	23245
GO:0030133	transport vesicle	1.0000000000259	2.5897939889952e-11	100	0	0	310	23245
GO:0005747	mitochondrial respiratory chain complex I	1.00000000002654	2.6544486856317e-11	38	0	0	310	23245
GO:0030964	NADH dehydrogenase complex	1.00000000002654	2.6544486856317e-11	38	0	0	310	23245
GO:0045271	respiratory chain complex I	1.00000000002654	2.6544486856317e-11	38	0	0	310	23245
GO:0005684	U2-type spliceosomal complex	1.00000000002654	2.6544486856317e-11	38	0	0	310	23245
GO:0000791	euchromatin	1.00000000002654	2.6544486856317e-11	38	0	0	310	23245
GO:0022627	cytosolic small ribosomal subunit	1.00000000002654	2.6544486856317e-11	38	0	0	310	23245
GO:0005801	cis-Golgi network	1.00000000002654	2.6544486856317e-11	38	0	0	310	23245
GO:0048770	pigment granule	1.00000000002814	2.81376990969834e-11	28	0	0	310	23245
GO:0035861	site of double-strand break	1.00000000002814	2.81376990969834e-11	28	0	0	310	23245
GO:0005719	nuclear euchromatin	1.00000000002814	2.81376990969834e-11	28	0	0	310	23245
GO:0071339	MLL1 complex	1.00000000002814	2.81376990969834e-11	28	0	0	310	23245
GO:0031941	filamentous actin	1.00000000002814	2.81376990969834e-11	28	0	0	310	23245
GO:0042470	melanosome	1.00000000002814	2.81376990969834e-11	28	0	0	310	23245
GO:0000307	cyclin-dependent protein kinase holoenzyme complex	1.00000000002814	2.81376990969834e-11	28	0	0	310	23245
GO:0044665	MLL1/2 complex	1.00000000002814	2.81376990969834e-11	28	0	0	310	23245
GO:0032809	neuronal cell body membrane	1.00000000002814	2.81376990969834e-11	28	0	0	310	23245
GO:0008180	COP9 signalosome	1.00000000002943	2.94274169261091e-11	32	0	0	310	23245
GO:0030990	intraciliary transport particle	1.00000000002943	2.94274169261091e-11	32	0	0	310	23245
GO:0019814	immunoglobulin complex	1.00000000002943	2.94274169261091e-11	32	0	0	310	23245
GO:0015030	Cajal body	1.00000000002943	2.94274169261091e-11	32	0	0	310	23245
GO:0005891	voltage-gated calcium channel complex	1.00000000002943	2.94274169261091e-11	32	0	0	310	23245
GO:0015935	small ribosomal subunit	1.00000000002989	2.98914070076177e-11	68	0	0	310	23245
GO:0005652	nuclear lamina	1.00000000003071	3.07063020785967e-11	12	0	0	310	23245
GO:0031235	intrinsic component of the cytoplasmic side of the plasma membrane	1.00000000003071	3.07063020785967e-11	12	0	0	310	23245
GO:0031616	spindle pole centrosome	1.00000000003071	3.07063020785967e-11	12	0	0	310	23245
GO:0031512	motile primary cilium	1.00000000003071	3.07063020785967e-11	12	0	0	310	23245
GO:0031597	cytosolic proteasome complex	1.00000000003071	3.07063020785967e-11	12	0	0	310	23245
GO:0045263	proton-transporting ATP synthase complex, coupling factor F(o)	1.00000000003071	3.07063020785967e-11	12	0	0	310	23245
GO:0005675	holo TFIIH complex	1.00000000003071	3.07063020785967e-11	12	0	0	310	23245
GO:0032433	filopodium tip	1.00000000003071	3.07063020785967e-11	12	0	0	310	23245
GO:0071564	npBAF complex	1.00000000003071	3.07063020785967e-11	12	0	0	310	23245
GO:0034663	endoplasmic reticulum chaperone complex	1.00000000003071	3.07063020785967e-11	12	0	0	310	23245
GO:0031229	intrinsic component of nuclear inner membrane	1.00000000003071	3.07063020785967e-11	12	0	0	310	23245
GO:0045239	tricarboxylic acid cycle enzyme complex	1.00000000003071	3.07063020785967e-11	12	0	0	310	23245
GO:0031588	nucleotide-activated protein kinase complex	1.00000000003071	3.07063020785967e-11	12	0	0	310	23245
GO:0008278	cohesin complex	1.00000000003071	3.07063020785967e-11	12	0	0	310	23245
GO:0005639	integral component of nuclear inner membrane	1.00000000003071	3.07063020785967e-11	12	0	0	310	23245
GO:0042589	zymogen granule membrane	1.00000000003071	3.07063020785967e-11	12	0	0	310	23245
GO:0017146	NMDA selective glutamate receptor complex	1.00000000003071	3.07063020785967e-11	12	0	0	310	23245
GO:0034362	low-density lipoprotein particle	1.00000000003071	3.07063020785967e-11	12	0	0	310	23245
GO:0031143	pseudopodium	1.00000000003071	3.07063020785967e-11	12	0	0	310	23245
GO:0070938	contractile ring	1.00000000003071	3.07063020785967e-11	12	0	0	310	23245
GO:0042627	chylomicron	1.00000000003071	3.07063020785967e-11	12	0	0	310	23245
GO:0070382	exocytic vesicle	1.00000000003071	3.07063020785967e-11	12	0	0	310	23245
GO:0034045	pre-autophagosomal structure membrane	1.00000000003071	3.07063020785967e-11	12	0	0	310	23245
GO:0098533	ATPase dependent transmembrane transport complex	1.00000000003071	3.07063020785967e-11	12	0	0	310	23245
GO:0010008	endosome membrane	1.00000000003172	3.17237402580559e-11	157	0	0	310	23245
GO:0005682	U5 snRNP	1.00000000003397	3.39692030102063e-11	16	0	0	310	23245
GO:0005753	mitochondrial proton-transporting ATP synthase complex	1.00000000003397	3.39692030102063e-11	16	0	0	310	23245
GO:0097386	glial cell projection	1.00000000003397	3.39692030102063e-11	16	0	0	310	23245
GO:0031430	M band	1.00000000003397	3.39692030102063e-11	16	0	0	310	23245
GO:0000930	gamma-tubulin complex	1.00000000003397	3.39692030102063e-11	16	0	0	310	23245
GO:0033268	node of Ranvier	1.00000000003397	3.39692030102063e-11	16	0	0	310	23245
GO:0005849	mRNA cleavage factor complex	1.00000000003397	3.39692030102063e-11	16	0	0	310	23245
GO:0010369	chromocenter	1.00000000003397	3.39692030102063e-11	16	0	0	310	23245
GO:1902562	H4 histone acetyltransferase complex	1.00000000003397	3.39692030102063e-11	16	0	0	310	23245
GO:0097225	sperm midpiece	1.00000000003397	3.39692030102063e-11	16	0	0	310	23245
GO:0000159	protein phosphatase type 2A complex	1.00000000003397	3.39692030102063e-11	16	0	0	310	23245
GO:0071012	catalytic step 1 spliceosome	1.00000000003397	3.39692030102063e-11	16	0	0	310	23245
GO:0035267	NuA4 histone acetyltransferase complex	1.00000000003397	3.39692030102063e-11	16	0	0	310	23245
GO:0043189	H4/H2A histone acetyltransferase complex	1.00000000003397	3.39692030102063e-11	16	0	0	310	23245
GO:0000421	autophagosome membrane	1.00000000003397	3.39692030102063e-11	16	0	0	310	23245
GO:0034706	sodium channel complex	1.00000000003397	3.39692030102063e-11	16	0	0	310	23245
GO:0000242	pericentriolar material	1.00000000003397	3.39692030102063e-11	16	0	0	310	23245
GO:0070603	SWI/SNF superfamily-type complex	1.00000000003537	3.53684784541657e-11	70	0	0	310	23245
GO:0030016	myofibril	1.00000000003773	3.77318266922446e-11	184	0	0	310	23245
GO:0031301	integral component of organelle membrane	1.00000000004915	4.9151176756192e-11	222	0	0	310	23245
