# Supplementary material for: Brucella abortus modulates macrophage polarization and inflammatory response by targeting glutaminases through the NF-κB signaling pathway
Source: Front Immunol. 2023 May 31;14:1180837. doi: 10.3389/fimmu.2023.1180837 (PMC10266586; doi:10.3389/fimmu.2023.1180837)
Supplement: Supplementary file 1 [file DataSheet_1.zip › Raw Date-1/Figure4/Figure4/figure4D molecular_function.xls]

TermID	Term	Enrichment	logP	Genes in Term	Target Genes in Term	Fraction of Targets in Term	Total Target Genes	Total Genes	Entrez Gene IDs	Gene Symbols
GO:0046703	natural killer cell lectin-like receptor binding	0.00122324410667578	-6.70624884556608	17	3	0.0102739726027397	292	22893	667281,19370,670558	H60b,Raet1c,H60c
GO:0016782	transferase activity, transferring sulfur-containing groups	0.00256412595860504	-5.96613761530935	74	5	0.0171232876712329	292	22893	192136,338362,319901,20888,76969	Sugct,Ust,Dsel,Sult1c1,Chst1
GO:0008508	bile acid:sodium symporter activity	0.00326384242247324	-5.72485012047421	7	2	0.00684931506849315	292	22893	20494,231290	Slc10a2,Slc10a4
GO:0004716	receptor signaling protein tyrosine kinase activity	0.00326384242247324	-5.72485012047421	7	2	0.00684931506849315	292	22893	13869,16590	Erbb4,Kit
GO:0015296	anion:cation symporter activity	0.00349940879585831	-5.65516124022365	49	4	0.0136986301369863	292	22893	20513,20494,218756,231290	Slc1a6,Slc10a2,Slc4a7,Slc10a4
GO:0005343	organic acid:sodium symporter activity	0.00478941754525657	-5.34134647302048	27	3	0.0102739726027397	292	22893	20513,20494,231290	Slc1a6,Slc10a2,Slc10a4
GO:0008146	sulfotransferase activity	0.00680781897463995	-4.9896834781586	59	4	0.0136986301369863	292	22893	338362,319901,20888,76969	Ust,Dsel,Sult1c1,Chst1
GO:0030586	[methionine synthase] reductase activity	0.0127549906084305	-4.36183266369358	1	1	0.00342465753424658	292	22893	210009	Mtrr
GO:0045130	keratan sulfotransferase activity	0.0127549906084305	-4.36183266369358	1	1	0.00342465753424658	292	22893	76969	Chst1
GO:0052885	all-trans-retinyl-ester hydrolase, 11-cis retinol forming activity	0.0127549906084305	-4.36183266369358	1	1	0.00342465753424658	292	22893	19892	Rpe65
GO:0004574	oligo-1,6-glucosidase activity	0.0127549906084305	-4.36183266369358	1	1	0.00342465753424658	292	22893	69983	Sis
GO:0019779	Atg8 activating enzyme activity	0.0127549906084305	-4.36183266369358	1	1	0.00342465753424658	292	22893	74244	Atg7
GO:0047369	succinate-hydroxymethylglutarate CoA-transferase activity	0.0127549906084305	-4.36183266369358	1	1	0.00342465753424658	292	22893	192136	Sugct
GO:0004744	retinal isomerase activity	0.0127549906084305	-4.36183266369358	1	1	0.00342465753424658	292	22893	19892	Rpe65
GO:0004751	ribose-5-phosphate isomerase activity	0.0127549906084305	-4.36183266369358	1	1	0.00342465753424658	292	22893	19895	Rpia
GO:0033204	ribonuclease P RNA binding	0.0127549906084305	-4.36183266369358	1	1	0.00342465753424658	292	22893	66161	Pop4
GO:0004564	beta-fructofuranosidase activity	0.0127549906084305	-4.36183266369358	1	1	0.00342465753424658	292	22893	69983	Sis
GO:0052884	all-trans-retinyl-palmitate hydrolase, 11-cis retinol forming activity	0.0127549906084305	-4.36183266369358	1	1	0.00342465753424658	292	22893	19892	Rpe65
GO:0005010	insulin-like growth factor-activated receptor activity	0.0127549906084305	-4.36183266369358	1	1	0.00342465753424658	292	22893	16001	Igf1r
GO:0000824	inositol tetrakisphosphate 3-kinase activity	0.0127549906084305	-4.36183266369358	1	1	0.00342465753424658	292	22893	69718	Ipmk
GO:0047138	aquacobalamin reductase activity	0.0127549906084305	-4.36183266369358	1	1	0.00342465753424658	292	22893	210009	Mtrr
GO:0016362	activin receptor activity, type II	0.0127549906084305	-4.36183266369358	1	1	0.00342465753424658	292	22893	11480	Acvr2a
GO:0019778	Atg12 activating enzyme activity	0.0127549906084305	-4.36183266369358	1	1	0.00342465753424658	292	22893	74244	Atg7
GO:0000823	inositol-1,4,5-trisphosphate 6-kinase activity	0.0127549906084305	-4.36183266369358	1	1	0.00342465753424658	292	22893	69718	Ipmk
GO:0031857	type 1 parathyroid hormone receptor binding	0.0127549906084305	-4.36183266369358	1	1	0.00342465753424658	292	22893	19226	Pth
GO:0031856	parathyroid hormone receptor binding	0.0127549906084305	-4.36183266369358	1	1	0.00342465753424658	292	22893	19226	Pth
GO:0050444	aquacobalamin reductase (NADPH) activity	0.0127549906084305	-4.36183266369358	1	1	0.00342465753424658	292	22893	210009	Mtrr
GO:0005020	stem cell factor receptor activity	0.0127549906084305	-4.36183266369358	1	1	0.00342465753424658	292	22893	16590	Kit
GO:0016722	oxidoreductase activity, oxidizing metal ions	0.0133346532928897	-4.31738912146946	14	2	0.00684931506849315	292	22893	14319,210009	Fth1,Mtrr
GO:0003714	transcription corepressor activity	0.0174480001115709	-4.04853024368833	161	6	0.0205479452054795	292	22893	11569,56856,79221,18736,81004,57316	Aebp2,Insm2,Hdac9,Pou1f1,Tbl1xr1,C1d
GO:0001517	N-acetylglucosamine 6-O-sulfotransferase activity	0.0196464187256789	-3.9298602104231	45	3	0.0102739726027397	292	22893	338362,20888,76969	Ust,Sult1c1,Chst1
GO:0018725	trans-3,4-dihydrodiolphenanthrene sulfotransferase activity	0.0196464187256789	-3.9298602104231	45	3	0.0102739726027397	292	22893	338362,20888,76969	Ust,Sult1c1,Chst1
GO:0018724	4-phenanthrol sulfotransferase activity	0.0196464187256789	-3.9298602104231	45	3	0.0102739726027397	292	22893	338362,20888,76969	Ust,Sult1c1,Chst1
GO:0016232	HNK-1 sulfotransferase activity	0.0196464187256789	-3.9298602104231	45	3	0.0102739726027397	292	22893	338362,20888,76969	Ust,Sult1c1,Chst1
GO:0018723	3-phenanthrol sulfotransferase activity	0.0196464187256789	-3.9298602104231	45	3	0.0102739726027397	292	22893	338362,20888,76969	Ust,Sult1c1,Chst1
GO:0051922	cholesterol sulfotransferase activity	0.0196464187256789	-3.9298602104231	45	3	0.0102739726027397	292	22893	338362,20888,76969	Ust,Sult1c1,Chst1
GO:0018722	1-phenanthrol sulfotransferase activity	0.0196464187256789	-3.9298602104231	45	3	0.0102739726027397	292	22893	338362,20888,76969	Ust,Sult1c1,Chst1
GO:0017095	heparan sulfate 6-O-sulfotransferase activity	0.0196464187256789	-3.9298602104231	45	3	0.0102739726027397	292	22893	338362,20888,76969	Ust,Sult1c1,Chst1
GO:0034930	1-hydroxypyrene sulfotransferase activity	0.0196464187256789	-3.9298602104231	45	3	0.0102739726027397	292	22893	338362,20888,76969	Ust,Sult1c1,Chst1
GO:0019111	phenanthrol sulfotransferase activity	0.0196464187256789	-3.9298602104231	45	3	0.0102739726027397	292	22893	338362,20888,76969	Ust,Sult1c1,Chst1
GO:0051018	protein kinase A binding	0.0196464187256789	-3.9298602104231	45	3	0.0102739726027397	292	22893	320722,18767,26422	A330050F15Rik,Pkia,Nbea
GO:0004394	heparan sulfate 2-O-sulfotransferase activity	0.0196464187256789	-3.9298602104231	45	3	0.0102739726027397	292	22893	338362,20888,76969	Ust,Sult1c1,Chst1
GO:0018727	2-phenanthrol sulfotransferase activity	0.0196464187256789	-3.9298602104231	45	3	0.0102739726027397	292	22893	338362,20888,76969	Ust,Sult1c1,Chst1
GO:0018721	trans-9R,10R-dihydrodiolphenanthrene sulfotransferase activity	0.0196464187256789	-3.9298602104231	45	3	0.0102739726027397	292	22893	338362,20888,76969	Ust,Sult1c1,Chst1
GO:0080131	hydroxyjasmonate sulfotransferase activity	0.0196464187256789	-3.9298602104231	45	3	0.0102739726027397	292	22893	338362,20888,76969	Ust,Sult1c1,Chst1
GO:0018726	9-phenanthrol sulfotransferase activity	0.0196464187256789	-3.9298602104231	45	3	0.0102739726027397	292	22893	338362,20888,76969	Ust,Sult1c1,Chst1
GO:0050698	proteoglycan sulfotransferase activity	0.0196464187256789	-3.9298602104231	45	3	0.0102739726027397	292	22893	338362,20888,76969	Ust,Sult1c1,Chst1
GO:0034483	heparan sulfate sulfotransferase activity	0.0208233702200341	-3.87167935473442	46	3	0.0102739726027397	292	22893	338362,20888,76969	Ust,Sult1c1,Chst1
GO:0004027	alcohol sulfotransferase activity	0.0208233702200341	-3.87167935473442	46	3	0.0102739726027397	292	22893	338362,20888,76969	Ust,Sult1c1,Chst1
GO:0015125	bile acid transmembrane transporter activity	0.0216823401690177	-3.83125716686059	18	2	0.00684931506849315	292	22893	20494,231290	Slc10a2,Slc10a4
GO:0019199	transmembrane receptor protein kinase activity	0.0217095933641472	-3.83000102561525	83	4	0.0136986301369863	292	22893	11480,13869,16001,16590	Acvr2a,Erbb4,Igf1r,Kit
GO:0015370	solute:sodium symporter activity	0.023291083657735	-3.75968466728318	48	3	0.0102739726027397	292	22893	20513,20494,231290	Slc1a6,Slc10a2,Slc10a4
GO:0050694	galactose 3-O-sulfotransferase activity	0.023291083657735	-3.75968466728318	48	3	0.0102739726027397	292	22893	338362,20888,76969	Ust,Sult1c1,Chst1
GO:0001537	N-acetylgalactosamine 4-O-sulfotransferase activity	0.023291083657735	-3.75968466728318	48	3	0.0102739726027397	292	22893	338362,20888,76969	Ust,Sult1c1,Chst1
GO:0005452	inorganic anion exchanger activity	0.0240319616554492	-3.72837059896388	19	2	0.00684931506849315	292	22893	207151,218756	Slc22a19,Slc4a7
GO:0050145	nucleoside phosphate kinase activity	0.0253478415053428	-3.67506170028845	2	1	0.00342465753424658	292	22893	21915	Dtymk
GO:0047710	bis(5'-adenosyl)-triphosphatase activity	0.0253478415053428	-3.67506170028845	2	1	0.00342465753424658	292	22893	14198	Fhit
GO:0004359	glutaminase activity	0.0253478415053428	-3.67506170028845	2	1	0.00342465753424658	292	22893	14660	Gls
GO:0004798	thymidylate kinase activity	0.0253478415053428	-3.67506170028845	2	1	0.00342465753424658	292	22893	21915	Dtymk
GO:0047757	chondroitin-glucuronate 5-epimerase activity	0.0253478415053428	-3.67506170028845	2	1	0.00342465753424658	292	22893	319901	Dsel
GO:0015035	protein disulfide oxidoreductase activity	0.026480673879834	-3.63134009960293	20	2	0.00684931506849315	292	22893	433899,53382	Grxcr1,Txnl1
GO:0005509	calcium ion binding	0.0312733371938754	-3.46498939130477	568	13	0.0445205479452055	292	22893	18783,64075,80334,11994,26359,12558,66917,19089,12308,241201,208650,12565,70894	Pla2g4a,Smoc1,Kcnip4,Pcdh15,Anxa10,Cdh2,Chordc1,Prkcsh,Calb2,Cdh7,Cblb,Cdh9,Efcab3
GO:0015294	solute:cation symporter activity	0.0323630364355921	-3.43073835820278	94	4	0.0136986301369863	292	22893	20513,20494,218756,231290	Slc1a6,Slc10a2,Slc4a7,Slc10a4
GO:0001591	dopamine neurotransmitter receptor activity, coupled via Gi/Go	0.037780606795641	-3.27595935574498	3	1	0.00342465753424658	292	22893	13490	Drd3
GO:2001070	starch binding	0.037780606795641	-3.27595935574498	3	1	0.00342465753424658	292	22893	13853	Epm2a
GO:0044102	purine deoxyribosyltransferase activity	0.037780606795641	-3.27595935574498	3	1	0.00342465753424658	292	22893	16795	Large
GO:0004719	protein-L-isoaspartate (D-aspartate) O-methyltransferase activity	0.037780606795641	-3.27595935574498	3	1	0.00342465753424658	292	22893	319263	Pcmtd1
GO:0000107	imidazoleglycerol-phosphate synthase activity	0.037780606795641	-3.27595935574498	3	1	0.00342465753424658	292	22893	16795	Large
GO:0009041	uridylate kinase activity	0.037780606795641	-3.27595935574498	3	1	0.00342465753424658	292	22893	21915	Dtymk
GO:0018127	NAD(P)-serine ADP-ribosyltransferase activity	0.037780606795641	-3.27595935574498	3	1	0.00342465753424658	292	22893	16795	Large
GO:0004351	glutamate decarboxylase activity	0.037780606795641	-3.27595935574498	3	1	0.00342465753424658	292	22893	14417	Gad2
GO:0016856	racemase and epimerase activity, acting on hydroxy acids and derivatives	0.037780606795641	-3.27595935574498	3	1	0.00342465753424658	292	22893	319901	Dsel
GO:0008809	carnitine racemase activity	0.037780606795641	-3.27595935574498	3	1	0.00342465753424658	292	22893	319901	Dsel
GO:0043867	7-cyano-7-deazaguanine tRNA-ribosyltransferase activity	0.037780606795641	-3.27595935574498	3	1	0.00342465753424658	292	22893	16795	Large
GO:0000171	ribonuclease MRP activity	0.037780606795641	-3.27595935574498	3	1	0.00342465753424658	292	22893	66161	Pop4
GO:0018121	NAD(P)-asparagine ADP-ribosyltransferase activity	0.037780606795641	-3.27595935574498	3	1	0.00342465753424658	292	22893	16795	Large
GO:0018071	NAD(P)-cysteine ADP-ribosyltransferase activity	0.037780606795641	-3.27595935574498	3	1	0.00342465753424658	292	22893	16795	Large
GO:0001069	regulatory region RNA binding	0.037780606795641	-3.27595935574498	3	1	0.00342465753424658	292	22893	56758	Mbnl1
GO:0004714	transmembrane receptor protein tyrosine kinase activity	0.0430000414583019	-3.14655419914248	61	3	0.0102739726027397	292	22893	13869,16001,16590	Erbb4,Igf1r,Kit
GO:0070001	aspartic-type peptidase activity	0.043095868748447	-3.14432813917085	26	2	0.00684931506849315	292	22893	636808,13034	Cntnap5a,Ctse
GO:0004190	aspartic-type endopeptidase activity	0.043095868748447	-3.14432813917085	26	2	0.00684931506849315	292	22893	636808,13034	Cntnap5a,Ctse
GO:0008536	Ran GTPase binding	0.043095868748447	-3.14432813917085	26	2	0.00684931506849315	292	22893	103573,70572	Xpo1,Ipo5
GO:0046872	metal ion binding	0.04318485050525	-3.14226552798449	3298	53	0.181506849315068	292	22893	77853,22696,320405,53324,11994,14319,12558,19089,241201,12308,30942,19647,22682,72486,241514,665902,71934,17380,64075,80334,26359,30932,211914,16590,70894,13522,16601,16412,214812,210009,54367,11569,11480,13095,208650,12565,16795,14198,22061,19892,12843,66397,67857,18783,56758,226251,76826,83925,66917,78933,56856,170936,116838	Msl2,Zfp37,Cadps2,Nptx2,Pcdh15,Fth1,Cdh2,Prkcsh,Cdh7,Calb2,Hnf4g,Rbbp6,Zfand5,Rnf219,Zfp804a,Zscan4f,Car13,Mme,Smoc1,Kcnip4,Anxa10,Zfp330,Asap2,Kit,Efcab3,Adam28,Klf9,Itgb1,Zfp609,Mtrr,Zfp326,Aebp2,Acvr2a,Cyp2c29,Cblb,Cdh9,Large,Fhit,Trp63,Rpe65,Col1a2,Sar1b,Ppp6c,Pla2g4a,Mbnl1,Ablim1,Nubpl,Trps1,Chordc1,Agbl4,Insm2,Zfp369,Rims2
GO:0015036	disulfide oxidoreductase activity	0.0461603848469164	-3.07563331957882	27	2	0.00684931506849315	292	22893	433899,53382	Grxcr1,Txnl1
GO:0043169	cation binding	0.0466246459034629	-3.0656259956108	3386	54	0.184931506849315	292	22893	77853,22696,320405,53324,11994,14319,12558,19089,241201,12308,30942,13490,19647,22682,72486,241514,665902,71934,17380,64075,80334,26359,30932,211914,16590,70894,13522,16601,16412,214812,210009,54367,11569,11480,13095,208650,12565,16795,14198,22061,19892,12843,66397,67857,18783,56758,226251,76826,83925,66917,78933,56856,170936,116838	Msl2,Zfp37,Cadps2,Nptx2,Pcdh15,Fth1,Cdh2,Prkcsh,Cdh7,Calb2,Hnf4g,Drd3,Rbbp6,Zfand5,Rnf219,Zfp804a,Zscan4f,Car13,Mme,Smoc1,Kcnip4,Anxa10,Zfp330,Asap2,Kit,Efcab3,Adam28,Klf9,Itgb1,Zfp609,Mtrr,Zfp326,Aebp2,Acvr2a,Cyp2c29,Cblb,Cdh9,Large,Fhit,Trp63,Rpe65,Col1a2,Sar1b,Ppp6c,Pla2g4a,Mbnl1,Ablim1,Nubpl,Trps1,Chordc1,Agbl4,Insm2,Zfp369,Rims2
GO:0004558	alpha-1,4-glucosidase activity	0.0500553146549893	-2.99462659194547	4	1	0.00342465753424658	292	22893	69983	Sis
GO:0047023	androsterone dehydrogenase activity	0.0500553146549893	-2.99462659194547	4	1	0.00342465753424658	292	22893	105387	Akr1c14
GO:0052856	NADHX epimerase activity	0.0500553146549893	-2.99462659194547	4	1	0.00342465753424658	292	22893	319901	Dsel
GO:0052857	NADPHX epimerase activity	0.0500553146549893	-2.99462659194547	4	1	0.00342465753424658	292	22893	319901	Dsel
GO:0015467	G-protein activated inward rectifier potassium channel activity	0.0500553146549893	-2.99462659194547	4	1	0.00342465753424658	292	22893	16519	Kcnj3
GO:0008410	CoA-transferase activity	0.0500553146549893	-2.99462659194547	4	1	0.00342465753424658	292	22893	192136	Sugct
GO:0004062	aryl sulfotransferase activity	0.0500553146549893	-2.99462659194547	4	1	0.00342465753424658	292	22893	20888	Sult1c1
GO:0001968	fibronectin binding	0.0525194718905737	-2.94657128499464	29	2	0.00684931506849315	292	22893	16412,21923	Itgb1,Tnc
GO:0019904	protein domain specific binding	0.0562183509909365	-2.878512045294	683	14	0.0479452054794521	292	22893	12450,16412,244310,73094,13131,22630,11480,13490,94212,103573,14701,71116,116838,22061	Ccng1,Itgb1,Dlgap2,Sgip1,Dab1,Ywhaq,Acvr2a,Drd3,Pag1,Xpo1,Gng12,Stx18,Rims2,Trp63
GO:0004364	glutathione transferase activity	0.0591691423740967	-2.82735511666769	31	2	0.00684931506849315	292	22893	100042314,14857	Gm10639,Gsta1
GO:0098639	collagen binding involved in cell-matrix adhesion	0.0621739676340042	-2.77781889362828	5	1	0.00342465753424658	292	22893	16412	Itgb1
GO:0004952	dopamine neurotransmitter receptor activity	0.0621739676340042	-2.77781889362828	5	1	0.00342465753424658	292	22893	13490	Drd3
GO:0008499	UDP-galactose:beta-N-acetylglucosamine beta-1,3-galactosyltransferase activity	0.0621739676340042	-2.77781889362828	5	1	0.00342465753424658	292	22893	26877	B3galt1
GO:0017002	activin-activated receptor activity	0.0621739676340042	-2.77781889362828	5	1	0.00342465753424658	292	22893	11480	Acvr2a
GO:1990247	N6-methyladenosine-containing RNA binding	0.0621739676340042	-2.77781889362828	5	1	0.00342465753424658	292	22893	229096	Ythdf3
GO:0008514	organic anion transmembrane transporter activity	0.0632315049564504	-2.76095260589089	167	5	0.0171232876712329	292	22893	207151,20513,20494,218756,231290	Slc22a19,Slc1a6,Slc10a2,Slc4a7,Slc10a4
GO:0042169	SH2 domain binding	0.0660906911824989	-2.71672737135354	33	2	0.00684931506849315	292	22893	94212,13131	Pag1,Dab1
GO:0008510	sodium:bicarbonate symporter activity	0.0741385430234871	-2.60181973314557	6	1	0.00342465753424658	292	22893	218756	Slc4a7
GO:0016151	nickel cation binding	0.0741385430234871	-2.60181973314557	6	1	0.00342465753424658	292	22893	14198	Fhit
GO:0016724	oxidoreductase activity, oxidizing metal ions, oxygen as acceptor	0.0741385430234871	-2.60181973314557	6	1	0.00342465753424658	292	22893	14319	Fth1
GO:0004322	ferroxidase activity	0.0741385430234871	-2.60181973314557	6	1	0.00342465753424658	292	22893	14319	Fth1
GO:0043559	insulin binding	0.0741385430234871	-2.60181973314557	6	1	0.00342465753424658	292	22893	16001	Igf1r
GO:0034875	caffeine oxidase activity	0.0741385430234871	-2.60181973314557	6	1	0.00342465753424658	292	22893	13095	Cyp2c29
GO:0005166	neurotrophin p75 receptor binding	0.0741385430234871	-2.60181973314557	6	1	0.00342465753424658	292	22893	170936	Zfp369
GO:0047498	calcium-dependent phospholipase A2 activity	0.0741385430234871	-2.60181973314557	6	1	0.00342465753424658	292	22893	18783	Pla2g4a
GO:0098634	protein binding involved in cell-matrix adhesion	0.0741385430234871	-2.60181973314557	6	1	0.00342465753424658	292	22893	16412	Itgb1
GO:0008199	ferric iron binding	0.0741385430234871	-2.60181973314557	6	1	0.00342465753424658	292	22893	14319	Fth1
GO:0033695	oxidoreductase activity, acting on CH or CH2 groups, quinone or similar compound as acceptor	0.0741385430234871	-2.60181973314557	6	1	0.00342465753424658	292	22893	13095	Cyp2c29
GO:0015081	sodium ion transmembrane transporter activity	0.0762696044976831	-2.57348078837492	125	4	0.0136986301369863	292	22893	20513,20494,218756,231290	Slc1a6,Slc10a2,Slc4a7,Slc10a4
GO:0015301	anion:anion antiporter activity	0.0769437225185779	-2.56468100073091	36	2	0.00684931506849315	292	22893	207151,218756	Slc22a19,Slc4a7
GO:0015459	potassium channel regulator activity	0.0806783565488474	-2.51728493609805	37	2	0.00684931506849315	292	22893	72413,80334	Kcnmb2,Kcnip4
GO:0043548	phosphatidylinositol 3-kinase binding	0.0844680286062176	-2.47138217590483	38	2	0.00684931506849315	292	22893	16001,13131	Igf1r,Dab1
GO:0050291	sphingosine N-acyltransferase activity	0.0859509931256531	-2.45397799252948	7	1	0.00342465753424658	292	22893	241447	Cers6
GO:0042285	xylosyltransferase activity	0.0859509931256531	-2.45397799252948	7	1	0.00342465753424658	292	22893	16795	Large
GO:0008440	inositol-1,4,5-trisphosphate 3-kinase activity	0.0859509931256531	-2.45397799252948	7	1	0.00342465753424658	292	22893	69718	Ipmk
GO:0034711	inhibin binding	0.0859509931256531	-2.45397799252948	7	1	0.00342465753424658	292	22893	11480	Acvr2a
GO:0045545	syndecan binding	0.0859509931256531	-2.45397799252948	7	1	0.00342465753424658	292	22893	21923	Tnc
GO:0004439	phosphatidylinositol-4,5-bisphosphate 5-phosphatase activity	0.0859509931256531	-2.45397799252948	7	1	0.00342465753424658	292	22893	13853	Epm2a
GO:0048531	beta-1,3-galactosyltransferase activity	0.0859509931256531	-2.45397799252948	7	1	0.00342465753424658	292	22893	26877	B3galt1
GO:0050661	NADP binding	0.0883107386475684	-2.42689356327904	39	2	0.00684931506849315	292	22893	226564,210009	Fmo4,Mtrr
GO:0016861	intramolecular oxidoreductase activity, interconverting aldoses and ketoses	0.0976132455906615	-2.3267420817522	8	1	0.00342465753424658	292	22893	19895	Rpia
GO:0004862	cAMP-dependent protein kinase inhibitor activity	0.0976132455906615	-2.3267420817522	8	1	0.00342465753424658	292	22893	18767	Pkia
GO:0016723	oxidoreductase activity, oxidizing metal ions, NAD or NADP as acceptor	0.0976132455906615	-2.3267420817522	8	1	0.00342465753424658	292	22893	210009	Mtrr
GO:0003958	NADPH-hemoprotein reductase activity	0.0976132455906615	-2.3267420817522	8	1	0.00342465753424658	292	22893	210009	Mtrr
GO:0046914	transition metal ion binding	0.099335379057519	-2.30925348681812	1217	21	0.0719178082191781	292	22893	77853,22696,14319,210009,54367,13095,30942,19647,208650,22682,14198,16795,72486,71934,226251,17380,83925,78933,66917,30932,13522	Msl2,Zfp37,Fth1,Mtrr,Zfp326,Cyp2c29,Hnf4g,Rbbp6,Cblb,Zfand5,Fhit,Large,Rnf219,Car13,Ablim1,Mme,Trps1,Agbl4,Chordc1,Zfp330,Adam28
GO:0008565	protein transporter activity	0.102630708685633	-2.27661808610006	88	3	0.0102739726027397	292	22893	13185,103573,70572	Dscr3,Xpo1,Ipo5
GO:0004497	monooxygenase activity	0.108670989193202	-2.2194304092231	142	4	0.0136986301369863	292	22893	226564,13095,210009,545288	Fmo4,Cyp2c29,Mtrr,Cyp2c67
GO:0038191	neuropilin binding	0.109127203738661	-2.21524107039937	9	1	0.00342465753424658	292	22893	20346	Sema3a
GO:0016857	racemase and epimerase activity, acting on carbohydrates and derivatives	0.109127203738661	-2.21524107039937	9	1	0.00342465753424658	292	22893	319901	Dsel
GO:0051765	inositol tetrakisphosphate kinase activity	0.109127203738661	-2.21524107039937	9	1	0.00342465753424658	292	22893	69718	Ipmk
GO:0031994	insulin-like growth factor I binding	0.109127203738661	-2.21524107039937	9	1	0.00342465753424658	292	22893	16001	Igf1r
GO:0004499	N,N-dimethylaniline monooxygenase activity	0.109127203738661	-2.21524107039937	9	1	0.00342465753424658	292	22893	226564	Fmo4
GO:0019534	toxin transporter activity	0.109127203738661	-2.21524107039937	9	1	0.00342465753424658	292	22893	207151	Slc22a19
GO:0017153	sodium:dicarboxylate symporter activity	0.109127203738661	-2.21524107039937	9	1	0.00342465753424658	292	22893	20513	Slc1a6
GO:0005550	pheromone binding	0.110602862726427	-2.20180930662647	91	3	0.0102739726027397	292	22893	171241,171195,171275	Vmn1r75,Vmn1r30,Vmn1r212
GO:0015293	symporter activity	0.11074421575279	-2.2005320993866	143	4	0.0136986301369863	292	22893	20513,20494,218756,231290	Slc1a6,Slc10a2,Slc4a7,Slc10a4
GO:0008028	monocarboxylic acid transmembrane transporter activity	0.112373962639317	-2.18592301747375	45	2	0.00684931506849315	292	22893	20494,231290	Slc10a2,Slc10a4
GO:0043167	ion binding	0.113964258885047	-2.17187039829707	5167	75	0.256849315068493	292	22893	77853,56422,22696,73094,21915,11994,14319,19089,30942,241514,665902,16001,17380,64075,30932,211914,16590,70894,13522,226564,214812,210009,264064,11480,13095,208650,14701,14198,22061,19892,18783,76826,66917,78933,26422,116838,14417,320405,53324,12558,12308,241201,13490,19647,50706,22682,72486,16592,71934,80334,26359,103080,13869,69718,225326,72630,16601,16412,13131,11966,170755,54367,11569,12565,1…	Msl2,Hbs1l,Zfp37,Sgip1,Dtymk,Pcdh15,Fth1,Prkcsh,Hnf4g,Zfp804a,Zscan4f,Igf1r,Mme,Smoc1,Zfp330,Asap2,Kit,Efcab3,Adam28,Fmo4,Zfp609,Mtrr,Cdk8,Acvr2a,Cyp2c29,Cblb,Gng12,Fhit,Trp63,Rpe65,Pla2g4a,Nubpl,Chordc1,Agbl4,Nbea,Rims2,Gad2,Cadps2,Nptx2,Cdh2,Calb2,Cdh7,Drd3,Rbbp6,Postn,Zfand5,Rnf219,Fabp5,Car13,Kcnip4,Anxa10,Sept10,Erbb4,Ipmk,Pik3c3,Hspa12b,Klf9,Itgb1,Dab1,Atp6v1b2,Sgk3,Zfp326,Aebp2,Cdh9,Large,…
GO:0016709	oxidoreductase activity, acting on paired donors, with incorporation or reduction of molecular oxygen, NAD(P)H as one donor, and incorporation of one atom of oxygen	0.116535353200606	-2.14956059106194	46	2	0.00684931506849315	292	22893	226564,210009	Fmo4,Mtrr
GO:0035240	dopamine binding	0.12049474685184	-2.11614912159224	10	1	0.00342465753424658	292	22893	13490	Drd3
GO:0004526	ribonuclease P activity	0.12049474685184	-2.11614912159224	10	1	0.00342465753424658	292	22893	66161	Pop4
GO:0045294	alpha-catenin binding	0.12049474685184	-2.11614912159224	10	1	0.00342465753424658	292	22893	12558	Cdh2
GO:0005544	calcium-dependent phospholipid binding	0.120735224218788	-2.11415536065499	47	2	0.00684931506849315	292	22893	18783,26359	Pla2g4a,Anxa10
GO:0016667	oxidoreductase activity, acting on a sulfur group of donors	0.120735224218788	-2.11415536065499	47	2	0.00684931506849315	292	22893	433899,53382	Grxcr1,Txnl1
GO:0008509	anion transmembrane transporter activity	0.124454907970363	-2.0838118136592	265	6	0.0205479452054795	292	22893	207151,20513,20494,14406,218756,231290	Slc22a19,Slc1a6,Slc10a2,Gabrg2,Slc4a7,Slc10a4
GO:0000989	transcription factor activity, transcription factor binding	0.128429412435405	-2.05237584514696	454	9	0.0308219178082192	292	22893	18736,81004,69790,11569,56856,79221,57316,22061,15951	Pou1f1,Tbl1xr1,Med30,Aebp2,Insm2,Hdac9,C1d,Trp63,Ifi204
GO:0046873	metal ion transmembrane transporter activity	0.13153867046315	-2.02845439863189	393	8	0.0273972602739726	292	22893	234267,72413,20494,80334,218756,20513,16519,231290	Gpm6a,Kcnmb2,Slc10a2,Kcnip4,Slc4a7,Slc1a6,Kcnj3,Slc10a4
GO:0031748	D1 dopamine receptor binding	0.13171773045964	-2.02709405165855	11	1	0.00342465753424658	292	22893	13490	Drd3
GO:0008641	small protein activating enzyme activity	0.13171773045964	-2.02709405165855	11	1	0.00342465753424658	292	22893	74244	Atg7
GO:0019203	carbohydrate phosphatase activity	0.13171773045964	-2.02709405165855	11	1	0.00342465753424658	292	22893	13853	Epm2a
GO:0048185	activin binding	0.13171773045964	-2.02709405165855	11	1	0.00342465753424658	292	22893	11480	Acvr2a
GO:0016303	1-phosphatidylinositol-3-kinase activity	0.13171773045964	-2.02709405165855	11	1	0.00342465753424658	292	22893	225326	Pik3c3
GO:0042301	phosphate ion binding	0.13171773045964	-2.02709405165855	11	1	0.00342465753424658	292	22893	14701	Gng12
GO:0016725	oxidoreductase activity, acting on CH or CH2 groups	0.13171773045964	-2.02709405165855	11	1	0.00342465753424658	292	22893	13095	Cyp2c29
GO:0043560	insulin receptor substrate binding	0.13171773045964	-2.02709405165855	11	1	0.00342465753424658	292	22893	16001	Igf1r
GO:0000988	transcription factor activity, protein binding	0.132117766366977	-2.02406158469558	457	9	0.0308219178082192	292	22893	18736,81004,69790,11569,56856,79221,57316,22061,15951	Pou1f1,Tbl1xr1,Med30,Aebp2,Insm2,Hdac9,C1d,Trp63,Ifi204
GO:0016503	pheromone receptor activity	0.132953655286075	-2.01775466798113	99	3	0.0102739726027397	292	22893	171241,171195,171275	Vmn1r75,Vmn1r30,Vmn1r212
GO:0050840	extracellular matrix binding	0.13354939999519	-2.01328383217164	50	2	0.00684931506849315	292	22893	16412,64075	Itgb1,Smoc1
GO:0008392	arachidonic acid epoxygenase activity	0.13354939999519	-2.01328383217164	50	2	0.00684931506849315	292	22893	13095,545288	Cyp2c29,Cyp2c67
GO:0005543	phospholipid binding	0.136675419119948	-1.99014636766143	334	7	0.023972602739726	292	22893	17207,18783,26422,73094,170755,13131,26359	Mcf2l,Pla2g4a,Nbea,Sgip1,Sgk3,Dab1,Anxa10
GO:0015077	monovalent inorganic cation transmembrane transporter activity	0.138175843511504	-1.97922817662066	335	7	0.023972602739726	292	22893	16519,20513,72413,20494,80334,218756,231290	Kcnj3,Slc1a6,Kcnmb2,Slc10a2,Kcnip4,Slc4a7,Slc10a4
GO:0008391	arachidonic acid monooxygenase activity	0.142255277316573	-1.95013210777756	52	2	0.00684931506849315	292	22893	13095,545288	Cyp2c29,Cyp2c67
GO:0005487	nucleocytoplasmic transporter activity	0.142797986670358	-1.94632432812312	12	1	0.00342465753424658	292	22893	103573	Xpo1
GO:0048407	platelet-derived growth factor binding	0.142797986670358	-1.94632432812312	12	1	0.00342465753424658	292	22893	12843	Col1a2
GO:0031078	histone deacetylase activity (H3-K14 specific)	0.142797986670358	-1.94632432812312	12	1	0.00342465753424658	292	22893	79221	Hdac9
GO:0032041	NAD-dependent histone deacetylase activity (H3-K14 specific)	0.142797986670358	-1.94632432812312	12	1	0.00342465753424658	292	22893	79221	Hdac9
GO:0005313	L-glutamate transmembrane transporter activity	0.142797986670358	-1.94632432812312	12	1	0.00342465753424658	292	22893	20513	Slc1a6
GO:0071949	FAD binding	0.142797986670358	-1.94632432812312	12	1	0.00342465753424658	292	22893	210009	Mtrr
GO:1901618	organic hydroxy compound transmembrane transporter activity	0.146652609548373	-1.91968868931964	53	2	0.00684931506849315	292	22893	20494,231290	Slc10a2,Slc10a4
GO:0003712	transcription cofactor activity	0.150951545902334	-1.89079638172681	407	8	0.0273972602739726	292	22893	11569,56856,79221,18736,81004,69790,57316,15951	Aebp2,Insm2,Hdac9,Pou1f1,Tbl1xr1,Med30,C1d,Ifi204
GO:0005080	protein kinase C binding	0.151077599132493	-1.8899616726297	54	2	0.00684931506849315	292	22893	19089,79221	Prkcsh,Hdac9
GO:0004722	protein serine/threonine phosphatase activity	0.151077599132493	-1.8899616726297	54	2	0.00684931506849315	292	22893	67857,13853	Ppp6c,Epm2a
GO:0098631	protein binding involved in cell adhesion	0.153737324463771	-1.87250981820614	13	1	0.00342465753424658	292	22893	16412	Itgb1
GO:0004622	lysophospholipase activity	0.153737324463771	-1.87250981820614	13	1	0.00342465753424658	292	22893	18783	Pla2g4a
GO:0015172	acidic amino acid transmembrane transporter activity	0.153737324463771	-1.87250981820614	13	1	0.00342465753424658	292	22893	20513	Slc1a6
GO:0016653	oxidoreductase activity, acting on NAD(P)H, heme protein as acceptor	0.153737324463771	-1.87250981820614	13	1	0.00342465753424658	292	22893	210009	Mtrr
GO:0045236	CXCR chemokine receptor binding	0.153737324463771	-1.87250981820614	13	1	0.00342465753424658	292	22893	20315	Cxcl12
GO:0016595	glutamate binding	0.153737324463771	-1.87250981820614	13	1	0.00342465753424658	292	22893	14417	Gad2
GO:0003684	damaged DNA binding	0.155528832307282	-1.86092414778333	55	2	0.00684931506849315	292	22893	19359,22061	Rad23b,Trp63
GO:0008227	G-protein coupled amine receptor activity	0.155528832307282	-1.86092414778333	55	2	0.00684931506849315	292	22893	13490,15566	Drd3,Htr7
GO:0004860	protein kinase inhibitor activity	0.160004926650992	-1.83255067265366	56	2	0.00684931506849315	292	22893	18767,54607	Pkia,Socs6
GO:0070402	NADPH binding	0.164537529941774	-1.80461658925525	14	1	0.00342465753424658	292	22893	210009	Mtrr
GO:0010181	FMN binding	0.164537529941774	-1.80461658925525	14	1	0.00342465753424658	292	22893	210009	Mtrr
GO:0004549	tRNA-specific ribonuclease activity	0.164537529941774	-1.80461658925525	14	1	0.00342465753424658	292	22893	66161	Pop4
GO:1901338	catecholamine binding	0.164537529941774	-1.80461658925525	14	1	0.00342465753424658	292	22893	13490	Drd3
GO:0045295	gamma-catenin binding	0.164537529941774	-1.80461658925525	14	1	0.00342465753424658	292	22893	12558	Cdh2
GO:0017016	Ras GTPase binding	0.167495203163581	-1.78680056595645	228	5	0.0171232876712329	292	22893	56419,103573,13605,70572,116838	Diaph3,Xpo1,Ect2,Ipo5,Rims2
GO:0042283	dolichyl pyrophosphate Glc1Man9GlcNAc2 alpha-1,3-glucosyltransferase activity	0.169026322510582	-1.77770082168705	58	2	0.00684931506849315	292	22893	16795,26877	Large,B3galt1
GO:0045140	inositol phosphoceramide synthase activity	0.169026322510582	-1.77770082168705	58	2	0.00684931506849315	292	22893	16795,26877	Large,B3galt1
GO:0018718	1,2-dihydroxy-phenanthrene glycosyltransferase activity	0.169026322510582	-1.77770082168705	58	2	0.00684931506849315	292	22893	16795,26877	Large,B3galt1
GO:0052639	salicylic acid glucosyltransferase (ester-forming) activity	0.169026322510582	-1.77770082168705	58	2	0.00684931506849315	292	22893	16795,26877	Large,B3galt1
GO:0016759	cellulose synthase activity	0.169026322510582	-1.77770082168705	58	2	0.00684931506849315	292	22893	16795,26877	Large,B3galt1
GO:0018715	9-phenanthrol UDP-glucuronosyltransferase activity	0.169026322510582	-1.77770082168705	58	2	0.00684931506849315	292	22893	16795,26877	Large,B3galt1
GO:0035496	lipopolysaccharide-1,5-galactosyltransferase activity	0.169026322510582	-1.77770082168705	58	2	0.00684931506849315	292	22893	16795,26877	Large,B3galt1
GO:0008921	lipopolysaccharide-1,6-galactosyltransferase activity	0.169026322510582	-1.77770082168705	58	2	0.00684931506849315	292	22893	16795,26877	Large,B3galt1
GO:0080062	cytokinin 9-beta-glucosyltransferase activity	0.169026322510582	-1.77770082168705	58	2	0.00684931506849315	292	22893	16795,26877	Large,B3galt1
GO:0019210	kinase inhibitor activity	0.169026322510582	-1.77770082168705	58	2	0.00684931506849315	292	22893	18767,54607	Pkia,Socs6
GO:0052824	dolichyl-pyrophosphate Man7GlcNAc2 alpha-1,6-mannosyltransferase activity	0.169026322510582	-1.77770082168705	58	2	0.00684931506849315	292	22893	16795,26877	Large,B3galt1
GO:0052641	benzoic acid glucosyltransferase activity	0.169026322510582	-1.77770082168705	58	2	0.00684931506849315	292	22893	16795,26877	Large,B3galt1
GO:0018717	9-phenanthrol glycosyltransferase activity	0.169026322510582	-1.77770082168705	58	2	0.00684931506849315	292	22893	16795,26877	Large,B3galt1
GO:0008755	O antigen polymerase activity	0.169026322510582	-1.77770082168705	58	2	0.00684931506849315	292	22893	16795,26877	Large,B3galt1
GO:0052638	indole-3-butyrate beta-glucosyltransferase activity	0.169026322510582	-1.77770082168705	58	2	0.00684931506849315	292	22893	16795,26877	Large,B3galt1
GO:0052757	chondroitin hydrolase activity	0.169026322510582	-1.77770082168705	58	2	0.00684931506849315	292	22893	16795,26877	Large,B3galt1
GO:0033556	dolichyl pyrophosphate Man7GlcNAc2 alpha-1,3-glucosyltransferase activity	0.169026322510582	-1.77770082168705	58	2	0.00684931506849315	292	22893	16795,26877	Large,B3galt1
GO:0033931	endogalactosaminidase activity	0.169026322510582	-1.77770082168705	58	2	0.00684931506849315	292	22893	16795,26877	Large,B3galt1
GO:0019112	phenanthrol glycosyltransferase activity	0.169026322510582	-1.77770082168705	58	2	0.00684931506849315	292	22893	16795,26877	Large,B3galt1
GO:0052640	salicylic acid glucosyltransferase (glucoside-forming) activity	0.169026322510582	-1.77770082168705	58	2	0.00684931506849315	292	22893	16795,26877	Large,B3galt1
GO:0016765	transferase activity, transferring alkyl or aryl (other than methyl) groups	0.169026322510582	-1.77770082168705	58	2	0.00684931506849315	292	22893	100042314,14857	Gm10639,Gsta1
GO:0018716	1-phenanthrol glycosyltransferase activity	0.169026322510582	-1.77770082168705	58	2	0.00684931506849315	292	22893	16795,26877	Large,B3galt1
GO:0046920	alpha-(1->3)-fucosyltransferase activity	0.169026322510582	-1.77770082168705	58	2	0.00684931506849315	292	22893	16795,26877	Large,B3galt1
GO:0003980	UDP-glucose:glycoprotein glucosyltransferase activity	0.169026322510582	-1.77770082168705	58	2	0.00684931506849315	292	22893	16795,26877	Large,B3galt1
GO:0031278	alpha-1,2-galactosyltransferase activity	0.169026322510582	-1.77770082168705	58	2	0.00684931506849315	292	22893	16795,26877	Large,B3galt1
GO:0005057	receptor signaling protein activity	0.169060036056565	-1.77750138420464	111	3	0.0102739726027397	292	22893	11480,13869,16590	Acvr2a,Erbb4,Kit
GO:0001071	nucleic acid binding transcription factor activity	0.170147811753831	-1.77108773880655	1032	17	0.0582191780821918	292	22893	626316,73610,16601,11569,19226,30942,14013,235956,22061,665902,18736,83925,630579,667666,170936,56220,15951	Gm13051,Zfp433,Klf9,Aebp2,Pth,Hnf4g,Mecom,Zfp825,Trp63,Zscan4f,Pou1f1,Trps1,Zfp808,Zfp600,Zfp369,Zfp386,Ifi204
GO:0003700	transcription factor activity, sequence-specific DNA binding	0.170147811753831	-1.77108773880655	1032	17	0.0582191780821918	292	22893	626316,73610,16601,11569,19226,30942,14013,235956,22061,665902,18736,83925,630579,667666,170936,56220,15951	Gm13051,Zfp433,Klf9,Aebp2,Pth,Hnf4g,Mecom,Zfp825,Trp63,Zscan4f,Pou1f1,Trps1,Zfp808,Zfp600,Zfp369,Zfp386,Ifi204
GO:0000009	alpha-1,6-mannosyltransferase activity	0.173569010841696	-1.75118000166692	59	2	0.00684931506849315	292	22893	16795,26877	Large,B3galt1
GO:0004583	dolichyl-phosphate-glucose-glycolipid alpha-glucosyltransferase activity	0.173569010841696	-1.75118000166692	59	2	0.00684931506849315	292	22893	16795,26877	Large,B3galt1
GO:0019187	beta-1,4-mannosyltransferase activity	0.173569010841696	-1.75118000166692	59	2	0.00684931506849315	292	22893	16795,26877	Large,B3galt1
GO:0046921	alpha-(1->6)-fucosyltransferase activity	0.173569010841696	-1.75118000166692	59	2	0.00684931506849315	292	22893	16795,26877	Large,B3galt1
GO:0051766	inositol trisphosphate kinase activity	0.175200366650302	-1.74182500772917	15	1	0.00342465753424658	292	22893	69718	Ipmk
GO:0042288	MHC class I protein binding	0.175200366650302	-1.74182500772917	15	1	0.00342465753424658	292	22893	545812	Pilrb2
GO:0005165	neurotrophin receptor binding	0.175200366650302	-1.74182500772917	15	1	0.00342465753424658	292	22893	170936	Zfp369
GO:0004089	carbonate dehydratase activity	0.175200366650302	-1.74182500772917	15	1	0.00342465753424658	292	22893	71934	Car13
GO:0005545	1-phosphatidylinositol binding	0.175200366650302	-1.74182500772917	15	1	0.00342465753424658	292	22893	17207	Mcf2l
GO:0016671	oxidoreductase activity, acting on a sulfur group of donors, disulfide as acceptor	0.175200366650302	-1.74182500772917	15	1	0.00342465753424658	292	22893	53382	Txnl1
GO:0034236	protein kinase A catalytic subunit binding	0.175200366650302	-1.74182500772917	15	1	0.00342465753424658	292	22893	18767	Pkia
GO:0004993	serotonin receptor activity	0.175200366650302	-1.74182500772917	15	1	0.00342465753424658	292	22893	15566	Htr7
GO:0000026	alpha-1,2-mannosyltransferase activity	0.178131332881636	-1.72523417557151	60	2	0.00684931506849315	292	22893	16795,26877	Large,B3galt1
GO:0001962	alpha-1,3-galactosyltransferase activity	0.178131332881636	-1.72523417557151	60	2	0.00684931506849315	292	22893	16795,26877	Large,B3galt1
GO:0016712	oxidoreductase activity, acting on paired donors, with incorporation or reduction of molecular oxygen, reduced flavin or flavoprotein as one donor, and incorporation of one atom of oxygen	0.178131332881636	-1.72523417557151	60	2	0.00684931506849315	292	22893	13095,545288	Cyp2c29,Cyp2c67
GO:0004376	glycolipid mannosyltransferase activity	0.178131332881636	-1.72523417557151	60	2	0.00684931506849315	292	22893	16795,26877	Large,B3galt1
GO:0042281	dolichyl pyrophosphate Man9GlcNAc2 alpha-1,3-glucosyltransferase activity	0.178131332881636	-1.72523417557151	60	2	0.00684931506849315	292	22893	16795,26877	Large,B3galt1
GO:0044325	ion channel binding	0.178495888519524	-1.72318971153179	114	3	0.0102739726027397	292	22893	19089,116838,22630	Prkcsh,Rims2,Ywhaq
GO:0000033	alpha-1,3-mannosyltransferase activity	0.182712054629226	-1.69984383731925	61	2	0.00684931506849315	292	22893	16795,26877	Large,B3galt1
GO:0047485	protein N-terminus binding	0.184865306356475	-1.68812779282701	116	3	0.0102739726027397	292	22893	81004,11994,22630	Tbl1xr1,Pcdh15,Ywhaq
GO:0003746	translation elongation factor activity	0.1857275758874	-1.68347432467768	16	1	0.00342465753424658	292	22893	56422	Hbs1l
GO:0008353	RNA polymerase II carboxy-terminal domain kinase activity	0.1857275758874	-1.68347432467768	16	1	0.00342465753424658	292	22893	264064	Cdk8
GO:0016854	racemase and epimerase activity	0.1857275758874	-1.68347432467768	16	1	0.00342465753424658	292	22893	319901	Dsel
GO:0017136	NAD-dependent histone deacetylase activity	0.1857275758874	-1.68347432467768	16	1	0.00342465753424658	292	22893	79221	Hdac9
GO:0008270	zinc ion binding	0.186076926628231	-1.68159510674849	978	16	0.0547945205479452	292	22893	77853,71934,17380,22696,226251,83925,54367,66917,78933,30932,30942,19647,208650,22682,72486,13522	Msl2,Car13,Mme,Zfp37,Ablim1,Trps1,Zfp326,Chordc1,Agbl4,Zfp330,Hnf4g,Rbbp6,Cblb,Zfand5,Rnf219,Adam28
GO:0005267	potassium channel activity	0.191293886392149	-1.65394436126851	118	3	0.0102739726027397	292	22893	16519,72413,80334	Kcnj3,Kcnmb2,Kcnip4
GO:0015269	calcium-activated potassium channel activity	0.196120876941972	-1.62902409075299	17	1	0.00342465753424658	292	22893	72413	Kcnmb2
GO:0034979	NAD-dependent protein deacetylase activity	0.196120876941972	-1.62902409075299	17	1	0.00342465753424658	292	22893	79221	Hdac9
GO:0015026	coreceptor activity	0.196120876941972	-1.62902409075299	17	1	0.00342465753424658	292	22893	11480	Acvr2a
GO:0008143	poly(A) binding	0.196120876941972	-1.62902409075299	17	1	0.00342465753424658	292	22893	19799	Rn4.5s
GO:0035251	UDP-glucosyltransferase activity	0.196552695996592	-1.62682471061413	64	2	0.00684931506849315	292	22893	16795,26877	Large,B3galt1
GO:0008417	fucosyltransferase activity	0.196552695996592	-1.62682471061413	64	2	0.00684931506849315	292	22893	16795,26877	Large,B3galt1
GO:0031267	small GTPase binding	0.197636899393175	-1.621323773282	242	5	0.0171232876712329	292	22893	56419,103573,13605,70572,116838	Diaph3,Xpo1,Ect2,Ipo5,Rims2
GO:0004576	oligosaccharyl transferase activity	0.201195230340441	-1.60347954709897	65	2	0.00684931506849315	292	22893	16795,26877	Large,B3galt1
GO:0005089	Rho guanyl-nucleotide exchange factor activity	0.205850405417526	-1.58060556128783	66	2	0.00684931506849315	292	22893	17207,13605	Mcf2l,Ect2
GO:0001784	phosphotyrosine binding	0.206381967329724	-1.57802661678005	18	1	0.00342465753424658	292	22893	208650	Cblb
GO:0004890	GABA-A receptor activity	0.206381967329724	-1.57802661678005	18	1	0.00342465753424658	292	22893	14406	Gabrg2
GO:0030594	neurotransmitter receptor activity	0.210517148181989	-1.55818816513026	67	2	0.00684931506849315	292	22893	13490,15566	Drd3,Htr7
GO:0015291	secondary active transmembrane transporter activity	0.211094831492085	-1.55544780812212	248	5	0.0171232876712329	292	22893	207151,20513,20494,218756,231290	Slc22a19,Slc1a6,Slc10a2,Slc4a7,Slc10a4
GO:0046527	glucosyltransferase activity	0.21519441075184	-1.53621342337455	68	2	0.00684931506849315	292	22893	16795,26877	Large,B3galt1
GO:0004551	nucleotide diphosphatase activity	0.216512523198448	-1.53010688933975	19	1	0.00342465753424658	292	22893	14198	Fhit
GO:0071889	14-3-3 protein binding	0.216512523198448	-1.53010688933975	19	1	0.00342465753424658	292	22893	22630	Ywhaq
GO:0035004	phosphatidylinositol 3-kinase activity	0.216512523198448	-1.53010688933975	19	1	0.00342465753424658	292	22893	225326	Pik3c3
GO:0051428	peptide hormone receptor binding	0.216512523198448	-1.53010688933975	19	1	0.00342465753424658	292	22893	19226	Pth
GO:0019201	nucleotide kinase activity	0.216512523198448	-1.53010688933975	19	1	0.00342465753424658	292	22893	21915	Dtymk
GO:0019825	oxygen binding	0.219881169928327	-1.51466801524557	69	2	0.00684931506849315	292	22893	13095,545288	Cyp2c29,Cyp2c67
GO:0019838	growth factor binding	0.220866401376301	-1.51019727891873	127	3	0.0102739726027397	292	22893	12843,11480,16001	Col1a2,Acvr2a,Igf1r
GO:0046943	carboxylic acid transmembrane transporter activity	0.220866401376301	-1.51019727891873	127	3	0.0102739726027397	292	22893	20513,20494,231290	Slc1a6,Slc10a2,Slc10a4
GO:0030215	semaphorin receptor binding	0.226514199478265	-1.48494764517077	20	1	0.00342465753424658	292	22893	20346	Sema3a
GO:0000993	RNA polymerase II core binding	0.226514199478265	-1.48494764517077	20	1	0.00342465753424658	292	22893	54367	Zfp326
GO:0017025	TBP-class protein binding	0.226514199478265	-1.48494764517077	20	1	0.00342465753424658	292	22893	208146	Yeats2
GO:0015106	bicarbonate transmembrane transporter activity	0.226514199478265	-1.48494764517077	20	1	0.00342465753424658	292	22893	218756	Slc4a7
GO:0001871	pattern binding	0.226514199478265	-1.48494764517077	20	1	0.00342465753424658	292	22893	13853	Epm2a
GO:0005242	inward rectifier potassium channel activity	0.226514199478265	-1.48494764517077	20	1	0.00342465753424658	292	22893	16519	Kcnj3
GO:0001530	lipopolysaccharide binding	0.226514199478265	-1.48494764517077	20	1	0.00342465753424658	292	22893	20390	Sftpd
GO:0030247	polysaccharide binding	0.226514199478265	-1.48494764517077	20	1	0.00342465753424658	292	22893	13853	Epm2a
GO:0005342	organic acid transmembrane transporter activity	0.227561985640214	-1.48033261335021	129	3	0.0102739726027397	292	22893	20513,20494,231290	Slc1a6,Slc10a2,Slc10a4
GO:0035250	UDP-galactosyltransferase activity	0.233988555444273	-1.4524830731783	72	2	0.00684931506849315	292	22893	16795,26877	Large,B3galt1
GO:0004181	metallocarboxypeptidase activity	0.236388630200377	-1.44227809020591	21	1	0.00342465753424658	292	22893	78933	Agbl4
GO:0016917	GABA receptor activity	0.236388630200377	-1.44227809020591	21	1	0.00342465753424658	292	22893	14406	Gabrg2
GO:0008139	nuclear localization sequence binding	0.236388630200377	-1.44227809020591	21	1	0.00342465753424658	292	22893	70572	Ipo5
GO:0004713	protein tyrosine kinase activity	0.237676143126379	-1.43684627512884	132	3	0.0102739726027397	292	22893	13869,16001,16590	Erbb4,Igf1r,Kit
GO:0008395	steroid hydroxylase activity	0.238703546554476	-1.43253288795772	73	2	0.00684931506849315	292	22893	13095,545288	Cyp2c29,Cyp2c67
GO:0000030	mannosyltransferase activity	0.238703546554476	-1.43253288795772	73	2	0.00684931506849315	292	22893	16795,26877	Large,B3galt1
GO:0051219	phosphoprotein binding	0.238703546554476	-1.43253288795772	73	2	0.00684931506849315	292	22893	19089,208650	Prkcsh,Cblb
GO:0030246	carbohydrate binding	0.241199586953606	-1.42213052659489	261	5	0.0171232876712329	292	22893	13853,20390,53324,16633,19895	Epm2a,Sftpd,Nptx2,Klra2,Rpia
GO:0008013	beta-catenin binding	0.243423272613487	-1.41295348831796	74	2	0.00684931506849315	292	22893	81004,12558	Tbl1xr1,Cdh2
GO:0052742	phosphatidylinositol kinase activity	0.246137428730686	-1.40186524566171	22	1	0.00342465753424658	292	22893	225326	Pik3c3
GO:0016922	ligand-dependent nuclear receptor binding	0.246137428730686	-1.40186524566171	22	1	0.00342465753424658	292	22893	57316	C1d
GO:0070717	poly-purine tract binding	0.246137428730686	-1.40186524566171	22	1	0.00342465753424658	292	22893	19799	Rn4.5s
GO:0050998	nitric-oxide synthase binding	0.246137428730686	-1.40186524566171	22	1	0.00342465753424658	292	22893	12558	Cdh2
GO:0004675	transmembrane receptor protein serine/threonine kinase activity	0.246137428730686	-1.40186524566171	22	1	0.00342465753424658	292	22893	11480	Acvr2a
GO:0050780	dopamine receptor binding	0.246137428730686	-1.40186524566171	22	1	0.00342465753424658	292	22893	13490	Drd3
GO:0008376	acetylgalactosaminyltransferase activity	0.248146849179683	-1.39373457427015	75	2	0.00684931506849315	292	22893	16795,26877	Large,B3galt1
GO:0008135	translation factor activity, RNA binding	0.248146849179683	-1.39373457427015	75	2	0.00684931506849315	292	22893	56422,230861	Hbs1l,Eif4g3
GO:0050660	flavin adenine dinucleotide binding	0.248146849179683	-1.39373457427015	75	2	0.00684931506849315	292	22893	226564,210009	Fmo4,Mtrr
GO:0042277	peptide binding	0.250690574076706	-1.38353587294234	265	5	0.0171232876712329	292	22893	16412,16001,17380,11784,70572	Itgb1,Igf1r,Mme,Apba2,Ipo5
GO:0048029	monosaccharide binding	0.252873413404029	-1.37486625774415	76	2	0.00684931506849315	292	22893	20390,19895	Sftpd,Rpia
GO:0008289	lipid binding	0.253570802568766	-1.37211219487388	610	10	0.0342465753424658	292	22893	16592,18783,73094,320405,170755,13131,26359,17207,26422,20390	Fabp5,Pla2g4a,Sgip1,Cadps2,Sgk3,Dab1,Anxa10,Mcf2l,Nbea,Sftpd
GO:0015079	potassium ion transmembrane transporter activity	0.254696643952174	-1.36768207355714	137	3	0.0102739726027397	292	22893	16519,72413,80334	Kcnj3,Kcnmb2,Kcnip4
GO:0051393	alpha-actinin binding	0.255762188056714	-1.36350721915018	23	1	0.00342465753424658	292	22893	16412	Itgb1
GO:0043175	RNA polymerase core enzyme binding	0.255762188056714	-1.36350721915018	23	1	0.00342465753424658	292	22893	54367	Zfp326
GO:0051020	GTPase binding	0.260274848688949	-1.34601709597218	269	5	0.0171232876712329	292	22893	56419,103573,13605,70572,116838	Diaph3,Xpo1,Ect2,Ipo5,Rims2
GO:0008378	galactosyltransferase activity	0.26233215937442	-1.3381437943086	78	2	0.00684931506849315	292	22893	16795,26877	Large,B3galt1
GO:0046966	thyroid hormone receptor binding	0.265264481083609	-1.32702790888359	24	1	0.00342465753424658	292	22893	69790	Med30
GO:0001098	basal transcription machinery binding	0.265264481083609	-1.32702790888359	24	1	0.00342465753424658	292	22893	54367	Zfp326
GO:0001099	basal RNA polymerase II transcription machinery binding	0.265264481083609	-1.32702790888359	24	1	0.00342465753424658	292	22893	54367	Zfp326
GO:0016853	isomerase activity	0.271881983898689	-1.30238718956589	142	3	0.0102739726027397	292	22893	319901,19895,19892	Dsel,Rpia,Rpe65
GO:0017161	inositol-1,3,4-trisphosphate 4-phosphatase activity	0.27464586071885	-1.29227279041995	25	1	0.00342465753424658	292	22893	13853	Epm2a
GO:1990003	IDP phosphatase activity	0.27464586071885	-1.29227279041995	25	1	0.00342465753424658	292	22893	13853	Epm2a
GO:0043812	phosphatidylinositol-4-phosphate phosphatase activity	0.27464586071885	-1.29227279041995	25	1	0.00342465753424658	292	22893	13853	Epm2a
GO:0042056	chemoattractant activity	0.27464586071885	-1.29227279041995	25	1	0.00342465753424658	292	22893	20315	Cxcl12
GO:0052830	inositol-1,3,4,6-tetrakisphosphate 6-phosphatase activity	0.27464586071885	-1.29227279041995	25	1	0.00342465753424658	292	22893	13853	Epm2a
GO:0004407	histone deacetylase activity	0.27464586071885	-1.29227279041995	25	1	0.00342465753424658	292	22893	79221	Hdac9
GO:0019178	NADP phosphatase activity	0.27464586071885	-1.29227279041995	25	1	0.00342465753424658	292	22893	13853	Epm2a
GO:0052831	inositol-1,3,4,6-tetrakisphosphate 1-phosphatase activity	0.27464586071885	-1.29227279041995	25	1	0.00342465753424658	292	22893	13853	Epm2a
GO:0005520	insulin-like growth factor binding	0.27464586071885	-1.29227279041995	25	1	0.00342465753424658	292	22893	16001	Igf1r
GO:0052828	inositol-3,4-bisphosphate 4-phosphatase activity	0.27464586071885	-1.29227279041995	25	1	0.00342465753424658	292	22893	13853	Epm2a
GO:0052825	inositol-1,3,4,5,6-pentakisphosphate 1-phosphatase activity	0.27464586071885	-1.29227279041995	25	1	0.00342465753424658	292	22893	13853	Epm2a
GO:0052829	inositol-1,3,4-trisphosphate 1-phosphatase activity	0.27464586071885	-1.29227279041995	25	1	0.00342465753424658	292	22893	13853	Epm2a
GO:0043813	phosphatidylinositol-3,5-bisphosphate 5-phosphatase activity	0.27464586071885	-1.29227279041995	25	1	0.00342465753424658	292	22893	13853	Epm2a
GO:0043726	5-amino-6-(5-phosphoribitylamino)uracil phosphatase activity	0.27464586071885	-1.29227279041995	25	1	0.00342465753424658	292	22893	13853	Epm2a
GO:0008969	phosphohistidine phosphatase activity	0.27464586071885	-1.29227279041995	25	1	0.00342465753424658	292	22893	13853	Epm2a
GO:0052867	phosphatidylinositol-1,4,5-trisphosphate 5-phosphatase activity	0.27464586071885	-1.29227279041995	25	1	0.00342465753424658	292	22893	13853	Epm2a
GO:0016811	hydrolase activity, acting on carbon-nitrogen (but not peptide) bonds, in linear amides	0.276522315266981	-1.28546375506662	81	2	0.00684931506849315	292	22893	14660,79221	Gls,Hdac9
GO:0030352	inositol-1,4,5,6-tetrakisphosphate 6-phosphatase activity	0.283907860411046	-1.25910552863378	26	1	0.00342465753424658	292	22893	13853	Epm2a
GO:0030351	inositol-1,3,4,5,6-pentakisphosphate 3-phosphatase activity	0.283907860411046	-1.25910552863378	26	1	0.00342465753424658	292	22893	13853	Epm2a
GO:0033558	protein deacetylase activity	0.283907860411046	-1.25910552863378	26	1	0.00342465753424658	292	22893	79221	Hdac9
GO:0008579	JUN kinase phosphatase activity	0.283907860411046	-1.25910552863378	26	1	0.00342465753424658	292	22893	13853	Epm2a
GO:0030291	protein serine/threonine kinase inhibitor activity	0.283907860411046	-1.25910552863378	26	1	0.00342465753424658	292	22893	18767	Pkia
GO:0005227	calcium activated cation channel activity	0.283907860411046	-1.25910552863378	26	1	0.00342465753424658	292	22893	72413	Kcnmb2
GO:0030487	inositol-4,5-bisphosphate 5-phosphatase activity	0.283907860411046	-1.25910552863378	26	1	0.00342465753424658	292	22893	13853	Epm2a
GO:0052827	inositol pentakisphosphate phosphatase activity	0.283907860411046	-1.25910552863378	26	1	0.00342465753424658	292	22893	13853	Epm2a
GO:0022890	inorganic cation transmembrane transporter activity	0.285515415326831	-1.25345925720419	488	8	0.0273972602739726	292	22893	234267,72413,20494,80334,218756,20513,16519,231290	Gpm6a,Kcnmb2,Slc10a2,Kcnip4,Slc4a7,Slc1a6,Kcnj3,Slc10a4
GO:0017048	Rho GTPase binding	0.285974901415822	-1.25185122930052	83	2	0.00684931506849315	292	22893	56419,13605	Diaph3,Ect2
GO:0016705	oxidoreductase activity, acting on paired donors, with incorporation or reduction of molecular oxygen	0.28890217668988	-1.24166713713238	213	4	0.0136986301369863	292	22893	226564,13095,210009,545288	Fmo4,Cyp2c29,Mtrr,Cyp2c67
GO:0045309	protein phosphorylated amino acid binding	0.293051994092398	-1.22740523146794	27	1	0.00342465753424658	292	22893	208650	Cblb
GO:0015347	sodium-independent organic anion transmembrane transporter activity	0.293051994092398	-1.22740523146794	27	1	0.00342465753424658	292	22893	207151	Slc22a19
GO:0004623	phospholipase A2 activity	0.293051994092398	-1.22740523146794	27	1	0.00342465753424658	292	22893	18783	Pla2g4a
GO:0090599	alpha-glucosidase activity	0.293051994092398	-1.22740523146794	27	1	0.00342465753424658	292	22893	69983	Sis
GO:0045499	chemorepellent activity	0.293051994092398	-1.22740523146794	27	1	0.00342465753424658	292	22893	20346	Sema3a
GO:0001104	RNA polymerase II transcription cofactor activity	0.295414773754629	-1.21937489742513	85	2	0.00684931506849315	292	22893	18736,69790	Pou1f1,Med30
GO:0005310	dicarboxylic acid transmembrane transporter activity	0.302079756609909	-1.19706420173934	28	1	0.00342465753424658	292	22893	20513	Slc1a6
GO:0019198	transmembrane receptor protein phosphatase activity	0.302079756609909	-1.19706420173934	28	1	0.00342465753424658	292	22893	13853	Epm2a
GO:0008330	protein tyrosine/threonine phosphatase activity	0.302079756609909	-1.19706420173934	28	1	0.00342465753424658	292	22893	13853	Epm2a
GO:0098519	nucleotide phosphatase activity, acting on free nucleotides	0.302079756609909	-1.19706420173934	28	1	0.00342465753424658	292	22893	13853	Epm2a
GO:0001965	G-protein alpha-subunit binding	0.302079756609909	-1.19706420173934	28	1	0.00342465753424658	292	22893	16001	Igf1r
GO:0051879	Hsp90 protein binding	0.302079756609909	-1.19706420173934	28	1	0.00342465753424658	292	22893	66917	Chordc1
GO:0043236	laminin binding	0.310992623927466	-1.16798608435919	29	1	0.00342465753424658	292	22893	16412	Itgb1
GO:0015926	glucosidase activity	0.310992623927466	-1.16798608435919	29	1	0.00342465753424658	292	22893	69983	Sis
GO:0016891	endoribonuclease activity, producing 5'-phosphomonoesters	0.310992623927466	-1.16798608435919	29	1	0.00342465753424658	292	22893	66161	Pop4
GO:0016312	inositol bisphosphate phosphatase activity	0.310992623927466	-1.16798608435919	29	1	0.00342465753424658	292	22893	13853	Epm2a
GO:0052743	inositol tetrakisphosphate phosphatase activity	0.310992623927466	-1.16798608435919	29	1	0.00342465753424658	292	22893	13853	Epm2a
GO:0034596	phosphatidylinositol phosphate 4-phosphatase activity	0.310992623927466	-1.16798608435919	29	1	0.00342465753424658	292	22893	13853	Epm2a
GO:0042287	MHC protein binding	0.310992623927466	-1.16798608435919	29	1	0.00342465753424658	292	22893	545812	Pilrb2
GO:0052629	phosphatidylinositol-3,5-bisphosphate 3-phosphatase activity	0.310992623927466	-1.16798608435919	29	1	0.00342465753424658	292	22893	13853	Epm2a
GO:0005096	GTPase activator activity	0.311783569099728	-1.16544602066897	221	4	0.0136986301369863	292	22893	67792,211914,67016,13605	Rgs8,Asap2,Tbc1d2b,Ect2
GO:0015020	glucuronosyltransferase activity	0.314235005747746	-1.15761414705669	89	2	0.00684931506849315	292	22893	16795,26877	Large,B3galt1
GO:0033218	amide binding	0.314301141900623	-1.15740370203019	291	5	0.0171232876712329	292	22893	16412,16001,17380,11784,70572	Itgb1,Igf1r,Mme,Apba2,Ipo5
GO:0000981	RNA polymerase II transcription factor activity, sequence-specific DNA binding	0.318099572116188	-1.14539082535153	650	10	0.0342465753424658	292	22893	16601,665902,18736,83925,11569,19226,30942,170936,22061,15951	Klf9,Zscan4f,Pou1f1,Trps1,Aebp2,Pth,Hnf4g,Zfp369,Trp63,Ifi204
GO:0034594	phosphatidylinositol trisphosphate phosphatase activity	0.319792053322296	-1.14008432778941	30	1	0.00342465753424658	292	22893	13853	Epm2a
GO:0035035	histone acetyltransferase binding	0.319792053322296	-1.14008432778941	30	1	0.00342465753424658	292	22893	18783	Pla2g4a
GO:0051998	protein carboxyl O-methyltransferase activity	0.328278559909501	-1.11389276300526	92	2	0.00684931506849315	292	22893	207965,319263	Vcpkmt,Pcmtd1
GO:0010340	carboxyl-O-methyltransferase activity	0.328278559909501	-1.11389276300526	92	2	0.00684931506849315	292	22893	207965,319263	Vcpkmt,Pcmtd1
GO:0050699	WW domain binding	0.328479483700117	-1.11328089749759	31	1	0.00342465753424658	292	22893	22061	Trp63
GO:0052744	phosphatidylinositol monophosphate phosphatase activity	0.328479483700117	-1.11328089749759	31	1	0.00342465753424658	292	22893	13853	Epm2a
GO:0004693	cyclin-dependent protein serine/threonine kinase activity	0.328479483700117	-1.11328089749759	31	1	0.00342465753424658	292	22893	264064	Cdk8
GO:0005132	type I interferon receptor binding	0.328479483700117	-1.11328089749759	31	1	0.00342465753424658	292	22893	545646	Gm13290
GO:0097472	cyclin-dependent protein kinase activity	0.328479483700117	-1.11328089749759	31	1	0.00342465753424658	292	22893	264064	Cdk8
GO:0005201	extracellular matrix structural constituent	0.328479483700117	-1.11328089749759	31	1	0.00342465753424658	292	22893	12843	Col1a2
GO:0005506	iron ion binding	0.33097232090379	-1.1057205297488	159	3	0.0102739726027397	292	22893	13095,14319,210009	Cyp2c29,Fth1,Mtrr
GO:0001540	beta-amyloid binding	0.337056335698838	-1.08750519435502	32	1	0.00342465753424658	292	22893	11784	Apba2
GO:0070330	aromatase activity	0.337056335698838	-1.08750519435502	32	1	0.00342465753424658	292	22893	13095	Cyp2c29
GO:0008375	acetylglucosaminyltransferase activity	0.337598191962687	-1.08589887183544	94	2	0.00684931506849315	292	22893	16795,26877	Large,B3galt1
GO:0004540	ribonuclease activity	0.342243577316917	-1.07223258104688	95	2	0.00684931506849315	292	22893	78416,66161	Rnase6,Pop4
GO:0015297	antiporter activity	0.342243577316917	-1.07223258104688	95	2	0.00684931506849315	292	22893	207151,218756	Slc22a19,Slc4a7
GO:0034595	phosphatidylinositol phosphate 5-phosphatase activity	0.345524012098096	-1.06269313862906	33	1	0.00342465753424658	292	22893	13853	Epm2a
GO:0070063	RNA polymerase binding	0.345524012098096	-1.06269313862906	33	1	0.00342465753424658	292	22893	54367	Zfp326
GO:0005154	epidermal growth factor receptor binding	0.345524012098096	-1.06269313862906	33	1	0.00342465753424658	292	22893	13869	Erbb4
GO:0004725	protein tyrosine phosphatase activity	0.346878661828248	-1.05878023791518	96	2	0.00684931506849315	292	22893	19276,13853	Ptprn2,Epm2a
GO:0043531	ADP binding	0.353883897857303	-1.0387863917975	34	1	0.00342465753424658	292	22893	66917	Chordc1
GO:0042805	actinin binding	0.353883897857303	-1.0387863917975	34	1	0.00342465753424658	292	22893	16412	Itgb1
GO:0016831	carboxy-lyase activity	0.353883897857303	-1.0387863917975	34	1	0.00342465753424658	292	22893	14417	Gad2
GO:0046030	inositol trisphosphate phosphatase activity	0.353883897857303	-1.0387863917975	34	1	0.00342465753424658	292	22893	13853	Epm2a
GO:0015929	hexosaminidase activity	0.356115973525003	-1.03249883285243	98	2	0.00684931506849315	292	22893	16795,26877	Large,B3galt1
GO:0008171	O-methyltransferase activity	0.360717258432119	-1.019660845164	99	2	0.00684931506849315	292	22893	207965,319263	Vcpkmt,Pcmtd1
GO:0030695	GTPase regulator activity	0.360836643951081	-1.01932993289353	238	4	0.0136986301369863	292	22893	67792,211914,67016,13605	Rgs8,Asap2,Tbc1d2b,Ect2
GO:0008235	metalloexopeptidase activity	0.362137360471857	-1.01573169031158	35	1	0.00342465753424658	292	22893	78933	Agbl4
GO:0005158	insulin receptor binding	0.362137360471857	-1.01573169031158	35	1	0.00342465753424658	292	22893	16001	Igf1r
GO:0004180	carboxypeptidase activity	0.362137360471857	-1.01573169031158	35	1	0.00342465753424658	292	22893	78933	Agbl4
GO:0016776	phosphotransferase activity, phosphate group as acceptor	0.362137360471857	-1.01573169031158	35	1	0.00342465753424658	292	22893	21915	Dtymk
GO:0008238	exopeptidase activity	0.36988283301679	-0.994568991015802	101	2	0.00684931506849315	292	22893	78933,17380	Agbl4,Mme
GO:0001105	RNA polymerase II transcription coactivator activity	0.370285750134306	-0.993480273751964	36	1	0.00342465753424658	292	22893	18736	Pou1f1
GO:0001102	RNA polymerase II activating transcription factor binding	0.370285750134306	-0.993480273751964	36	1	0.00342465753424658	292	22893	18736	Pou1f1
GO:0005484	SNAP receptor activity	0.370285750134306	-0.993480273751964	36	1	0.00342465753424658	292	22893	71116	Stx18
GO:0004222	metalloendopeptidase activity	0.374446261111206	-0.982306981351417	102	2	0.00684931506849315	292	22893	17380,13522	Mme,Adam28
GO:0008237	metallopeptidase activity	0.376154130031027	-0.97775629929133	172	3	0.0102739726027397	292	22893	78933,17380,13522	Agbl4,Mme,Adam28
GO:0008009	chemokine activity	0.378330399933044	-0.971987391245743	37	1	0.00342465753424658	292	22893	20315	Cxcl12
GO:0017017	MAP kinase tyrosine/serine/threonine phosphatase activity	0.378330399933044	-0.971987391245743	37	1	0.00342465753424658	292	22893	13853	Epm2a
GO:0005319	lipid transporter activity	0.383532341467075	-0.958331329352308	104	2	0.00684931506849315	292	22893	20494,231290	Slc10a2,Slc10a4
GO:0005048	signal sequence binding	0.386272626195025	-0.951211873340178	38	1	0.00342465753424658	292	22893	70572	Ipo5
GO:0033549	MAP kinase phosphatase activity	0.386272626195025	-0.951211873340178	38	1	0.00342465753424658	292	22893	13853	Epm2a
GO:0004721	phosphoprotein phosphatase activity	0.393389638538223	-0.93295471160936	177	3	0.0102739726027397	292	22893	19276,67857,13853	Ptprn2,Ppp6c,Epm2a
GO:0016877	ligase activity, forming carbon-sulfur bonds	0.394113728502609	-0.931115760314044	39	1	0.00342465753424658	292	22893	74244	Atg7
GO:0016859	cis-trans isomerase activity	0.394113728502609	-0.931115760314044	39	1	0.00342465753424658	292	22893	19892	Rpe65
GO:0051539	4 iron, 4 sulfur cluster binding	0.40185499001773	-0.911663976787642	40	1	0.00342465753424658	292	22893	76826	Nubpl
GO:0034593	phosphatidylinositol bisphosphate phosphatase activity	0.40185499001773	-0.911663976787642	40	1	0.00342465753424658	292	22893	13853	Epm2a
GO:0016893	endonuclease activity, active with either ribo- or deoxyribonucleic acids and producing 5'-phosphomonoesters	0.40185499001773	-0.911663976787642	40	1	0.00342465753424658	292	22893	66161	Pop4
GO:0005215	transporter activity	0.404869035835332	-0.904191632478225	1156	16	0.0547945205479452	292	22893	72413,13185,11966,14406,218756,70572,231290,16592,234267,211798,80334,20494,16519,20513,207151,103573	Kcnmb2,Dscr3,Atp6v1b2,Gabrg2,Slc4a7,Ipo5,Slc10a4,Fabp5,Gpm6a,Mfsd9,Kcnip4,Slc10a2,Kcnj3,Slc1a6,Slc22a19,Xpo1
GO:0001085	RNA polymerase II transcription factor binding	0.405991913935014	-0.901422035994961	109	2	0.00684931506849315	292	22893	18736,83925	Pou1f1,Trps1
GO:0005504	fatty acid binding	0.409497677779136	-0.892824046574113	41	1	0.00342465753424658	292	22893	16592	Fabp5
GO:0052745	inositol phosphate phosphatase activity	0.409497677779136	-0.892824046574113	41	1	0.00342465753424658	292	22893	13853	Epm2a
GO:0031593	polyubiquitin binding	0.417043042646633	-0.874565842734031	42	1	0.00342465753424658	292	22893	19359	Rad23b
GO:0030165	PDZ domain binding	0.419278421477434	-0.869220089336388	112	2	0.00684931506849315	292	22893	11480,14701	Acvr2a,Gng12
GO:0060589	nucleoside-triphosphatase regulator activity	0.424089741021661	-0.857810192792617	260	4	0.0136986301369863	292	22893	67792,211914,67016,13605	Rgs8,Asap2,Tbc1d2b,Ect2
GO:0019213	deacetylase activity	0.424492319760392	-0.856861365831644	43	1	0.00342465753424658	292	22893	79221	Hdac9
GO:0052866	phosphatidylinositol phosphate phosphatase activity	0.424492319760392	-0.856861365831644	43	1	0.00342465753424658	292	22893	13853	Epm2a
GO:0005088	Ras guanyl-nucleotide exchange factor activity	0.428051986168439	-0.848510627766004	114	2	0.00684931506849315	292	22893	17207,13605	Mcf2l,Ect2
GO:0022839	ion gated channel activity	0.431846728651743	-0.839684548480221	44	1	0.00342465753424658	292	22893	72413	Kcnmb2
GO:0098531	transcription factor activity, direct ligand regulated sequence-specific DNA binding	0.431846728651743	-0.839684548480221	44	1	0.00342465753424658	292	22893	30942	Hnf4g
GO:0004879	RNA polymerase II transcription factor activity, ligand-activated sequence-specific DNA binding	0.431846728651743	-0.839684548480221	44	1	0.00342465753424658	292	22893	30942	Hnf4g
GO:0033764	steroid dehydrogenase activity, acting on the CH-OH group of donors, NAD or NADP as acceptor	0.431846728651743	-0.839684548480221	44	1	0.00342465753424658	292	22893	105387	Akr1c14
GO:0017046	peptide hormone binding	0.431846728651743	-0.839684548480221	44	1	0.00342465753424658	292	22893	16001	Igf1r
GO:0015103	inorganic anion transmembrane transporter activity	0.432412676326638	-0.838374877442729	115	2	0.00684931506849315	292	22893	14406,218756	Gabrg2,Slc4a7
GO:0061630	ubiquitin protein ligase activity	0.434201768024669	-0.834245949633133	189	3	0.0102739726027397	292	22893	19647,69790,264064	Rbbp6,Med30,Cdk8
GO:0030145	manganese ion binding	0.439107473344625	-0.823011081872154	45	1	0.00342465753424658	292	22893	16795	Large
GO:0061659	ubiquitin-like protein ligase activity	0.444253105935378	-0.811360820558473	192	3	0.0102739726027397	292	22893	19647,69790,264064	Rbbp6,Med30,Cdk8
GO:0016763	transferase activity, transferring pentosyl groups	0.446275742649314	-0.806818260942991	46	1	0.00342465753424658	292	22893	16795	Large
GO:0002020	protease binding	0.449675373244172	-0.799229349337487	119	2	0.00684931506849315	292	22893	16412,16590	Itgb1,Kit
GO:0016247	channel regulator activity	0.449675373244172	-0.799229349337487	119	2	0.00684931506849315	292	22893	72413,80334	Kcnmb2,Kcnip4
GO:0019205	nucleobase-containing compound kinase activity	0.453352710435052	-0.791084846226898	47	1	0.00342465753424658	292	22893	21915	Dtymk
GO:0004521	endoribonuclease activity	0.453352710435052	-0.791084846226898	47	1	0.00342465753424658	292	22893	66161	Pop4
GO:0001078	transcriptional repressor activity, RNA polymerase II core promoter proximal region sequence-specific binding	0.453944815057393	-0.789779641065941	120	2	0.00684931506849315	292	22893	11569,15951	Aebp2,Ifi204
GO:0042379	chemokine receptor binding	0.460339535641596	-0.775790940816307	48	1	0.00342465753424658	292	22893	20315	Cxcl12
GO:0016860	intramolecular oxidoreductase activity	0.467237362551609	-0.760917879450731	49	1	0.00342465753424658	292	22893	19895	Rpia
GO:0016229	steroid dehydrogenase activity	0.467237362551609	-0.760917879450731	49	1	0.00342465753424658	292	22893	105387	Akr1c14
GO:0016830	carbon-carbon lyase activity	0.467237362551609	-0.760917879450731	49	1	0.00342465753424658	292	22893	14417	Gad2
GO:0003743	translation initiation factor activity	0.467237362551609	-0.760917879450731	49	1	0.00342465753424658	292	22893	230861	Eif4g3
GO:0004553	hydrolase activity, hydrolyzing O-glycosyl compounds	0.467425187136522	-0.760515970574626	199	3	0.0102739726027397	292	22893	69983,16795,26877	Sis,Large,B3galt1
GO:0008324	cation transmembrane transporter activity	0.472940229441231	-0.748786263292604	586	8	0.0273972602739726	292	22893	234267,72413,20494,80334,218756,20513,16519,231290	Gpm6a,Kcnmb2,Slc10a2,Kcnip4,Slc4a7,Slc1a6,Kcnj3,Slc10a4
GO:0030170	pyridoxal phosphate binding	0.480770526450054	-0.732365198700747	51	1	0.00342465753424658	292	22893	14417	Gad2
GO:0004842	ubiquitin-protein transferase activity	0.484375809860932	-0.724894206904966	359	5	0.0171232876712329	292	22893	93688,19647,69790,208650,264064	Klhl1,Rbbp6,Med30,Cblb,Cdk8
GO:0001076	transcription factor activity, RNA polymerase II transcription factor binding	0.491493404838962	-0.710306757920422	129	2	0.00684931506849315	292	22893	18736,69790	Pou1f1,Med30
GO:0098811	transcriptional repressor activity, RNA polymerase II activating transcription factor binding	0.493961070151219	-0.705298570261425	53	1	0.00342465753424658	292	22893	18736	Pou1f1
GO:0001190	transcriptional activator activity, RNA polymerase II transcription factor binding	0.493961070151219	-0.705298570261425	53	1	0.00342465753424658	292	22893	18736	Pou1f1
GO:0003707	steroid hormone receptor activity	0.500430569622563	-0.692286411882494	54	1	0.00342465753424658	292	22893	30942	Hnf4g
GO:0015179	L-amino acid transmembrane transporter activity	0.500430569622563	-0.692286411882494	54	1	0.00342465753424658	292	22893	20513	Slc1a6
GO:0043621	protein self-association	0.500430569622563	-0.692286411882494	54	1	0.00342465753424658	292	22893	11480	Acvr2a
GO:0016810	hydrolase activity, acting on carbon-nitrogen (but not peptide) bonds	0.503645314435755	-0.685882999851743	132	2	0.00684931506849315	292	22893	14660,79221	Gls,Hdac9
GO:0022804	active transmembrane transporter activity	0.50370683138017	-0.685760863923911	367	5	0.0171232876712329	292	22893	207151,20513,20494,218756,231290	Slc22a19,Slc1a6,Slc10a2,Slc4a7,Slc10a4
GO:0008134	transcription factor binding	0.506068284725921	-0.681083668748384	525	7	0.023972602739726	292	22893	79221,74244,18736,69790,83925,208146,15951	Hdac9,Atg7,Pou1f1,Med30,Trps1,Yeats2,Ifi204
GO:0070491	repressing transcription factor binding	0.506817638829652	-0.679604026820265	55	1	0.00342465753424658	292	22893	79221	Hdac9
GO:0005261	cation channel activity	0.507483102807693	-0.678291863580695	290	4	0.0136986301369863	292	22893	16519,234267,72413,80334	Kcnj3,Gpm6a,Kcnmb2,Kcnip4
GO:0005125	cytokine activity	0.509267441846834	-0.674781974394321	212	3	0.0102739726027397	292	22893	20315,116849,545646	Cxcl12,Iltifb,Gm13290
GO:0022892	substrate-specific transporter activity	0.515065396772687	-0.663461402355554	1002	13	0.0445205479452055	292	22893	234267,72413,20494,13185,80334,14406,218756,20513,16519,207151,103573,70572,231290	Gpm6a,Kcnmb2,Slc10a2,Dscr3,Kcnip4,Gabrg2,Slc4a7,Slc1a6,Kcnj3,Slc22a19,Xpo1,Ipo5,Slc10a4
GO:0019787	ubiquitin-like protein transferase activity	0.520388063040285	-0.653180470653975	374	5	0.0171232876712329	292	22893	93688,19647,69790,208650,264064	Klhl1,Rbbp6,Med30,Cblb,Cdk8
GO:0022834	ligand-gated channel activity	0.527379823803566	-0.639834261760663	138	2	0.00684931506849315	292	22893	16519,14406	Kcnj3,Gabrg2
GO:0015276	ligand-gated ion channel activity	0.527379823803566	-0.639834261760663	138	2	0.00684931506849315	292	22893	16519,14406	Kcnj3,Gabrg2
GO:0008276	protein methyltransferase activity	0.527379823803566	-0.639834261760663	138	2	0.00684931506849315	292	22893	207965,319263	Vcpkmt,Pcmtd1
GO:0005518	collagen binding	0.537552705936352	-0.620728466231643	60	1	0.00342465753424658	292	22893	16412	Itgb1
GO:0033613	activating transcription factor binding	0.537552705936352	-0.620728466231643	60	1	0.00342465753424658	292	22893	18736	Pou1f1
GO:0019887	protein kinase regulator activity	0.538956682504712	-0.618120077713245	141	2	0.00684931506849315	292	22893	18767,54607	Pkia,Socs6
GO:0020037	heme binding	0.542772035351561	-0.611065871597736	142	2	0.00684931506849315	292	22893	13095,545288	Cyp2c29,Cyp2c67
GO:0008138	protein tyrosine/serine/threonine phosphatase activity	0.543466716819215	-0.609786812899134	61	1	0.00342465753424658	292	22893	13853	Epm2a
GO:0003727	single-stranded RNA binding	0.543466716819215	-0.609786812899134	61	1	0.00342465753424658	292	22893	19799	Rn4.5s
GO:0016798	hydrolase activity, acting on glycosyl bonds	0.552335517082257	-0.593599596552097	226	3	0.0102739726027397	292	22893	69983,16795,26877	Sis,Large,B3galt1
GO:0033293	monocarboxylic acid binding	0.555069568967176	-0.588661823600886	63	1	0.00342465753424658	292	22893	16592	Fabp5
GO:0070405	ammonium ion binding	0.555069568967176	-0.588661823600886	63	1	0.00342465753424658	292	22893	13490	Drd3
GO:0051427	hormone receptor binding	0.557813651644608	-0.583730330003242	146	2	0.00684931506849315	292	22893	19226,69790	Pth,Med30
GO:0015075	ion transmembrane transporter activity	0.558030411747975	-0.583341816745514	792	10	0.0342465753424658	292	22893	234267,72413,20494,80334,14406,218756,20513,16519,207151,231290	Gpm6a,Kcnmb2,Slc10a2,Kcnip4,Gabrg2,Slc4a7,Slc1a6,Kcnj3,Slc22a19,Slc10a4
GO:0016836	hydro-lyase activity	0.560760312961309	-0.578461714379902	64	1	0.00342465753424658	292	22893	71934	Car13
GO:0003725	double-stranded RNA binding	0.560760312961309	-0.578461714379902	64	1	0.00342465753424658	292	22893	56758	Mbnl1
GO:0051540	metal cluster binding	0.560760312961309	-0.578461714379902	64	1	0.00342465753424658	292	22893	76826	Nubpl
GO:0051536	iron-sulfur cluster binding	0.560760312961309	-0.578461714379902	64	1	0.00342465753424658	292	22893	76826	Nubpl
GO:0005216	ion channel activity	0.568913659243576	-0.564026597593614	395	5	0.0171232876712329	292	22893	16519,234267,72413,80334,14406	Kcnj3,Gpm6a,Kcnmb2,Kcnip4,Gabrg2
GO:0022836	gated channel activity	0.570125020127337	-0.561899608646898	314	4	0.0136986301369863	292	22893	16519,72413,80334,14406	Kcnj3,Kcnmb2,Kcnip4,Gabrg2
GO:0001067	regulatory region nucleic acid binding	0.570880803539369	-0.560574841486399	800	10	0.0342465753424658	292	22893	16601,665902,56758,18736,81004,83925,11569,13869,15951,22061	Klf9,Zscan4f,Mbnl1,Pou1f1,Tbl1xr1,Trps1,Aebp2,Erbb4,Ifi204,Trp63
GO:0046906	tetrapyrrole binding	0.572501101402577	-0.557740619708296	150	2	0.00684931506849315	292	22893	13095,545288	Cyp2c29,Cyp2c67
GO:0002039	p53 binding	0.577400981827741	-0.549218311325685	67	1	0.00342465753424658	292	22893	22061	Trp63
GO:0070736	protein-glycine ligase activity, initiating	0.584564743887212	-0.536887736219369	237	3	0.0102739726027397	292	22893	77853,19647,208650	Msl2,Rbbp6,Cblb
GO:0070735	protein-glycine ligase activity	0.584564743887212	-0.536887736219369	237	3	0.0102739726027397	292	22893	77853,19647,208650	Msl2,Rbbp6,Cblb
GO:0018169	ribosomal S6-glutamic acid ligase activity	0.584564743887212	-0.536887736219369	237	3	0.0102739726027397	292	22893	77853,19647,208650	Msl2,Rbbp6,Cblb
GO:0070737	protein-glycine ligase activity, elongating	0.584564743887212	-0.536887736219369	237	3	0.0102739726027397	292	22893	77853,19647,208650	Msl2,Rbbp6,Cblb
GO:0070738	tubulin-glycine ligase activity	0.584564743887212	-0.536887736219369	237	3	0.0102739726027397	292	22893	77853,19647,208650	Msl2,Rbbp6,Cblb
GO:0043774	coenzyme F420-2 alpha-glutamyl ligase activity	0.584564743887212	-0.536887736219369	237	3	0.0102739726027397	292	22893	77853,19647,208650	Msl2,Rbbp6,Cblb
GO:0008766	UDP-N-acetylmuramoylalanyl-D-glutamyl-2,6-diaminopimelate-D-alanyl-D-alanine ligase activity	0.584564743887212	-0.536887736219369	237	3	0.0102739726027397	292	22893	77853,19647,208650	Msl2,Rbbp6,Cblb
GO:0043773	coenzyme F420-0 gamma-glutamyl ligase activity	0.584564743887212	-0.536887736219369	237	3	0.0102739726027397	292	22893	77853,19647,208650	Msl2,Rbbp6,Cblb
GO:0005230	extracellular ligand-gated ion channel activity	0.58814419535625	-0.530783130949816	69	1	0.00342465753424658	292	22893	14406	Gabrg2
GO:0004702	receptor signaling protein serine/threonine kinase activity	0.58814419535625	-0.530783130949816	69	1	0.00342465753424658	292	22893	11480	Acvr2a
GO:0070740	tubulin-glutamic acid ligase activity	0.590264412105153	-0.5271846863639	239	3	0.0102739726027397	292	22893	77853,19647,208650	Msl2,Rbbp6,Cblb
GO:0070739	protein-glutamic acid ligase activity	0.590264412105153	-0.5271846863639	239	3	0.0102739726027397	292	22893	77853,19647,208650	Msl2,Rbbp6,Cblb
GO:0004519	endonuclease activity	0.590358909267748	-0.52702460624167	155	2	0.00684931506849315	292	22893	78416,66161	Rnase6,Pop4
GO:0009055	electron carrier activity	0.593413293453825	-0.521864169195982	70	1	0.00342465753424658	292	22893	433899	Grxcr1
GO:0008194	UDP-glycosyltransferase activity	0.593863402459958	-0.521105948253474	156	2	0.00684931506849315	292	22893	16795,26877	Large,B3galt1
GO:0022838	substrate-specific channel activity	0.595486577490187	-0.518376430339741	407	5	0.0171232876712329	292	22893	16519,234267,72413,80334,14406	Kcnj3,Gpm6a,Kcnmb2,Kcnip4,Gabrg2
GO:0019901	protein kinase binding	0.604225853123417	-0.503807221929072	576	7	0.023972602739726	292	22893	19089,18767,16412,79221,26422,208650,12558	Prkcsh,Pkia,Itgb1,Hdac9,Nbea,Cblb,Cdh2
GO:0015171	amino acid transmembrane transporter activity	0.608820896363317	-0.496231149168066	73	1	0.00342465753424658	292	22893	20513	Slc1a6
GO:0019207	kinase regulator activity	0.611050243430407	-0.492576091717702	161	2	0.00684931506849315	292	22893	18767,54607	Pkia,Socs6
GO:0046332	SMAD binding	0.61382634325647	-0.488043219411062	74	1	0.00342465753424658	292	22893	12843	Col1a2
GO:0016881	acid-amino acid ligase activity	0.615285144432395	-0.48566946914426	248	3	0.0102739726027397	292	22893	77853,19647,208650	Msl2,Rbbp6,Cblb
GO:0016301	kinase activity	0.622282166416328	-0.474361645352023	751	9	0.0308219178082192	292	22893	11480,13869,16001,69718,170755,21915,16590,264064,225326	Acvr2a,Erbb4,Igf1r,Ipmk,Sgk3,Dtymk,Kit,Cdk8,Pik3c3
GO:0042562	hormone binding	0.623646551952184	-0.472171494244457	76	1	0.00342465753424658	292	22893	16001	Igf1r
GO:0004672	protein kinase activity	0.625819329541703	-0.468693560493942	588	7	0.023972602739726	292	22893	11480,13869,16001,170755,16590,264064,225326	Acvr2a,Erbb4,Igf1r,Sgk3,Kit,Cdk8,Pik3c3
GO:0001664	G-protein coupled receptor binding	0.631385811577536	-0.459838174479853	254	3	0.0102739726027397	292	22893	19226,20315,13490	Pth,Cxcl12,Drd3
GO:0016651	oxidoreductase activity, acting on NAD(P)H	0.633217871033613	-0.456940728010297	78	1	0.00342465753424658	292	22893	210009	Mtrr
GO:0008081	phosphoric diester hydrolase activity	0.633217871033613	-0.456940728010297	78	1	0.00342465753424658	292	22893	239318	Plcxd3
GO:0050839	cell adhesion molecule binding	0.637388538468923	-0.450375858853509	169	2	0.00684931506849315	292	22893	16412,50706	Itgb1,Postn
GO:0005254	chloride channel activity	0.637912167840532	-0.449554673075999	79	1	0.00342465753424658	292	22893	14406	Gabrg2
GO:0022857	transmembrane transporter activity	0.642186151577898	-0.442877061592401	929	11	0.0376712328767123	292	22893	234267,72413,20494,80334,11966,14406,218756,20513,16519,207151,231290	Gpm6a,Kcnmb2,Slc10a2,Kcnip4,Atp6v1b2,Gabrg2,Slc4a7,Slc1a6,Kcnj3,Slc22a19,Slc10a4
GO:0022891	substrate-specific transmembrane transporter activity	0.64291243157976	-0.441746751297603	847	10	0.0342465753424658	292	22893	234267,72413,20494,80334,14406,218756,20513,16519,207151,231290	Gpm6a,Kcnmb2,Slc10a2,Kcnip4,Gabrg2,Slc4a7,Slc1a6,Kcnj3,Slc22a19,Slc10a4
GO:0022803	passive transmembrane transporter activity	0.643774080158058	-0.440407421633011	430	5	0.0171232876712329	292	22893	16519,234267,72413,80334,14406	Kcnj3,Gpm6a,Kcnmb2,Kcnip4,Gabrg2
GO:0015267	channel activity	0.643774080158058	-0.440407421633011	430	5	0.0171232876712329	292	22893	16519,234267,72413,80334,14406	Kcnj3,Gpm6a,Kcnmb2,Kcnip4,Gabrg2
GO:0016791	phosphatase activity	0.647016126492332	-0.435384059765071	260	3	0.0102739726027397	292	22893	19276,67857,13853	Ptprn2,Ppp6c,Epm2a
GO:0001228	transcriptional activator activity, RNA polymerase II transcription regulatory region sequence-specific binding	0.648521792164294	-0.433059671836046	347	4	0.0136986301369863	292	22893	16601,18736,83925,22061	Klf9,Pou1f1,Trps1,Trp63
GO:0048037	cofactor binding	0.649575194466027	-0.431436676722716	261	3	0.0102739726027397	292	22893	226564,14417,210009	Fmo4,Gad2,Mtrr
GO:0052689	carboxylic ester hydrolase activity	0.650025528088184	-0.430743642881836	173	2	0.00684931506849315	292	22893	18783,19892	Pla2g4a,Rpe65
GO:0005085	guanyl-nucleotide exchange factor activity	0.656212086179975	-0.421271240185291	175	2	0.00684931506849315	292	22893	17207,13605	Mcf2l,Ect2
GO:0008757	S-adenosylmethionine-dependent methyltransferase activity	0.659272552137864	-0.41661824555438	176	2	0.00684931506849315	292	22893	207965,319263	Vcpkmt,Pcmtd1
GO:0016773	phosphotransferase activity, alcohol group as acceptor	0.663369481392193	-0.410423156855388	694	8	0.0273972602739726	292	22893	11480,13869,16001,69718,170755,16590,264064,225326	Acvr2a,Erbb4,Igf1r,Ipmk,Sgk3,Kit,Cdk8,Pik3c3
GO:0016835	carbon-oxygen lyase activity	0.664846831462451	-0.408198593483889	85	1	0.00342465753424658	292	22893	71934	Car13
GO:0001191	transcriptional repressor activity, RNA polymerase II transcription factor binding	0.664846831462451	-0.408198593483889	85	1	0.00342465753424658	292	22893	18736	Pou1f1
GO:0001227	transcriptional repressor activity, RNA polymerase II transcription regulatory region sequence-specific binding	0.668323352515787	-0.402983161912679	179	2	0.00684931506849315	292	22893	11569,15951	Aebp2,Ifi204
GO:0043782	cobalt-precorrin-3 C17-methyltransferase activity	0.669137638399327	-0.401765502497291	86	1	0.00342465753424658	292	22893	207965	Vcpkmt
GO:0043776	cobalt-precorrin-6B C5-methyltransferase activity	0.669137638399327	-0.401765502497291	86	1	0.00342465753424658	292	22893	207965	Vcpkmt
GO:0008650	rRNA (uridine-2'-O-)-methyltransferase activity	0.669137638399327	-0.401765502497291	86	1	0.00342465753424658	292	22893	207965	Vcpkmt
GO:0008988	rRNA (adenine-N6-)-methyltransferase activity	0.669137638399327	-0.401765502497291	86	1	0.00342465753424658	292	22893	207965	Vcpkmt
GO:0019702	protein-arginine N5-methyltransferase activity	0.669137638399327	-0.401765502497291	86	1	0.00342465753424658	292	22893	207965	Vcpkmt
GO:0080012	trihydroxyferuloyl spermidine O-methyltransferase activity	0.669137638399327	-0.401765502497291	86	1	0.00342465753424658	292	22893	207965	Vcpkmt
GO:0034541	dimethylarsinite methyltransferase activity	0.669137638399327	-0.401765502497291	86	1	0.00342465753424658	292	22893	207965	Vcpkmt
GO:0043834	trimethylamine methyltransferase activity	0.669137638399327	-0.401765502497291	86	1	0.00342465753424658	292	22893	207965	Vcpkmt
GO:0016433	rRNA (adenine) methyltransferase activity	0.669137638399327	-0.401765502497291	86	1	0.00342465753424658	292	22893	207965	Vcpkmt
GO:0052665	tRNA (uracil-2'-O-)-methyltransferase activity	0.669137638399327	-0.401765502497291	86	1	0.00342465753424658	292	22893	207965	Vcpkmt
GO:0000179	rRNA (adenine-N6,N6-)-dimethyltransferase activity	0.669137638399327	-0.401765502497291	86	1	0.00342465753424658	292	22893	207965	Vcpkmt
GO:0052667	phosphomethylethanolamine N-methyltransferase activity	0.669137638399327	-0.401765502497291	86	1	0.00342465753424658	292	22893	207965	Vcpkmt
GO:0034931	1-hydroxypyrene methyltransferase activity	0.669137638399327	-0.401765502497291	86	1	0.00342465753424658	292	22893	207965	Vcpkmt
GO:0043780	cobalt-precorrin-5B C1-methyltransferase activity	0.669137638399327	-0.401765502497291	86	1	0.00342465753424658	292	22893	207965	Vcpkmt
GO:0005253	anion channel activity	0.669137638399327	-0.401765502497291	86	1	0.00342465753424658	292	22893	14406	Gabrg2
GO:0009383	rRNA (cytosine-C5-)-methyltransferase activity	0.669137638399327	-0.401765502497291	86	1	0.00342465753424658	292	22893	207965	Vcpkmt
GO:0052624	2-phytyl-1,4-naphthoquinone methyltransferase activity	0.669137638399327	-0.401765502497291	86	1	0.00342465753424658	292	22893	207965	Vcpkmt
GO:0043833	methylamine-specific methylcobalamin:coenzyme M methyltransferase activity	0.669137638399327	-0.401765502497291	86	1	0.00342465753424658	292	22893	207965	Vcpkmt
GO:0043803	hydroxyneurosporene-O-methyltransferase activity	0.669137638399327	-0.401765502497291	86	1	0.00342465753424658	292	22893	207965	Vcpkmt
GO:0043852	monomethylamine methyltransferase activity	0.669137638399327	-0.401765502497291	86	1	0.00342465753424658	292	22893	207965	Vcpkmt
GO:0016434	rRNA (cytosine) methyltransferase activity	0.669137638399327	-0.401765502497291	86	1	0.00342465753424658	292	22893	207965	Vcpkmt
GO:0034807	4,5-dihydroxybenzo(a)pyrene methyltransferase activity	0.669137638399327	-0.401765502497291	86	1	0.00342465753424658	292	22893	207965	Vcpkmt
GO:0016435	rRNA (guanine) methyltransferase activity	0.669137638399327	-0.401765502497291	86	1	0.00342465753424658	292	22893	207965	Vcpkmt
GO:0051994	P-methyltransferase activity	0.669137638399327	-0.401765502497291	86	1	0.00342465753424658	292	22893	207965	Vcpkmt
GO:0051995	Se-methyltransferase activity	0.669137638399327	-0.401765502497291	86	1	0.00342465753424658	292	22893	207965	Vcpkmt
GO:0043827	tRNA (adenine-57, 58-N(1)-) methyltransferase activity	0.669137638399327	-0.401765502497291	86	1	0.00342465753424658	292	22893	207965	Vcpkmt
GO:0071424	rRNA (cytosine-N4-)-methyltransferase activity	0.669137638399327	-0.401765502497291	86	1	0.00342465753424658	292	22893	207965	Vcpkmt
GO:0018707	1-phenanthrol methyltransferase activity	0.669137638399327	-0.401765502497291	86	1	0.00342465753424658	292	22893	207965	Vcpkmt
GO:0043851	methanol-specific methylcobalamin:coenzyme M methyltransferase activity	0.669137638399327	-0.401765502497291	86	1	0.00342465753424658	292	22893	207965	Vcpkmt
GO:0016205	selenocysteine methyltransferase activity	0.669137638399327	-0.401765502497291	86	1	0.00342465753424658	292	22893	207965	Vcpkmt
GO:0052666	tRNA (cytosine-2'-O-)-methyltransferase activity	0.669137638399327	-0.401765502497291	86	1	0.00342465753424658	292	22893	207965	Vcpkmt
GO:0043791	dimethylamine methyltransferase activity	0.669137638399327	-0.401765502497291	86	1	0.00342465753424658	292	22893	207965	Vcpkmt
GO:0070677	rRNA (cytosine-2'-O-)-methyltransferase activity	0.669137638399327	-0.401765502497291	86	1	0.00342465753424658	292	22893	207965	Vcpkmt
GO:0043770	demethylmenaquinone methyltransferase activity	0.669137638399327	-0.401765502497291	86	1	0.00342465753424658	292	22893	207965	Vcpkmt
GO:0052735	tRNA (cytosine-3-)-methyltransferase activity	0.669137638399327	-0.401765502497291	86	1	0.00342465753424658	292	22893	207965	Vcpkmt
GO:0019955	cytokine binding	0.669137638399327	-0.401765502497291	86	1	0.00342465753424658	292	22893	16590	Kit
GO:0034933	1-hydroxy-6-methoxypyrene methyltransferase activity	0.669137638399327	-0.401765502497291	86	1	0.00342465753424658	292	22893	207965	Vcpkmt
GO:0043777	cobalt-precorrin-7 C15-methyltransferase activity	0.669137638399327	-0.401765502497291	86	1	0.00342465753424658	292	22893	207965	Vcpkmt
GO:0004809	tRNA (guanine-N2-)-methyltransferase activity	0.673373697982346	-0.395454831553242	87	1	0.00342465753424658	292	22893	207965	Vcpkmt
GO:0008425	2-polyprenyl-6-methoxy-1,4-benzoquinone methyltransferase activity	0.673373697982346	-0.395454831553242	87	1	0.00342465753424658	292	22893	207965	Vcpkmt
GO:0009019	tRNA (guanine-N1-)-methyltransferase activity	0.673373697982346	-0.395454831553242	87	1	0.00342465753424658	292	22893	207965	Vcpkmt
GO:0030792	methylarsonite methyltransferase activity	0.673373697982346	-0.395454831553242	87	1	0.00342465753424658	292	22893	207965	Vcpkmt
GO:0008649	rRNA methyltransferase activity	0.673373697982346	-0.395454831553242	87	1	0.00342465753424658	292	22893	207965	Vcpkmt
GO:0008169	C-methyltransferase activity	0.673373697982346	-0.395454831553242	87	1	0.00342465753424658	292	22893	207965	Vcpkmt
GO:0016436	rRNA (uridine) methyltransferase activity	0.673373697982346	-0.395454831553242	87	1	0.00342465753424658	292	22893	207965	Vcpkmt
GO:0016426	tRNA (adenine) methyltransferase activity	0.673373697982346	-0.395454831553242	87	1	0.00342465753424658	292	22893	207965	Vcpkmt
GO:0018423	protein C-terminal leucine carboxyl O-methyltransferase activity	0.673373697982346	-0.395454831553242	87	1	0.00342465753424658	292	22893	207965	Vcpkmt
GO:0030580	quinone cofactor methyltransferase activity	0.673373697982346	-0.395454831553242	87	1	0.00342465753424658	292	22893	207965	Vcpkmt
GO:0016427	tRNA (cytosine) methyltransferase activity	0.673373697982346	-0.395454831553242	87	1	0.00342465753424658	292	22893	207965	Vcpkmt
GO:0016300	tRNA (uracil) methyltransferase activity	0.673373697982346	-0.395454831553242	87	1	0.00342465753424658	292	22893	207965	Vcpkmt
GO:0016274	protein-arginine N-methyltransferase activity	0.673373697982346	-0.395454831553242	87	1	0.00342465753424658	292	22893	207965	Vcpkmt
GO:0016428	tRNA (cytosine-5-)-methyltransferase activity	0.673373697982346	-0.395454831553242	87	1	0.00342465753424658	292	22893	207965	Vcpkmt
GO:0005249	voltage-gated potassium channel activity	0.673373697982346	-0.395454831553242	87	1	0.00342465753424658	292	22893	16519	Kcnj3
GO:0016273	arginine N-methyltransferase activity	0.673373697982346	-0.395454831553242	87	1	0.00342465753424658	292	22893	207965	Vcpkmt
GO:0043130	ubiquitin binding	0.673373697982346	-0.395454831553242	87	1	0.00342465753424658	292	22893	19359	Rad23b
GO:0016429	tRNA (adenine-N1-)-methyltransferase activity	0.673373697982346	-0.395454831553242	87	1	0.00342465753424658	292	22893	207965	Vcpkmt
GO:0003880	protein C-terminal carboxyl O-methyltransferase activity	0.681684350512287	-0.38318855743802	89	1	0.00342465753424658	292	22893	207965	Vcpkmt
GO:0015108	chloride transmembrane transporter activity	0.681684350512287	-0.38318855743802	89	1	0.00342465753424658	292	22893	14406	Gabrg2
GO:0009008	DNA-methyltransferase activity	0.681684350512287	-0.38318855743802	89	1	0.00342465753424658	292	22893	207965	Vcpkmt
GO:0044212	transcription regulatory region DNA binding	0.686969915713491	-0.37546477852869	794	9	0.0308219178082192	292	22893	16601,665902,18736,81004,83925,11569,13869,15951,22061	Klf9,Zscan4f,Pou1f1,Tbl1xr1,Trps1,Aebp2,Erbb4,Ifi204,Trp63
GO:0022832	voltage-gated channel activity	0.688687932673362	-0.372967038476439	186	2	0.00684931506849315	292	22893	16519,80334	Kcnj3,Kcnip4
GO:0005244	voltage-gated ion channel activity	0.688687932673362	-0.372967038476439	186	2	0.00684931506849315	292	22893	16519,80334	Kcnj3,Kcnip4
GO:0016829	lyase activity	0.688687932673362	-0.372967038476439	186	2	0.00684931506849315	292	22893	71934,14417	Car13,Gad2
GO:0000982	transcription factor activity, RNA polymerase II core promoter proximal region sequence-specific binding	0.68914209833818	-0.372307790715766	366	4	0.0136986301369863	292	22893	11569,18736,15951,22061	Aebp2,Pou1f1,Ifi204,Trp63
GO:0016423	tRNA (guanine) methyltransferase activity	0.689784253309069	-0.371376406647947	91	1	0.00342465753424658	292	22893	207965	Vcpkmt
GO:0008174	mRNA methyltransferase activity	0.689784253309069	-0.371376406647947	91	1	0.00342465753424658	292	22893	207965	Vcpkmt
GO:0000975	regulatory region DNA binding	0.691221169456991	-0.369295434853376	797	9	0.0308219178082192	292	22893	16601,665902,18736,81004,83925,11569,13869,15951,22061	Klf9,Zscan4f,Pou1f1,Tbl1xr1,Trps1,Aebp2,Erbb4,Ifi204,Trp63
GO:0005126	cytokine receptor binding	0.695692278111077	-0.362847845566381	280	3	0.0102739726027397	292	22893	20315,170936,545646	Cxcl12,Zfp369,Gm13290
GO:0050662	coenzyme binding	0.697096895640821	-0.360830859747697	189	2	0.00684931506849315	292	22893	226564,210009	Fmo4,Mtrr
GO:0008172	S-methyltransferase activity	0.697678732813169	-0.359996550351651	93	1	0.00342465753424658	292	22893	207965	Vcpkmt
GO:0017137	Rab GTPase binding	0.697678732813169	-0.359996550351651	93	1	0.00342465753424658	292	22893	116838	Rims2
GO:0016879	ligase activity, forming carbon-nitrogen bonds	0.69798787049328	-0.359553553887546	281	3	0.0102739726027397	292	22893	77853,19647,208650	Msl2,Rbbp6,Cblb
GO:0003705	transcription factor activity, RNA polymerase II distal enhancer sequence-specific binding	0.701550566604662	-0.354462298495588	94	1	0.00342465753424658	292	22893	19226	Pth
GO:0003779	actin binding	0.705222946152342	-0.34924129048475	374	4	0.0136986301369863	292	22893	93688,16412,56419,226251	Klhl1,Itgb1,Diaph3,Ablim1
GO:0030674	protein binding, bridging	0.705372981371336	-0.349028564477774	95	1	0.00342465753424658	292	22893	12843	Col1a2
GO:0031072	heat shock protein binding	0.705372981371336	-0.349028564477774	95	1	0.00342465753424658	292	22893	66917	Chordc1
GO:0016758	transferase activity, transferring hexosyl groups	0.708016274440694	-0.345288199054447	193	2	0.00684931506849315	292	22893	16795,26877	Large,B3galt1
GO:0019900	kinase binding	0.709849476132999	-0.342702336869588	639	7	0.023972602739726	292	22893	19089,18767,16412,79221,26422,208650,12558	Prkcsh,Pkia,Itgb1,Hdac9,Nbea,Cblb,Cdh2
GO:0035091	phosphatidylinositol binding	0.710694410647105	-0.341512743754429	194	2	0.00684931506849315	292	22893	17207,170755	Mcf2l,Sgk3
GO:0016874	ligase activity	0.716884581418074	-0.332840425652581	380	4	0.0136986301369863	292	22893	77853,74244,19647,208650	Msl2,Atg7,Rbbp6,Cblb
GO:0016740	transferase activity	0.719092270441243	-0.3297655978659	2153	25	0.0856164383561644	292	22893	93688,170755,21915,264064,11480,192136,14857,19647,241447,319901,20888,16795,208650,100042314,16001,338362,207965,69790,319263,26877,13869,69718,16590,225326,76969	Klhl1,Sgk3,Dtymk,Cdk8,Acvr2a,Sugct,Gsta1,Rbbp6,Cers6,Dsel,Sult1c1,Large,Cblb,Gm10639,Igf1r,Ust,Vcpkmt,Med30,Pcmtd1,B3galt1,Erbb4,Ipmk,Kit,Pik3c3,Chst1
GO:0005178	integrin binding	0.720180904203997	-0.328252842692614	99	1	0.00342465753424658	292	22893	16412	Itgb1
GO:0008175	tRNA methyltransferase activity	0.720180904203997	-0.328252842692614	99	1	0.00342465753424658	292	22893	207965	Vcpkmt
GO:0042802	identical protein binding	0.720604935399305	-0.327664231677854	1242	14	0.0479452054794521	292	22893	12843,100310872,16001,21648,13034,13605,12046,13869,74244,16590,20390,14198,22061,15951	Col1a2,Dynlt1a,Igf1r,Dynlt1b,Ctse,Ect2,Bcl2a1c,Erbb4,Atg7,Kit,Sftpd,Fhit,Trp63,Ifi204
GO:0008168	methyltransferase activity	0.723779073015072	-0.323269080932712	199	2	0.00684931506849315	292	22893	207965,319263	Vcpkmt,Pcmtd1
GO:0043168	anion binding	0.727840018770515	-0.3176740093711	2492	29	0.0993150684931507	292	22893	226564,56422,72630,14417,73094,170755,11966,13131,21915,264064,210009,11480,50706,14701,66397,16592,18783,16001,76826,26359,66917,17207,103080,13869,26422,69718,16590,225326,446099	Fmo4,Hbs1l,Hspa12b,Gad2,Sgip1,Sgk3,Atp6v1b2,Dab1,Dtymk,Cdk8,Mtrr,Acvr2a,Postn,Gng12,Sar1b,Fabp5,Pla2g4a,Igf1r,Nubpl,Anxa10,Chordc1,Mcf2l,Sept10,Erbb4,Nbea,Ipmk,Kit,Pik3c3,Nlrp4e
GO:0008047	enzyme activator activity	0.73005874618616	-0.314630273849961	387	4	0.0136986301369863	292	22893	67792,211914,67016,13605	Rgs8,Asap2,Tbc1d2b,Ect2
GO:0042826	histone deacetylase binding	0.730797966395908	-0.313618237191643	102	1	0.00342465753424658	292	22893	79221	Hdac9
GO:0042578	phosphoric ester hydrolase activity	0.731903003321189	-0.312107282924994	388	4	0.0136986301369863	292	22893	19276,67857,13853,239318	Ptprn2,Ppp6c,Epm2a,Plcxd3
GO:0031406	carboxylic acid binding	0.741257011302257	-0.299407869959782	206	2	0.00684931506849315	292	22893	16592,14417	Fabp5,Gad2
GO:0016788	hydrolase activity, acting on ester bonds	0.74153796773414	-0.299028914757995	748	8	0.0273972602739726	292	22893	78416,19276,67857,18783,13853,239318,66161,19892	Rnase6,Ptprn2,Ppp6c,Pla2g4a,Epm2a,Plcxd3,Pop4,Rpe65
GO:0016741	transferase activity, transferring one-carbon groups	0.743675410685849	-0.296150615304971	207	2	0.00684931506849315	292	22893	207965,319263	Vcpkmt,Pcmtd1
GO:0016820	hydrolase activity, acting on acid anhydrides, catalyzing transmembrane movement of substances	0.744332108027108	-0.295267961990878	106	1	0.00342465753424658	292	22893	11966	Atp6v1b2
GO:0008173	RNA methyltransferase activity	0.744332108027108	-0.295267961990878	106	1	0.00342465753424658	292	22893	207965	Vcpkmt
GO:0005262	calcium channel activity	0.744332108027108	-0.295267961990878	106	1	0.00342465753424658	292	22893	234267	Gpm6a
GO:0043177	organic acid binding	0.748454331428814	-0.28974509043901	209	2	0.00684931506849315	292	22893	16592,14417	Fabp5,Gad2
GO:0004518	nuclease activity	0.748454331428814	-0.28974509043901	209	2	0.00684931506849315	292	22893	78416,66161	Rnase6,Pop4
GO:0008022	protein C-terminus binding	0.750815048496215	-0.286595931188528	210	2	0.00684931506849315	292	22893	22630,226562	Ywhaq,Prrc2c
GO:0032182	ubiquitin-like protein binding	0.750842689921169	-0.286559116641179	108	1	0.00342465753424658	292	22893	19359	Rad23b
GO:0016597	amino acid binding	0.754035752662227	-0.282315494774438	109	1	0.00342465753424658	292	22893	14417	Gad2
GO:0016491	oxidoreductase activity	0.755821731650601	-0.279949735303874	759	8	0.0273972602739726	292	22893	226564,433899,53382,14319,210009,105387,13095,545288	Fmo4,Grxcr1,Txnl1,Fth1,Mtrr,Akr1c14,Cyp2c29,Cyp2c67
GO:0003682	chromatin binding	0.759549422743766	-0.275029886326429	495	5	0.0171232876712329	292	22893	18736,620078,56220,83925,22061	Pou1f1,C130026I21Rik,Zfp386,Trps1,Trp63
GO:0000977	RNA polymerase II regulatory region sequence-specific DNA binding	0.759614302845578	-0.274944470777389	585	6	0.0205479452054795	292	22893	11569,16601,665902,18736,83925,15951	Aebp2,Klf9,Zscan4f,Pou1f1,Trps1,Ifi204
GO:0004620	phospholipase activity	0.760300050692655	-0.274042120073205	111	1	0.00342465753424658	292	22893	18783	Pla2g4a
GO:0001012	RNA polymerase II regulatory region DNA binding	0.768047312713331	-0.263903942636498	591	6	0.0205479452054795	292	22893	11569,16601,665902,18736,83925,15951	Aebp2,Klf9,Zscan4f,Pou1f1,Trps1,Ifi204
GO:0001948	glycoprotein binding	0.769399617479591	-0.262144785831221	114	1	0.00342465753424658	292	22893	16412	Itgb1
GO:0017124	SH3 domain binding	0.7723556433025	-0.258310157183846	115	1	0.00342465753424658	292	22893	73094	Sgip1
GO:0004867	serine-type endopeptidase inhibitor activity	0.775273904464566	-0.254538886953166	116	1	0.00342465753424658	292	22893	67931	Serpini2
GO:0016410	N-acyltransferase activity	0.780999049902492	-0.247181345657286	118	1	0.00342465753424658	292	22893	241447	Cers6
GO:0005179	hormone activity	0.786578827807243	-0.240062335432049	120	1	0.00342465753424658	292	22893	19226	Pth
GO:0035257	nuclear hormone receptor binding	0.786578827807243	-0.240062335432049	120	1	0.00342465753424658	292	22893	69790	Med30
GO:0005102	receptor binding	0.79171119284559	-0.233558609168688	1485	16	0.0547945205479452	292	22893	667281,20346,16412,16001,116849,69790,545812,545646,19226,13869,20315,13490,170936,57316,19370,670558	H60b,Sema3a,Itgb1,Igf1r,Iltifb,Med30,Pilrb2,Gm13290,Pth,Erbb4,Cxcl12,Drd3,Zfp369,C1d,Raet1c,H60c
GO:0015085	calcium ion transmembrane transporter activity	0.792016916748316	-0.23317252786512	122	1	0.00342465753424658	292	22893	234267	Gpm6a
GO:0016278	lysine N-methyltransferase activity	0.799916202764208	-0.223248303345252	125	1	0.00342465753424658	292	22893	207965	Vcpkmt
GO:0016279	protein-lysine N-methyltransferase activity	0.799916202764208	-0.223248303345252	125	1	0.00342465753424658	292	22893	207965	Vcpkmt
GO:0016298	lipase activity	0.802482281003673	-0.220045503967929	126	1	0.00342465753424658	292	22893	18783	Pla2g4a
GO:0016772	transferase activity, transferring phosphorus-containing groups	0.805845735958513	-0.215862949386207	891	9	0.0308219178082192	292	22893	11480,13869,16001,69718,170755,21915,16590,264064,225326	Acvr2a,Erbb4,Igf1r,Ipmk,Sgk3,Dtymk,Kit,Cdk8,Pik3c3
GO:0005525	GTP binding	0.808021931331268	-0.213166078092682	338	3	0.0102739726027397	292	22893	56422,103080,66397	Hbs1l,Sept10,Sar1b
GO:0004857	enzyme inhibitor activity	0.80960775616208	-0.211205400255103	339	3	0.0102739726027397	292	22893	18767,54607,67931	Pkia,Socs6,Serpini2
GO:0016616	oxidoreductase activity, acting on the CH-OH group of donors, NAD or NADP as acceptor	0.812422758089929	-0.207734436263636	130	1	0.00342465753424658	292	22893	105387	Akr1c14
GO:0008144	drug binding	0.817204415640452	-0.201866012675329	132	1	0.00342465753424658	292	22893	13490	Drd3
GO:0000978	RNA polymerase II core promoter proximal region sequence-specific DNA binding	0.818892792010403	-0.199802104783562	345	3	0.0102739726027397	292	22893	11569,18736,15951	Aebp2,Pou1f1,Ifi204
GO:0003677	DNA binding	0.822997106016071	-0.194802594695124	1953	21	0.0719178082191781	292	22893	16601,22696,19359,54367,11569,30942,241447,14013,22682,57316,22061,665902,18736,81004,83925,13869,77532,56856,170936,56220,15951	Klf9,Zfp37,Rad23b,Zfp326,Aebp2,Hnf4g,Cers6,Mecom,Zfand5,C1d,Trp63,Zscan4f,Pou1f1,Tbl1xr1,Trps1,Erbb4,Jrkl,Insm2,Zfp369,Zfp386,Ifi204
GO:0008170	N-methyltransferase activity	0.824150080803635	-0.193402628759961	135	1	0.00342465753424658	292	22893	207965	Vcpkmt
GO:0019903	protein phosphatase binding	0.826406350104275	-0.190668677149751	136	1	0.00342465753424658	292	22893	12558	Cdh2
GO:0005524	ATP binding	0.828390850558873	-0.188270194235761	1357	14	0.0479452054794521	292	22893	72630,16001,11966,170755,21915,76826,264064,66917,11480,13869,69718,16590,225326,446099	Hspa12b,Igf1r,Atp6v1b2,Sgk3,Dtymk,Nubpl,Cdk8,Chordc1,Acvr2a,Erbb4,Ipmk,Kit,Pik3c3,Nlrp4e
GO:0070851	growth factor receptor binding	0.828633767846628	-0.187976997276829	137	1	0.00342465753424658	292	22893	13869	Erbb4
GO:0008201	heparin binding	0.830832701780652	-0.185326825958191	138	1	0.00342465753424658	292	22893	50706	Postn
GO:0060090	binding, bridging	0.835146565412818	-0.18014804209392	140	1	0.00342465753424658	292	22893	12843	Col1a2
GO:0001077	transcriptional activator activity, RNA polymerase II core promoter proximal region sequence-specific binding	0.83730919815978	-0.177561864331338	254	2	0.00684931506849315	292	22893	18736,22061	Pou1f1,Trp63
GO:0032561	guanyl ribonucleotide binding	0.837699051305667	-0.17709637032192	358	3	0.0102739726027397	292	22893	56422,103080,66397	Hbs1l,Sept10,Sar1b
GO:0019001	guanyl nucleotide binding	0.839073709736743	-0.17545672209887	359	3	0.0102739726027397	292	22893	56422,103080,66397	Hbs1l,Sept10,Sar1b
GO:0005549	odorant binding	0.83984070555514	-0.174543041371885	459	4	0.0136986301369863	292	22893	171241,171195,258733,171275	Vmn1r75,Vmn1r30,Olfr497,Vmn1r212
GO:0003690	double-stranded DNA binding	0.840367079577322	-0.173916483104438	744	7	0.023972602739726	292	22893	11569,16601,665902,18736,83925,22061,15951	Aebp2,Klf9,Zscan4f,Pou1f1,Trps1,Trp63,Ifi204
GO:0000976	transcription regulatory region sequence-specific DNA binding	0.840588504141916	-0.173653032281561	651	6	0.0205479452054795	292	22893	11569,16601,665902,18736,83925,15951	Aebp2,Klf9,Zscan4f,Pou1f1,Trps1,Ifi204
GO:0008083	growth factor activity	0.841412658682222	-0.172673063153742	143	1	0.00342465753424658	292	22893	20315	Cxcl12
GO:0032553	ribonucleotide binding	0.842878113178449	-0.170932918410916	1725	18	0.0616438356164384	292	22893	56422,72630,170755,11966,21915,264064,210009,11480,66397,16001,76826,66917,103080,13869,69718,16590,225326,446099	Hbs1l,Hspa12b,Sgk3,Atp6v1b2,Dtymk,Cdk8,Mtrr,Acvr2a,Sar1b,Igf1r,Nubpl,Chordc1,Sept10,Erbb4,Ipmk,Kit,Pik3c3,Nlrp4e
GO:0004175	endopeptidase activity	0.843468408146021	-0.170232830992088	462	4	0.0136986301369863	292	22893	636808,17380,13034,13522	Cntnap5a,Mme,Ctse,Adam28
GO:0015631	tubulin binding	0.843651568141682	-0.170015703580931	258	2	0.00684931506849315	292	22893	78933,73094	Agbl4,Sgip1
GO:0000987	core promoter proximal region sequence-specific DNA binding	0.844472579752509	-0.169043012470999	363	3	0.0102739726027397	292	22893	11569,18736,15951	Aebp2,Pou1f1,Ifi204
GO:0001159	core promoter proximal region DNA binding	0.847112875958905	-0.165921327614224	365	3	0.0102739726027397	292	22893	11569,18736,15951	Aebp2,Pou1f1,Ifi204
GO:0022843	voltage-gated cation channel activity	0.853241638735986	-0.158712490556565	149	1	0.00342465753424658	292	22893	16519	Kcnj3
GO:0032559	adenyl ribonucleotide binding	0.85625376051965	-0.155188497567579	1395	14	0.0479452054794521	292	22893	72630,16001,170755,11966,21915,76826,264064,66917,11480,13869,69718,16590,225326,446099	Hspa12b,Igf1r,Sgk3,Atp6v1b2,Dtymk,Nubpl,Cdk8,Chordc1,Acvr2a,Erbb4,Ipmk,Kit,Pik3c3,Nlrp4e
GO:0035639	purine ribonucleoside triphosphate binding	0.858983936749208	-0.152005057115443	1663	17	0.0582191780821918	292	22893	56422,72630,170755,11966,21915,264064,11480,66397,16001,76826,66917,103080,13869,69718,16590,225326,446099	Hbs1l,Hspa12b,Sgk3,Atp6v1b2,Dtymk,Cdk8,Acvr2a,Sar1b,Igf1r,Nubpl,Chordc1,Sept10,Erbb4,Ipmk,Kit,Pik3c3,Nlrp4e
GO:0030554	adenyl nucleotide binding	0.861652357910157	-0.148903386752571	1403	14	0.0479452054794521	292	22893	72630,16001,11966,170755,21915,76826,264064,66917,11480,13869,69718,16590,225326,446099	Hspa12b,Igf1r,Atp6v1b2,Sgk3,Dtymk,Nubpl,Cdk8,Chordc1,Acvr2a,Erbb4,Ipmk,Kit,Pik3c3,Nlrp4e
GO:1990837	sequence-specific double-stranded DNA binding	0.862136227271125	-0.148341984527454	673	6	0.0205479452054795	292	22893	11569,16601,665902,18736,83925,15951	Aebp2,Klf9,Zscan4f,Pou1f1,Trps1,Ifi204
GO:0032550	purine ribonucleoside binding	0.86753213663053	-0.142102722740037	1677	17	0.0582191780821918	292	22893	56422,72630,170755,11966,21915,264064,11480,66397,16001,76826,66917,103080,13869,69718,16590,225326,446099	Hbs1l,Hspa12b,Sgk3,Atp6v1b2,Dtymk,Cdk8,Acvr2a,Sar1b,Igf1r,Nubpl,Chordc1,Sept10,Erbb4,Ipmk,Kit,Pik3c3,Nlrp4e
GO:0016614	oxidoreductase activity, acting on CH-OH group of donors	0.867656872520696	-0.141958950632534	157	1	0.00342465753424658	292	22893	105387	Akr1c14
GO:0001883	purine nucleoside binding	0.869310998946535	-0.14005433632959	1680	17	0.0582191780821918	292	22893	56422,72630,11966,170755,21915,264064,11480,66397,16001,76826,66917,103080,13869,69718,16590,225326,446099	Hbs1l,Hspa12b,Atp6v1b2,Sgk3,Dtymk,Cdk8,Acvr2a,Sar1b,Igf1r,Nubpl,Chordc1,Sept10,Erbb4,Ipmk,Kit,Pik3c3,Nlrp4e
GO:0032549	ribonucleoside binding	0.869310998946535	-0.14005433632959	1680	17	0.0582191780821918	292	22893	56422,72630,11966,170755,21915,264064,11480,66397,16001,76826,66917,103080,13869,69718,16590,225326,446099	Hbs1l,Hspa12b,Atp6v1b2,Sgk3,Dtymk,Cdk8,Acvr2a,Sar1b,Igf1r,Nubpl,Chordc1,Sept10,Erbb4,Ipmk,Kit,Pik3c3,Nlrp4e
GO:0001047	core promoter binding	0.869356564352932	-0.140001922162132	158	1	0.00342465753424658	292	22893	15951	Ifi204
GO:0072509	divalent inorganic cation transmembrane transporter activity	0.869356564352932	-0.140001922162132	158	1	0.00342465753424658	292	22893	234267	Gpm6a
GO:0043565	sequence-specific DNA binding	0.87045271208718	-0.138741843952262	964	9	0.0308219178082192	292	22893	16601,665902,18736,83925,11569,30942,170936,15951,22061	Klf9,Zscan4f,Pou1f1,Trps1,Aebp2,Hnf4g,Zfp369,Ifi204,Trp63
GO:0042393	histone binding	0.87103450070475	-0.138073692460893	159	1	0.00342465753424658	292	22893	81004	Tbl1xr1
GO:0001882	nucleoside binding	0.873964587536796	-0.134715421839919	1688	17	0.0582191780821918	292	22893	56422,72630,170755,11966,21915,264064,11480,66397,16001,76826,66917,103080,13869,69718,16590,225326,446099	Hbs1l,Hspa12b,Sgk3,Atp6v1b2,Dtymk,Cdk8,Acvr2a,Sar1b,Igf1r,Nubpl,Chordc1,Sept10,Erbb4,Ipmk,Kit,Pik3c3,Nlrp4e
GO:0016757	transferase activity, transferring glycosyl groups	0.877214703246574	-0.131003501011876	282	2	0.00684931506849315	292	22893	16795,26877	Large,B3galt1
GO:0046982	protein heterodimerization activity	0.878040143124339	-0.130062965293862	494	4	0.0136986301369863	292	22893	12046,16412,14417,116838	Bcl2a1c,Itgb1,Gad2,Rims2
GO:0032555	purine ribonucleotide binding	0.88609950424456	-0.120926027409276	1710	17	0.0582191780821918	292	22893	56422,72630,11966,170755,21915,264064,11480,66397,16001,76826,66917,103080,13869,69718,16590,225326,446099	Hbs1l,Hspa12b,Atp6v1b2,Sgk3,Dtymk,Cdk8,Acvr2a,Sar1b,Igf1r,Nubpl,Chordc1,Sept10,Erbb4,Ipmk,Kit,Pik3c3,Nlrp4e
GO:0017076	purine nucleotide binding	0.891302114244937	-0.115071835757022	1720	17	0.0582191780821918	292	22893	56422,72630,170755,11966,21915,264064,11480,66397,16001,76826,66917,103080,13869,69718,16590,225326,446099	Hbs1l,Hspa12b,Sgk3,Atp6v1b2,Dtymk,Cdk8,Acvr2a,Sar1b,Igf1r,Nubpl,Chordc1,Sept10,Erbb4,Ipmk,Kit,Pik3c3,Nlrp4e
GO:0003723	RNA binding	0.891458093188166	-0.114896849863825	1542	15	0.0513698630136986	292	22893	229096,56422,56758,12929,54367,19089,19799,230861,19647,103573,70572,57316,66161,226562,15951	Ythdf3,Hbs1l,Mbnl1,Crkl,Zfp326,Prkcsh,Rn4.5s,Eif4g3,Rbbp6,Xpo1,Ipo5,C1d,Pop4,Prrc2c,Ifi204
GO:0097367	carbohydrate derivative binding	0.896304392048757	-0.109475200431388	2083	21	0.0719178082191781	292	22893	56422,72630,16412,170755,11966,21915,264064,210009,11480,50706,20390,66397,16001,76826,66917,103080,13869,69718,16590,225326,446099	Hbs1l,Hspa12b,Itgb1,Sgk3,Atp6v1b2,Dtymk,Cdk8,Mtrr,Acvr2a,Postn,Sftpd,Sar1b,Igf1r,Nubpl,Chordc1,Sept10,Erbb4,Ipmk,Kit,Pik3c3,Nlrp4e
GO:0070011	peptidase activity, acting on L-amino acid peptides	0.896591049420467	-0.109155430111801	616	5	0.0171232876712329	292	22893	78933,636808,17380,13034,13522	Agbl4,Cntnap5a,Mme,Ctse,Adam28
GO:0019902	phosphatase binding	0.901707345320889	-0.103465262428841	180	1	0.00342465753424658	292	22893	12558	Cdh2
GO:0004866	endopeptidase inhibitor activity	0.902971002942647	-0.102064837993655	181	1	0.00342465753424658	292	22893	67931	Serpini2
GO:0098772	molecular function regulator	0.903846031302216	-0.101096252451905	1108	10	0.0342465753424658	292	22893	67792,18767,72413,80334,54607,13605,17207,67016,211914,67931	Rgs8,Pkia,Kcnmb2,Kcnip4,Socs6,Ect2,Mcf2l,Tbc1d2b,Asap2,Serpini2
GO:0005539	glycosaminoglycan binding	0.904218469811776	-0.100684277641716	182	1	0.00342465753424658	292	22893	50706	Postn
GO:0008017	microtubule binding	0.905449952619389	-0.0993232736230341	183	1	0.00342465753424658	292	22893	73094	Sgip1
GO:0008233	peptidase activity	0.906958494070827	-0.0976585916882728	630	5	0.0171232876712329	292	22893	78933,636808,17380,13034,13522	Agbl4,Cntnap5a,Mme,Ctse,Adam28
GO:0061135	endopeptidase regulator activity	0.910220087315922	-0.0940688545199313	187	1	0.00342465753424658	292	22893	67931	Serpini2
GO:0030234	enzyme regulator activity	0.911332306417084	-0.0928476771953506	835	7	0.023972602739726	292	22893	18767,67792,211914,67016,67931,54607,13605	Pkia,Rgs8,Asap2,Tbc1d2b,Serpini2,Socs6,Ect2
GO:0030414	peptidase inhibitor activity	0.91363960238357	-0.0903190934021296	190	1	0.00342465753424658	292	22893	67931	Serpini2
GO:0004674	protein serine/threonine kinase activity	0.918688476815967	-0.0848081947071116	436	3	0.0102739726027397	292	22893	11480,170755,264064	Acvr2a,Sgk3,Cdk8
GO:0042803	protein homodimerization activity	0.918885521488079	-0.0845937329515049	749	6	0.0205479452054795	292	22893	12046,13869,74244,13034,16590,13605	Bcl2a1c,Erbb4,Atg7,Ctse,Kit,Ect2
GO:0016747	transferase activity, transferring acyl groups other than amino-acyl groups	0.930704267611605	-0.071813702422662	207	1	0.00342465753424658	292	22893	241447	Cers6
GO:0036094	small molecule binding	0.933306003522149	-0.0690221538562301	2446	24	0.0821917808219178	292	22893	226564,56422,72630,14417,170755,11966,21915,264064,210009,11480,20390,14198,66397,16592,16001,76826,19895,66917,103080,13869,69718,16590,225326,446099	Fmo4,Hbs1l,Hspa12b,Gad2,Sgk3,Atp6v1b2,Dtymk,Cdk8,Mtrr,Acvr2a,Sftpd,Fhit,Sar1b,Fabp5,Igf1r,Nubpl,Rpia,Chordc1,Sept10,Erbb4,Ipmk,Kit,Pik3c3,Nlrp4e
GO:0003924	GTPase activity	0.93420392668084	-0.0680605276679428	211	1	0.00342465753424658	292	22893	56422	Hbs1l
GO:0008092	cytoskeletal protein binding	0.94054450237277	-0.0612963135797802	791	6	0.0205479452054795	292	22893	78933,93688,16412,56419,226251,73094	Agbl4,Klhl1,Itgb1,Diaph3,Ablim1,Sgip1
GO:0019899	enzyme binding	0.940603042574072	-0.0612340747602056	1750	16	0.0547945205479452	292	22893	18767,16412,56419,54367,12558,19089,79221,208650,14198,70572,18783,13605,26422,103573,16590,116838	Pkia,Itgb1,Diaph3,Zfp326,Cdh2,Prkcsh,Hdac9,Cblb,Fhit,Ipo5,Pla2g4a,Ect2,Nbea,Xpo1,Kit,Rims2
GO:0061134	peptidase regulator activity	0.942201547490345	-0.0595360702951878	221	1	0.00342465753424658	292	22893	67931	Serpini2
GO:1901265	nucleoside phosphate binding	0.944938171298584	-0.0566357808261126	2129	20	0.0684931506849315	292	22893	226564,56422,72630,170755,11966,21915,264064,210009,11480,14198,66397,16001,76826,66917,103080,13869,69718,16590,225326,446099	Fmo4,Hbs1l,Hspa12b,Sgk3,Atp6v1b2,Dtymk,Cdk8,Mtrr,Acvr2a,Fhit,Sar1b,Igf1r,Nubpl,Chordc1,Sept10,Erbb4,Ipmk,Kit,Pik3c3,Nlrp4e
GO:0000166	nucleotide binding	0.944938171298584	-0.0566357808261126	2129	20	0.0684931506849315	292	22893	226564,56422,72630,170755,11966,21915,264064,210009,11480,14198,66397,16001,76826,66917,103080,13869,69718,16590,225326,446099	Fmo4,Hbs1l,Hspa12b,Sgk3,Atp6v1b2,Dtymk,Cdk8,Mtrr,Acvr2a,Fhit,Sar1b,Igf1r,Nubpl,Chordc1,Sept10,Erbb4,Ipmk,Kit,Pik3c3,Nlrp4e
GO:0003676	nucleic acid binding	0.94506312628429	-0.0565035534185986	3365	34	0.116438356164384	292	22893	229096,56422,22696,19089,30942,19799,19647,22682,78416,665902,81004,77532,13869,56220,103573,15951,16601,19359,54367,11569,230861,241447,14013,57316,70572,226562,22061,56758,18736,12929,83925,56856,170936,66161	Ythdf3,Hbs1l,Zfp37,Prkcsh,Hnf4g,Rn4.5s,Rbbp6,Zfand5,Rnase6,Zscan4f,Tbl1xr1,Jrkl,Erbb4,Zfp386,Xpo1,Ifi204,Klf9,Rad23b,Zfp326,Aebp2,Eif4g3,Cers6,Mecom,C1d,Ipo5,Prrc2c,Trp63,Mbnl1,Pou1f1,Crkl,Trps1,Insm2,Zfp369,Pop4
GO:0003713	transcription coactivator activity	0.945122324409776	-0.0564409160456541	225	1	0.00342465753424658	292	22893	18736	Pou1f1
GO:0032403	protein complex binding	0.946774903304506	-0.0546939085540918	1008	8	0.0273972602739726	292	22893	11480,16412,16001,73094,11994,545646,54367,12558	Acvr2a,Itgb1,Igf1r,Sgip1,Pcdh15,Gm13290,Zfp326,Cdh2
GO:0097159	organic cyclic compound binding	0.946898049662494	-0.0545638477028051	5243	56	0.191780821917808	292	22893	229096,56422,22696,14417,21915,19089,30942,13490,19799,19647,22682,78416,665902,16001,81004,103080,77532,13869,69718,56220,16590,103573,225326,15951,226564,72630,16601,19359,170755,11966,210009,264064,54367,11569,11480,13095,241447,230861,14013,14198,70572,57316,22061,226562,545288,66397,56758,18736,12929,76826,83925,66917,56856,170936,446099,66161	Ythdf3,Hbs1l,Zfp37,Gad2,Dtymk,Prkcsh,Hnf4g,Drd3,Rn4.5s,Rbbp6,Zfand5,Rnase6,Zscan4f,Igf1r,Tbl1xr1,Sept10,Jrkl,Erbb4,Ipmk,Zfp386,Kit,Xpo1,Pik3c3,Ifi204,Fmo4,Hspa12b,Klf9,Rad23b,Sgk3,Atp6v1b2,Mtrr,Cdk8,Zfp326,Aebp2,Acvr2a,Cyp2c29,Cers6,Eif4g3,Mecom,Fhit,Ipo5,C1d,Trp63,Prrc2c,Cyp2c67,Sar1b,Mbnl1,Pou1f1,Crkl,Nubpl,Trps1,Chordc1,Insm2,Zfp369,Nlrp4e,Pop4
GO:1901363	heterocyclic compound binding	0.948343633745121	-0.0530383595546499	5167	55	0.188356164383562	292	22893	229096,56422,22696,14417,21915,19089,30942,19799,19647,22682,78416,665902,16001,81004,103080,77532,13869,69718,56220,16590,103573,225326,15951,226564,72630,16601,19359,170755,11966,210009,264064,54367,11569,11480,13095,241447,230861,14013,14198,70572,57316,22061,226562,545288,66397,56758,18736,12929,76826,83925,66917,56856,170936,446099,66161	Ythdf3,Hbs1l,Zfp37,Gad2,Dtymk,Prkcsh,Hnf4g,Rn4.5s,Rbbp6,Zfand5,Rnase6,Zscan4f,Igf1r,Tbl1xr1,Sept10,Jrkl,Erbb4,Ipmk,Zfp386,Kit,Xpo1,Pik3c3,Ifi204,Fmo4,Hspa12b,Klf9,Rad23b,Sgk3,Atp6v1b2,Mtrr,Cdk8,Zfp326,Aebp2,Acvr2a,Cyp2c29,Cers6,Eif4g3,Mecom,Fhit,Ipo5,C1d,Trp63,Prrc2c,Cyp2c67,Sar1b,Mbnl1,Pou1f1,Crkl,Nubpl,Trps1,Chordc1,Insm2,Zfp369,Nlrp4e,Pop4
GO:1901681	sulfur compound binding	0.948567284488358	-0.0528025543387868	230	1	0.00342465753424658	292	22893	50706	Postn
GO:0016746	transferase activity, transferring acyl groups	0.953031121152204	-0.0481077198777045	237	1	0.00342465753424658	292	22893	241447	Cers6
GO:0044877	macromolecular complex binding	0.953073086234863	-0.048063687570864	1512	13	0.0445205479452055	292	22893	16412,16001,18736,73094,11994,83925,545646,54367,12558,11480,620078,56220,22061	Itgb1,Igf1r,Pou1f1,Sgip1,Pcdh15,Trps1,Gm13290,Zfp326,Cdh2,Acvr2a,C130026I21Rik,Zfp386,Trp63
GO:0044822	poly(A) RNA binding	0.956581062388568	-0.0443897447241136	1137	9	0.0308219178082192	292	22893	229096,56758,230861,19647,12929,70572,54367,15951,226562	Ythdf3,Mbnl1,Eif4g3,Rbbp6,Crkl,Ipo5,Zfp326,Ifi204,Prrc2c
GO:0031625	ubiquitin protein ligase binding	0.959278370573165	-0.0415739745059667	248	1	0.00342465753424658	292	22893	14198	Fhit
GO:0044389	ubiquitin-like protein ligase binding	0.961338596410717	-0.0394285944919635	252	1	0.00342465753424658	292	22893	14198	Fhit
GO:0046983	protein dimerization activity	0.963944322615804	-0.0367217426621793	1164	9	0.0308219178082192	292	22893	16412,14417,13034,13605,12046,13869,74244,16590,116838	Itgb1,Gad2,Ctse,Ect2,Bcl2a1c,Erbb4,Atg7,Kit,Rims2
GO:0003824	catalytic activity	0.969899659162376	-0.0305626569979244	5479	57	0.195205479452055	292	22893	77853,93688,69983,433899,56422,14417,13034,21915,14319,14857,79221,19647,20888,19276,78416,71934,16001,17380,207965,19895,14660,13869,74244,69718,16590,225326,13522,226564,53382,636808,11966,170755,239318,210009,264064,105387,11480,192136,13095,241447,319901,208650,16795,14198,19892,545288,100042314,67857,18783,13853,338362,69790,26877,319263,78933,76969,66161	Msl2,Klhl1,Sis,Grxcr1,Hbs1l,Gad2,Ctse,Dtymk,Fth1,Gsta1,Hdac9,Rbbp6,Sult1c1,Ptprn2,Rnase6,Car13,Igf1r,Mme,Vcpkmt,Rpia,Gls,Erbb4,Atg7,Ipmk,Kit,Pik3c3,Adam28,Fmo4,Txnl1,Cntnap5a,Atp6v1b2,Sgk3,Plcxd3,Mtrr,Cdk8,Akr1c14,Acvr2a,Sugct,Cyp2c29,Cers6,Dsel,Cblb,Large,Fhit,Rpe65,Cyp2c67,Gm10639,Ppp6c,Pla2g4a,Epm2a,Ust,Med30,B3galt1,Pcmtd1,Agbl4,Chst1,Pop4
GO:0005488	binding	0.972355206580834	-0.0280341024090478	12211	140	0.479452054794521	292	22893	93688,229096,100310872,22696,56419,11994,14319,19089,19226,30942,241514,19370,78416,17380,64075,16001,11784,620078,56220,103573,16590,15951,13522,264064,26390,208650,14701,14198,57316,22061,19892,667281,76826,78933,12046,26422,116838,320405,13034,53324,545646,12558,241201,13490,19647,72486,19276,71934,80334,66880,26359,13869,14660,72630,16601,171241,241447,20390,14013,16795,12843,66397,56758,2443…	Klhl1,Ythdf3,Dynlt1a,Zfp37,Diaph3,Pcdh15,Fth1,Prkcsh,Pth,Hnf4g,Zfp804a,Raet1c,Rnase6,Mme,Smoc1,Igf1r,Apba2,C130026I21Rik,Zfp386,Xpo1,Kit,Ifi204,Adam28,Cdk8,Mapkbp1,Cblb,Gng12,Fhit,C1d,Trp63,Rpe65,H60b,Nubpl,Agbl4,Bcl2a1c,Nbea,Rims2,Cadps2,Ctse,Nptx2,Gm13290,Cdh2,Cdh7,Drd3,Rbbp6,Rnf219,Ptprn2,Car13,Kcnip4,Rsrc1,Anxa10,Erbb4,Gls,Hspa12b,Klf9,Vmn1r75,Cers6,Sftpd,Mecom,Large,Col1a2,Sar1b,Mbnl1,Dlgap2…
GO:0016787	hydrolase activity	0.980822914830357	-0.0193633506653234	2419	21	0.0719178082191781	292	22893	69983,56422,636808,11966,13034,239318,79221,16795,14198,19892,19276,78416,67857,18783,17380,13853,26877,78933,14660,66161,13522	Sis,Hbs1l,Cntnap5a,Atp6v1b2,Ctse,Plcxd3,Hdac9,Large,Fhit,Rpe65,Ptprn2,Rnase6,Ppp6c,Pla2g4a,Mme,Epm2a,B3galt1,Agbl4,Gls,Pop4,Adam28
GO:0060089	molecular transducer activity	0.984105539312981	-0.0160221322819622	2452	21	0.0719178082191781	292	22893	258859,16412,15566,239318,14406,258436,171241,11480,30942,13490,208650,14701,16001,13853,69790,13605,13869,258733,171195,171275,16590	Olfr161,Itgb1,Htr7,Plcxd3,Gabrg2,Olfr458,Vmn1r75,Acvr2a,Hnf4g,Drd3,Cblb,Gng12,Igf1r,Epm2a,Med30,Ect2,Erbb4,Olfr497,Vmn1r30,Vmn1r212,Kit
GO:0004930	G-protein coupled receptor activity	0.984558010605866	-0.0155624587121728	959	6	0.0205479452054795	292	22893	171241,258733,171195,13490,171275,15566	Vmn1r75,Olfr497,Vmn1r30,Drd3,Vmn1r212,Htr7
GO:0004871	signal transducer activity	0.987224289629921	-0.0128580215653047	2300	19	0.0650684931506849	292	22893	258859,15566,239318,14406,258436,171241,11480,30942,13490,208650,14701,16001,13853,13605,13869,258733,171195,171275,16590	Olfr161,Htr7,Plcxd3,Gabrg2,Olfr458,Vmn1r75,Acvr2a,Hnf4g,Drd3,Cblb,Gng12,Igf1r,Epm2a,Ect2,Erbb4,Olfr497,Vmn1r30,Vmn1r212,Kit
GO:0005198	structural molecule activity	0.988580308683514	-0.0114853966937396	501	2	0.00684931506849315	292	22893	12843,74071	Col1a2,Ifltd1
GO:0005515	protein binding	0.991760635467257	-0.00827349570543849	7720	80	0.273972602739726	292	22893	93688,20346,100310872,56419,73094,11994,19089,19226,79221,19370,16001,81004,545812,11784,22630,74244,16590,103573,15951,12450,116849,19359,26390,11480,20315,230861,208650,14701,14198,57316,71116,22061,667281,18783,21648,13853,12929,66917,78933,12046,26422,94212,116838,14417,320405,13034,14406,12558,545646,13490,50706,106766,19276,68768,54607,66880,13605,13869,21923,14660,225326,18767,16412,13131,…	Klhl1,Sema3a,Dynlt1a,Diaph3,Sgip1,Pcdh15,Prkcsh,Pth,Hdac9,Raet1c,Igf1r,Tbl1xr1,Pilrb2,Apba2,Ywhaq,Atg7,Kit,Xpo1,Ifi204,Ccng1,Iltifb,Rad23b,Mapkbp1,Acvr2a,Cxcl12,Eif4g3,Cblb,Gng12,Fhit,C1d,Stx18,Trp63,H60b,Pla2g4a,Dynlt1b,Epm2a,Crkl,Chordc1,Agbl4,Bcl2a1c,Nbea,Pag1,Rims2,Gad2,Cadps2,Ctse,Gabrg2,Cdh2,Gm13290,Drd3,Postn,Stap2,Ptprn2,Krtap4-6,Socs6,Rsrc1,Ect2,Erbb4,Tnc,Gls,Pik3c3,Pkia,Itgb1,Dab1,Zfp32…
GO:0004872	receptor activity	0.994548960540225	-0.00546595058748776	2239	17	0.0582191780821918	292	22893	258859,16412,15566,14406,258436,171241,11480,30942,13490,16001,13853,69790,13869,258733,171195,171275,16590	Olfr161,Itgb1,Htr7,Gabrg2,Olfr458,Vmn1r75,Acvr2a,Hnf4g,Drd3,Igf1r,Epm2a,Med30,Erbb4,Olfr497,Vmn1r30,Vmn1r212,Kit
GO:0038023	signaling receptor activity	0.996076443300441	-0.00393127404104462	2086	15	0.0513698630136986	292	22893	258859,16001,15566,13853,14406,258436,171241,11480,13869,30942,171195,258733,13490,171275,16590	Olfr161,Igf1r,Htr7,Epm2a,Gabrg2,Olfr458,Vmn1r75,Acvr2a,Erbb4,Hnf4g,Vmn1r30,Olfr497,Drd3,Vmn1r212,Kit
GO:0004888	transmembrane signaling receptor activity	0.996327226134408	-0.00367953505949304	1993	14	0.0479452054794521	292	22893	258859,16001,15566,13853,14406,258436,171241,11480,13869,258733,13490,171195,171275,16590	Olfr161,Igf1r,Htr7,Epm2a,Gabrg2,Olfr458,Vmn1r75,Acvr2a,Erbb4,Olfr497,Drd3,Vmn1r30,Vmn1r212,Kit
GO:0016817	hydrolase activity, acting on acid anhydrides	0.996508433865425	-0.00349767587747076	748	3	0.0102739726027397	292	22893	56422,11966,14198	Hbs1l,Atp6v1b2,Fhit
GO:0016462	pyrophosphatase activity	0.999344355976993	-0.000655859051542591	745	2	0.00684931506849315	292	22893	56422,14198	Hbs1l,Fhit
GO:0016818	hydrolase activity, acting on acid anhydrides, in phosphorus-containing anhydrides	0.999359919684782	-0.000640285254079599	747	2	0.00684931506849315	292	22893	56422,14198	Hbs1l,Fhit
GO:0017111	nucleoside-triphosphatase activity	0.999898263087597	-0.000101742087953804	705	1	0.00342465753424658	292	22893	56422	Hbs1l
GO:0004984	olfactory receptor activity	0.999945451909527	-5.45495782741638e-05	1116	3	0.0102739726027397	292	22893	258859,258733,258436	Olfr161,Olfr497,Olfr458
GO:0016411	acylglycerol O-acyltransferase activity	0.999999999959129	-4.08710770310172e-11	47	0	0	292	22893
GO:0016409	palmitoyltransferase activity	0.999999999962475	-3.75253814584966e-11	68	0	0	292	22893
GO:0004527	exonuclease activity	0.999999999962475	-3.75253814584966e-11	68	0	0	292	22893
GO:0035591	signaling adaptor activity	0.999999999965066	-3.49339187140598e-11	40	0	0	292	22893
GO:0019798	procollagen-proline dioxygenase activity	0.999999999965066	-3.49339187140598e-11	40	0	0	292	22893
GO:0016454	C-palmitoyltransferase activity	0.999999999965066	-3.49339187140598e-11	40	0	0	292	22893
GO:0018733	3,4-dihydrocoumarin hydrolase activity	0.999999999965066	-3.49339187140598e-11	40	0	0	292	22893
GO:0051723	protein methylesterase activity	0.999999999965066	-3.49339187140598e-11	40	0	0	292	22893
GO:0016684	oxidoreductase activity, acting on peroxide as acceptor	0.999999999965066	-3.49339187140598e-11	40	0	0	292	22893
GO:0030331	estrogen receptor binding	0.999999999965066	-3.49339187140598e-11	40	0	0	292	22893
GO:0050253	retinyl-palmitate esterase activity	0.999999999965066	-3.49339187140598e-11	40	0	0	292	22893
GO:0030346	protein phosphatase 2B binding	0.999999999966092	-3.39083590173668e-11	8	0	0	292	22893
GO:0034211	GTP-dependent protein kinase activity	0.999999999966092	-3.39083590173668e-11	8	0	0	292	22893
GO:0022824	transmitter-gated ion channel activity	0.999999999966092	-3.39083590173668e-11	8	0	0	292	22893
GO:0004534	5'-3' exoribonuclease activity	0.999999999966092	-3.39083590173668e-11	8	0	0	292	22893
GO:0046933	proton-transporting ATP synthase activity, rotational mechanism	0.999999999966092	-3.39083590173668e-11	8	0	0	292	22893
GO:0015385	sodium:proton antiporter activity	0.999999999966092	-3.39083590173668e-11	8	0	0	292	22893
GO:0038036	sphingosine-1-phosphate receptor activity	0.999999999966092	-3.39083590173668e-11	8	0	0	292	22893
GO:0005344	oxygen transporter activity	0.999999999966092	-3.39083590173668e-11	8	0	0	292	22893
GO:0070513	death domain binding	0.999999999966092	-3.39083590173668e-11	8	0	0	292	22893
GO:0017070	U6 snRNA binding	0.999999999966092	-3.39083590173668e-11	8	0	0	292	22893
GO:0042809	vitamin D receptor binding	0.999999999966092	-3.39083590173668e-11	8	0	0	292	22893
GO:0008239	dipeptidyl-peptidase activity	0.999999999966092	-3.39083590173668e-11	8	0	0	292	22893
GO:0016662	oxidoreductase activity, acting on other nitrogenous compounds as donors, cytochrome as acceptor	0.999999999966092	-3.39083590173668e-11	8	0	0	292	22893
GO:0051011	microtubule minus-end binding	0.999999999966092	-3.39083590173668e-11	8	0	0	292	22893
GO:0016892	endoribonuclease activity, producing 3'-phosphomonoesters	0.999999999966092	-3.39083590173668e-11	8	0	0	292	22893
GO:0036310	annealing helicase activity	0.999999999966092	-3.39083590173668e-11	8	0	0	292	22893
GO:0003810	protein-glutamine gamma-glutamyltransferase activity	0.999999999966092	-3.39083590173668e-11	8	0	0	292	22893
GO:0008905	mannose-phosphate guanylyltransferase activity	0.999999999966092	-3.39083590173668e-11	8	0	0	292	22893
GO:0042299	lupeol synthase activity	0.999999999966092	-3.39083590173668e-11	8	0	0	292	22893
GO:0016175	superoxide-generating NADPH oxidase activity	0.999999999966092	-3.39083590173668e-11	8	0	0	292	22893
GO:0022889	serine transmembrane transporter activity	0.999999999966092	-3.39083590173668e-11	8	0	0	292	22893
GO:0034951	o-hydroxylaminobenzoate mutase activity	0.999999999966092	-3.39083590173668e-11	8	0	0	292	22893
GO:0004017	adenylate kinase activity	0.999999999966092	-3.39083590173668e-11	8	0	0	292	22893
GO:0031995	insulin-like growth factor II binding	0.999999999966092	-3.39083590173668e-11	8	0	0	292	22893
GO:0003896	DNA primase activity	0.999999999966092	-3.39083590173668e-11	8	0	0	292	22893
GO:0035612	AP-2 adaptor complex binding	0.999999999966092	-3.39083590173668e-11	8	0	0	292	22893
GO:0008140	cAMP response element binding protein binding	0.999999999966092	-3.39083590173668e-11	8	0	0	292	22893
GO:0016742	hydroxymethyl-, formyl- and related transferase activity	0.999999999966092	-3.39083590173668e-11	8	0	0	292	22893
GO:0008113	peptide-methionine (S)-S-oxide reductase activity	0.999999999966092	-3.39083590173668e-11	8	0	0	292	22893
GO:1990459	transferrin receptor binding	0.999999999966092	-3.39083590173668e-11	8	0	0	292	22893
GO:0032552	deoxyribonucleotide binding	0.999999999966092	-3.39083590173668e-11	8	0	0	292	22893
GO:0004064	arylesterase activity	0.999999999966092	-3.39083590173668e-11	8	0	0	292	22893
GO:0004312	fatty acid synthase activity	0.999999999966092	-3.39083590173668e-11	8	0	0	292	22893
GO:0005024	transforming growth factor beta-activated receptor activity	0.999999999966092	-3.39083590173668e-11	8	0	0	292	22893
GO:0008889	glycerophosphodiester phosphodiesterase activity	0.999999999966092	-3.39083590173668e-11	8	0	0	292	22893
GO:0050542	icosanoid binding	0.999999999966092	-3.39083590173668e-11	8	0	0	292	22893
GO:0008318	protein prenyltransferase activity	0.999999999966092	-3.39083590173668e-11	8	0	0	292	22893
GO:0045322	unmethylated CpG binding	0.999999999966092	-3.39083590173668e-11	8	0	0	292	22893
GO:0080011	baruol synthase activity	0.999999999966092	-3.39083590173668e-11	8	0	0	292	22893
GO:0032404	mismatch repair complex binding	0.999999999966092	-3.39083590173668e-11	8	0	0	292	22893
GO:0008046	axon guidance receptor activity	0.999999999966092	-3.39083590173668e-11	8	0	0	292	22893
GO:0005167	neurotrophin TRK receptor binding	0.999999999966092	-3.39083590173668e-11	8	0	0	292	22893
GO:0070097	delta-catenin binding	0.999999999966092	-3.39083590173668e-11	8	0	0	292	22893
GO:0004652	polynucleotide adenylyltransferase activity	0.999999999966092	-3.39083590173668e-11	8	0	0	292	22893
GO:0050072	m7G(5')pppN diphosphatase activity	0.999999999966092	-3.39083590173668e-11	8	0	0	292	22893
GO:0004972	NMDA glutamate receptor activity	0.999999999966092	-3.39083590173668e-11	8	0	0	292	22893
GO:0051371	muscle alpha-actinin binding	0.999999999966092	-3.39083590173668e-11	8	0	0	292	22893
GO:0035174	histone serine kinase activity	0.999999999966092	-3.39083590173668e-11	8	0	0	292	22893
GO:0015211	purine nucleoside transmembrane transporter activity	0.999999999966092	-3.39083590173668e-11	8	0	0	292	22893
GO:0019912	cyclin-dependent protein kinase activating kinase activity	0.999999999966092	-3.39083590173668e-11	8	0	0	292	22893
GO:0008193	tRNA guanylyltransferase activity	0.999999999966092	-3.39083590173668e-11	8	0	0	292	22893
GO:0042300	beta-amyrin synthase activity	0.999999999966092	-3.39083590173668e-11	8	0	0	292	22893
GO:0022835	transmitter-gated channel activity	0.999999999966092	-3.39083590173668e-11	8	0	0	292	22893
GO:0004571	mannosyl-oligosaccharide 1,2-alpha-mannosidase activity	0.999999999966092	-3.39083590173668e-11	8	0	0	292	22893
GO:0097617	annealing activity	0.999999999966092	-3.39083590173668e-11	8	0	0	292	22893
GO:0008429	phosphatidylethanolamine binding	0.999999999966092	-3.39083590173668e-11	8	0	0	292	22893
GO:0051864	histone demethylase activity (H3-K36 specific)	0.999999999966092	-3.39083590173668e-11	8	0	0	292	22893
GO:0048406	nerve growth factor binding	0.999999999966092	-3.39083590173668e-11	8	0	0	292	22893
GO:0016889	endodeoxyribonuclease activity, producing 3'-phosphomonoesters	0.999999999966092	-3.39083590173668e-11	8	0	0	292	22893
GO:0031419	cobalamin binding	0.999999999966092	-3.39083590173668e-11	8	0	0	292	22893
GO:0031957	very long-chain fatty acid-CoA ligase activity	0.999999999966092	-3.39083590173668e-11	8	0	0	292	22893
GO:0071933	Arp2/3 complex binding	0.999999999966092	-3.39083590173668e-11	8	0	0	292	22893
GO:0016494	C-X-C chemokine receptor activity	0.999999999966092	-3.39083590173668e-11	8	0	0	292	22893
GO:0004676	3-phosphoinositide-dependent protein kinase activity	0.999999999966092	-3.39083590173668e-11	8	0	0	292	22893
GO:0000900	translation repressor activity, nucleic acid binding	0.999999999966092	-3.39083590173668e-11	8	0	0	292	22893
GO:0050543	icosatetraenoic acid binding	0.999999999966092	-3.39083590173668e-11	8	0	0	292	22893
GO:1990405	protein antigen binding	0.999999999966092	-3.39083590173668e-11	8	0	0	292	22893
GO:0008469	histone-arginine N-methyltransferase activity	0.999999999966092	-3.39083590173668e-11	8	0	0	292	22893
GO:0030235	nitric-oxide synthase regulator activity	0.999999999966092	-3.39083590173668e-11	8	0	0	292	22893
GO:0051920	peroxiredoxin activity	0.999999999966092	-3.39083590173668e-11	8	0	0	292	22893
GO:0052872	tocotrienol omega-hydroxylase activity	0.999999999966092	-3.39083590173668e-11	8	0	0	292	22893
GO:0015194	L-serine transmembrane transporter activity	0.999999999966092	-3.39083590173668e-11	8	0	0	292	22893
GO:0030492	hemoglobin binding	0.999999999966092	-3.39083590173668e-11	8	0	0	292	22893
GO:0003857	3-hydroxyacyl-CoA dehydrogenase activity	0.999999999966092	-3.39083590173668e-11	8	0	0	292	22893
GO:0048027	mRNA 5'-UTR binding	0.999999999966092	-3.39083590173668e-11	8	0	0	292	22893
GO:0097153	cysteine-type endopeptidase activity involved in apoptotic process	0.999999999966092	-3.39083590173668e-11	8	0	0	292	22893
GO:0004438	phosphatidylinositol-3-phosphatase activity	0.999999999966092	-3.39083590173668e-11	8	0	0	292	22893
GO:0034784	pivalyl-CoA mutase activity	0.999999999966092	-3.39083590173668e-11	8	0	0	292	22893
GO:0004767	sphingomyelin phosphodiesterase activity	0.999999999966092	-3.39083590173668e-11	8	0	0	292	22893
GO:0097371	MDM2/MDM4 family protein binding	0.999999999966092	-3.39083590173668e-11	8	0	0	292	22893
GO:0050649	testosterone 6-beta-hydroxylase activity	0.999999999966092	-3.39083590173668e-11	8	0	0	292	22893
GO:0015321	sodium-dependent phosphate transmembrane transporter activity	0.999999999966092	-3.39083590173668e-11	8	0	0	292	22893
GO:0004119	cGMP-inhibited cyclic-nucleotide phosphodiesterase activity	0.999999999966092	-3.39083590173668e-11	8	0	0	292	22893
GO:1901567	fatty acid derivative binding	0.999999999966092	-3.39083590173668e-11	8	0	0	292	22893
GO:0050129	N-formylglutamate deformylase activity	0.999999999966488	-3.3511891178728e-11	1	0	0	292	22893
GO:0050061	long-chain-aldehyde dehydrogenase activity	0.999999999966488	-3.3511891178728e-11	1	0	0	292	22893
GO:0004309	exopolyphosphatase activity	0.999999999966488	-3.3511891178728e-11	1	0	0	292	22893
GO:0015192	L-phenylalanine transmembrane transporter activity	0.999999999966488	-3.3511891178728e-11	1	0	0	292	22893
GO:0008750	NAD(P)+ transhydrogenase (AB-specific) activity	0.999999999966488	-3.3511891178728e-11	1	0	0	292	22893
GO:0005368	taurine transmembrane transporter activity	0.999999999966488	-3.3511891178728e-11	1	0	0	292	22893
GO:0031812	P2Y1 nucleotide receptor binding	0.999999999966488	-3.3511891178728e-11	1	0	0	292	22893
GO:0046539	histamine N-methyltransferase activity	0.999999999966488	-3.3511891178728e-11	1	0	0	292	22893
GO:0000991	transcription factor activity, core RNA polymerase II binding	0.999999999966488	-3.3511891178728e-11	1	0	0	292	22893
GO:0016501	prostacyclin receptor activity	0.999999999966488	-3.3511891178728e-11	1	0	0	292	22893
GO:0004856	xylulokinase activity	0.999999999966488	-3.3511891178728e-11	1	0	0	292	22893
GO:0008419	RNA lariat debranching enzyme activity	0.999999999966488	-3.3511891178728e-11	1	0	0	292	22893
GO:0098641	cadherin binding involved in cell-cell adhesion	0.999999999966488	-3.3511891178728e-11	1	0	0	292	22893
GO:0035758	chemokine (C-C motif) ligand 21 binding	0.999999999966488	-3.3511891178728e-11	1	0	0	292	22893
GO:0030380	interleukin-17E receptor binding	0.999999999966488	-3.3511891178728e-11	1	0	0	292	22893
GO:0050144	nucleoside deoxyribosyltransferase activity	0.999999999966488	-3.3511891178728e-11	1	0	0	292	22893
GO:0043796	glyceraldehyde dehydrogenase (NADP) activity	0.999999999966488	-3.3511891178728e-11	1	0	0	292	22893
GO:0004905	type I interferon receptor activity	0.999999999966488	-3.3511891178728e-11	1	0	0	292	22893
GO:0061507	cyclic-GMP-AMP binding	0.999999999966488	-3.3511891178728e-11	1	0	0	292	22893
GO:1904013	xenon atom binding	0.999999999966488	-3.3511891178728e-11	1	0	0	292	22893
GO:0010326	methionine-oxo-acid transaminase activity	0.999999999966488	-3.3511891178728e-11	1	0	0	292	22893
GO:0098821	BMP receptor activity	0.999999999966488	-3.3511891178728e-11	1	0	0	292	22893
GO:0042163	interleukin-12 beta subunit binding	0.999999999966488	-3.3511891178728e-11	1	0	0	292	22893
GO:0043997	histone acetyltransferase activity (H4-K12 specific)	0.999999999966488	-3.3511891178728e-11	1	0	0	292	22893
GO:0043746	N2-acetyl-L-lysine aminotransferase activity	0.999999999966488	-3.3511891178728e-11	1	0	0	292	22893
GO:0034038	deoxyhypusine synthase activity	0.999999999966488	-3.3511891178728e-11	1	0	0	292	22893
GO:0035605	peptidyl-cysteine S-nitrosylase activity	0.999999999966488	-3.3511891178728e-11	1	0	0	292	22893
GO:0047613	aconitate decarboxylase activity	0.999999999966488	-3.3511891178728e-11	1	0	0	292	22893
GO:0047801	L-cysteine:2-oxoglutarate aminotransferase activity	0.999999999966488	-3.3511891178728e-11	1	0	0	292	22893
GO:0008832	dGTPase activity	0.999999999966488	-3.3511891178728e-11	1	0	0	292	22893
GO:0031531	thyrotropin-releasing hormone receptor binding	0.999999999966488	-3.3511891178728e-11	1	0	0	292	22893
GO:1990422	glyoxalase (glycolic acid-forming) activity	0.999999999966488	-3.3511891178728e-11	1	0	0	292	22893
GO:0004081	bis(5'-nucleosyl)-tetraphosphatase (asymmetrical) activity	0.999999999966488	-3.3511891178728e-11	1	0	0	292	22893
GO:0004317	3-hydroxypalmitoyl-[acyl-carrier-protein] dehydratase activity	0.999999999966488	-3.3511891178728e-11	1	0	0	292	22893
GO:0001097	TFIIH-class transcription factor binding	0.999999999966488	-3.3511891178728e-11	1	0	0	292	22893
GO:0008507	sodium:iodide symporter activity	0.999999999966488	-3.3511891178728e-11	1	0	0	292	22893
GO:0061459	L-arginine transmembrane transporter activity	0.999999999966488	-3.3511891178728e-11	1	0	0	292	22893
GO:0045503	dynein light chain binding	0.999999999966488	-3.3511891178728e-11	1	0	0	292	22893
GO:0047288	monosialoganglioside sialyltransferase activity	0.999999999966488	-3.3511891178728e-11	1	0	0	292	22893
GO:0072544	L-DOPA binding	0.999999999966488	-3.3511891178728e-11	1	0	0	292	22893
GO:0015227	acyl carnitine transmembrane transporter activity	0.999999999966488	-3.3511891178728e-11	1	0	0	292	22893
GO:0008108	UDP-glucose:hexose-1-phosphate uridylyltransferase activity	0.999999999966488	-3.3511891178728e-11	1	0	0	292	22893
GO:0000215	tRNA 2'-phosphotransferase activity	0.999999999966488	-3.3511891178728e-11	1	0	0	292	22893
GO:0010854	adenylate cyclase regulator activity	0.999999999966488	-3.3511891178728e-11	1	0	0	292	22893
GO:0070611	histone methyltransferase activity (H3-R2 specific)	0.999999999966488	-3.3511891178728e-11	1	0	0	292	22893
GO:0004808	tRNA (5-methylaminomethyl-2-thiouridylate)-methyltransferase activity	0.999999999966488	-3.3511891178728e-11	1	0	0	292	22893
GO:0001761	beta-alanine transmembrane transporter activity	0.999999999966488	-3.3511891178728e-11	1	0	0	292	22893
GO:0001132	RNA polymerase II transcription factor activity, TBP-class protein binding	0.999999999966488	-3.3511891178728e-11	1	0	0	292	22893
GO:0030305	heparanase activity	0.999999999966488	-3.3511891178728e-11	1	0	0	292	22893
GO:0003860	3-hydroxyisobutyryl-CoA hydrolase activity	0.999999999966488	-3.3511891178728e-11	1	0	0	292	22893
GO:0005142	interleukin-11 receptor binding	0.999999999966488	-3.3511891178728e-11	1	0	0	292	22893
GO:0016794	diphosphoric monoester hydrolase activity	0.999999999966488	-3.3511891178728e-11	1	0	0	292	22893
GO:0016727	oxidoreductase activity, acting on CH or CH2 groups, oxygen as acceptor	0.999999999966488	-3.3511891178728e-11	1	0	0	292	22893
GO:0097383	dIDP diphosphatase activity	0.999999999966488	-3.3511891178728e-11	1	0	0	292	22893
GO:0004102	choline O-acetyltransferase activity	0.999999999966488	-3.3511891178728e-11	1	0	0	292	22893
GO:0070463	tubulin-dependent ATPase activity	0.999999999966488	-3.3511891178728e-11	1	0	0	292	22893
GO:0046523	S-methyl-5-thioribose-1-phosphate isomerase activity	0.999999999966488	-3.3511891178728e-11	1	0	0	292	22893
GO:0047621	acylpyruvate hydrolase activity	0.999999999966488	-3.3511891178728e-11	1	0	0	292	22893
GO:0047316	glutamine-phenylpyruvate transaminase activity	0.999999999966488	-3.3511891178728e-11	1	0	0	292	22893
GO:0033781	cholesterol 24-hydroxylase activity	0.999999999966488	-3.3511891178728e-11	1	0	0	292	22893
GO:0045029	UDP-activated nucleotide receptor activity	0.999999999966488	-3.3511891178728e-11	1	0	0	292	22893
GO:0031859	platelet activating factor receptor binding	0.999999999966488	-3.3511891178728e-11	1	0	0	292	22893
GO:0034782	dimethylmalonate decarboxylase activity	0.999999999966488	-3.3511891178728e-11	1	0	0	292	22893
GO:0008445	D-aspartate oxidase activity	0.999999999966488	-3.3511891178728e-11	1	0	0	292	22893
GO:0000016	lactase activity	0.999999999966488	-3.3511891178728e-11	1	0	0	292	22893
GO:0033229	cysteine transmembrane transporter activity	0.999999999966488	-3.3511891178728e-11	1	0	0	292	22893
GO:1990595	mast cell secretagogue receptor activity	0.999999999966488	-3.3511891178728e-11	1	0	0	292	22893
GO:0015432	bile acid-exporting ATPase activity	0.999999999966488	-3.3511891178728e-11	1	0	0	292	22893
GO:0047962	glycine N-benzoyltransferase activity	0.999999999966488	-3.3511891178728e-11	1	0	0	292	22893
GO:0050353	trimethyllysine dioxygenase activity	0.999999999966488	-3.3511891178728e-11	1	0	0	292	22893
GO:0018114	threonine racemase activity	0.999999999966488	-3.3511891178728e-11	1	0	0	292	22893
GO:2001065	mannan binding	0.999999999966488	-3.3511891178728e-11	1	0	0	292	22893
GO:0004516	nicotinate phosphoribosyltransferase activity	0.999999999966488	-3.3511891178728e-11	1	0	0	292	22893
GO:0004992	platelet activating factor receptor activity	0.999999999966488	-3.3511891178728e-11	1	0	0	292	22893
GO:0050038	L-xylulose reductase (NADP+) activity	0.999999999966488	-3.3511891178728e-11	1	0	0	292	22893
GO:0097626	low-affinity L-arginine transmembrane transporter activity	0.999999999966488	-3.3511891178728e-11	1	0	0	292	22893
GO:0047017	prostaglandin-F synthase activity	0.999999999966488	-3.3511891178728e-11	1	0	0	292	22893
GO:0050421	nitrite reductase (NO-forming) activity	0.999999999966488	-3.3511891178728e-11	1	0	0	292	22893
GO:0033680	ATP-dependent DNA/RNA helicase activity	0.999999999966488	-3.3511891178728e-11	1	0	0	292	22893
GO:0004042	acetyl-CoA:L-glutamate N-acetyltransferase activity	0.999999999966488	-3.3511891178728e-11	1	0	0	292	22893
GO:1902118	calcidiol binding	0.999999999966488	-3.3511891178728e-11	1	0	0	292	22893
GO:0044610	FMN transmembrane transporter activity	0.999999999966488	-3.3511891178728e-11	1	0	0	292	22893
GO:0008020	G-protein coupled photoreceptor activity	0.999999999966488	-3.3511891178728e-11	1	0	0	292	22893
GO:0097158	pre-mRNA intronic pyrimidine-rich binding	0.999999999966488	-3.3511891178728e-11	1	0	0	292	22893
GO:0002059	thymine binding	0.999999999966488	-3.3511891178728e-11	1	0	0	292	22893
GO:0003855	3-dehydroquinate dehydratase activity	0.999999999966488	-3.3511891178728e-11	1	0	0	292	22893
GO:0050809	diazepam binding	0.999999999966488	-3.3511891178728e-11	1	0	0	292	22893
GO:0031320	hexitol dehydrogenase activity	0.999999999966488	-3.3511891178728e-11	1	0	0	292	22893
GO:0033676	double-stranded DNA-dependent ATPase activity	0.999999999966488	-3.3511891178728e-11	1	0	0	292	22893
GO:0034768	(E)-beta-ocimene synthase activity	0.999999999966488	-3.3511891178728e-11	1	0	0	292	22893
GO:0004310	farnesyl-diphosphate farnesyltransferase activity	0.999999999966488	-3.3511891178728e-11	1	0	0	292	22893
GO:0015169	glycerol-3-phosphate transmembrane transporter activity	0.999999999966488	-3.3511891178728e-11	1	0	0	292	22893
GO:0008478	pyridoxal kinase activity	0.999999999966488	-3.3511891178728e-11	1	0	0	292	22893
GO:0036139	peptidyl-histidine dioxygenase activity	0.999999999966488	-3.3511891178728e-11	1	0	0	292	22893
GO:0061656	SUMO conjugating enzyme activity	0.999999999966488	-3.3511891178728e-11	1	0	0	292	22893
GO:0004157	dihydropyrimidinase activity	0.999999999966488	-3.3511891178728e-11	1	0	0	292	22893
GO:0032574	5'-3' RNA helicase activity	0.999999999966488	-3.3511891178728e-11	1	0	0	292	22893
GO:0004573	mannosyl-oligosaccharide glucosidase activity	0.999999999966488	-3.3511891178728e-11	1	0	0	292	22893
GO:0019135	deoxyhypusine monooxygenase activity	0.999999999966488	-3.3511891178728e-11	1	0	0	292	22893
GO:0036332	placental growth factor-activated receptor activity	0.999999999966488	-3.3511891178728e-11	1	0	0	292	22893
GO:0004778	succinyl-CoA hydrolase activity	0.999999999966488	-3.3511891178728e-11	1	0	0	292	22893
GO:0033814	propanoyl-CoA C-acyltransferase activity	0.999999999966488	-3.3511891178728e-11	1	0	0	292	22893
GO:0004883	glucocorticoid receptor activity	0.999999999966488	-3.3511891178728e-11	1	0	0	292	22893
GO:0005360	insulin-responsive hydrogen:glucose symporter activity	0.999999999966488	-3.3511891178728e-11	1	0	0	292	22893
GO:0004578	chitobiosyldiphosphodolichol beta-mannosyltransferase activity	0.999999999966488	-3.3511891178728e-11	1	0	0	292	22893
GO:0061599	molybdopterin molybdotransferase activity	0.999999999966488	-3.3511891178728e-11	1	0	0	292	22893
GO:0017096	acetylserotonin O-methyltransferase activity	0.999999999966488	-3.3511891178728e-11	1	0	0	292	22893
GO:0030267	glyoxylate reductase (NADP) activity	0.999999999966488	-3.3511891178728e-11	1	0	0	292	22893
GO:0015328	cystine secondary active transmembrane transporter activity	0.999999999966488	-3.3511891178728e-11	1	0	0	292	22893
GO:0004446	inositol-hexakisphosphate phosphatase activity	0.999999999966488	-3.3511891178728e-11	1	0	0	292	22893
GO:0033971	hydroxyisourate hydrolase activity	0.999999999966488	-3.3511891178728e-11	1	0	0	292	22893
GO:0070975	FHA domain binding	0.999999999966488	-3.3511891178728e-11	1	0	0	292	22893
GO:0046715	borate transmembrane transporter activity	0.999999999966488	-3.3511891178728e-11	1	0	0	292	22893
GO:0017174	glycine N-methyltransferase activity	0.999999999966488	-3.3511891178728e-11	1	0	0	292	22893
GO:0071884	vitamin D receptor activator activity	0.999999999966488	-3.3511891178728e-11	1	0	0	292	22893
GO:0070336	flap-structured DNA binding	0.999999999966488	-3.3511891178728e-11	1	0	0	292	22893
GO:0050115	myosin-light-chain-phosphatase activity	0.999999999966488	-3.3511891178728e-11	1	0	0	292	22893
GO:0047220	galactosylxylosylprotein 3-beta-galactosyltransferase activity	0.999999999966488	-3.3511891178728e-11	1	0	0	292	22893
GO:0086061	voltage-gated sodium channel activity involved in bundle of His cell action potential	0.999999999966488	-3.3511891178728e-11	1	0	0	292	22893
GO:0008609	alkylglycerone-phosphate synthase activity	0.999999999966488	-3.3511891178728e-11	1	0	0	292	22893
GO:0031768	ghrelin receptor binding	0.999999999966488	-3.3511891178728e-11	1	0	0	292	22893
GO:0038186	lithocholic acid receptor activity	0.999999999966488	-3.3511891178728e-11	1	0	0	292	22893
GO:0008456	alpha-N-acetylgalactosaminidase activity	0.999999999966488	-3.3511891178728e-11	1	0	0	292	22893
GO:0047619	acylcarnitine hydrolase activity	0.999999999966488	-3.3511891178728e-11	1	0	0	292	22893
GO:0004138	deoxyguanosine kinase activity	0.999999999966488	-3.3511891178728e-11	1	0	0	292	22893
GO:0008465	glycerate dehydrogenase activity	0.999999999966488	-3.3511891178728e-11	1	0	0	292	22893
GO:0070818	protoporphyrinogen oxidase activity	0.999999999966488	-3.3511891178728e-11	1	0	0	292	22893
GO:0034649	histone demethylase activity (H3-monomethyl-K4 specific)	0.999999999966488	-3.3511891178728e-11	1	0	0	292	22893
GO:0036458	hepatocyte growth factor binding	0.999999999966488	-3.3511891178728e-11	1	0	0	292	22893
GO:0018746	phenanthrene-3,4-epoxide hydrolase activity	0.999999999966488	-3.3511891178728e-11	1	0	0	292	22893
GO:0018550	tetrachloro-p-hydroquinone reductive dehalogenase activity	0.999999999966488	-3.3511891178728e-11	1	0	0	292	22893
GO:0004362	glutathione-disulfide reductase activity	0.999999999966488	-3.3511891178728e-11	1	0	0	292	22893
GO:0035715	chemokine (C-C motif) ligand 2 binding	0.999999999966488	-3.3511891178728e-11	1	0	0	292	22893
GO:0043745	N2-acetyl-L-aminoadipate semialdehyde dehydrogenase activity	0.999999999966488	-3.3511891178728e-11	1	0	0	292	22893
GO:0004131	cytosine deaminase activity	0.999999999966488	-3.3511891178728e-11	1	0	0	292	22893
GO:0008405	arachidonic acid 11,12-epoxygenase activity	0.999999999966488	-3.3511891178728e-11	1	0	0	292	22893
GO:1990827	deaminase binding	0.999999999966488	-3.3511891178728e-11	1	0	0	292	22893
GO:0050528	acyloxyacyl hydrolase activity	0.999999999966488	-3.3511891178728e-11	1	0	0	292	22893
GO:0018473	cis-2-methyl-5-isopropylhexa-2,5-dienal dehydrogenase activity	0.999999999966488	-3.3511891178728e-11	1	0	0	292	22893
GO:0008523	sodium-dependent multivitamin transmembrane transporter activity	0.999999999966488	-3.3511891178728e-11	1	0	0	292	22893
GO:0034520	2-naphthaldehyde dehydrogenase activity	0.999999999966488	-3.3511891178728e-11	1	0	0	292	22893
GO:0004500	dopamine beta-monooxygenase activity	0.999999999966488	-3.3511891178728e-11	1	0	0	292	22893
GO:0070320	inward rectifier potassium channel inhibitor activity	0.999999999966488	-3.3511891178728e-11	1	0	0	292	22893
GO:0036455	iron-sulfur transferase activity	0.999999999966488	-3.3511891178728e-11	1	0	0	292	22893
GO:0042292	URM1 activating enzyme activity	0.999999999966488	-3.3511891178728e-11	1	0	0	292	22893
GO:0052918	dol-P-Man:Man(8)GlcNAc(2)-PP-Dol alpha-1,2-mannosyltransferase activity	0.999999999966488	-3.3511891178728e-11	1	0	0	292	22893
GO:0005356	hydrogen:glucose symporter activity	0.999999999966488	-3.3511891178728e-11	1	0	0	292	22893
GO:0052845	inositol-5-diphosphate-1,2,3,4,6-pentakisphosphate diphosphatase activity	0.999999999966488	-3.3511891178728e-11	1	0	0	292	22893
GO:0004381	fucosylgalactoside 3-alpha-galactosyltransferase activity	0.999999999966488	-3.3511891178728e-11	1	0	0	292	22893
GO:0019120	hydrolase activity, acting on acid halide bonds, in C-halide compounds	0.999999999966488	-3.3511891178728e-11	1	0	0	292	22893
GO:0034535	1,2-dihydroxy-8-methylnaphthalene dioxygenase activity	0.999999999966488	-3.3511891178728e-11	1	0	0	292	22893
GO:0031530	gonadotropin-releasing hormone receptor binding	0.999999999966488	-3.3511891178728e-11	1	0	0	292	22893
GO:0031851	kappa-type opioid receptor binding	0.999999999966488	-3.3511891178728e-11	1	0	0	292	22893
GO:0001169	transcription factor activity, RNA polymerase I CORE element sequence-specific binding	0.999999999966488	-3.3511891178728e-11	1	0	0	292	22893
GO:0035538	carbohydrate response element binding	0.999999999966488	-3.3511891178728e-11	1	0	0	292	22893
GO:0035663	Toll-like receptor 2 binding	0.999999999966488	-3.3511891178728e-11	1	0	0	292	22893
GO:0038121	C-C motif chemokine 21 receptor activity	0.999999999966488	-3.3511891178728e-11	1	0	0	292	22893
GO:0016784	3-mercaptopyruvate sulfurtransferase activity	0.999999999966488	-3.3511891178728e-11	1	0	0	292	22893
GO:0008785	alkyl hydroperoxide reductase activity	0.999999999966488	-3.3511891178728e-11	1	0	0	292	22893
GO:0015067	amidinotransferase activity	0.999999999966488	-3.3511891178728e-11	1	0	0	292	22893
GO:0004978	corticotropin receptor activity	0.999999999966488	-3.3511891178728e-11	1	0	0	292	22893
GO:0016034	maleylacetoacetate isomerase activity	0.999999999966488	-3.3511891178728e-11	1	0	0	292	22893
GO:0004790	thioether S-methyltransferase activity	0.999999999966488	-3.3511891178728e-11	1	0	0	292	22893
GO:0052692	raffinose alpha-galactosidase activity	0.999999999966488	-3.3511891178728e-11	1	0	0	292	22893
GO:0004070	aspartate carbamoyltransferase activity	0.999999999966488	-3.3511891178728e-11	1	0	0	292	22893
GO:0005292	high-affinity lysine transmembrane transporter activity	0.999999999966488	-3.3511891178728e-11	1	0	0	292	22893
GO:0033797	selenate reductase activity	0.999999999966488	-3.3511891178728e-11	1	0	0	292	22893
GO:0004855	xanthine oxidase activity	0.999999999966488	-3.3511891178728e-11	1	0	0	292	22893
GO:0052821	DNA-7-methyladenine glycosylase activity	0.999999999966488	-3.3511891178728e-11	1	0	0	292	22893
GO:0052894	norspermine:oxygen oxidoreductase activity	0.999999999966488	-3.3511891178728e-11	1	0	0	292	22893
GO:0070774	phytoceramidase activity	0.999999999966488	-3.3511891178728e-11	1	0	0	292	22893
GO:0009679	hexose:proton symporter activity	0.999999999966488	-3.3511891178728e-11	1	0	0	292	22893
GO:0004080	biotin-[propionyl-CoA-carboxylase (ATP-hydrolyzing)] ligase activity	0.999999999966488	-3.3511891178728e-11	1	0	0	292	22893
GO:1902388	ceramide 1-phosphate transporter activity	0.999999999966488	-3.3511891178728e-11	1	0	0	292	22893
GO:0017064	fatty acid amide hydrolase activity	0.999999999966488	-3.3511891178728e-11	1	0	0	292	22893
GO:0010855	adenylate cyclase inhibitor activity	0.999999999966488	-3.3511891178728e-11	1	0	0	292	22893
GO:0070042	rRNA (uridine-N3-)-methyltransferase activity	0.999999999966488	-3.3511891178728e-11	1	0	0	292	22893
GO:0004617	phosphoglycerate dehydrogenase activity	0.999999999966488	-3.3511891178728e-11	1	0	0	292	22893
GO:0004133	glycogen debranching enzyme activity	0.999999999966488	-3.3511891178728e-11	1	0	0	292	22893
GO:0008725	DNA-3-methyladenine glycosylase activity	0.999999999966488	-3.3511891178728e-11	1	0	0	292	22893
GO:0034458	3'-5' RNA helicase activity	0.999999999966488	-3.3511891178728e-11	1	0	0	292	22893
GO:0019807	aspartoacylase activity	0.999999999966488	-3.3511891178728e-11	1	0	0	292	22893
GO:0052846	inositol-1,5-bisdiphosphate-2,3,4,6-tetrakisphosphate 1-diphosphatase activity	0.999999999966488	-3.3511891178728e-11	1	0	0	292	22893
GO:0001760	aminocarboxymuconate-semialdehyde decarboxylase activity	0.999999999966488	-3.3511891178728e-11	1	0	0	292	22893
GO:0042936	dipeptide transporter activity	0.999999999966488	-3.3511891178728e-11	1	0	0	292	22893
GO:0008955	peptidoglycan glycosyltransferase activity	0.999999999966488	-3.3511891178728e-11	1	0	0	292	22893
GO:1990404	protein ADP-ribosylase activity	0.999999999966488	-3.3511891178728e-11	1	0	0	292	22893
GO:0070612	histone methyltransferase activity (H2A-R3 specific)	0.999999999966488	-3.3511891178728e-11	1	0	0	292	22893
GO:0047568	3-oxo-5-beta-steroid 4-dehydrogenase activity	0.999999999966488	-3.3511891178728e-11	1	0	0	292	22893
GO:1990738	pseudouridine 5'-phosphatase activity	0.999999999966488	-3.3511891178728e-11	1	0	0	292	22893
GO:0042008	interleukin-18 receptor activity	0.999999999966488	-3.3511891178728e-11	1	0	0	292	22893
GO:0070733	protein adenylyltransferase activity	0.999999999966488	-3.3511891178728e-11	1	0	0	292	22893
GO:0002114	interleukin-33 receptor activity	0.999999999966488	-3.3511891178728e-11	1	0	0	292	22893
GO:0097382	deoxynucleoside-diphosphatase activity	0.999999999966488	-3.3511891178728e-11	1	0	0	292	22893
GO:0004397	histidine ammonia-lyase activity	0.999999999966488	-3.3511891178728e-11	1	0	0	292	22893
GO:0005260	channel-conductance-controlling ATPase activity	0.999999999966488	-3.3511891178728e-11	1	0	0	292	22893
GO:0047315	kynurenine-glyoxylate transaminase activity	0.999999999966488	-3.3511891178728e-11	1	0	0	292	22893
GO:0033858	N-acetylgalactosamine kinase activity	0.999999999966488	-3.3511891178728e-11	1	0	0	292	22893
GO:0004306	ethanolamine-phosphate cytidylyltransferase activity	0.999999999966488	-3.3511891178728e-11	1	0	0	292	22893
GO:0036468	L-dopa decarboxylase activity	0.999999999966488	-3.3511891178728e-11	1	0	0	292	22893
GO:0034952	malonate semialdehyde decarboxylase activity	0.999999999966488	-3.3511891178728e-11	1	0	0	292	22893
GO:0047391	alkylglycerophosphoethanolamine phosphodiesterase activity	0.999999999966488	-3.3511891178728e-11	1	0	0	292	22893
GO:0047273	galactosylgalactosylglucosylceramide beta-D-acetylgalactosaminyltransferase activity	0.999999999966488	-3.3511891178728e-11	1	0	0	292	22893
GO:0097677	STAT family protein binding	0.999999999966488	-3.3511891178728e-11	1	0	0	292	22893
GO:0031858	pituitary adenylate cyclase-activating polypeptide receptor binding	0.999999999966488	-3.3511891178728e-11	1	0	0	292	22893
GO:0000831	inositol hexakisphosphate 6-kinase activity	0.999999999966488	-3.3511891178728e-11	1	0	0	292	22893
GO:0032500	muramyl dipeptide binding	0.999999999966488	-3.3511891178728e-11	1	0	0	292	22893
GO:0004420	hydroxymethylglutaryl-CoA reductase (NADPH) activity	0.999999999966488	-3.3511891178728e-11	1	0	0	292	22893
GO:0070123	transforming growth factor beta receptor activity, type III	0.999999999966488	-3.3511891178728e-11	1	0	0	292	22893
GO:0098640	integrin binding involved in cell-matrix adhesion	0.999999999966488	-3.3511891178728e-11	1	0	0	292	22893
GO:1903924	estradiol binding	0.999999999966488	-3.3511891178728e-11	1	0	0	292	22893
GO:0001734	mRNA (N6-adenosine)-methyltransferase activity	0.999999999966488	-3.3511891178728e-11	1	0	0	292	22893
GO:0097689	iron channel activity	0.999999999966488	-3.3511891178728e-11	1	0	0	292	22893
GO:0070287	ferritin receptor activity	0.999999999966488	-3.3511891178728e-11	1	0	0	292	22893
GO:0004810	tRNA adenylyltransferase activity	0.999999999966488	-3.3511891178728e-11	1	0	0	292	22893
GO:0031715	C5L2 anaphylatoxin chemotactic receptor binding	0.999999999966488	-3.3511891178728e-11	1	0	0	292	22893
GO:0042164	interleukin-12 alpha subunit binding	0.999999999966488	-3.3511891178728e-11	1	0	0	292	22893
GO:0042324	hypocretin receptor binding	0.999999999966488	-3.3511891178728e-11	1	0	0	292	22893
GO:0031861	prolactin-releasing peptide receptor binding	0.999999999966488	-3.3511891178728e-11	1	0	0	292	22893
GO:0045032	ADP-activated adenosine receptor activity	0.999999999966488	-3.3511891178728e-11	1	0	0	292	22893
GO:0097627	high-affinity L-ornithine transmembrane transporter activity	0.999999999966488	-3.3511891178728e-11	1	0	0	292	22893
GO:0017005	3'-tyrosyl-DNA phosphodiesterase activity	0.999999999966488	-3.3511891178728e-11	1	0	0	292	22893
GO:1904012	platinum binding	0.999999999966488	-3.3511891178728e-11	1	0	0	292	22893
GO:0030629	U6 snRNA 3'-end binding	0.999999999966488	-3.3511891178728e-11	1	0	0	292	22893
GO:0004838	L-tyrosine:2-oxoglutarate aminotransferase activity	0.999999999966488	-3.3511891178728e-11	1	0	0	292	22893
GO:0001155	TFIIIA-class transcription factor binding	0.999999999966488	-3.3511891178728e-11	1	0	0	292	22893
GO:0070856	myosin VI light chain binding	0.999999999966488	-3.3511891178728e-11	1	0	0	292	22893
GO:0010309	acireductone dioxygenase [iron(II)-requiring] activity	0.999999999966488	-3.3511891178728e-11	1	0	0	292	22893
GO:0035757	chemokine (C-C motif) ligand 19 binding	0.999999999966488	-3.3511891178728e-11	1	0	0	292	22893
GO:0031883	taste receptor binding	0.999999999966488	-3.3511891178728e-11	1	0	0	292	22893
GO:0042282	hydroxymethylglutaryl-CoA reductase activity	0.999999999966488	-3.3511891178728e-11	1	0	0	292	22893
GO:0034590	L-hydroxyproline transmembrane transporter activity	0.999999999966488	-3.3511891178728e-11	1	0	0	292	22893
GO:0033882	choloyl-CoA hydrolase activity	0.999999999966488	-3.3511891178728e-11	1	0	0	292	22893
GO:0030108	HLA-A specific activating MHC class I receptor activity	0.999999999966488	-3.3511891178728e-11	1	0	0	292	22893
GO:1902098	calcitriol binding	0.999999999966488	-3.3511891178728e-11	1	0	0	292	22893
GO:0001856	complement component C5a binding	0.999999999966488	-3.3511891178728e-11	1	0	0	292	22893
GO:0051724	NAD transporter activity	0.999999999966488	-3.3511891178728e-11	1	0	0	292	22893
GO:0004824	lysine-tRNA ligase activity	0.999999999966488	-3.3511891178728e-11	1	0	0	292	22893
GO:0000254	C-4 methylsterol oxidase activity	0.999999999966488	-3.3511891178728e-11	1	0	0	292	22893
GO:0004164	diphthine synthase activity	0.999999999966488	-3.3511891178728e-11	1	0	0	292	22893
GO:0015191	L-methionine transmembrane transporter activity	0.999999999966488	-3.3511891178728e-11	1	0	0	292	22893
GO:0000995	transcription factor activity, core RNA polymerase III binding	0.999999999966488	-3.3511891178728e-11	1	0	0	292	22893
GO:0050354	triokinase activity	0.999999999966488	-3.3511891178728e-11	1	0	0	292	22893
GO:0008518	reduced folate carrier activity	0.999999999966488	-3.3511891178728e-11	1	0	0	292	22893
GO:0000224	peptide-N4-(N-acetyl-beta-glucosaminyl)asparagine amidase activity	0.999999999966488	-3.3511891178728e-11	1	0	0	292	22893
GO:0004632	phosphopantothenate--cysteine ligase activity	0.999999999966488	-3.3511891178728e-11	1	0	0	292	22893
GO:0047856	dihydrocoumarin hydrolase activity	0.999999999966488	-3.3511891178728e-11	1	0	0	292	22893
GO:0035379	carbon dioxide transmembrane transporter activity	0.999999999966488	-3.3511891178728e-11	1	0	0	292	22893
GO:0047293	4-hydroxybenzoate nonaprenyltransferase activity	0.999999999966488	-3.3511891178728e-11	1	0	0	292	22893
GO:0031707	endothelin A receptor binding	0.999999999966488	-3.3511891178728e-11	1	0	0	292	22893
GO:0032028	myosin head/neck binding	0.999999999966488	-3.3511891178728e-11	1	0	0	292	22893
GO:0086082	cell adhesive protein binding involved in AV node cell-bundle of His cell communication	0.999999999966488	-3.3511891178728e-11	1	0	0	292	22893
GO:0008444	CDP-diacylglycerol-glycerol-3-phosphate 3-phosphatidyltransferase activity	0.999999999966488	-3.3511891178728e-11	1	0	0	292	22893
GO:0061547	glycogen synthase activity, transferring glucose-1-phosphate	0.999999999966488	-3.3511891178728e-11	1	0	0	292	22893
GO:0008781	N-acylneuraminate cytidylyltransferase activity	0.999999999966488	-3.3511891178728e-11	1	0	0	292	22893
GO:0003944	N-acetylglucosamine-1-phosphodiester alpha-N-acetylglucosaminidase activity	0.999999999966488	-3.3511891178728e-11	1	0	0	292	22893
GO:0046577	long-chain-alcohol oxidase activity	0.999999999966488	-3.3511891178728e-11	1	0	0	292	22893
GO:0016515	interleukin-13 receptor activity	0.999999999966488	-3.3511891178728e-11	1	0	0	292	22893
GO:0018478	malonate-semialdehyde dehydrogenase (acetylating) activity	0.999999999966488	-3.3511891178728e-11	1	0	0	292	22893
GO:0033782	24-hydroxycholesterol 7alpha-hydroxylase activity	0.999999999966488	-3.3511891178728e-11	1	0	0	292	22893
GO:0031370	eukaryotic initiation factor 4G binding	0.999999999966488	-3.3511891178728e-11	1	0	0	292	22893
GO:0015433	peptide antigen-transporting ATPase activity	0.999999999966488	-3.3511891178728e-11	1	0	0	292	22893
GO:0004496	mevalonate kinase activity	0.999999999966488	-3.3511891178728e-11	1	0	0	292	22893
GO:0086037	sodium:potassium-exchanging ATPase activity involved in regulation of cardiac muscle cell membrane potential	0.999999999966488	-3.3511891178728e-11	1	0	0	292	22893
GO:0008404	arachidonic acid 14,15-epoxygenase activity	0.999999999966488	-3.3511891178728e-11	1	0	0	292	22893
GO:0004078	biotin-[methylcrotonoyl-CoA-carboxylase] ligase activity	0.999999999966488	-3.3511891178728e-11	1	0	0	292	22893
GO:0038106	choriogonadotropin hormone binding	0.999999999966488	-3.3511891178728e-11	1	0	0	292	22893
GO:0071796	K6-linked polyubiquitin binding	0.999999999966488	-3.3511891178728e-11	1	0	0	292	22893
GO:0080132	fatty acid alpha-hydroxylase activity	0.999999999966488	-3.3511891178728e-11	1	0	0	292	22893
GO:0004349	glutamate 5-kinase activity	0.999999999966488	-3.3511891178728e-11	1	0	0	292	22893
GO:0008457	beta-galactosyl-N-acetylglucosaminylgalactosylglucosyl-ceramide beta-1,3-acetylglucosaminyltransferase activity	0.999999999966488	-3.3511891178728e-11	1	0	0	292	22893
GO:0001604	urotensin II receptor activity	0.999999999966488	-3.3511891178728e-11	1	0	0	292	22893
GO:0016992	lipoate synthase activity	0.999999999966488	-3.3511891178728e-11	1	0	0	292	22893
GO:0050152	omega-amidase activity	0.999999999966488	-3.3511891178728e-11	1	0	0	292	22893
GO:0070678	preprotein binding	0.999999999966488	-3.3511891178728e-11	1	0	0	292	22893
GO:0003919	FMN adenylyltransferase activity	0.999999999966488	-3.3511891178728e-11	1	0	0	292	22893
GO:0050201	fucokinase activity	0.999999999966488	-3.3511891178728e-11	1	0	0	292	22893
GO:0004610	phosphoacetylglucosamine mutase activity	0.999999999966488	-3.3511891178728e-11	1	0	0	292	22893
GO:0004361	glutaryl-CoA dehydrogenase activity	0.999999999966488	-3.3511891178728e-11	1	0	0	292	22893
GO:0038132	neuregulin binding	0.999999999966488	-3.3511891178728e-11	1	0	0	292	22893
GO:0016213	linoleoyl-CoA desaturase activity	0.999999999966488	-3.3511891178728e-11	1	0	0	292	22893
GO:0004963	follicle-stimulating hormone receptor activity	0.999999999966488	-3.3511891178728e-11	1	0	0	292	22893
GO:0035716	chemokine (C-C motif) ligand 12 binding	0.999999999966488	-3.3511891178728e-11	1	0	0	292	22893
GO:0097162	MADS box domain binding	0.999999999966488	-3.3511891178728e-11	1	0	0	292	22893
GO:0004146	dihydrofolate reductase activity	0.999999999966488	-3.3511891178728e-11	1	0	0	292	22893
GO:0004098	cerebroside-sulfatase activity	0.999999999966488	-3.3511891178728e-11	1	0	0	292	22893
GO:0047894	flavonol 3-sulfotransferase activity	0.999999999966488	-3.3511891178728e-11	1	0	0	292	22893
GO:0003721	telomerase RNA reverse transcriptase activity	0.999999999966488	-3.3511891178728e-11	1	0	0	292	22893
GO:0032397	activating MHC class I receptor activity	0.999999999966488	-3.3511891178728e-11	1	0	0	292	22893
GO:0045155	electron transporter, transferring electrons from CoQH2-cytochrome c reductase complex and cytochrome c oxidase complex activity	0.999999999966488	-3.3511891178728e-11	1	0	0	292	22893
GO:0018747	phenanthrene-1,2-epoxide hydrolase activity	0.999999999966488	-3.3511891178728e-11	1	0	0	292	22893
GO:0061598	molybdopterin adenylyltransferase activity	0.999999999966488	-3.3511891178728e-11	1	0	0	292	22893
GO:0015140	malate transmembrane transporter activity	0.999999999966488	-3.3511891178728e-11	1	0	0	292	22893
GO:0004655	porphobilinogen synthase activity	0.999999999966488	-3.3511891178728e-11	1	0	0	292	22893
GO:0008397	sterol 12-alpha-hydroxylase activity	0.999999999966488	-3.3511891178728e-11	1	0	0	292	22893
GO:0003874	6-pyruvoyltetrahydropterin synthase activity	0.999999999966488	-3.3511891178728e-11	1	0	0	292	22893
GO:0001163	RNA polymerase I regulatory region sequence-specific DNA binding	0.999999999966488	-3.3511891178728e-11	1	0	0	292	22893
GO:0033919	glucan 1,3-alpha-glucosidase activity	0.999999999966488	-3.3511891178728e-11	1	0	0	292	22893
GO:0000285	1-phosphatidylinositol-3-phosphate 5-kinase activity	0.999999999966488	-3.3511891178728e-11	1	0	0	292	22893
GO:0050333	thiamin-triphosphatase activity	0.999999999966488	-3.3511891178728e-11	1	0	0	292	22893
GO:0031870	thromboxane A2 receptor binding	0.999999999966488	-3.3511891178728e-11	1	0	0	292	22893
GO:0008761	UDP-N-acetylglucosamine 2-epimerase activity	0.999999999966488	-3.3511891178728e-11	1	0	0	292	22893
GO:0004506	squalene monooxygenase activity	0.999999999966488	-3.3511891178728e-11	1	0	0	292	22893
GO:0016708	oxidoreductase activity, acting on paired donors, with incorporation or reduction of molecular oxygen, NAD(P)H as one donor, and incorporation of two atoms of oxygen into one donor	0.999999999966488	-3.3511891178728e-11	1	0	0	292	22893
GO:0004561	alpha-N-acetylglucosaminidase activity	0.999999999966488	-3.3511891178728e-11	1	0	0	292	22893
GO:0004577	N-acetylglucosaminyldiphosphodolichol N-acetylglucosaminyltransferase activity	0.999999999966488	-3.3511891178728e-11	1	0	0	292	22893
GO:0005464	UDP-xylose transmembrane transporter activity	0.999999999966488	-3.3511891178728e-11	1	0	0	292	22893
GO:0072518	Rho-dependent protein serine/threonine kinase activity	0.999999999966488	-3.3511891178728e-11	1	0	0	292	22893
GO:0046316	gluconokinase activity	0.999999999966488	-3.3511891178728e-11	1	0	0	292	22893
GO:0034832	geranial dehydrogenase activity	0.999999999966488	-3.3511891178728e-11	1	0	0	292	22893
GO:0018842	3-carboxymuconate cycloisomerase type II activity	0.999999999966488	-3.3511891178728e-11	1	0	0	292	22893
GO:0050518	2-C-methyl-D-erythritol 4-phosphate cytidylyltransferase activity	0.999999999966488	-3.3511891178728e-11	1	0	0	292	22893
GO:0061628	H3K27me3 modified histone binding	0.999999999966488	-3.3511891178728e-11	1	0	0	292	22893
GO:0034336	misfolded RNA binding	0.999999999966488	-3.3511891178728e-11	1	0	0	292	22893
GO:0036317	tyrosyl-RNA phosphodiesterase activity	0.999999999966488	-3.3511891178728e-11	1	0	0	292	22893
GO:0004334	fumarylacetoacetase activity	0.999999999966488	-3.3511891178728e-11	1	0	0	292	22893
GO:0005019	platelet-derived growth factor beta-receptor activity	0.999999999966488	-3.3511891178728e-11	1	0	0	292	22893
GO:0016275	[cytochrome c]-arginine N-methyltransferase activity	0.999999999966488	-3.3511891178728e-11	1	0	0	292	22893
GO:0047131	saccharopine dehydrogenase (NAD+, L-glutamate-forming) activity	0.999999999966488	-3.3511891178728e-11	1	0	0	292	22893
GO:0051786	all-trans-retinol 13,14-reductase activity	0.999999999966488	-3.3511891178728e-11	1	0	0	292	22893
GO:0033823	procollagen glucosyltransferase activity	0.999999999966488	-3.3511891178728e-11	1	0	0	292	22893
GO:0008843	endochitinase activity	0.999999999966488	-3.3511891178728e-11	1	0	0	292	22893
GO:0030562	rRNA 2'-O-ribose methylation guide activity	0.999999999966488	-3.3511891178728e-11	1	0	0	292	22893
GO:0016642	oxidoreductase activity, acting on the CH-NH2 group of donors, disulfide as acceptor	0.999999999966488	-3.3511891178728e-11	1	0	0	292	22893
GO:0033778	7alpha-hydroxycholest-4-en-3-one 12alpha-hydroxylase activity	0.999999999966488	-3.3511891178728e-11	1	0	0	292	22893
GO:0004795	threonine synthase activity	0.999999999966488	-3.3511891178728e-11	1	0	0	292	22893
GO:0050346	trans-L-3-hydroxyproline dehydratase activity	0.999999999966488	-3.3511891178728e-11	1	0	0	292	22893
GO:0052929	ATP:3'-cytidine-cytidine-tRNA adenylyltransferase activity	0.999999999966488	-3.3511891178728e-11	1	0	0	292	22893
GO:0047545	2-hydroxyglutarate dehydrogenase activity	0.999999999966488	-3.3511891178728e-11	1	0	0	292	22893
GO:0023025	MHC class Ib protein complex binding	0.999999999966488	-3.3511891178728e-11	1	0	0	292	22893
GO:0016730	oxidoreductase activity, acting on iron-sulfur proteins as donors	0.999999999966488	-3.3511891178728e-11	1	0	0	292	22893
GO:0004760	serine-pyruvate transaminase activity	0.999999999966488	-3.3511891178728e-11	1	0	0	292	22893
GO:0008941	nitric oxide dioxygenase activity	0.999999999966488	-3.3511891178728e-11	1	0	0	292	22893
GO:1990829	C-rich single-stranded DNA binding	0.999999999966488	-3.3511891178728e-11	1	0	0	292	22893
GO:0047734	CDP-glycerol diphosphatase activity	0.999999999966488	-3.3511891178728e-11	1	0	0	292	22893
GO:0042586	peptide deformylase activity	0.999999999966488	-3.3511891178728e-11	1	0	0	292	22893
GO:0019964	interferon-gamma binding	0.999999999966488	-3.3511891178728e-11	1	0	0	292	22893
GO:0052895	N1-acetylspermine:oxygen oxidoreductase (N1-acetylspermidine-forming) activity	0.999999999966488	-3.3511891178728e-11	1	0	0	292	22893
GO:0052822	DNA-3-methylguanine glycosylase activity	0.999999999966488	-3.3511891178728e-11	1	0	0	292	22893
GO:0086090	voltage-gated potassium channel activity involved in SA node cell action potential repolarization	0.999999999966488	-3.3511891178728e-11	1	0	0	292	22893
GO:0047166	1-alkenylglycerophosphoethanolamine O-acyltransferase activity	0.999999999966488	-3.3511891178728e-11	1	0	0	292	22893
GO:0015117	thiosulfate transmembrane transporter activity	0.999999999966488	-3.3511891178728e-11	1	0	0	292	22893
GO:0071164	RNA trimethylguanosine synthase activity	0.999999999966488	-3.3511891178728e-11	1	0	0	292	22893
GO:0015495	gamma-aminobutyric acid:proton symporter activity	0.999999999966488	-3.3511891178728e-11	1	0	0	292	22893
GO:0004951	cholecystokinin receptor activity	0.999999999966488	-3.3511891178728e-11	1	0	0	292	22893
GO:0019811	cocaine binding	0.999999999966488	-3.3511891178728e-11	1	0	0	292	22893
GO:0008424	glycoprotein 6-alpha-L-fucosyltransferase activity	0.999999999966488	-3.3511891178728e-11	1	0	0	292	22893
GO:0047988	hydroxyacid-oxoacid transhydrogenase activity	0.999999999966488	-3.3511891178728e-11	1	0	0	292	22893
GO:0070773	protein-N-terminal glutamine amidohydrolase activity	0.999999999966488	-3.3511891178728e-11	1	0	0	292	22893
GO:0036440	citrate synthase activity	0.999999999966488	-3.3511891178728e-11	1	0	0	292	22893
GO:0032394	MHC class Ib receptor activity	0.999999999966488	-3.3511891178728e-11	1	0	0	292	22893
GO:0038117	C-C motif chemokine 19 receptor activity	0.999999999966488	-3.3511891178728e-11	1	0	0	292	22893
GO:0008437	thyrotropin-releasing hormone activity	0.999999999966488	-3.3511891178728e-11	1	0	0	292	22893
GO:0047127	thiomorpholine-carboxylate dehydrogenase activity	0.999999999966488	-3.3511891178728e-11	1	0	0	292	22893
GO:0033783	25-hydroxycholesterol 7alpha-hydroxylase activity	0.999999999966488	-3.3511891178728e-11	1	0	0	292	22893
GO:0003934	GTP cyclohydrolase I activity	0.999999999966488	-3.3511891178728e-11	1	0	0	292	22893
GO:0030616	transforming growth factor beta receptor, common-partner cytoplasmic mediator activity	0.999999999966488	-3.3511891178728e-11	1	0	0	292	22893
GO:0008521	acetyl-CoA transporter activity	0.999999999966488	-3.3511891178728e-11	1	0	0	292	22893
GO:0047225	acetylgalactosaminyl-O-glycosyl-glycoprotein beta-1,6-N-acetylglucosaminyltransferase activity	0.999999999966488	-3.3511891178728e-11	1	0	0	292	22893
GO:0004479	methionyl-tRNA formyltransferase activity	0.999999999966488	-3.3511891178728e-11	1	0	0	292	22893
GO:0033925	mannosyl-glycoprotein endo-beta-N-acetylglucosaminidase activity	0.999999999966488	-3.3511891178728e-11	1	0	0	292	22893
GO:0031773	kisspeptin receptor binding	0.999999999966488	-3.3511891178728e-11	1	0	0	292	22893
GO:0050080	malonyl-CoA decarboxylase activity	0.999999999966488	-3.3511891178728e-11	1	0	0	292	22893
GO:0031704	apelin receptor binding	0.999999999966488	-3.3511891178728e-11	1	0	0	292	22893
GO:0047117	enoyl-[acyl-carrier-protein] reductase (NADPH, A-specific) activity	0.999999999966488	-3.3511891178728e-11	1	0	0	292	22893
GO:0047714	galactolipase activity	0.999999999966488	-3.3511891178728e-11	1	0	0	292	22893
GO:0033721	aldehyde dehydrogenase (NADP+) activity	0.999999999966488	-3.3511891178728e-11	1	0	0	292	22893
GO:0004092	carnitine O-acetyltransferase activity	0.999999999966488	-3.3511891178728e-11	1	0	0	292	22893
GO:0008416	delta5-delta2,4-dienoyl-CoA isomerase activity	0.999999999966488	-3.3511891178728e-11	1	0	0	292	22893
GO:0019982	interleukin-7 binding	0.999999999966488	-3.3511891178728e-11	1	0	0	292	22893
GO:0043843	ADP-specific glucokinase activity	0.999999999966488	-3.3511891178728e-11	1	0	0	292	22893
GO:0047290	(alpha-N-acetylneuraminyl-2,3-beta-galactosyl-1,3)-N-acetyl-galactosaminide 6-alpha-sialyltransferase activity	0.999999999966488	-3.3511891178728e-11	1	0	0	292	22893
GO:0050113	inositol oxygenase activity	0.999999999966488	-3.3511891178728e-11	1	0	0	292	22893
GO:0015660	formate efflux transmembrane transporter activity	0.999999999966488	-3.3511891178728e-11	1	0	0	292	22893
GO:0052904	N1-acetylspermidine:oxygen oxidoreductase (3-acetamidopropanal-forming) activity	0.999999999966488	-3.3511891178728e-11	1	0	0	292	22893
GO:0005298	proline:sodium symporter activity	0.999999999966488	-3.3511891178728e-11	1	0	0	292	22893
GO:0005118	sevenless binding	0.999999999966488	-3.3511891178728e-11	1	0	0	292	22893
GO:0033682	ATP-dependent 5'-3' DNA/RNA helicase activity	0.999999999966488	-3.3511891178728e-11	1	0	0	292	22893
GO:1904399	heparan sulfate binding	0.999999999966488	-3.3511891178728e-11	1	0	0	292	22893
GO:0047012	sterol-4-alpha-carboxylate 3-dehydrogenase (decarboxylating) activity	0.999999999966488	-3.3511891178728e-11	1	0	0	292	22893
GO:0004408	holocytochrome-c synthase activity	0.999999999966488	-3.3511891178728e-11	1	0	0	292	22893
GO:0070138	ubiquitin-like protein-specific isopeptidase activity	0.999999999966488	-3.3511891178728e-11	1	0	0	292	22893
GO:0004990	oxytocin receptor activity	0.999999999966488	-3.3511891178728e-11	1	0	0	292	22893
GO:0001792	polymeric immunoglobulin receptor activity	0.999999999966488	-3.3511891178728e-11	1	0	0	292	22893
GO:0018738	S-formylglutathione hydrolase activity	0.999999999966488	-3.3511891178728e-11	1	0	0	292	22893
GO:0035472	choriogonadotropin hormone receptor activity	0.999999999966488	-3.3511891178728e-11	1	0	0	292	22893
GO:0046570	methylthioribulose 1-phosphate dehydratase activity	0.999999999966488	-3.3511891178728e-11	1	0	0	292	22893
GO:0015086	cadmium ion transmembrane transporter activity	0.999999999966488	-3.3511891178728e-11	1	0	0	292	22893
GO:0004607	phosphatidylcholine-sterol O-acyltransferase activity	0.999999999966488	-3.3511891178728e-11	1	0	0	292	22893
GO:0050613	delta14-sterol reductase activity	0.999999999966488	-3.3511891178728e-11	1	0	0	292	22893
GO:0052844	inositol-3-diphosphate-1,2,4,5,6-pentakisphosphate diphosphatase activity	0.999999999966488	-3.3511891178728e-11	1	0	0	292	22893
GO:0019780	FAT10 activating enzyme activity	0.999999999966488	-3.3511891178728e-11	1	0	0	292	22893
GO:0019171	3-hydroxyacyl-[acyl-carrier-protein] dehydratase activity	0.999999999966488	-3.3511891178728e-11	1	0	0	292	22893
GO:0000772	mating pheromone activity	0.999999999966488	-3.3511891178728e-11	1	0	0	292	22893
GO:0004398	histidine decarboxylase activity	0.999999999966488	-3.3511891178728e-11	1	0	0	292	22893
GO:0001855	complement component C4b binding	0.999999999966488	-3.3511891178728e-11	1	0	0	292	22893
GO:0004423	iduronate-2-sulfatase activity	0.999999999966488	-3.3511891178728e-11	1	0	0	292	22893
GO:0004482	mRNA (guanine-N7-)-methyltransferase activity	0.999999999966488	-3.3511891178728e-11	1	0	0	292	22893
GO:0050105	L-gulonolactone oxidase activity	0.999999999966488	-3.3511891178728e-11	1	0	0	292	22893
GO:0051800	phosphatidylinositol-3,4-bisphosphate 3-phosphatase activity	0.999999999966488	-3.3511891178728e-11	1	0	0	292	22893
GO:0004773	steryl-sulfatase activity	0.999999999966488	-3.3511891178728e-11	1	0	0	292	22893
GO:0004108	citrate (Si)-synthase activity	0.999999999966488	-3.3511891178728e-11	1	0	0	292	22893
GO:0086039	calcium-transporting ATPase activity involved in regulation of cardiac muscle cell membrane potential	0.999999999966488	-3.3511891178728e-11	1	0	0	292	22893
GO:0015136	sialic acid transmembrane transporter activity	0.999999999966488	-3.3511891178728e-11	1	0	0	292	22893
GO:1901641	ITP binding	0.999999999966488	-3.3511891178728e-11	1	0	0	292	22893
GO:0001567	cholesterol 25-hydroxylase activity	0.999999999966488	-3.3511891178728e-11	1	0	0	292	22893
GO:0036219	GTP diphosphatase activity	0.999999999966488	-3.3511891178728e-11	1	0	0	292	22893
GO:0016517	interleukin-12 receptor activity	0.999999999966488	-3.3511891178728e-11	1	0	0	292	22893
GO:0008281	sulfonylurea receptor activity	0.999999999966488	-3.3511891178728e-11	1	0	0	292	22893
GO:0047390	glycerophosphocholine cholinephosphodiesterase activity	0.999999999966488	-3.3511891178728e-11	1	0	0	292	22893
GO:1990175	EH domain binding	0.999999999966488	-3.3511891178728e-11	1	0	0	292	22893
GO:0016150	translation release factor activity, codon nonspecific	0.999999999966488	-3.3511891178728e-11	1	0	0	292	22893
GO:0032841	calcitonin binding	0.999999999966488	-3.3511891178728e-11	1	0	0	292	22893
GO:0034722	gamma-glutamyl-peptidase activity	0.999999999966488	-3.3511891178728e-11	1	0	0	292	22893
GO:0015119	hexose phosphate transmembrane transporter activity	0.999999999966488	-3.3511891178728e-11	1	0	0	292	22893
GO:0030354	melanin-concentrating hormone activity	0.999999999966488	-3.3511891178728e-11	1	0	0	292	22893
GO:0004633	phosphopantothenoylcysteine decarboxylase activity	0.999999999966488	-3.3511891178728e-11	1	0	0	292	22893
GO:0052926	dol-P-Man:Man(6)GlcNAc(2)-PP-Dol alpha-1,2-mannosyltransferase activity	0.999999999966488	-3.3511891178728e-11	1	0	0	292	22893
GO:1990136	linoleate 9S-lipoxygenase activity	0.999999999966488	-3.3511891178728e-11	1	0	0	292	22893
GO:0005330	dopamine:sodium symporter activity	0.999999999966488	-3.3511891178728e-11	1	0	0	292	22893
GO:0004489	methylenetetrahydrofolate reductase (NAD(P)H) activity	0.999999999966488	-3.3511891178728e-11	1	0	0	292	22893
GO:0043795	glyceraldehyde oxidoreductase activity	0.999999999966488	-3.3511891178728e-11	1	0	0	292	22893
GO:0042131	thiamine phosphate phosphatase activity	0.999999999966488	-3.3511891178728e-11	1	0	0	292	22893
GO:0050121	N-acylglucosamine 2-epimerase activity	0.999999999966488	-3.3511891178728e-11	1	0	0	292	22893
GO:0015499	formate transmembrane transporter activity	0.999999999966488	-3.3511891178728e-11	1	0	0	292	22893
GO:0015019	heparan-alpha-glucosaminide N-acetyltransferase activity	0.999999999966488	-3.3511891178728e-11	1	0	0	292	22893
GO:0044374	sequence-specific DNA binding, bending	0.999999999966488	-3.3511891178728e-11	1	0	0	292	22893
GO:0047677	arachidonate 8(R)-lipoxygenase activity	0.999999999966488	-3.3511891178728e-11	1	0	0	292	22893
GO:0036478	L-dopa decarboxylase activator activity	0.999999999966488	-3.3511891178728e-11	1	0	0	292	22893
GO:0086063	voltage-gated sodium channel activity involved in SA node cell action potential	0.999999999966488	-3.3511891178728e-11	1	0	0	292	22893
GO:0042937	tripeptide transporter activity	0.999999999966488	-3.3511891178728e-11	1	0	0	292	22893
GO:0044736	acid-sensing ion channel activity	0.999999999966488	-3.3511891178728e-11	1	0	0	292	22893
GO:0004055	argininosuccinate synthase activity	0.999999999966488	-3.3511891178728e-11	1	0	0	292	22893
GO:0008728	GTP diphosphokinase activity	0.999999999966488	-3.3511891178728e-11	1	0	0	292	22893
GO:0030348	syntaxin-3 binding	0.999999999966488	-3.3511891178728e-11	1	0	0	292	22893
GO:1990583	phospholipase D activator activity	0.999999999966488	-3.3511891178728e-11	1	0	0	292	22893
GO:0034822	citronellal dehydrogenase activity	0.999999999966488	-3.3511891178728e-11	1	0	0	292	22893
GO:0030379	neurotensin receptor activity, non-G-protein coupled	0.999999999966488	-3.3511891178728e-11	1	0	0	292	22893
GO:0045518	interleukin-22 receptor binding	0.999999999966488	-3.3511891178728e-11	1	0	0	292	22893
GO:0008029	pentraxin receptor activity	0.999999999966488	-3.3511891178728e-11	1	0	0	292	22893
GO:0060175	brain-derived neurotrophic factor-activated receptor activity	0.999999999966488	-3.3511891178728e-11	1	0	0	292	22893
GO:0047464	heparosan-N-sulfate-glucuronate 5-epimerase activity	0.999999999966488	-3.3511891178728e-11	1	0	0	292	22893
GO:0000703	oxidized pyrimidine nucleobase lesion DNA N-glycosylase activity	0.999999999966488	-3.3511891178728e-11	1	0	0	292	22893
GO:0005140	interleukin-9 receptor binding	0.999999999966488	-3.3511891178728e-11	1	0	0	292	22893
GO:0032427	GBD domain binding	0.999999999966488	-3.3511891178728e-11	1	0	0	292	22893
GO:0008387	steroid 7-alpha-hydroxylase activity	0.999999999966488	-3.3511891178728e-11	1	0	0	292	22893
GO:0004511	tyrosine 3-monooxygenase activity	0.999999999966488	-3.3511891178728e-11	1	0	0	292	22893
GO:0018455	alcohol dehydrogenase [NAD(P)+] activity	0.999999999966488	-3.3511891178728e-11	1	0	0	292	22893
GO:0000827	inositol-1,3,4,5,6-pentakisphosphate kinase activity	0.999999999966488	-3.3511891178728e-11	1	0	0	292	22893
GO:0016277	[myelin basic protein]-arginine N-methyltransferase activity	0.999999999966488	-3.3511891178728e-11	1	0	0	292	22893
GO:0052843	inositol-1-diphosphate-2,3,4,5,6-pentakisphosphate diphosphatase activity	0.999999999966488	-3.3511891178728e-11	1	0	0	292	22893
GO:0004504	peptidylglycine monooxygenase activity	0.999999999966488	-3.3511891178728e-11	1	0	0	292	22893
GO:0015126	canalicular bile acid transmembrane transporter activity	0.999999999966488	-3.3511891178728e-11	1	0	0	292	22893
GO:0016872	intramolecular lyase activity	0.999999999966488	-3.3511891178728e-11	1	0	0	292	22893
GO:0047305	(R)-3-amino-2-methylpropionate-pyruvate transaminase activity	0.999999999966488	-3.3511891178728e-11	1	0	0	292	22893
GO:0090624	endoribonuclease activity, cleaving miRNA-paired mRNA	0.999999999966488	-3.3511891178728e-11	1	0	0	292	22893
GO:0004736	pyruvate carboxylase activity	0.999999999966488	-3.3511891178728e-11	1	0	0	292	22893
GO:0030561	RNA 2'-O-ribose methylation guide activity	0.999999999966488	-3.3511891178728e-11	1	0	0	292	22893
GO:0008891	glycolate oxidase activity	0.999999999966488	-3.3511891178728e-11	1	0	0	292	22893
GO:0008254	3'-nucleotidase activity	0.999999999966488	-3.3511891178728e-11	1	0	0	292	22893
GO:0061501	cyclic-GMP-AMP synthase activity	0.999999999966488	-3.3511891178728e-11	1	0	0	292	22893
GO:0050459	ethanolamine-phosphate phospho-lyase activity	0.999999999966488	-3.3511891178728e-11	1	0	0	292	22893
GO:0004820	glycine-tRNA ligase activity	0.999999999966488	-3.3511891178728e-11	1	0	0	292	22893
GO:0008963	phospho-N-acetylmuramoyl-pentapeptide-transferase activity	0.999999999966488	-3.3511891178728e-11	1	0	0	292	22893
GO:0004940	beta1-adrenergic receptor activity	0.999999999966488	-3.3511891178728e-11	1	0	0	292	22893
GO:0050277	sedoheptulokinase activity	0.999999999966488	-3.3511891178728e-11	1	0	0	292	22893
GO:0051267	CP2 mannose-ethanolamine phosphotransferase activity	0.999999999966488	-3.3511891178728e-11	1	0	0	292	22893
GO:0008783	agmatinase activity	0.999999999966488	-3.3511891178728e-11	1	0	0	292	22893
GO:0047837	D-xylose 1-dehydrogenase (NADP+) activity	0.999999999966488	-3.3511891178728e-11	1	0	0	292	22893
GO:0050480	imidazolonepropionase activity	0.999999999966488	-3.3511891178728e-11	1	0	0	292	22893
GO:0004149	dihydrolipoyllysine-residue succinyltransferase activity	0.999999999966488	-3.3511891178728e-11	1	0	0	292	22893
GO:0003983	UTP:glucose-1-phosphate uridylyltransferase activity	0.999999999966488	-3.3511891178728e-11	1	0	0	292	22893
GO:0033749	histone demethylase activity (H4-R3 specific)	0.999999999966488	-3.3511891178728e-11	1	0	0	292	22893
GO:0052690	trichloro-p-hydroquinone reductive dehalogenase activity	0.999999999966488	-3.3511891178728e-11	1	0	0	292	22893
GO:0003922	GMP synthase (glutamine-hydrolyzing) activity	0.999999999966488	-3.3511891178728e-11	1	0	0	292	22893
GO:0000994	RNA polymerase III core binding	0.999999999966488	-3.3511891178728e-11	1	0	0	292	22893
GO:0002113	interleukin-33 binding	0.999999999966488	-3.3511891178728e-11	1	0	0	292	22893
GO:0031739	cholecystokinin receptor binding	0.999999999966488	-3.3511891178728e-11	1	0	0	292	22893
GO:0005129	granulocyte macrophage colony-stimulating factor receptor binding	0.999999999966488	-3.3511891178728e-11	1	0	0	292	22893
GO:0005009	insulin-activated receptor activity	0.999999999966488	-3.3511891178728e-11	1	0	0	292	22893
GO:0004900	erythropoietin receptor activity	0.999999999966488	-3.3511891178728e-11	1	0	0	292	22893
GO:0003947	(N-acetylneuraminyl)-galactosylglucosylceramide N-acetylgalactosaminyltransferase activity	0.999999999966488	-3.3511891178728e-11	1	0	0	292	22893
GO:0017188	aspartate N-acetyltransferase activity	0.999999999966488	-3.3511891178728e-11	1	0	0	292	22893
GO:0061597	cyclic pyranopterin monophosphate synthase activity	0.999999999966488	-3.3511891178728e-11	1	0	0	292	22893
GO:0036479	peroxidase inhibitor activity	0.999999999966488	-3.3511891178728e-11	1	0	0	292	22893
GO:0032791	lead ion binding	0.999999999966488	-3.3511891178728e-11	1	0	0	292	22893
GO:0022894	Intermediate conductance calcium-activated potassium channel activity	0.999999999966488	-3.3511891178728e-11	1	0	0	292	22893
GO:0046817	chemokine receptor antagonist activity	0.999999999966488	-3.3511891178728e-11	1	0	0	292	22893
GO:0032546	deoxyribonucleoside binding	0.999999999966488	-3.3511891178728e-11	1	0	0	292	22893
GO:0043754	dihydrolipoyllysine-residue (2-methylpropanoyl)transferase activity	0.999999999966488	-3.3511891178728e-11	1	0	0	292	22893
GO:0004753	saccharopine dehydrogenase activity	0.999999999966488	-3.3511891178728e-11	1	0	0	292	22893
GO:0071862	protein phosphatase type 1 activator activity	0.999999999966488	-3.3511891178728e-11	1	0	0	292	22893
GO:0004018	N6-(1,2-dicarboxyethyl)AMP AMP-lyase (fumarate-forming) activity	0.999999999966488	-3.3511891178728e-11	1	0	0	292	22893
GO:0070379	high mobility group box 1 binding	0.999999999966488	-3.3511891178728e-11	1	0	0	292	22893
GO:0016844	strictosidine synthase activity	0.999999999966488	-3.3511891178728e-11	1	0	0	292	22893
GO:0001164	RNA polymerase I CORE element sequence-specific DNA binding	0.999999999966488	-3.3511891178728e-11	1	0	0	292	22893
GO:0004654	polyribonucleotide nucleotidyltransferase activity	0.999999999966488	-3.3511891178728e-11	1	0	0	292	22893
GO:0031724	CXCR5 chemokine receptor binding	0.999999999966488	-3.3511891178728e-11	1	0	0	292	22893
GO:0004671	protein C-terminal S-isoprenylcysteine carboxyl O-methyltransferase activity	0.999999999966488	-3.3511891178728e-11	1	0	0	292	22893
GO:0034545	fumarylpyruvate hydrolase activity	0.999999999966488	-3.3511891178728e-11	1	0	0	292	22893
GO:0033878	hormone-sensitive lipase activity	0.999999999966488	-3.3511891178728e-11	1	0	0	292	22893
GO:0050355	triphosphatase activity	0.999999999966488	-3.3511891178728e-11	1	0	0	292	22893
GO:0003979	UDP-glucose 6-dehydrogenase activity	0.999999999966488	-3.3511891178728e-11	1	0	0	292	22893
GO:0031626	beta-endorphin binding	0.999999999966488	-3.3511891178728e-11	1	0	0	292	22893
GO:0008458	carnitine O-octanoyltransferase activity	0.999999999966488	-3.3511891178728e-11	1	0	0	292	22893
GO:0003921	GMP synthase activity	0.999999999966488	-3.3511891178728e-11	1	0	0	292	22893
GO:0038052	RNA polymerase II transcription factor activity, estrogen-activated sequence-specific DNA binding	0.999999999966488	-3.3511891178728e-11	1	0	0	292	22893
GO:0004490	methylglutaconyl-CoA hydratase activity	0.999999999966488	-3.3511891178728e-11	1	0	0	292	22893
GO:0030697	S-adenosylmethionine-dependent tRNA (m5U54) methyltransferase activity	0.999999999966488	-3.3511891178728e-11	1	0	0	292	22893
GO:1990760	osmolarity-sensing cation channel activity	0.999999999966488	-3.3511891178728e-11	1	0	0	292	22893
GO:0015112	nitrate transmembrane transporter activity	0.999999999966488	-3.3511891178728e-11	1	0	0	292	22893
GO:0004333	fumarate hydratase activity	0.999999999966488	-3.3511891178728e-11	1	0	0	292	22893
GO:0008403	25-hydroxycholecalciferol-24-hydroxylase activity	0.999999999966488	-3.3511891178728e-11	1	0	0	292	22893
GO:0047933	glucose-1,6-bisphosphate synthase activity	0.999999999966488	-3.3511891178728e-11	1	0	0	292	22893
GO:0030339	fatty-acyl-ethyl-ester synthase activity	0.999999999966488	-3.3511891178728e-11	1	0	0	292	22893
GO:0005139	interleukin-7 receptor binding	0.999999999966488	-3.3511891178728e-11	1	0	0	292	22893
GO:0001082	transcription factor activity, RNA polymerase I transcription factor binding	0.999999999966488	-3.3511891178728e-11	1	0	0	292	22893
GO:0051732	polyribonucleotide kinase activity	0.999999999966488	-3.3511891178728e-11	1	0	0	292	22893
GO:0004168	dolichol kinase activity	0.999999999966488	-3.3511891178728e-11	1	0	0	292	22893
GO:0018794	2-hydroxyisobutyrate decarboxylase activity	0.999999999966488	-3.3511891178728e-11	1	0	0	292	22893
GO:0061697	protein-glutaryllysine deglutarylase activity	0.999999999966488	-3.3511891178728e-11	1	0	0	292	22893
GO:0004123	cystathionine gamma-lyase activity	0.999999999966488	-3.3511891178728e-11	1	0	0	292	22893
GO:0038047	morphine receptor activity	0.999999999966488	-3.3511891178728e-11	1	0	0	292	22893
GO:0036393	thiocyanate peroxidase activity	0.999999999966488	-3.3511891178728e-11	1	0	0	292	22893
GO:0004648	O-phospho-L-serine:2-oxoglutarate aminotransferase activity	0.999999999966488	-3.3511891178728e-11	1	0	0	292	22893
GO:0045509	interleukin-27 receptor activity	0.999999999966488	-3.3511891178728e-11	1	0	0	292	22893
GO:0097644	calcitonin family binding	0.999999999966488	-3.3511891178728e-11	1	0	0	292	22893
GO:0047016	cholest-5-ene-3-beta,7-alpha-diol 3-beta-dehydrogenase activity	0.999999999966488	-3.3511891178728e-11	1	0	0	292	22893
GO:0036470	tyrosine 3-monooxygenase activator activity	0.999999999966488	-3.3511891178728e-11	1	0	0	292	22893
GO:0031877	somatostatin receptor binding	0.999999999966488	-3.3511891178728e-11	1	0	0	292	22893
GO:0030555	RNA modification guide activity	0.999999999966488	-3.3511891178728e-11	1	0	0	292	22893
GO:0004458	D-lactate dehydrogenase (cytochrome) activity	0.999999999966488	-3.3511891178728e-11	1	0	0	292	22893
GO:1904713	beta-catenin destruction complex binding	0.999999999966488	-3.3511891178728e-11	1	0	0	292	22893
GO:0046571	aspartate-2-keto-4-methylthiobutyrate transaminase activity	0.999999999966488	-3.3511891178728e-11	1	0	0	292	22893
GO:0008265	Mo-molybdopterin cofactor sulfurase activity	0.999999999966488	-3.3511891178728e-11	1	0	0	292	22893
GO:1904593	prostaglandin binding	0.999999999966488	-3.3511891178728e-11	1	0	0	292	22893
GO:0030975	thiamine binding	0.999999999966488	-3.3511891178728e-11	1	0	0	292	22893
GO:0097625	low-affinity basic amino acid transmembrane transporter activity	0.999999999966488	-3.3511891178728e-11	1	0	0	292	22893
GO:0045517	interleukin-20 receptor binding	0.999999999966488	-3.3511891178728e-11	1	0	0	292	22893
GO:0010333	terpene synthase activity	0.999999999966488	-3.3511891178728e-11	1	0	0	292	22893
GO:0050614	delta24-sterol reductase activity	0.999999999966488	-3.3511891178728e-11	1	0	0	292	22893
GO:0033867	Fas-activated serine/threonine kinase activity	0.999999999966488	-3.3511891178728e-11	1	0	0	292	22893
GO:0008442	3-hydroxyisobutyrate dehydrogenase activity	0.999999999966488	-3.3511891178728e-11	1	0	0	292	22893
GO:0047224	acetylgalactosaminyl-O-glycosyl-glycoprotein beta-1,3-N-acetylglucosaminyltransferase activity	0.999999999966488	-3.3511891178728e-11	1	0	0	292	22893
GO:0015451	decarboxylation-driven active transmembrane transporter activity	0.999999999966488	-3.3511891178728e-11	1	0	0	292	22893
GO:0004371	glycerone kinase activity	0.999999999966488	-3.3511891178728e-11	1	0	0	292	22893
GO:0031703	type 2 angiotensin receptor binding	0.999999999966488	-3.3511891178728e-11	1	0	0	292	22893
GO:0052798	beta-galactoside alpha-2,3-sialyltransferase activity	0.999999999966488	-3.3511891178728e-11	1	0	0	292	22893
GO:0031741	type B gastrin/cholecystokinin receptor binding	0.999999999966488	-3.3511891178728e-11	1	0	0	292	22893
GO:0034853	2,4,4-trimethyl-3-oxopentanoate decarboxylase activity	0.999999999966488	-3.3511891178728e-11	1	0	0	292	22893
GO:0033885	10-hydroxy-9-(phosphonooxy)octadecanoate phosphatase activity	0.999999999966488	-3.3511891178728e-11	1	0	0	292	22893
GO:0004135	amylo-alpha-1,6-glucosidase activity	0.999999999966488	-3.3511891178728e-11	1	0	0	292	22893
GO:0047256	lactosylceramide 1,3-N-acetyl-beta-D-glucosaminyltransferase activity	0.999999999966488	-3.3511891178728e-11	1	0	0	292	22893
GO:0047726	iron-cytochrome-c reductase activity	0.999999999966488	-3.3511891178728e-11	1	0	0	292	22893
GO:0008516	hexose uniporter activity	0.999999999966488	-3.3511891178728e-11	1	0	0	292	22893
GO:0000246	delta24(24-1) sterol reductase activity	0.999999999966488	-3.3511891178728e-11	1	0	0	292	22893
GO:0047291	lactosylceramide alpha-2,3-sialyltransferase activity	0.999999999966488	-3.3511891178728e-11	1	0	0	292	22893
GO:0060698	endoribonuclease inhibitor activity	0.999999999966488	-3.3511891178728e-11	1	0	0	292	22893
GO:0044540	L-cystine L-cysteine-lyase (deaminating)	0.999999999966488	-3.3511891178728e-11	1	0	0	292	22893
GO:0004733	pyridoxamine-phosphate oxidase activity	0.999999999966488	-3.3511891178728e-11	1	0	0	292	22893
GO:0072541	peroxynitrite reductase activity	0.999999999966488	-3.3511891178728e-11	1	0	0	292	22893
GO:0032567	dGTP binding	0.999999999966488	-3.3511891178728e-11	1	0	0	292	22893
GO:0071209	U7 snRNA binding	0.999999999966488	-3.3511891178728e-11	1	0	0	292	22893
GO:0004742	dihydrolipoyllysine-residue acetyltransferase activity	0.999999999966488	-3.3511891178728e-11	1	0	0	292	22893
GO:0030366	molybdopterin synthase activity	0.999999999966488	-3.3511891178728e-11	1	0	0	292	22893
GO:0071734	biotin-[pyruvate-carboxylase] ligase activity	0.999999999966488	-3.3511891178728e-11	1	0	0	292	22893
GO:0061649	ubiquitinated histone binding	0.999999999966488	-3.3511891178728e-11	1	0	0	292	22893
GO:0008480	sarcosine dehydrogenase activity	0.999999999966488	-3.3511891178728e-11	1	0	0	292	22893
GO:0005053	peroxisome matrix targeting signal-2 binding	0.999999999966488	-3.3511891178728e-11	1	0	0	292	22893
GO:0005354	galactose transmembrane transporter activity	0.999999999966488	-3.3511891178728e-11	1	0	0	292	22893
GO:0034601	oxoglutarate dehydrogenase [NAD(P)+] activity	0.999999999966488	-3.3511891178728e-11	1	0	0	292	22893
GO:0004422	hypoxanthine phosphoribosyltransferase activity	0.999999999966488	-3.3511891178728e-11	1	0	0	292	22893
GO:0005141	interleukin-10 receptor binding	0.999999999966488	-3.3511891178728e-11	1	0	0	292	22893
GO:0051264	mono-olein transacylation activity	0.999999999966488	-3.3511891178728e-11	1	0	0	292	22893
GO:0034353	RNA pyrophosphohydrolase activity	0.999999999966488	-3.3511891178728e-11	1	0	0	292	22893
GO:0005459	UDP-galactose transmembrane transporter activity	0.999999999966488	-3.3511891178728e-11	1	0	0	292	22893
GO:0016153	urocanate hydratase activity	0.999999999966488	-3.3511891178728e-11	1	0	0	292	22893
GO:0047409	alkenylglycerophosphoethanolamine hydrolase activity	0.999999999966488	-3.3511891178728e-11	1	0	0	292	22893
GO:0008747	N-acetylneuraminate lyase activity	0.999999999966488	-3.3511891178728e-11	1	0	0	292	22893
GO:0070283	radical SAM enzyme activity	0.999999999966488	-3.3511891178728e-11	1	0	0	292	22893
GO:0004034	aldose 1-epimerase activity	0.999999999966488	-3.3511891178728e-11	1	0	0	292	22893
GO:0030387	fructosamine-3-kinase activity	0.999999999966488	-3.3511891178728e-11	1	0	0	292	22893
GO:0051717	inositol-1,3,4,5-tetrakisphosphate 3-phosphatase activity	0.999999999966488	-3.3511891178728e-11	1	0	0	292	22893
GO:1903231	mRNA binding involved in posttranscriptional gene silencing	0.999999999966488	-3.3511891178728e-11	1	0	0	292	22893
GO:0032560	guanyl deoxyribonucleotide binding	0.999999999966488	-3.3511891178728e-11	1	0	0	292	22893
GO:0008973	phosphopentomutase activity	0.999999999966488	-3.3511891178728e-11	1	0	0	292	22893
GO:0004819	glutamine-tRNA ligase activity	0.999999999966488	-3.3511891178728e-11	1	0	0	292	22893
GO:0090450	inosine-diphosphatase activity	0.999999999966488	-3.3511891178728e-11	1	0	0	292	22893
GO:0031774	leukotriene receptor binding	0.999999999966488	-3.3511891178728e-11	1	0	0	292	22893
GO:0030791	arsenite methyltransferase activity	0.999999999966488	-3.3511891178728e-11	1	0	0	292	22893
GO:0017113	dihydropyrimidine dehydrogenase (NADP+) activity	0.999999999966488	-3.3511891178728e-11	1	0	0	292	22893
GO:0023030	MHC class Ib protein binding, via antigen binding groove	0.999999999966488	-3.3511891178728e-11	1	0	0	292	22893
GO:0070539	linoleic acid binding	0.999999999966488	-3.3511891178728e-11	1	0	0	292	22893
GO:0016524	latrotoxin receptor activity	0.999999999966488	-3.3511891178728e-11	1	0	0	292	22893
GO:0004728	receptor signaling protein tyrosine phosphatase activity	0.999999999966488	-3.3511891178728e-11	1	0	0	292	22893
GO:0061685	diphthine methylesterase activity	0.999999999966488	-3.3511891178728e-11	1	0	0	292	22893
GO:0035643	L-DOPA receptor activity	0.999999999966488	-3.3511891178728e-11	1	0	0	292	22893
GO:0004595	pantetheine-phosphate adenylyltransferase activity	0.999999999966488	-3.3511891178728e-11	1	0	0	292	22893
GO:0046970	NAD-dependent histone deacetylase activity (H4-K16 specific)	0.999999999966488	-3.3511891178728e-11	1	0	0	292	22893
GO:0008336	gamma-butyrobetaine dioxygenase activity	0.999999999966488	-3.3511891178728e-11	1	0	0	292	22893
GO:0047173	phosphatidylcholine-retinol O-acyltransferase activity	0.999999999966488	-3.3511891178728e-11	1	0	0	292	22893
GO:0050560	aspartate-tRNA(Asn) ligase activity	0.999999999966488	-3.3511891178728e-11	1	0	0	292	22893
GO:0009400	receptor signaling protein serine/threonine phosphatase activity	0.999999999966488	-3.3511891178728e-11	1	0	0	292	22893
GO:0042943	D-amino acid transmembrane transporter activity	0.999999999966488	-3.3511891178728e-11	1	0	0	292	22893
GO:0016862	intramolecular oxidoreductase activity, interconverting keto- and enol-groups	0.999999999966488	-3.3511891178728e-11	1	0	0	292	22893
GO:0033989	3alpha,7alpha,12alpha-trihydroxy-5beta-cholest-24-enoyl-CoA hydratase activity	0.999999999966488	-3.3511891178728e-11	1	0	0	292	22893
GO:0070401	NADP+ binding	0.999999999966488	-3.3511891178728e-11	1	0	0	292	22893
GO:0008111	alpha-methylacyl-CoA racemase activity	0.999999999966488	-3.3511891178728e-11	1	0	0	292	22893
GO:0016250	N-sulfoglucosamine sulfohydrolase activity	0.999999999966488	-3.3511891178728e-11	1	0	0	292	22893
GO:0004336	galactosylceramidase activity	0.999999999966488	-3.3511891178728e-11	1	0	0	292	22893
GO:0086083	cell adhesive protein binding involved in bundle of His cell-Purkinje myocyte communication	0.999999999966488	-3.3511891178728e-11	1	0	0	292	22893
GO:0003881	CDP-diacylglycerol-inositol 3-phosphatidyltransferase activity	0.999999999966488	-3.3511891178728e-11	1	0	0	292	22893
GO:0016314	phosphatidylinositol-3,4,5-trisphosphate 3-phosphatase activity	0.999999999966488	-3.3511891178728e-11	1	0	0	292	22893
GO:0005183	gonadotropin hormone-releasing hormone activity	0.999999999966488	-3.3511891178728e-11	1	0	0	292	22893
GO:0047442	17-alpha-hydroxyprogesterone aldolase activity	0.999999999966488	-3.3511891178728e-11	1	0	0	292	22893
GO:0004608	phosphatidylethanolamine N-methyltransferase activity	0.999999999966488	-3.3511891178728e-11	1	0	0	292	22893
GO:0050221	prostaglandin-E2 9-reductase activity	0.999999999966488	-3.3511891178728e-11	1	0	0	292	22893
GO:0004343	glucosamine 6-phosphate N-acetyltransferase activity	0.999999999966488	-3.3511891178728e-11	1	0	0	292	22893
GO:0015378	sodium:chloride symporter activity	0.999999999966488	-3.3511891178728e-11	1	0	0	292	22893
GO:0043544	lipoamide binding	0.999999999966488	-3.3511891178728e-11	1	0	0	292	22893
GO:0004943	C3a anaphylatoxin receptor activity	0.999999999966488	-3.3511891178728e-11	1	0	0	292	22893
GO:0035375	zymogen binding	0.999999999966488	-3.3511891178728e-11	1	0	0	292	22893
GO:0018538	epoxide carboxylase activity	0.999999999966488	-3.3511891178728e-11	1	0	0	292	22893
GO:0010428	methyl-CpNpG binding	0.999999999966488	-3.3511891178728e-11	1	0	0	292	22893
GO:0070990	snRNP binding	0.999999999966488	-3.3511891178728e-11	1	0	0	292	22893
GO:0045031	ATP-activated adenosine receptor activity	0.999999999966488	-3.3511891178728e-11	1	0	0	292	22893
GO:0004503	monophenol monooxygenase activity	0.999999999966488	-3.3511891178728e-11	1	0	0	292	22893
GO:0004584	dolichyl-phosphate-mannose-glycolipid alpha-mannosyltransferase activity	0.999999999966488	-3.3511891178728e-11	1	0	0	292	22893
GO:0008112	nicotinamide N-methyltransferase activity	0.999999999966488	-3.3511891178728e-11	1	0	0	292	22893
GO:0005316	high-affinity inorganic phosphate:sodium symporter activity	0.999999999966488	-3.3511891178728e-11	1	0	0	292	22893
GO:0051748	UTP-monosaccharide-1-phosphate uridylyltransferase activity	0.999999999966488	-3.3511891178728e-11	1	0	0	292	22893
GO:0071936	coreceptor activity involved in Wnt signaling pathway	0.999999999966488	-3.3511891178728e-11	1	0	0	292	22893
GO:1990272	anti-Mullerian hormone receptor activity	0.999999999966488	-3.3511891178728e-11	1	0	0	292	22893
GO:0001571	non-tyrosine kinase fibroblast growth factor receptor activity	0.999999999966488	-3.3511891178728e-11	1	0	0	292	22893
GO:0008795	NAD+ synthase activity	0.999999999966488	-3.3511891178728e-11	1	0	0	292	22893
GO:0034538	3-methylsalicylaldehyde dehydrogenase activity	0.999999999966488	-3.3511891178728e-11	1	0	0	292	22893
GO:0043911	D-lysine transaminase activity	0.999999999966488	-3.3511891178728e-11	1	0	0	292	22893
GO:0051916	granulocyte colony-stimulating factor binding	0.999999999966488	-3.3511891178728e-11	1	0	0	292	22893
GO:0004148	dihydrolipoyl dehydrogenase activity	0.999999999966488	-3.3511891178728e-11	1	0	0	292	22893
GO:0016404	15-hydroxyprostaglandin dehydrogenase (NAD+) activity	0.999999999966488	-3.3511891178728e-11	1	0	0	292	22893
GO:1902121	lithocholic acid binding	0.999999999966488	-3.3511891178728e-11	1	0	0	292	22893
GO:0050512	lactosylceramide 4-alpha-galactosyltransferase activity	0.999999999966488	-3.3511891178728e-11	1	0	0	292	22893
GO:0015334	high-affinity oligopeptide transporter activity	0.999999999966488	-3.3511891178728e-11	1	0	0	292	22893
GO:0060422	peptidyl-dipeptidase inhibitor activity	0.999999999966488	-3.3511891178728e-11	1	0	0	292	22893
GO:0051903	S-(hydroxymethyl)glutathione dehydrogenase activity	0.999999999966488	-3.3511891178728e-11	1	0	0	292	22893
GO:0004498	calcidiol 1-monooxygenase activity	0.999999999966488	-3.3511891178728e-11	1	0	0	292	22893
GO:0004567	beta-mannosidase activity	0.999999999966488	-3.3511891178728e-11	1	0	0	292	22893
GO:0019983	interleukin-9 binding	0.999999999966488	-3.3511891178728e-11	1	0	0	292	22893
GO:0004491	methylmalonate-semialdehyde dehydrogenase (acylating) activity	0.999999999966488	-3.3511891178728e-11	1	0	0	292	22893
GO:0035718	macrophage migration inhibitory factor binding	0.999999999966488	-3.3511891178728e-11	1	0	0	292	22893
GO:0004132	dCMP deaminase activity	0.999999999966488	-3.3511891178728e-11	1	0	0	292	22893
GO:0001128	RNA polymerase II transcription coactivator activity involved in preinitiation complex assembly	0.999999999966488	-3.3511891178728e-11	1	0	0	292	22893
GO:0042927	siderophore transporter activity	0.999999999966488	-3.3511891178728e-11	1	0	0	292	22893
GO:0004454	ketohexokinase activity	0.999999999966488	-3.3511891178728e-11	1	0	0	292	22893
GO:0018795	2-hydroxy-2-methyl-1,3-dicarbonate decarboxylase activity	0.999999999966488	-3.3511891178728e-11	1	0	0	292	22893
GO:0004122	cystathionine beta-synthase activity	0.999999999966488	-3.3511891178728e-11	1	0	0	292	22893
GO:0042954	lipoprotein transporter activity	0.999999999966488	-3.3511891178728e-11	1	0	0	292	22893
GO:0018745	epoxide hydrolase A activity	0.999999999966488	-3.3511891178728e-11	1	0	0	292	22893
GO:0004512	inositol-3-phosphate synthase activity	0.999999999966488	-3.3511891178728e-11	1	0	0	292	22893
GO:0086060	voltage-gated sodium channel activity involved in AV node cell action potential	0.999999999966488	-3.3511891178728e-11	1	0	0	292	22893
GO:0019782	ISG15 activating enzyme activity	0.999999999966488	-3.3511891178728e-11	1	0	0	292	22893
GO:0001681	sialate O-acetylesterase activity	0.999999999966488	-3.3511891178728e-11	1	0	0	292	22893
GO:0004339	glucan 1,4-alpha-glucosidase activity	0.999999999966488	-3.3511891178728e-11	1	0	0	292	22893
GO:0001626	nociceptin receptor activity	0.999999999966488	-3.3511891178728e-11	1	0	0	292	22893
GO:0004121	cystathionine beta-lyase activity	0.999999999966488	-3.3511891178728e-11	1	0	0	292	22893
GO:0004040	amidase activity	0.999999999966488	-3.3511891178728e-11	1	0	0	292	22893
GO:0043890	N-acetylgalactosamine-6-sulfatase activity	0.999999999966488	-3.3511891178728e-11	1	0	0	292	22893
GO:0052917	dol-P-Man:Man(7)GlcNAc(2)-PP-Dol alpha-1,6-mannosyltransferase activity	0.999999999966488	-3.3511891178728e-11	1	0	0	292	22893
GO:0052731	phosphocholine phosphatase activity	0.999999999966488	-3.3511891178728e-11	1	0	0	292	22893
GO:0004846	urate oxidase activity	0.999999999966488	-3.3511891178728e-11	1	0	0	292	22893
GO:0035248	alpha-1,4-N-acetylgalactosaminyltransferase activity	0.999999999966488	-3.3511891178728e-11	1	0	0	292	22893
GO:0052902	spermidine:oxygen oxidoreductase (3-aminopropanal-forming) activity	0.999999999966488	-3.3511891178728e-11	1	0	0	292	22893
GO:0005124	scavenger receptor binding	0.999999999966488	-3.3511891178728e-11	1	0	0	292	22893
GO:0004964	luteinizing hormone receptor activity	0.999999999966488	-3.3511891178728e-11	1	0	0	292	22893
GO:0034923	phenanthrene-4,5-dicarboxylate decarboxylase activity	0.999999999966488	-3.3511891178728e-11	1	0	0	292	22893
GO:0015382	sodium:sulfate symporter activity	0.999999999966488	-3.3511891178728e-11	1	0	0	292	22893
GO:0061605	molybdopterin-synthase adenylyltransferase activity	0.999999999966488	-3.3511891178728e-11	1	0	0	292	22893
GO:0071714	icosanoid transmembrane transporter activity	0.999999999966488	-3.3511891178728e-11	1	0	0	292	22893
GO:0003978	UDP-glucose 4-epimerase activity	0.999999999966488	-3.3511891178728e-11	1	0	0	292	22893
GO:0004001	adenosine kinase activity	0.999999999966488	-3.3511891178728e-11	1	0	0	292	22893
GO:0004077	biotin-[acetyl-CoA-carboxylase] ligase activity	0.999999999966488	-3.3511891178728e-11	1	0	0	292	22893
GO:0043728	2-keto-4-methylthiobutyrate aminotransferase activity	0.999999999966488	-3.3511891178728e-11	1	0	0	292	22893
GO:0032542	sulfiredoxin activity	0.999999999966488	-3.3511891178728e-11	1	0	0	292	22893
GO:0035598	N6-threonylcarbomyladenosine methylthiotransferase activity	0.999999999966488	-3.3511891178728e-11	1	0	0	292	22893
GO:0001621	ADP receptor activity	0.999999999966488	-3.3511891178728e-11	1	0	0	292	22893
GO:0030273	melanin-concentrating hormone receptor activity	0.999999999966488	-3.3511891178728e-11	1	0	0	292	22893
GO:0030735	carnosine N-methyltransferase activity	0.999999999966488	-3.3511891178728e-11	1	0	0	292	22893
GO:0004631	phosphomevalonate kinase activity	0.999999999966488	-3.3511891178728e-11	1	0	0	292	22893
GO:0090554	phosphatidylcholine-translocating ATPase activity	0.999999999966488	-3.3511891178728e-11	1	0	0	292	22893
GO:0047408	alkenylglycerophosphocholine hydrolase activity	0.999999999966488	-3.3511891178728e-11	1	0	0	292	22893
GO:0001129	RNA polymerase II transcription factor activity, TBP-class protein binding, involved in preinitiation complex assembly	0.999999999966488	-3.3511891178728e-11	1	0	0	292	22893
GO:0004492	methylmalonyl-CoA decarboxylase activity	0.999999999966488	-3.3511891178728e-11	1	0	0	292	22893
GO:0051139	metal ion:proton antiporter activity	0.999999999966488	-3.3511891178728e-11	1	0	0	292	22893
GO:0045437	uridine nucleosidase activity	0.999999999966488	-3.3511891178728e-11	1	0	0	292	22893
GO:0080016	(-)-E-beta-caryophyllene synthase activity	0.999999999966488	-3.3511891178728e-11	1	0	0	292	22893
GO:0047651	alkylhalidase activity	0.999999999966488	-3.3511891178728e-11	1	0	0	292	22893
GO:0050031	L-pipecolate oxidase activity	0.999999999966488	-3.3511891178728e-11	1	0	0	292	22893
GO:0071890	bicarbonate binding	0.999999999966488	-3.3511891178728e-11	1	0	0	292	22893
GO:0030748	amine N-methyltransferase activity	0.999999999966488	-3.3511891178728e-11	1	0	0	292	22893
GO:0004134	4-alpha-glucanotransferase activity	0.999999999966488	-3.3511891178728e-11	1	0	0	292	22893
GO:0043758	acetate-CoA ligase (ADP-forming) activity	0.999999999966488	-3.3511891178728e-11	1	0	0	292	22893
GO:0004502	kynurenine 3-monooxygenase activity	0.999999999966488	-3.3511891178728e-11	1	0	0	292	22893
GO:0003939	L-iditol 2-dehydrogenase activity	0.999999999966488	-3.3511891178728e-11	1	0	0	292	22893
GO:0031895	V1B vasopressin receptor binding	0.999999999966488	-3.3511891178728e-11	1	0	0	292	22893
GO:0008116	prostaglandin-I synthase activity	0.999999999966488	-3.3511891178728e-11	1	0	0	292	22893
GO:0034632	retinol transporter activity	0.999999999966488	-3.3511891178728e-11	1	0	0	292	22893
GO:0008887	glycerate kinase activity	0.999999999966488	-3.3511891178728e-11	1	0	0	292	22893
GO:0008115	sarcosine oxidase activity	0.999999999966488	-3.3511891178728e-11	1	0	0	292	22893
GO:0031764	type 1 galanin receptor binding	0.999999999966488	-3.3511891178728e-11	1	0	0	292	22893
GO:0003952	NAD+ synthase (glutamine-hydrolyzing) activity	0.999999999966488	-3.3511891178728e-11	1	0	0	292	22893
GO:0000210	NAD+ diphosphatase activity	0.999999999966488	-3.3511891178728e-11	1	0	0	292	22893
GO:0052732	phosphoethanolamine phosphatase activity	0.999999999966488	-3.3511891178728e-11	1	0	0	292	22893
GO:0043916	DNA-7-methylguanine glycosylase activity	0.999999999966488	-3.3511891178728e-11	1	0	0	292	22893
GO:0032441	pheophorbide a oxygenase activity	0.999999999966488	-3.3511891178728e-11	1	0	0	292	22893
GO:0042658	MHC class II protein binding, via antigen binding groove	0.999999999966488	-3.3511891178728e-11	1	0	0	292	22893
GO:0001133	RNA polymerase II transcription factor activity, sequence-specific transcription regulatory region DNA binding	0.999999999966488	-3.3511891178728e-11	1	0	0	292	22893
GO:0008962	phosphatidylglycerophosphatase activity	0.999999999966488	-3.3511891178728e-11	1	0	0	292	22893
GO:0098782	mechanically-gated potassium channel activity	0.999999999966488	-3.3511891178728e-11	1	0	0	292	22893
GO:0008893	guanosine-3',5'-bis(diphosphate) 3'-diphosphatase activity	0.999999999966488	-3.3511891178728e-11	1	0	0	292	22893
GO:0015195	L-threonine transmembrane transporter activity	0.999999999966488	-3.3511891178728e-11	1	0	0	292	22893
GO:0004476	mannose-6-phosphate isomerase activity	0.999999999966488	-3.3511891178728e-11	1	0	0	292	22893
GO:0016519	gastric inhibitory peptide receptor activity	0.999999999966488	-3.3511891178728e-11	1	0	0	292	22893
GO:0031835	substance P receptor binding	0.999999999966488	-3.3511891178728e-11	1	0	0	292	22893
GO:0050561	glutamate-tRNA(Gln) ligase activity	0.999999999966488	-3.3511891178728e-11	1	0	0	292	22893
GO:0003842	1-pyrroline-5-carboxylate dehydrogenase activity	0.999999999966488	-3.3511891178728e-11	1	0	0	292	22893
GO:0018792	bis(4-chlorophenyl)acetate decarboxylase activity	0.999999999966488	-3.3511891178728e-11	1	0	0	292	22893
GO:0018554	1,2-dihydroxynaphthalene dioxygenase activity	0.999999999966488	-3.3511891178728e-11	1	0	0	292	22893
GO:0016843	amine-lyase activity	0.999999999966488	-3.3511891178728e-11	1	0	0	292	22893
GO:1990631	ErbB-4 class receptor binding	0.999999999966488	-3.3511891178728e-11	1	0	0	292	22893
GO:0034854	4,4-dimethyl-3-oxopentanoate decarboxylase activity	0.999999999966488	-3.3511891178728e-11	1	0	0	292	22893
GO:0047874	dolichyldiphosphatase activity	0.999999999966488	-3.3511891178728e-11	1	0	0	292	22893
GO:0004462	lactoylglutathione lyase activity	0.999999999966488	-3.3511891178728e-11	1	0	0	292	22893
GO:0047685	amine sulfotransferase activity	0.999999999966488	-3.3511891178728e-11	1	0	0	292	22893
GO:0004378	GDP-Man:Man1GlcNAc2-PP-Dol alpha-1,3-mannosyltransferase activity	0.999999999966488	-3.3511891178728e-11	1	0	0	292	22893
GO:0008689	3-demethylubiquinone-9 3-O-methyltransferase activity	0.999999999966488	-3.3511891178728e-11	1	0	0	292	22893
GO:0005309	creatine:sodium symporter activity	0.999999999966488	-3.3511891178728e-11	1	0	0	292	22893
GO:1990833	clathrin-uncoating ATPase activity	0.999999999966488	-3.3511891178728e-11	1	0	0	292	22893
GO:0052906	tRNA (guanine(37)-N(1))-methyltransferase activity	0.999999999966488	-3.3511891178728e-11	1	0	0	292	22893
GO:0016496	substance P receptor activity	0.999999999966488	-3.3511891178728e-11	1	0	0	292	22893
GO:0000401	open form four-way junction DNA binding	0.999999999966488	-3.3511891178728e-11	1	0	0	292	22893
GO:0070547	L-tyrosine aminotransferase activity	0.999999999966488	-3.3511891178728e-11	1	0	0	292	22893
GO:0004835	tubulin-tyrosine ligase activity	0.999999999966488	-3.3511891178728e-11	1	0	0	292	22893
GO:0047939	L-glucuronate reductase activity	0.999999999966488	-3.3511891178728e-11	1	0	0	292	22893
GO:0030556	rRNA modification guide activity	0.999999999966488	-3.3511891178728e-11	1	0	0	292	22893
GO:0032575	ATP-dependent 5'-3' RNA helicase activity	0.999999999966488	-3.3511891178728e-11	1	0	0	292	22893
GO:0043878	glyceraldehyde-3-phosphate dehydrogenase (NAD+) (non-phosphorylating) activity	0.999999999966488	-3.3511891178728e-11	1	0	0	292	22893
GO:0004418	hydroxymethylbilane synthase activity	0.999999999966488	-3.3511891178728e-11	1	0	0	292	22893
GO:0036327	VEGF-B-activated receptor activity	0.999999999966488	-3.3511891178728e-11	1	0	0	292	22893
GO:0035400	histone tyrosine kinase activity	0.999999999966488	-3.3511891178728e-11	1	0	0	292	22893
GO:0047865	dimethylglycine dehydrogenase activity	0.999999999966488	-3.3511891178728e-11	1	0	0	292	22893
GO:0000384	first spliceosomal transesterification activity	0.999999999966488	-3.3511891178728e-11	1	0	0	292	22893
GO:0016768	spermine synthase activity	0.999999999966488	-3.3511891178728e-11	1	0	0	292	22893
GO:0010844	recombination hotspot binding	0.999999999966488	-3.3511891178728e-11	1	0	0	292	22893
GO:0030412	formimidoyltetrahydrofolate cyclodeaminase activity	0.999999999966488	-3.3511891178728e-11	1	0	0	292	22893
GO:0004979	beta-endorphin receptor activity	0.999999999966488	-3.3511891178728e-11	1	0	0	292	22893
GO:0004152	dihydroorotate dehydrogenase activity	0.999999999966488	-3.3511891178728e-11	1	0	0	292	22893
GO:0033678	5'-3' DNA/RNA helicase activity	0.999999999966488	-3.3511891178728e-11	1	0	0	292	22893
GO:0004598	peptidylamidoglycolate lyase activity	0.999999999966488	-3.3511891178728e-11	1	0	0	292	22893
GO:0052817	very long chain acyl-CoA hydrolase activity	0.999999999966488	-3.3511891178728e-11	1	0	0	292	22893
GO:0070140	SUMO-specific isopeptidase activity	0.999999999966488	-3.3511891178728e-11	1	0	0	292	22893
GO:0036055	protein-succinyllysine desuccinylase activity	0.999999999966488	-3.3511891178728e-11	1	0	0	292	22893
GO:0004044	amidophosphoribosyltransferase activity	0.999999999966488	-3.3511891178728e-11	1	0	0	292	22893
GO:0015088	copper uptake transmembrane transporter activity	0.999999999966488	-3.3511891178728e-11	1	0	0	292	22893
GO:0070551	endoribonuclease activity, cleaving siRNA-paired mRNA	0.999999999966488	-3.3511891178728e-11	1	0	0	292	22893
GO:0033699	DNA 5'-adenosine monophosphate hydrolase activity	0.999999999966488	-3.3511891178728e-11	1	0	0	292	22893
GO:0004163	diphosphomevalonate decarboxylase activity	0.999999999966488	-3.3511891178728e-11	1	0	0	292	22893
GO:0009000	selenocysteine lyase activity	0.999999999966488	-3.3511891178728e-11	1	0	0	292	22893
GO:0043865	methionine transmembrane transporter activity	0.999999999966488	-3.3511891178728e-11	1	0	0	292	22893
GO:0047718	indanol dehydrogenase activity	0.999999999966488	-3.3511891178728e-11	1	0	0	292	22893
GO:0005252	open rectifier potassium channel activity	0.999999999966488	-3.3511891178728e-11	1	0	0	292	22893
GO:0033570	transferrin transmembrane transporter activity	0.999999999966488	-3.3511891178728e-11	1	0	0	292	22893
GO:0070122	isopeptidase activity	0.999999999966488	-3.3511891178728e-11	1	0	0	292	22893
GO:0004037	allantoicase activity	0.999999999966488	-3.3511891178728e-11	1	0	0	292	22893
GO:0008746	NAD(P)+ transhydrogenase activity	0.999999999966488	-3.3511891178728e-11	1	0	0	292	22893
GO:1901680	sulfur-containing amino acid secondary active transmembrane transporter activity	0.999999999966488	-3.3511891178728e-11	1	0	0	292	22893
GO:0008817	cob(I)yrinic acid a,c-diamide adenosyltransferase activity	0.999999999966488	-3.3511891178728e-11	1	0	0	292	22893
GO:0044388	small protein activating enzyme binding	0.999999999966488	-3.3511891178728e-11	1	0	0	292	22893
GO:0018743	phenanthrene-9,10-epoxide hydrolase (9R,10R-forming) activity	0.999999999966488	-3.3511891178728e-11	1	0	0	292	22893
GO:0031777	type 1 melanin-concentrating hormone receptor binding	0.999999999966488	-3.3511891178728e-11	1	0	0	292	22893
GO:0047977	hepoxilin-epoxide hydrolase activity	0.999999999966488	-3.3511891178728e-11	1	0	0	292	22893
GO:0033981	D-dopachrome decarboxylase activity	0.999999999966488	-3.3511891178728e-11	1	0	0	292	22893
GO:0042018	interleukin-22 receptor activity	0.999999999966488	-3.3511891178728e-11	1	0	0	292	22893
GO:0034926	pyrene-4,5-epoxide hydrolase activity	0.999999999966488	-3.3511891178728e-11	1	0	0	292	22893
GO:0070362	mitochondrial heavy strand promoter anti-sense binding	0.999999999966488	-3.3511891178728e-11	1	0	0	292	22893
GO:0008482	sulfite oxidase activity	0.999999999966488	-3.3511891178728e-11	1	0	0	292	22893
GO:0042931	enterobactin transporter activity	0.999999999966488	-3.3511891178728e-11	1	0	0	292	22893
GO:0047730	carnosine synthase activity	0.999999999966488	-3.3511891178728e-11	1	0	0	292	22893
GO:0052598	histamine oxidase activity	0.999999999966488	-3.3511891178728e-11	1	0	0	292	22893
GO:0034417	bisphosphoglycerate 3-phosphatase activity	0.999999999966488	-3.3511891178728e-11	1	0	0	292	22893
GO:0004411	homogentisate 1,2-dioxygenase activity	0.999999999966488	-3.3511891178728e-11	1	0	0	292	22893
GO:0050571	1,5-anhydro-D-fructose reductase activity	0.999999999966488	-3.3511891178728e-11	1	0	0	292	22893
GO:0004902	granulocyte colony-stimulating factor receptor activity	0.999999999966488	-3.3511891178728e-11	1	0	0	292	22893
GO:0070119	ciliary neurotrophic factor binding	0.999999999966488	-3.3511891178728e-11	1	0	0	292	22893
GO:0050313	sulfur dioxygenase activity	0.999999999966488	-3.3511891178728e-11	1	0	0	292	22893
GO:0044594	17-beta-hydroxysteroid dehydrogenase (NAD+) activity	0.999999999966488	-3.3511891178728e-11	1	0	0	292	22893
GO:0000497	base pairing with DNA	0.999999999966488	-3.3511891178728e-11	1	0	0	292	22893
GO:0052600	propane-1,3-diamine oxidase activity	0.999999999966488	-3.3511891178728e-11	1	0	0	292	22893
GO:0051265	diolein transacylation activity	0.999999999966488	-3.3511891178728e-11	1	0	0	292	22893
GO:1990244	histone kinase activity (H2A-T120 specific)	0.999999999966488	-3.3511891178728e-11	1	0	0	292	22893
GO:0038049	transcription factor activity, ligand-activated RNA polymerase II transcription factor binding	0.999999999966488	-3.3511891178728e-11	1	0	0	292	22893
GO:0061542	3-demethylubiquinone-n 3-O-methyltransferase activity	0.999999999966488	-3.3511891178728e-11	1	0	0	292	22893
GO:0004996	thyroid-stimulating hormone receptor activity	0.999999999966488	-3.3511891178728e-11	1	0	0	292	22893
GO:0047598	7-dehydrocholesterol reductase activity	0.999999999966488	-3.3511891178728e-11	1	0	0	292	22893
GO:0005175	CD27 receptor binding	0.999999999966488	-3.3511891178728e-11	1	0	0	292	22893
GO:0033222	xylose binding	0.999999999966488	-3.3511891178728e-11	1	0	0	292	22893
GO:0000944	base pairing with rRNA	0.999999999966488	-3.3511891178728e-11	1	0	0	292	22893
GO:0019785	ISG15-specific protease activity	0.999999999966488	-3.3511891178728e-11	1	0	0	292	22893
GO:0001616	growth hormone secretagogue receptor activity	0.999999999966488	-3.3511891178728e-11	1	0	0	292	22893
GO:0047058	vitamin-K-epoxide reductase (warfarin-insensitive) activity	0.999999999966488	-3.3511891178728e-11	1	0	0	292	22893
GO:0047015	3-hydroxy-2-methylbutyryl-CoA dehydrogenase activity	0.999999999966488	-3.3511891178728e-11	1	0	0	292	22893
GO:0032448	DNA hairpin binding	0.999999999966488	-3.3511891178728e-11	1	0	0	292	22893
GO:0047280	nicotinamide phosphoribosyltransferase activity	0.999999999966488	-3.3511891178728e-11	1	0	0	292	22893
GO:0018773	acetylpyruvate hydrolase activity	0.999999999966488	-3.3511891178728e-11	1	0	0	292	22893
GO:0044717	8-hydroxy-dADP phosphatase activity	0.999999999966488	-3.3511891178728e-11	1	0	0	292	22893
GO:0018112	proline racemase activity	0.999999999966488	-3.3511891178728e-11	1	0	0	292	22893
GO:0070025	carbon monoxide binding	0.999999999966488	-3.3511891178728e-11	1	0	0	292	22893
GO:0032440	2-alkenal reductase [NAD(P)] activity	0.999999999966488	-3.3511891178728e-11	1	0	0	292	22893
GO:0004377	GDP-Man:Man3GlcNAc2-PP-Dol alpha-1,2-mannosyltransferase activity	0.999999999966488	-3.3511891178728e-11	1	0	0	292	22893
GO:0008892	guanine deaminase activity	0.999999999966488	-3.3511891178728e-11	1	0	0	292	22893
GO:0097372	NAD-dependent histone deacetylase activity (H3-K18 specific)	0.999999999966488	-3.3511891178728e-11	1	0	0	292	22893
GO:0034524	2-hydroxyisophthalate decarboxylase activity	0.999999999966488	-3.3511891178728e-11	1	0	0	292	22893
GO:0015373	monovalent anion:sodium symporter activity	0.999999999966488	-3.3511891178728e-11	1	0	0	292	22893
GO:0000248	C-5 sterol desaturase activity	0.999999999966488	-3.3511891178728e-11	1	0	0	292	22893
GO:0031834	neurokinin receptor binding	0.999999999966488	-3.3511891178728e-11	1	0	0	292	22893
GO:0017129	triglyceride binding	0.999999999966488	-3.3511891178728e-11	1	0	0	292	22893
GO:0003940	L-iduronidase activity	0.999999999966488	-3.3511891178728e-11	1	0	0	292	22893
GO:1990450	linear polyubiquitin binding	0.999999999966488	-3.3511891178728e-11	1	0	0	292	22893
GO:0004642	phosphoribosylformylglycinamidine synthase activity	0.999999999966488	-3.3511891178728e-11	1	0	0	292	22893
GO:0008705	methionine synthase activity	0.999999999966488	-3.3511891178728e-11	1	0	0	292	22893
GO:1902122	chenodeoxycholic acid binding	0.999999999966488	-3.3511891178728e-11	1	0	0	292	22893
GO:1904599	advanced glycation end-product binding	0.999999999966488	-3.3511891178728e-11	1	0	0	292	22893
GO:0031770	growth hormone-releasing hormone receptor binding	0.999999999966488	-3.3511891178728e-11	1	0	0	292	22893
GO:0008768	UDP-sugar diphosphatase activity	0.999999999966488	-3.3511891178728e-11	1	0	0	292	22893
GO:0031855	oxytocin receptor binding	0.999999999966488	-3.3511891178728e-11	1	0	0	292	22893
GO:0090560	2-(3-amino-3-carboxypropyl)histidine synthase activity	0.999999999966488	-3.3511891178728e-11	1	0	0	292	22893
GO:0008426	protein kinase C inhibitor activity	0.999999999966488	-3.3511891178728e-11	1	0	0	292	22893
GO:0004058	aromatic-L-amino-acid decarboxylase activity	0.999999999966488	-3.3511891178728e-11	1	0	0	292	22893
GO:0009022	tRNA nucleotidyltransferase activity	0.999999999966488	-3.3511891178728e-11	1	0	0	292	22893
GO:0031771	type 1 hypocretin receptor binding	0.999999999966488	-3.3511891178728e-11	1	0	0	292	22893
GO:0004113	2',3'-cyclic-nucleotide 3'-phosphodiesterase activity	0.999999999966488	-3.3511891178728e-11	1	0	0	292	22893
GO:0052725	inositol-1,3,4-trisphosphate 6-kinase activity	0.999999999966488	-3.3511891178728e-11	1	0	0	292	22893
GO:0072572	poly-ADP-D-ribose binding	0.999999999966488	-3.3511891178728e-11	1	0	0	292	22893
GO:0080146	L-cysteine desulfhydrase activity	0.999999999966488	-3.3511891178728e-11	1	0	0	292	22893
GO:0047325	inositol tetrakisphosphate 1-kinase activity	0.999999999966488	-3.3511891178728e-11	1	0	0	292	22893
GO:0031811	G-protein coupled nucleotide receptor binding	0.999999999966488	-3.3511891178728e-11	1	0	0	292	22893
GO:0008460	dTDP-glucose 4,6-dehydratase activity	0.999999999966488	-3.3511891178728e-11	1	0	0	292	22893
GO:0018454	acetoacetyl-CoA reductase activity	0.999999999966488	-3.3511891178728e-11	1	0	0	292	22893
GO:0003943	N-acetylgalactosamine-4-sulfatase activity	0.999999999966488	-3.3511891178728e-11	1	0	0	292	22893
GO:0015284	fructose uniporter activity	0.999999999966488	-3.3511891178728e-11	1	0	0	292	22893
GO:0033735	aspartate dehydrogenase activity	0.999999999966488	-3.3511891178728e-11	1	0	0	292	22893
GO:0035516	oxidative DNA demethylase activity	0.999999999966488	-3.3511891178728e-11	1	0	0	292	22893
GO:0001026	TFIIIB-type transcription factor activity	0.999999999966488	-3.3511891178728e-11	1	0	0	292	22893
GO:0030550	acetylcholine receptor inhibitor activity	0.999999999966488	-3.3511891178728e-11	1	0	0	292	22893
GO:0004326	tetrahydrofolylpolyglutamate synthase activity	0.999999999966488	-3.3511891178728e-11	1	0	0	292	22893
GO:0017168	5-oxoprolinase (ATP-hydrolyzing) activity	0.999999999966488	-3.3511891178728e-11	1	0	0	292	22893
GO:0004638	phosphoribosylaminoimidazole carboxylase activity	0.999999999966488	-3.3511891178728e-11	1	0	0	292	22893
GO:0097020	COPII adaptor activity	0.999999999966488	-3.3511891178728e-11	1	0	0	292	22893
GO:0009013	succinate-semialdehyde dehydrogenase [NAD(P)+] activity	0.999999999966488	-3.3511891178728e-11	1	0	0	292	22893
GO:0086087	voltage-gated potassium channel activity involved in bundle of His cell action potential repolarization	0.999999999966488	-3.3511891178728e-11	1	0	0	292	22893
GO:0003834	beta-carotene 15,15'-monooxygenase activity	0.999999999966488	-3.3511891178728e-11	1	0	0	292	22893
GO:0052928	CTP:3'-cytidine-tRNA cytidylyltransferase activity	0.999999999966488	-3.3511891178728e-11	1	0	0	292	22893
GO:1904121	phosphatidylethanolamine transporter activity	0.999999999966488	-3.3511891178728e-11	1	0	0	292	22893
GO:0033819	lipoyl(octanoyl) transferase activity	0.999999999966488	-3.3511891178728e-11	1	0	0	292	22893
GO:0043760	acetyldiaminopimelate aminotransferase activity	0.999999999966488	-3.3511891178728e-11	1	0	0	292	22893
GO:0046526	D-xylulose reductase activity	0.999999999966488	-3.3511891178728e-11	1	0	0	292	22893
GO:0051871	dihydrofolic acid binding	0.999999999966488	-3.3511891178728e-11	1	0	0	292	22893
GO:0044547	DNA topoisomerase binding	0.999999999966488	-3.3511891178728e-11	1	0	0	292	22893
GO:0016223	beta-alanine-pyruvate transaminase activity	0.999999999966488	-3.3511891178728e-11	1	0	0	292	22893
GO:0008114	phosphogluconate 2-dehydrogenase activity	0.999999999966488	-3.3511891178728e-11	1	0	0	292	22893
GO:0090416	nicotinate transporter activity	0.999999999966488	-3.3511891178728e-11	1	0	0	292	22893
GO:0048040	UDP-glucuronate decarboxylase activity	0.999999999966488	-3.3511891178728e-11	1	0	0	292	22893
GO:0017178	diphthine-ammonia ligase activity	0.999999999966488	-3.3511891178728e-11	1	0	0	292	22893
GO:0035800	deubiquitinase activator activity	0.999999999966488	-3.3511891178728e-11	1	0	0	292	22893
GO:0042083	5,10-methylenetetrahydrofolate-dependent methyltransferase activity	0.999999999966488	-3.3511891178728e-11	1	0	0	292	22893
GO:0051908	double-stranded DNA 5'-3' exodeoxyribonuclease activity	0.999999999966488	-3.3511891178728e-11	1	0	0	292	22893
GO:0032548	pyrimidine deoxyribonucleoside binding	0.999999999966488	-3.3511891178728e-11	1	0	0	292	22893
GO:0016826	hydrolase activity, acting on acid sulfur-nitrogen bonds	0.999999999966488	-3.3511891178728e-11	1	0	0	292	22893
GO:0005011	macrophage colony-stimulating factor receptor activity	0.999999999966488	-3.3511891178728e-11	1	0	0	292	22893
GO:0018793	3,5-dibromo-4-hydroxybenzoate decarboxylase activity	0.999999999966488	-3.3511891178728e-11	1	0	0	292	22893
GO:0018553	3-(2,3-dihydroxyphenyl)propionate 1,2-dioxygenase activity	0.999999999966488	-3.3511891178728e-11	1	0	0	292	22893
GO:0005008	hepatocyte growth factor-activated receptor activity	0.999999999966488	-3.3511891178728e-11	1	0	0	292	22893
GO:0008531	riboflavin kinase activity	0.999999999966488	-3.3511891178728e-11	1	0	0	292	22893
GO:0002083	4-hydroxybenzoate decaprenyltransferase activity	0.999999999966488	-3.3511891178728e-11	1	0	0	292	22893
GO:0047936	glucose 1-dehydrogenase [NAD(P)] activity	0.999999999966488	-3.3511891178728e-11	1	0	0	292	22893
GO:0047105	4-trimethylammoniobutyraldehyde dehydrogenase activity	0.999999999966488	-3.3511891178728e-11	1	0	0	292	22893
GO:0015607	fatty-acyl-CoA transporter activity	0.999999999966488	-3.3511891178728e-11	1	0	0	292	22893
GO:0004463	leukotriene-A4 hydrolase activity	0.999999999966488	-3.3511891178728e-11	1	0	0	292	22893
GO:0031723	CXCR4 chemokine receptor binding	0.999999999966488	-3.3511891178728e-11	1	0	0	292	22893
GO:0008894	guanosine-5'-triphosphate,3'-diphosphate diphosphatase activity	0.999999999966488	-3.3511891178728e-11	1	0	0	292	22893
GO:0004059	aralkylamine N-acetyltransferase activity	0.999999999966488	-3.3511891178728e-11	1	0	0	292	22893
GO:0031772	type 2 hypocretin receptor binding	0.999999999966488	-3.3511891178728e-11	1	0	0	292	22893
GO:0050124	N-acylneuraminate-9-phosphatase activity	0.999999999966488	-3.3511891178728e-11	1	0	0	292	22893
GO:0004801	sedoheptulose-7-phosphate:D-glyceraldehyde-3-phosphate glyceronetransferase activity	0.999999999966488	-3.3511891178728e-11	1	0	0	292	22893
GO:0080017	alpha-humulene synthase activity	0.999999999966488	-3.3511891178728e-11	1	0	0	292	22893
GO:0017061	S-methyl-5-thioadenosine phosphorylase activity	0.999999999966488	-3.3511891178728e-11	1	0	0	292	22893
GO:0004585	ornithine carbamoyltransferase activity	0.999999999966488	-3.3511891178728e-11	1	0	0	292	22893
GO:0015100	vanadium ion transmembrane transporter activity	0.999999999966488	-3.3511891178728e-11	1	0	0	292	22893
GO:0034525	1-naphthaldehyde dehydrogenase activity	0.999999999966488	-3.3511891178728e-11	1	0	0	292	22893
GO:0052903	N1-acetylspermine:oxygen oxidoreductase (3-acetamidopropanal-forming) activity	0.999999999966488	-3.3511891178728e-11	1	0	0	292	22893
GO:0004597	peptide-aspartate beta-dioxygenase activity	0.999999999966488	-3.3511891178728e-11	1	0	0	292	22893
GO:0030504	inorganic diphosphate transmembrane transporter activity	0.999999999966488	-3.3511891178728e-11	1	0	0	292	22893
GO:0070626	(S)-2-(5-amino-1-(5-phospho-D-ribosyl)imidazole-4-carboxamido)succinate AMP-lyase (fumarate-forming) activity	0.999999999966488	-3.3511891178728e-11	1	0	0	292	22893
GO:0004799	thymidylate synthase activity	0.999999999966488	-3.3511891178728e-11	1	0	0	292	22893
GO:0042945	D-serine transmembrane transporter activity	0.999999999966488	-3.3511891178728e-11	1	0	0	292	22893
GO:0005144	interleukin-13 receptor binding	0.999999999966488	-3.3511891178728e-11	1	0	0	292	22893
GO:0036326	VEGF-A-activated receptor activity	0.999999999966488	-3.3511891178728e-11	1	0	0	292	22893
GO:0070224	sulfide:quinone oxidoreductase activity	0.999999999966488	-3.3511891178728e-11	1	0	0	292	22893
GO:0034512	box C/D snoRNA binding	0.999999999966488	-3.3511891178728e-11	1	0	0	292	22893
GO:0030623	U5 snRNA binding	0.999999999966488	-3.3511891178728e-11	1	0	0	292	22893
GO:0003878	ATP citrate synthase activity	0.999999999966488	-3.3511891178728e-11	1	0	0	292	22893
GO:0004903	growth hormone receptor activity	0.999999999966488	-3.3511891178728e-11	1	0	0	292	22893
GO:0048270	methionine adenosyltransferase regulator activity	0.999999999966488	-3.3511891178728e-11	1	0	0	292	22893
GO:0003972	RNA ligase (ATP) activity	0.999999999966488	-3.3511891178728e-11	1	0	0	292	22893
GO:0004750	ribulose-phosphate 3-epimerase activity	0.999999999966488	-3.3511891178728e-11	1	0	0	292	22893
GO:0001587	Gq/11-coupled serotonin receptor activity	0.999999999966488	-3.3511891178728e-11	1	0	0	292	22893
GO:0050178	phenylpyruvate tautomerase activity	0.999999999966488	-3.3511891178728e-11	1	0	0	292	22893
GO:0052816	long-chain acyl-CoA hydrolase activity	0.999999999966488	-3.3511891178728e-11	1	0	0	292	22893
GO:0001918	farnesylated protein binding	0.999999999966488	-3.3511891178728e-11	1	0	0	292	22893
GO:1901707	leptomycin B binding	0.999999999966488	-3.3511891178728e-11	1	0	0	292	22893
GO:0004375	glycine dehydrogenase (decarboxylating) activity	0.999999999966488	-3.3511891178728e-11	1	0	0	292	22893
GO:0003975	UDP-N-acetylglucosamine-dolichyl-phosphate N-acetylglucosaminephosphotransferase activity	0.999999999966488	-3.3511891178728e-11	1	0	0	292	22893
GO:0070039	rRNA (guanosine-2'-O-)-methyltransferase activity	0.999999999966488	-3.3511891178728e-11	1	0	0	292	22893
GO:0052925	dol-P-Man:Man(5)GlcNAc(2)-PP-Dol alpha-1,3-mannosyltransferase activity	0.999999999966488	-3.3511891178728e-11	1	0	0	292	22893
GO:0052806	sulfite reductase (coenzyme F420) activity	0.999999999966488	-3.3511891178728e-11	1	0	0	292	22893
GO:0015275	stretch-activated, cation-selective, calcium channel activity	0.999999999966488	-3.3511891178728e-11	1	0	0	292	22893
GO:0036054	protein-malonyllysine demalonylase activity	0.999999999966488	-3.3511891178728e-11	1	0	0	292	22893
GO:0004941	beta2-adrenergic receptor activity	0.999999999966488	-3.3511891178728e-11	1	0	0	292	22893
GO:0046554	malate dehydrogenase (NADP+) activity	0.999999999966488	-3.3511891178728e-11	1	0	0	292	22893
GO:0050497	transferase activity, transferring alkylthio groups	0.999999999966488	-3.3511891178728e-11	1	0	0	292	22893
GO:0036105	peroxisome membrane class-1 targeting sequence binding	0.999999999966488	-3.3511891178728e-11	1	0	0	292	22893
GO:0030184	nitric oxide transmembrane transporter activity	0.999999999966488	-3.3511891178728e-11	1	0	0	292	22893
GO:0004155	6,7-dihydropteridine reductase activity	0.999999999966488	-3.3511891178728e-11	1	0	0	292	22893
GO:0004727	prenylated protein tyrosine phosphatase activity	0.999999999966488	-3.3511891178728e-11	1	0	0	292	22893
GO:0010859	calcium-dependent cysteine-type endopeptidase inhibitor activity	0.999999999966488	-3.3511891178728e-11	1	0	0	292	22893
GO:1990275	preribosome binding	0.999999999966488	-3.3511891178728e-11	1	0	0	292	22893
GO:0047312	L-phenylalanine:pyruvate aminotransferase activity	0.999999999966488	-3.3511891178728e-11	1	0	0	292	22893
GO:0061712	tRNA (N(6)-L-threonylcarbamoyladenosine(37)-C(2))-methylthiotransferase	0.999999999966488	-3.3511891178728e-11	1	0	0	292	22893
GO:0034530	4-hydroxymethylsalicyaldehyde dehydrogenase activity	0.999999999966488	-3.3511891178728e-11	1	0	0	292	22893
GO:0086077	gap junction channel activity involved in AV node cell-bundle of His cell electrical coupling	0.999999999966488	-3.3511891178728e-11	1	0	0	292	22893
GO:0016495	C-X3-C chemokine receptor activity	0.999999999966488	-3.3511891178728e-11	1	0	0	292	22893
GO:0002055	adenine binding	0.999999999966488	-3.3511891178728e-11	1	0	0	292	22893
GO:0018686	6-hydroxy pseudo-oxynicotine monooxygenase activity	0.999999999966488	-3.3511891178728e-11	1	0	0	292	22893
GO:0004493	methylmalonyl-CoA epimerase activity	0.999999999966488	-3.3511891178728e-11	1	0	0	292	22893
GO:0035299	inositol pentakisphosphate 2-kinase activity	0.999999999966488	-3.3511891178728e-11	1	0	0	292	22893
GO:0017130	poly(C) RNA binding	0.999999999966488	-3.3511891178728e-11	1	0	0	292	22893
GO:0008434	calcitriol receptor activity	0.999999999966488	-3.3511891178728e-11	1	0	0	292	22893
GO:0000332	template for synthesis of G-rich strand of telomere DNA activity	0.999999999966488	-3.3511891178728e-11	1	0	0	292	22893
GO:0004484	mRNA guanylyltransferase activity	0.999999999966488	-3.3511891178728e-11	1	0	0	292	22893
GO:0047395	glycerophosphoinositol glycerophosphodiesterase activity	0.999999999966488	-3.3511891178728e-11	1	0	0	292	22893
GO:0052597	diamine oxidase activity	0.999999999966488	-3.3511891178728e-11	1	0	0	292	22893
GO:0042328	heparan sulfate N-acetylglucosaminyltransferase activity	0.999999999966488	-3.3511891178728e-11	1	0	0	292	22893
GO:0047277	globoside alpha-N-acetylgalactosaminyltransferase activity	0.999999999966488	-3.3511891178728e-11	1	0	0	292	22893
GO:1901640	XTP binding	0.999999999966488	-3.3511891178728e-11	1	0	0	292	22893
GO:0001187	transcription factor activity, RNA polymerase I CORE element binding transcription factor recruiting	0.999999999966488	-3.3511891178728e-11	1	0	0	292	22893
GO:0004919	interleukin-9 receptor activity	0.999999999966488	-3.3511891178728e-11	1	0	0	292	22893
GO:0047747	cholate-CoA ligase activity	0.999999999966488	-3.3511891178728e-11	1	0	0	292	22893
GO:0030283	testosterone dehydrogenase [NAD(P)] activity	0.999999999966488	-3.3511891178728e-11	1	0	0	292	22893
GO:0000250	lanosterol synthase activity	0.999999999966488	-3.3511891178728e-11	1	0	0	292	22893
GO:0045127	N-acetylglucosamine kinase activity	0.999999999966488	-3.3511891178728e-11	1	0	0	292	22893
GO:0016287	glycerone-phosphate O-acyltransferase activity	0.999999999966488	-3.3511891178728e-11	1	0	0	292	22893
GO:0018472	1-hydroxy-2-naphthaldehyde dehydrogenase activity	0.999999999966488	-3.3511891178728e-11	1	0	0	292	22893
GO:0015094	lead ion transmembrane transporter activity	0.999999999966488	-3.3511891178728e-11	1	0	0	292	22893
GO:0009389	dimethyl sulfoxide reductase activity	0.999999999966488	-3.3511891178728e-11	1	0	0	292	22893
GO:0016711	flavonoid 3'-monooxygenase activity	0.999999999966488	-3.3511891178728e-11	1	0	0	292	22893
GO:0015054	gastrin receptor activity	0.999999999966488	-3.3511891178728e-11	1	0	0	292	22893
GO:0009917	sterol 5-alpha reductase activity	0.999999999966488	-3.3511891178728e-11	1	0	0	292	22893
GO:0050104	L-gulonate 3-dehydrogenase activity	0.999999999966488	-3.3511891178728e-11	1	0	0	292	22893
GO:0070364	mitochondrial heavy strand promoter sense binding	0.999999999966488	-3.3511891178728e-11	1	0	0	292	22893
GO:0086007	voltage-gated calcium channel activity involved in cardiac muscle cell action potential	0.999999999966488	-3.3511891178728e-11	1	0	0	292	22893
GO:0036143	kringle domain binding	0.999999999966488	-3.3511891178728e-11	1	0	0	292	22893
GO:0052657	guanine phosphoribosyltransferase activity	0.999999999966488	-3.3511891178728e-11	1	0	0	292	22893
GO:0034039	8-oxo-7,8-dihydroguanine DNA N-glycosylase activity	0.999999999966488	-3.3511891178728e-11	1	0	0	292	22893
GO:0010177	2-(2'-methylthio)ethylmalate synthase activity	0.999999999966488	-3.3511891178728e-11	1	0	0	292	22893
GO:0031073	cholesterol 26-hydroxylase activity	0.999999999966488	-3.3511891178728e-11	1	0	0	292	22893
GO:0008493	tetracycline transporter activity	0.999999999966488	-3.3511891178728e-11	1	0	0	292	22893
GO:0042602	riboflavin reductase (NADPH) activity	0.999999999966488	-3.3511891178728e-11	1	0	0	292	22893
GO:0052909	18S rRNA (adenine(1779)-N(6)/adenine(1780)-N(6))-dimethyltransferase activity	0.999999999966488	-3.3511891178728e-11	1	0	0	292	22893
GO:0015327	cystine:glutamate antiporter activity	0.999999999966488	-3.3511891178728e-11	1	0	0	292	22893
GO:0033791	3alpha,7alpha,12alpha-trihydroxy-5beta-cholestanoyl-CoA 24-hydroxylase activity	0.999999999966488	-3.3511891178728e-11	1	0	0	292	22893
GO:0008753	NADPH dehydrogenase (quinone) activity	0.999999999966488	-3.3511891178728e-11	1	0	0	292	22893
GO:0003867	4-aminobutyrate transaminase activity	0.999999999966488	-3.3511891178728e-11	1	0	0	292	22893
GO:0016154	pyrimidine-nucleoside phosphorylase activity	0.999999999966488	-3.3511891178728e-11	1	0	0	292	22893
GO:0008096	juvenile hormone epoxide hydrolase activity	0.999999999966488	-3.3511891178728e-11	1	0	0	292	22893
GO:0004641	phosphoribosylformylglycinamidine cyclo-ligase activity	0.999999999966488	-3.3511891178728e-11	1	0	0	292	22893
GO:0047844	deoxycytidine deaminase activity	0.999999999966488	-3.3511891178728e-11	1	0	0	292	22893
GO:0034879	2,3,6-trihydroxyisonicotinate decarboxylase activity	0.999999999966488	-3.3511891178728e-11	1	0	0	292	22893
GO:1904455	ubiquitin-specific protease activity involved in negative regulation of ERAD pathway	0.999999999966488	-3.3511891178728e-11	1	0	0	292	22893
GO:0015098	molybdate ion transmembrane transporter activity	0.999999999966488	-3.3511891178728e-11	1	0	0	292	22893
GO:0031854	orexigenic neuropeptide QRFP receptor binding	0.999999999966488	-3.3511891178728e-11	1	0	0	292	22893
GO:0047444	N-acylneuraminate-9-phosphate synthase activity	0.999999999966488	-3.3511891178728e-11	1	0	0	292	22893
GO:0045352	interleukin-1 Type I receptor antagonist activity	0.999999999966488	-3.3511891178728e-11	1	0	0	292	22893
GO:0052726	inositol-1,3,4-trisphosphate 5-kinase activity	0.999999999966488	-3.3511891178728e-11	1	0	0	292	22893
GO:0018466	limonene-1,2-diol dehydrogenase activity	0.999999999966488	-3.3511891178728e-11	1	0	0	292	22893
GO:0070279	vitamin B6 binding	0.999999999966488	-3.3511891178728e-11	1	0	0	292	22893
GO:0016726	oxidoreductase activity, acting on CH or CH2 groups, NAD or NADP as acceptor	0.999999999966488	-3.3511891178728e-11	1	0	0	292	22893
GO:0043870	N-acetyl-gamma-aminoadipyl-phosphate reductase activity	0.999999999966488	-3.3511891178728e-11	1	0	0	292	22893
GO:0004325	ferrochelatase activity	0.999999999966488	-3.3511891178728e-11	1	0	0	292	22893
GO:0004639	phosphoribosylaminoimidazolesuccinocarboxamide synthase activity	0.999999999966488	-3.3511891178728e-11	1	0	0	292	22893
GO:0070615	nucleosome-dependent ATPase activity	0.999999999966488	-3.3511891178728e-11	1	0	0	292	22893
GO:0019826	oxygen sensor activity	0.999999999966488	-3.3511891178728e-11	1	0	0	292	22893
GO:0004352	glutamate dehydrogenase (NAD+) activity	0.999999999966488	-3.3511891178728e-11	1	0	0	292	22893
GO:0030407	formimidoyltransferase activity	0.999999999966488	-3.3511891178728e-11	1	0	0	292	22893
GO:0046964	3'-phosphoadenosine 5'-phosphosulfate transmembrane transporter activity	0.999999999966488	-3.3511891178728e-11	1	0	0	292	22893
GO:0043250	sodium-dependent organic anion transmembrane transporter activity	0.999999999966488	-3.3511891178728e-11	1	0	0	292	22893
GO:0038046	enkephalin receptor activity	0.999999999966488	-3.3511891178728e-11	1	0	0	292	22893
GO:0008448	N-acetylglucosamine-6-phosphate deacetylase activity	0.999999999966488	-3.3511891178728e-11	1	0	0	292	22893
GO:0008721	D-serine ammonia-lyase activity	0.999999999966488	-3.3511891178728e-11	1	0	0	292	22893
GO:0004878	complement component C5a receptor activity	0.999999999966488	-3.3511891178728e-11	1	0	0	292	22893
GO:0030696	tRNA (m5U54) methyltransferase activity	0.999999999966488	-3.3511891178728e-11	1	0	0	292	22893
GO:0052842	inositol diphosphate pentakisphosphate diphosphatase activity	0.999999999966488	-3.3511891178728e-11	1	0	0	292	22893
GO:0070037	rRNA (pseudouridine) methyltransferase activity	0.999999999966488	-3.3511891178728e-11	1	0	0	292	22893
GO:1903136	cuprous ion binding	0.999999999966488	-3.3511891178728e-11	1	0	0	292	22893
GO:0001011	transcription factor activity, sequence-specific DNA binding, RNA polymerase recruiting	0.999999999966488	-3.3511891178728e-11	1	0	0	292	22893
GO:0047042	androsterone dehydrogenase (B-specific) activity	0.999999999966488	-3.3511891178728e-11	1	0	0	292	22893
GO:0005289	high-affinity arginine transmembrane transporter activity	0.999999999966488	-3.3511891178728e-11	1	0	0	292	22893
GO:0031710	neuromedin B receptor binding	0.999999999966488	-3.3511891178728e-11	1	0	0	292	22893
GO:0008513	secondary active organic cation transmembrane transporter activity	0.999999999966488	-3.3511891178728e-11	1	0	0	292	22893
GO:0005503	all-trans retinal binding	0.999999999966488	-3.3511891178728e-11	1	0	0	292	22893
GO:0072591	citrate-L-glutamate ligase activity	0.999999999966488	-3.3511891178728e-11	1	0	0	292	22893
GO:0050632	propionyl-CoA C2-trimethyltridecanoyltransferase activity	0.999999999966488	-3.3511891178728e-11	1	0	0	292	22893
GO:0003851	2-hydroxyacylsphingosine 1-beta-galactosyltransferase activity	0.999999999966488	-3.3511891178728e-11	1	0	0	292	22893
GO:0042017	interleukin-22 binding	0.999999999966488	-3.3511891178728e-11	1	0	0	292	22893
GO:0033961	cis-stilbene-oxide hydrolase activity	0.999999999966488	-3.3511891178728e-11	1	0	0	292	22893
GO:0070984	SET domain binding	0.999999999966488	-3.3511891178728e-11	1	0	0	292	22893
GO:0010334	sesquiterpene synthase activity	0.999999999966488	-3.3511891178728e-11	1	0	0	292	22893
GO:0030342	1-alpha,25-dihydroxyvitamin D3 24-hydroxylase activity	0.999999999966488	-3.3511891178728e-11	1	0	0	292	22893
GO:0050429	calcium-dependent phospholipase C activity	0.999999999966488	-3.3511891178728e-11	1	0	0	292	22893
GO:0033883	pyridoxal phosphatase activity	0.999999999966488	-3.3511891178728e-11	1	0	0	292	22893
GO:0015659	formate uptake transmembrane transporter activity	0.999999999966488	-3.3511891178728e-11	1	0	0	292	22893
GO:1990081	trimethylamine receptor activity	0.999999999966488	-3.3511891178728e-11	1	0	0	292	22893
GO:0019144	ADP-sugar diphosphatase activity	0.999999999966488	-3.3511891178728e-11	1	0	0	292	22893
GO:0033871	[heparan sulfate]-glucosamine 3-sulfotransferase 2 activity	0.999999999966488	-3.3511891178728e-11	1	0	0	292	22893
GO:0047451	3-hydroxyoctanoyl-[acyl-carrier-protein] dehydratase activity	0.999999999966488	-3.3511891178728e-11	1	0	0	292	22893
GO:0003844	1,4-alpha-glucan branching enzyme activity	0.999999999966488	-3.3511891178728e-11	1	0	0	292	22893
GO:0070540	stearic acid binding	0.999999999966488	-3.3511891178728e-11	1	0	0	292	22893
GO:0033328	peroxisome membrane targeting sequence binding	0.999999999966488	-3.3511891178728e-11	1	0	0	292	22893
GO:0008555	chloride-transporting ATPase activity	0.999999999966488	-3.3511891178728e-11	1	0	0	292	22893
GO:0033746	histone demethylase activity (H3-R2 specific)	0.999999999966488	-3.3511891178728e-11	1	0	0	292	22893
GO:0032395	MHC class II receptor activity	0.999999999966488	-3.3511891178728e-11	1	0	0	292	22893
GO:1990269	RNA polymerase II C-terminal domain phosphoserine binding	0.999999999966488	-3.3511891178728e-11	1	0	0	292	22893
GO:0050479	glyceryl-ether monooxygenase activity	0.999999999966488	-3.3511891178728e-11	1	0	0	292	22893
GO:0070553	nicotinic acid receptor activity	0.999999999966488	-3.3511891178728e-11	1	0	0	292	22893
GO:0008798	beta-aspartyl-peptidase activity	0.999999999966488	-3.3511891178728e-11	1	0	0	292	22893
GO:0044729	hemi-methylated DNA-binding	0.999999999966488	-3.3511891178728e-11	1	0	0	292	22893
GO:0004588	orotate phosphoribosyltransferase activity	0.999999999966488	-3.3511891178728e-11	1	0	0	292	22893
GO:0047888	fatty acid peroxidase activity	0.999999999966488	-3.3511891178728e-11	1	0	0	292	22893
GO:0038164	thrombopoietin receptor activity	0.999999999966488	-3.3511891178728e-11	1	0	0	292	22893
GO:0003999	adenine phosphoribosyltransferase activity	0.999999999966488	-3.3511891178728e-11	1	0	0	292	22893
GO:0071997	glutathione S-conjugate-transporting ATPase activity	0.999999999966488	-3.3511891178728e-11	1	0	0	292	22893
GO:0003885	D-arabinono-1,4-lactone oxidase activity	0.999999999966488	-3.3511891178728e-11	1	0	0	292	22893
GO:0042084	5-methyltetrahydrofolate-dependent methyltransferase activity	0.999999999966488	-3.3511891178728e-11	1	0	0	292	22893
GO:0004590	orotidine-5'-phosphate decarboxylase activity	0.999999999966488	-3.3511891178728e-11	1	0	0	292	22893
GO:0043874	acireductone synthase activity	0.999999999966488	-3.3511891178728e-11	1	0	0	292	22893
GO:0047560	3-dehydrosphinganine reductase activity	0.999999999966488	-3.3511891178728e-11	1	0	0	292	22893
GO:0016618	hydroxypyruvate reductase activity	0.999999999966488	-3.3511891178728e-11	1	0	0	292	22893
GO:0005018	platelet-derived growth factor alpha-receptor activity	0.999999999966488	-3.3511891178728e-11	1	0	0	292	22893
GO:0090600	alpha-1,3-glucosidase activity	0.999999999966488	-3.3511891178728e-11	1	0	0	292	22893
GO:0052847	inositol-1,5-bisdiphosphate-2,3,4,6-tetrakisphosphate 5-diphosphatase activity	0.999999999966488	-3.3511891178728e-11	1	0	0	292	22893
GO:0004363	glutathione synthase activity	0.999999999966488	-3.3511891178728e-11	1	0	0	292	22893
GO:0004621	glycosylphosphatidylinositol phospholipase D activity	0.999999999966488	-3.3511891178728e-11	1	0	0	292	22893
GO:1990444	F-box domain binding	0.999999999966488	-3.3511891178728e-11	1	0	0	292	22893
GO:0031867	EP4 subtype prostaglandin E2 receptor binding	0.999999999966488	-3.3511891178728e-11	1	0	0	292	22893
GO:0031682	G-protein gamma-subunit binding	0.999999999966488	-3.3511891178728e-11	1	0	0	292	22893
GO:0004788	thiamine diphosphokinase activity	0.999999999966488	-3.3511891178728e-11	1	0	0	292	22893
GO:0017172	cysteine dioxygenase activity	0.999999999966488	-3.3511891178728e-11	1	0	0	292	22893
GO:0004494	methylmalonyl-CoA mutase activity	0.999999999966488	-3.3511891178728e-11	1	0	0	292	22893
GO:0030338	CMP-N-acetylneuraminate monooxygenase activity	0.999999999966488	-3.3511891178728e-11	1	0	0	292	22893
GO:0047915	ganglioside galactosyltransferase activity	0.999999999966488	-3.3511891178728e-11	1	0	0	292	22893
GO:0052591	sn-glycerol-3-phosphate:ubiquinone-8 oxidoreductase activity	0.999999999966488	-3.3511891178728e-11	1	0	0	292	22893
GO:0031769	glucagon receptor binding	0.999999999966488	-3.3511891178728e-11	1	0	0	292	22893
GO:0004341	gluconolactonase activity	0.999999999966488	-3.3511891178728e-11	1	0	0	292	22893
GO:0051736	ATP-dependent polyribonucleotide 5'-hydroxyl-kinase activity	0.999999999966488	-3.3511891178728e-11	1	0	0	292	22893
GO:0004085	butyryl-CoA dehydrogenase activity	0.999999999966488	-3.3511891178728e-11	1	0	0	292	22893
GO:0015230	FAD transmembrane transporter activity	0.999999999966488	-3.3511891178728e-11	1	0	0	292	22893
GO:0008118	N-acetyllactosaminide alpha-2,3-sialyltransferase activity	0.999999999966488	-3.3511891178728e-11	1	0	0	292	22893
GO:0047840	dCTP diphosphatase activity	0.999999999966488	-3.3511891178728e-11	1	0	0	292	22893
GO:0004474	malate synthase activity	0.999999999966488	-3.3511891178728e-11	1	0	0	292	22893
GO:0016990	arginine deiminase activity	0.999999999966488	-3.3511891178728e-11	1	0	0	292	22893
GO:0038051	glucocorticoid-activated RNA polymerase II transcription factor binding transcription factor activity	0.999999999966488	-3.3511891178728e-11	1	0	0	292	22893
GO:0070260	5'-tyrosyl-DNA phosphodiesterase activity	0.999999999966488	-3.3511891178728e-11	1	0	0	292	22893
GO:0030729	acetoacetate-CoA ligase activity	0.999999999966488	-3.3511891178728e-11	1	0	0	292	22893
GO:0034634	glutathione transmembrane transporter activity	0.999999999966488	-3.3511891178728e-11	1	0	0	292	22893
GO:0016785	transferase activity, transferring selenium-containing groups	0.999999999966488	-3.3511891178728e-11	1	0	0	292	22893
GO:0046525	xylosylprotein 4-beta-galactosyltransferase activity	0.999999999966488	-3.3511891178728e-11	1	0	0	292	22893
GO:0003974	UDP-N-acetylglucosamine 4-epimerase activity	0.999999999966488	-3.3511891178728e-11	1	0	0	292	22893
GO:0008792	arginine decarboxylase activity	0.999999999966488	-3.3511891178728e-11	1	0	0	292	22893
GO:0004960	thromboxane receptor activity	0.999999999966488	-3.3511891178728e-11	1	0	0	292	22893
GO:0008452	RNA ligase activity	0.999999999966488	-3.3511891178728e-11	1	0	0	292	22893
GO:0034788	2,3-dihydroxy-2'-carboxybiphenyl 1,2-dioxygenase activity	0.999999999966488	-3.3511891178728e-11	1	0	0	292	22893
GO:0043273	CTPase activity	0.999999999966488	-3.3511891178728e-11	1	0	0	292	22893
GO:0030377	urokinase plasminogen activator receptor activity	0.999999999966488	-3.3511891178728e-11	1	0	0	292	22893
GO:0052590	sn-glycerol-3-phosphate:ubiquinone oxidoreductase activity	0.999999999966488	-3.3511891178728e-11	1	0	0	292	22893
GO:0018791	2-hydroxy-3-carboxy-6-oxo-7-methylocta-2,4-dienoate decarboxylase activity	0.999999999966488	-3.3511891178728e-11	1	0	0	292	22893
GO:0008897	holo-[acyl-carrier-protein] synthase activity	0.999999999966488	-3.3511891178728e-11	1	0	0	292	22893
GO:0008123	cholesterol 7-alpha-monooxygenase activity	0.999999999966488	-3.3511891178728e-11	1	0	0	292	22893
GO:1904454	ubiquitin-specific protease activity involved in positive regulation of ERAD pathway	0.999999999966488	-3.3511891178728e-11	1	0	0	292	22893
GO:0003827	alpha-1,3-mannosylglycoprotein 2-beta-N-acetylglucosaminyltransferase activity	0.999999999966488	-3.3511891178728e-11	1	0	0	292	22893
GO:0050263	ribosylpyrimidine nucleosidase activity	0.999999999966488	-3.3511891178728e-11	1	0	0	292	22893
GO:0030429	kynureninase activity	0.999999999966488	-3.3511891178728e-11	1	0	0	292	22893
GO:0097322	7SK snRNA binding	0.999999999966488	-3.3511891178728e-11	1	0	0	292	22893
GO:0004056	argininosuccinate lyase activity	0.999999999966488	-3.3511891178728e-11	1	0	0	292	22893
GO:0001225	RNA polymerase II transcription coactivator binding	0.999999999966488	-3.3511891178728e-11	1	0	0	292	22893
GO:0016652	oxidoreductase activity, acting on NAD(P)H, NAD(P) as acceptor	0.999999999966488	-3.3511891178728e-11	1	0	0	292	22893
GO:0002196	Ser-tRNA(Ala) hydrolase activity	0.999999999966488	-3.3511891178728e-11	1	0	0	292	22893
GO:0000225	N-acetylglucosaminylphosphatidylinositol deacetylase activity	0.999999999966488	-3.3511891178728e-11	1	0	0	292	22893
GO:0051722	protein C-terminal methylesterase activity	0.999999999966488	-3.3511891178728e-11	1	0	0	292	22893
GO:0071566	UFM1 activating enzyme activity	0.999999999966488	-3.3511891178728e-11	1	0	0	292	22893
GO:0045353	interleukin-1 Type II receptor antagonist activity	0.999999999966488	-3.3511891178728e-11	1	0	0	292	22893
GO:0016913	follicle-stimulating hormone activity	0.999999999966488	-3.3511891178728e-11	1	0	0	292	22893
GO:0003968	RNA-directed RNA polymerase activity	0.999999999966488	-3.3511891178728e-11	1	0	0	292	22893
GO:0001186	transcription factor activity, RNA polymerase I transcription factor recruiting	0.999999999966488	-3.3511891178728e-11	1	0	0	292	22893
GO:0052899	N(1),N(12)-diacetylspermine:oxygen oxidoreductase (3-acetamidopropanal-forming) activity	0.999999999966488	-3.3511891178728e-11	1	0	0	292	22893
GO:0010420	polyprenyldihydroxybenzoate methyltransferase activity	0.999999999966488	-3.3511891178728e-11	1	0	0	292	22893
GO:0034012	FAD-AMP lyase (cyclizing) activity	0.999999999966488	-3.3511891178728e-11	1	0	0	292	22893
GO:0047298	(S)-3-amino-2-methylpropionate transaminase activity	0.999999999966488	-3.3511891178728e-11	1	0	0	292	22893
GO:0047620	acylglycerol kinase activity	0.999999999966488	-3.3511891178728e-11	1	0	0	292	22893
GO:0015375	glycine:sodium symporter activity	0.999999999966488	-3.3511891178728e-11	1	0	0	292	22893
GO:0043840	branched-chain amino acid:2-keto-4-methylthiobutyrate aminotransferase activity	0.999999999966488	-3.3511891178728e-11	1	0	0	292	22893
GO:0018719	6-aminohexanoate transaminase activity	0.999999999966488	-3.3511891178728e-11	1	0	0	292	22893
GO:0032358	oxidized pyrimidine DNA binding	0.999999999966488	-3.3511891178728e-11	1	0	0	292	22893
GO:1904047	S-adenosyl-L-methionine binding	0.999999999966488	-3.3511891178728e-11	1	0	0	292	22893
GO:0070704	sterol desaturase activity	0.999999999966488	-3.3511891178728e-11	1	0	0	292	22893
GO:0004603	phenylethanolamine N-methyltransferase activity	0.999999999966488	-3.3511891178728e-11	1	0	0	292	22893
GO:0031714	C5a anaphylatoxin chemotactic receptor binding	0.999999999966488	-3.3511891178728e-11	1	0	0	292	22893
GO:0004353	glutamate dehydrogenase [NAD(P)+] activity	0.999999999966488	-3.3511891178728e-11	1	0	0	292	22893
GO:0098809	nitrite reductase activity	0.999999999966488	-3.3511891178728e-11	1	0	0	292	22893
GO:0044535	very-long-chain fatty acyl-CoA oxidase activity	0.999999999966488	-3.3511891178728e-11	1	0	0	292	22893
GO:0018025	calmodulin-lysine N-methyltransferase activity	0.999999999966488	-3.3511891178728e-11	1	0	0	292	22893
GO:0044715	8-oxo-dGDP phosphatase activity	0.999999999966488	-3.3511891178728e-11	1	0	0	292	22893
GO:0046911	metal chelating activity	0.999999999966488	-3.3511891178728e-11	1	0	0	292	22893
GO:0052840	inositol diphosphate tetrakisphosphate diphosphatase activity	0.999999999966488	-3.3511891178728e-11	1	0	0	292	22893
GO:0004644	phosphoribosylglycinamide formyltransferase activity	0.999999999966488	-3.3511891178728e-11	1	0	0	292	22893
GO:0031775	lutropin-choriogonadotropic hormone receptor binding	0.999999999966488	-3.3511891178728e-11	1	0	0	292	22893
GO:0003912	DNA nucleotidylexotransferase activity	0.999999999966488	-3.3511891178728e-11	1	0	0	292	22893
GO:0008398	sterol 14-demethylase activity	0.999999999966488	-3.3511891178728e-11	1	0	0	292	22893
GO:0034899	trimethylamine monooxygenase activity	0.999999999966488	-3.3511891178728e-11	1	0	0	292	22893
GO:0061627	S-methylmethionine-homocysteine S-methyltransferase activity	0.999999999966488	-3.3511891178728e-11	1	0	0	292	22893
GO:0015439	heme-transporting ATPase activity	0.999999999966488	-3.3511891178728e-11	1	0	0	292	22893
GO:0005335	serotonin:sodium symporter activity	0.999999999966488	-3.3511891178728e-11	1	0	0	292	22893
GO:0016596	thienylcyclohexylpiperidine binding	0.999999999966488	-3.3511891178728e-11	1	0	0	292	22893
GO:0004796	thromboxane-A synthase activity	0.999999999966488	-3.3511891178728e-11	1	0	0	292	22893
GO:0008665	2'-phosphotransferase activity	0.999999999966488	-3.3511891178728e-11	1	0	0	292	22893
GO:0051997	2-oxo-4-hydroxy-4-carboxy-5-ureidoimidazoline decarboxylase activity	0.999999999966488	-3.3511891178728e-11	1	0	0	292	22893
GO:0004380	glycoprotein-fucosylgalactoside alpha-N-acetylgalactosaminyltransferase activity	0.999999999966488	-3.3511891178728e-11	1	0	0	292	22893
GO:0052855	ADP-dependent NAD(P)H-hydrate dehydratase activity	0.999999999966488	-3.3511891178728e-11	1	0	0	292	22893
GO:0004068	aspartate 1-decarboxylase activity	0.999999999966488	-3.3511891178728e-11	1	0	0	292	22893
GO:0018271	biotin-protein ligase activity	0.999999999966488	-3.3511891178728e-11	1	0	0	292	22893
GO:0033447	AGA codon-amino acid adaptor activity	0.999999999966488	-3.3511891178728e-11	1	0	0	292	22893
GO:0047394	glycerophosphoinositol inositolphosphodiesterase activity	0.999999999966488	-3.3511891178728e-11	1	0	0	292	22893
GO:0035596	methylthiotransferase activity	0.999999999966488	-3.3511891178728e-11	1	0	0	292	22893
GO:0005151	interleukin-1, Type II receptor binding	0.999999999966488	-3.3511891178728e-11	1	0	0	292	22893
GO:0016639	oxidoreductase activity, acting on the CH-NH2 group of donors, NAD or NADP as acceptor	0.999999999966488	-3.3511891178728e-11	1	0	0	292	22893
GO:0008720	D-lactate dehydrogenase activity	0.999999999966488	-3.3511891178728e-11	1	0	0	292	22893
GO:0016663	oxidoreductase activity, acting on other nitrogenous compounds as donors, oxygen as acceptor	0.999999999966488	-3.3511891178728e-11	1	0	0	292	22893
GO:0004581	dolichyl-phosphate beta-glucosyltransferase activity	0.999999999966488	-3.3511891178728e-11	1	0	0	292	22893
GO:0019799	tubulin N-acetyltransferase activity	0.999999999966488	-3.3511891178728e-11	1	0	0	292	22893
GO:1903135	cupric ion binding	0.999999999966488	-3.3511891178728e-11	1	0	0	292	22893
GO:0001167	RNA polymerase I transcription factor activity, sequence-specific DNA binding	0.999999999966488	-3.3511891178728e-11	1	0	0	292	22893
GO:0015055	secretin receptor activity	0.999999999966488	-3.3511891178728e-11	1	0	0	292	22893
GO:0015639	ferrous iron uptake transmembrane transporter activity	0.999999999966488	-3.3511891178728e-11	1	0	0	292	22893
GO:1902387	ceramide 1-phosphate binding	0.999999999966488	-3.3511891178728e-11	1	0	0	292	22893
GO:0042922	neuromedin U receptor binding	0.999999999966488	-3.3511891178728e-11	1	0	0	292	22893
GO:0042947	glucoside transmembrane transporter activity	0.999999999966488	-3.3511891178728e-11	1	0	0	292	22893
GO:0080048	GDP-D-glucose phosphorylase activity	0.999999999966488	-3.3511891178728e-11	1	0	0	292	22893
GO:0052826	inositol hexakisphosphate 2-phosphatase activity	0.999999999966488	-3.3511891178728e-11	1	0	0	292	22893
GO:0031695	alpha-2B adrenergic receptor binding	0.999999999966488	-3.3511891178728e-11	1	0	0	292	22893
GO:0004319	enoyl-[acyl-carrier-protein] reductase (NADPH, B-specific) activity	0.999999999966488	-3.3511891178728e-11	1	0	0	292	22893
GO:0004854	xanthine dehydrogenase activity	0.999999999966488	-3.3511891178728e-11	1	0	0	292	22893
GO:0004079	biotin-[methylmalonyl-CoA-carboxytransferase] ligase activity	0.999999999966488	-3.3511891178728e-11	1	0	0	292	22893
GO:0047020	15-hydroxyprostaglandin-D dehydrogenase (NADP+) activity	0.999999999966488	-3.3511891178728e-11	1	0	0	292	22893
GO:0097161	DH domain binding	0.999999999966488	-3.3511891178728e-11	1	0	0	292	22893
GO:0017067	tyrosine-ester sulfotransferase activity	0.999999999966488	-3.3511891178728e-11	1	0	0	292	22893
GO:0047159	1-alkenylglycerophosphocholine O-acyltransferase activity	0.999999999966488	-3.3511891178728e-11	1	0	0	292	22893
[truncated: 2,821 more rows]
