# Supplementary material for: Brucella abortus modulates macrophage polarization and inflammatory response by targeting glutaminases through the NF-κB signaling pathway
Source: Front Immunol. 2023 May 31;14:1180837. doi: 10.3389/fimmu.2023.1180837 (PMC10266586; doi:10.3389/fimmu.2023.1180837)
Supplement: Supplementary file 2 [file DataSheet_2.zip]

Archive with 80 entries (58 files):
- Raw Date-2/
- Raw Date-2/Certificate_of_editing-BYLRG_6_2_i1tf367.pdf
- Raw Date-2/Figure5/
- Raw Date-2/Figure5/.DS_Store
- Raw Date-2/Figure5/Figure5A/
- Raw Date-2/Figure5/Figure5A/RT-qPCR.xls
- Raw Date-2/Figure5/Figure5B/
- Raw Date-2/Figure5/Figure5B/.DS_Store
- Raw Date-2/Figure5/Figure5B/Western Blot.xls
- Raw Date-2/Figure5/Figure5B/Western blot original images/
- Raw Date-2/Figure5/Figure5B/Western blot original images/.DS_Store
- Raw Date-2/Figure5/Figure5B/Western blot original images/GLS(71KD).png
- Raw Date-2/Figure5/Figure5B/Western blot original images/β-actin(43KD).png
- Raw Date-2/Figure5/Figure5C/
- Raw Date-2/Figure5/Figure5C/GLS binding site prediction.xls
- Raw Date-2/Figure5/Figure5C/Luciferase Reporter Assay.xls
- Raw Date-2/Figure5/Figure5D/
- Raw Date-2/Figure5/Figure5D/RT-qPCR.xls
- Raw Date-2/Figure5/Figure5E/
- Raw Date-2/Figure5/Figure5E/.DS_Store
- Raw Date-2/Figure5/Figure5E/Western Blot.xls
- Raw Date-2/Figure5/Figure5E/Western blot original images/
- Raw Date-2/Figure5/Figure5E/Western blot original images/GLS(71KD).png
- Raw Date-2/Figure5/Figure5E/Western blot original images/β-actin(43KD).png
- Raw Date-2/Figure6/
- Raw Date-2/Figure6/.DS_Store
- Raw Date-2/Figure6/Figure 6A/
- Raw Date-2/Figure6/Figure 6A/.DS_Store
- Raw Date-2/Figure6/Figure 6A/RT-qPCR.xls
- Raw Date-2/Figure6/Figure 6B/
- Raw Date-2/Figure6/Figure 6B/.DS_Store
- Raw Date-2/Figure6/Figure 6B/Western Blot.xls
- Raw Date-2/Figure6/Figure 6B/Western blot original images/
- Raw Date-2/Figure6/Figure 6B/Western blot original images/GLS (71KD) 12h.png
- Raw Date-2/Figure6/Figure 6B/Western blot original images/GLS (71KD) 48h.png
- Raw Date-2/Figure6/Figure 6B/Western blot original images/p-p65(65KD)12h.png
- Raw Date-2/Figure6/Figure 6B/Western blot original images/p-p65(65KD)48h.png
- Raw Date-2/Figure6/Figure 6B/Western blot original images/p65(65KD)12h.png
- Raw Date-2/Figure6/Figure 6B/Western blot original images/p65(65KD)48h.png
- Raw Date-2/Figure6/Figure 6B/Western blot original images/β-actin(43KD) 12h.png
- Raw Date-2/Figure6/Figure 6B/Western blot original images/β-actin(43KD) 48h.png
- Raw Date-2/Figure6/Figure 6C, D/
- Raw Date-2/Figure6/Figure 6C, D/RT-qPCR.xls
- Raw Date-2/Figure6/Figure 6E,F/
- Raw Date-2/Figure6/Figure 6E,F/ELISA.xls
- Raw Date-2/Figure6/Figure 6H/
- Raw Date-2/Figure6/Figure 6H/logCFU.xls
- Raw Date-2/Figure6/Figure 6I, J/
- Raw Date-2/Figure6/Figure 6I, J/figure6I.tif
- Raw Date-2/Figure6/Figure 6I, J/figure6J.png
- Raw Date-2/Figure6/figure 6G/
- Raw Date-2/Figure6/figure 6G/.DS_Store
- Raw Date-2/Figure6/figure 6G/Flow cytometry original data/
- Raw Date-2/Figure6/figure 6G/Flow cytometry original data/.DS_Store
- Raw Date-2/Figure6/figure 6G/Flow cytometry original data/12h-IL4.fcs
- Raw Date-2/Figure6/figure 6G/Flow cytometry original data/12h-LPS.fcs
- Raw Date-2/Figure6/figure 6G/Flow cytometry original data/12h-PBS.fcs
- Raw Date-2/Figure6/figure 6G/Flow cytometry original data/12h-S2308+BPTES.fcs
- Raw Date-2/Figure6/figure 6G/Flow cytometry original data/12h-S2308+pcDNA3.1-Gls.fcs
- Raw Date-2/Figure6/figure 6G/Flow cytometry original data/12h-S2308+pcDNA3.1.fcs
- Raw Date-2/Figure6/figure 6G/Flow cytometry original data/12h-S2308.fcs
- Raw Date-2/Figure6/figure 6G/Flow cytometry original data/20220806.wsp
- Raw Date-2/Figure6/figure 6G/Flow cytometry original data/48h-IL4.fcs
- Raw Date-2/Figure6/figure 6G/Flow cytometry original data/48h-LPS.fcs
- Raw Date-2/Figure6/figure 6G/Flow cytometry original data/48h-PBS.fcs
- Raw Date-2/Figure6/figure 6G/Flow cytometry original data/48h-S2308+BPTES.fcs
- Raw Date-2/Figure6/figure 6G/Flow cytometry original data/48h-S2308+pcDNA3.1-Gls.fcs
- Raw Date-2/Figure6/figure 6G/Flow cytometry original data/48h-S2308+pcDNA3.1.fcs
- Raw Date-2/Figure6/figure 6G/Flow cytometry original data/48h-S2308.fcs.fcs
- Raw Date-2/Supplementary Figure1/
- Raw Date-2/Supplementary Figure1/.DS_Store
- Raw Date-2/Supplementary Figure1/Supplementary Figure A-B/
- Raw Date-2/Supplementary Figure1/Supplementary Figure A-B/Supplementary Figure A-B.xls
- Raw Date-2/Supplementary material/
- Raw Date-2/Supplementary material/.DS_Store
- Raw Date-2/Supplementary material/Figure S.jpg
- Raw Date-2/Supplementary material/Supplementary Table 1.docx
- Raw Date-2/Supplementary material/Supplementary Table 2.xls
- Raw Date-2/Supplementary material/Supplementary Table 3.xls
- Raw Date-2/Supplementary material/Supplementary Table 4.xls
