# Supplementary material for: Brucella abortus modulates macrophage polarization and inflammatory response by targeting glutaminases through the NF-κB signaling pathway
Source: Front Immunol. 2023 May 31;14:1180837. doi: 10.3389/fimmu.2023.1180837 (PMC10266586; doi:10.3389/fimmu.2023.1180837)
Supplement: Supplementary file 2 [file DataSheet_2.zip › Raw Date-2/Figure5/Figure5B/Western Blot.xls]

## Sheet: figure5B
name	Group	Protein	Area	Mean	Min	Max	IntDen	RawIntDen
figure5B	pbs	GLS	5188	235.756	103	251	1223102	1223102
			5063	237.198	126	251	1200936	1200936
			4800	238.613	149	251	1145343	1145343
	S2308	GLS	11382	151.783	0	226	1727597	1727597
			10830	155.643	50	226	1685617	1685617
			10709	155.343	7	226	1663569	1663569
	S2308+BAY	GLS	7098	182.358	100	219	1294374	1294374
			6818	182.766	110	212	1246101	1246101
			6895	180.698	96	226	1245912	1245912
name	Group	Protein	Area	Mean	Min	Max	IntDen	RawIntDen
figure5B	pbs	β-actin	12560	164.966	34	210	2071967	2071967
			12148	167.848	51	210	2039014	2039014
			12208	167.503	50	210	2044880	2044880
	S2308	β-actin	11872	170.113	65	213	2019576	2019576
			11817	170.31	52	213	2012554	2012554
			11831	169.472	34	213	2005019	2005019
	S2308+BAY	β-actin	12369	159.994	53	203	1978965	1978965
			13774	153.817	44	203	2118672	2118672
			13667	153.54	38	203	2098437	2098437
