# Supplementary material for: Brucella abortus modulates macrophage polarization and inflammatory response by targeting glutaminases through the NF-κB signaling pathway
Source: Front Immunol. 2023 May 31;14:1180837. doi: 10.3389/fimmu.2023.1180837 (PMC10266586; doi:10.3389/fimmu.2023.1180837)
Supplement: Supplementary file 2 [file DataSheet_2.zip › Raw Date-2/Figure5/Figure5C/GLS binding site prediction.xls]

#PeakID (cmd=annotatePeaks.pl ../4.test2/diff_IP_4_P65.peak.out.xls mm10 -annStats diff_IP_4_P65.annostat -go diff_diff_IP_4_P65)	Chr	Start	End	Strand	Peak Score	Focus Ratio/Region Size	Annotation	Detailed Annotation	Distance to TSS	Nearest PromoterID	Entrez ID	Nearest Unigene	Nearest Refseq	Nearest Ensembl	Gene Name	Gene Alias	Gene Description	Gene Type
Merged-1-52224892-1	chr1	52224842	52224942	+	3.84	IP_4_P65.peak.xls	"intron (NM_001113383, intron 1 of 14)"	"intron (NM_001113383, intron 1 of 14)"	8340	NM_001081081	14660	Mm.398608	NM_001081081	ENSMUSG00000026103	Gls	6330442B14|AI314027|B230365M23Rik	glutaminase	protein-coding
