# Supplementary material for: Brucella abortus modulates macrophage polarization and inflammatory response by targeting glutaminases through the NF-κB signaling pathway
Source: Front Immunol. 2023 May 31;14:1180837. doi: 10.3389/fimmu.2023.1180837 (PMC10266586; doi:10.3389/fimmu.2023.1180837)
Supplement: Supplementary file 2 [file DataSheet_2.zip › Raw Date-2/Figure5/Figure5C/Luciferase Reporter Assay.xls]

## Sheet: Sheet1
	Data		pcDNA3.1-NC + pGL3-basic + pRL-TK	pcDNA3.1-NC + pGL3-CMVmp-basic + pRL-TK	pcDNA3.1-NC + pGL3-Gls intron+CMVmp-basic + pRL-TK	pcDNA3.1-P65 + pGL3-basic + pRL-TK	pcDNA3.1-P65 + pGL3-CMVmp-basic + pRL-TK	pcDNA3.1-p65 + pGL3-Gls intron+CMVmp-basic + pRL-TK
	Firefly luciferase	Group1	646892	662479	721531	729432	1027892	2057918
		Group2	743981	779216	664782	831981	1319829	2223579
		Group3	846373	683129	749231	669214	1089072	2485714
		Group4	715829	841792	851762	701732	1004729	2921719
	Renilla luciferase	Group1	729512	669453	759871	804327	881269	757829
		Group2	803217	927416	812962	932473	945716	839147
		Group3	998642	729764	919248	694419	792316	892763
		Group4	754312	981745	922917	754217	869318	952184
	Raito	Group1	0.886746	0.989583	0.949544	0.906885	1.16638	2.71554
		Group2	0.926252	0.840201	0.817728	0.892231	1.39559	2.64981
		Group3	0.847524	0.936096	0.815048	0.963703	1.37454	2.78429
		Group4	0.948983	0.857445	0.922902	0.930411	1.15577	3.06844
