# Supplementary material for: Brucella abortus modulates macrophage polarization and inflammatory response by targeting glutaminases through the NF-κB signaling pathway
Source: Front Immunol. 2023 May 31;14:1180837. doi: 10.3389/fimmu.2023.1180837 (PMC10266586; doi:10.3389/fimmu.2023.1180837)
Supplement: Supplementary file 2 [file DataSheet_2.zip › Raw Date-2/Figure5/Figure5D/RT-qPCR.xls]

## Sheet: Figure5D(RT-qPCR)
Group	Gene	Cт	Gene	Cт
PBS（0h）	Gls	20.62	GAPDH	13.81
		20.58		13.75
		20.47		13.81
S2308（0h）	Gls	20.61	GAPDH	13.79
		20.49		13.83
		20.58		13.85
PBS（4h）	Gls	20.45	GAPDH	13.72
		20.52		13.91
		20.61		13.86
S2308（4h）	Gls	20.14	GAPDH	13.71
		20.21		13.91
		20.13		13.83
PBS（8h）	Gls	20.67	GAPDH	13.83
		20.59		13.79
		20.52		13.93
S2308（8h）	Gls	19.75	GAPDH	13.87
		19.88		13.86
		19.82		13.81
PBS（12h）	Gls	20.52	GAPDH	13.81
		20.57		13.76
		20.61		13.98
S2308（12h）	Gls	19.41	GAPDH	13.87
		19.52		13.86
		19.31		13.81
PBS（24h）	Gls	20.51	GAPDH	13.75
		20.55		13.89
		20.59		13.83
S2308（24h）	Gls	20.01	GAPDH	13.87
		20.08		13.91
		20.12		13.85
PBS（48h）	Gls	20.59	GAPDH	13.71
		20.52		13.77
		20.61		13.87
S2308（48h）	Gls	21.33	GAPDH	13.71
		21.25		13.83
		21.11		13.77
