# Supplementary material for: Brucella abortus modulates macrophage polarization and inflammatory response by targeting glutaminases through the NF-κB signaling pathway
Source: Front Immunol. 2023 May 31;14:1180837. doi: 10.3389/fimmu.2023.1180837 (PMC10266586; doi:10.3389/fimmu.2023.1180837)
Supplement: Supplementary file 2 [file DataSheet_2.zip › Raw Date-2/Figure5/Figure5E/Western Blot.xls]

## Sheet: figure5E
name	Group	Protein	Area	Mean	Min	Max	IntDen	RawIntDen
figure5F	S2308(0h)	GLS	3463	192.747	50	251	667482	667482
			2990	197.51	54	251	590556	590556
			3252	191.47	48	251	622660	622660
	S2308(4h)	GLS	3318	212.996	46	247	706721	706721
			2966	223.327	111	247	662389	662389
			3232	220.012	94	247	711079	711079
	S2308(8h)	GLS	3688	232.404	129	249	857106	857106
			3443	238.971	161	249	822776	822776
			3679	234.923	141	249	864280	864280
	S2308(12h)	GLS	4234	227.261	103	246	962221	962221
			4256	227.91	117	246	969985	969985
			4596	222.138	93	246	1020947	1020947
	S2308(24h)	GLS	4162	180.674	39	250	751966	751966
			3909	186.479	41	250	728948	728948
			3921	186.382	38	250	730804	730804
	S2308(48h)	GLS	3177	169.531	46	250	538601	538601
			2868	176.291	40	250	505603	505603
			2720	181.027	64	250	492393	492393
name	Group	Protein	Area	Mean	Min	Max	IntDen	RawIntDen
figure5F	S2308(0h)	β-actin	7648	178.838	35	230	1367753	1367753
			7464	184.03	37	230	1373602	1373602
			7208	188.037	42	230	1355371	1355371
	S2308(4h)	β-actin	7092	192.07	39	232	1362160	1362160
			6944	195.035	38	232	1354326	1354326
			7039	191.129	37	232	1345355	1345355
	S2308(8h)	β-actin	7546	181.293	25	235	1368039	1368039
			7705	181.175	41	235	1395955	1395955
			7405	181.695	35	235	1345452	1345452
	S2308(12h)	β-actin	7119	188.807	51	237	1344119	1344119
			7379	186.136	46	237	1373500	1373500
			7242	188.378	53	237	1364231	1364231
	S2308(24h)	β-actin	7176	191.047	38	230	1370955	1370955
			7049	193.68	56	230	1365250	1365250
			7167	191.591	38	230	1373136	1373136
	S2308(48h)	β-actin	9200	146.423	15	233	1347093	1347093
			9484	143.98	19	233	1365502	1365502
			9491	143.994	18	233	1366647	1366647
