# Supplementary material for: Brucella abortus modulates macrophage polarization and inflammatory response by targeting glutaminases through the NF-κB signaling pathway
Source: Front Immunol. 2023 May 31;14:1180837. doi: 10.3389/fimmu.2023.1180837 (PMC10266586; doi:10.3389/fimmu.2023.1180837)
Supplement: Supplementary file 2 [file DataSheet_2.zip › Raw Date-2/Figure6/Figure 6A/RT-qPCR.xls]

## Sheet: Figure6A(RT-qPCR)
	Group	Gene	Cт	Ct Mean	Ct SD	Gene	Cт
12h	PBS	p65	21.83	21.86	0.0725718	GAPDH	13.75
			21.79				13.91
			21.96				13.88
	LPS	p65	20.41	20.47	0.0454606	GAPDH	13.92
			20.48				13.87
			20.52				13.79
	IL4	p65	22.11	22.1833	0.0573488	GAPDH	13.84
			22.19				13.89
			22.25				13.73
	S2308+pcDNA3.1	p65	20.12	20.1667	0.0368179	GAPDH	13.79
			20.21				13.86
			20.17				13.93
	S2308+BPTES	p65	20.22	20.1833	0.0286744	GAPDH	13.92
			20.15				13.81
			20.18				13.8
	S2308	p65	20.15	20.13	0.0588784	GAPDH	13.77
			20.19				13.79
			20.05				13.86
	S2308+pcDNA3.1+Gls	p65	20.09	20.0833	0.0329983	GAPDH	13.89
			20.12				13.8
			20.04				13.79
48h	PBS	p65	21.77	21.8333	0.0579272	GAPDH	13.93
			21.91				13.79
			21.82				13.83
	LPS	p65	19.95	20.05	0.0725718	GAPDH	13.83
			20.12				13.72
			20.08				13.91
	IL4	p65	22.88	22.9633	0.0654896	GAPDH	13.79
			23.04				13.93
			22.97				13.82
	S2308+pcDNA3.1	p65	22.74	22.8467	0.0758654	GAPDH	13.93
			22.89				13.73
			22.91				13.82
	S2308+BPTES	p65	22.82	22.9533	0.110252	GAPDH	13.85
			22.95				13.76
			23.09				13.92
	S2308	p65	22.82	22.84	0.0509902	GAPDH	13.83
			22.79				13.91
			22.91				13.75
	S2308+pcDNA3.1+Gls	p65	22.86	22.74	0.102307	GAPDH	13.77
			22.61				13.82
			22.75				13.91
	Group	Gene	Cт	Ct Mean	Ct SD	Gene	Cт
12h	PBS	Gls	20.49	20.5633	0.054365	GAPDH	13.75
			20.58				13.91
			20.62				13.88
	LPS	Gls	19.56	19.5367	0.0873053	GAPDH	13.92
			19.63				13.87
			19.42				13.79
	IL4	Gls	20.82	20.8467	0.0601849	GAPDH	13.84
			20.93				13.89
			20.79				13.73
	S2308+pcDNA3.1	Gls	19.15	19.1467	0.0368179	GAPDH	13.79
			19.1				13.86
			19.19				13.93
	S2308+BPTES	Gls	20.66	20.7167	0.0492161	GAPDH	13.92
			20.71				13.81
			20.78				13.8
	S2308	Gls	19.02	19.11	0.0668331	GAPDH	13.77
			19.18				13.79
			19.13				13.86
	S2308+pcDNA3.1+Gls	Gls	18.74	18.7467	0.0329983	GAPDH	13.89
			18.79				13.8
			18.71				13.79
48h	PBS	Gls	20.55	20.5333	0.0703957	GAPDH	13.93
			20.44				13.79
			20.61				13.83
	LPS	Gls	18.58	18.5633	0.054365	GAPDH	13.83
			18.49				13.72
			18.62				13.91
	IL4	Gls	21.86	21.8267	0.0849837	GAPDH	13.79
			21.71				13.93
			21.91				13.82
	S2308+pcDNA3.1	Gls	21.68	21.7733	0.0873053	GAPDH	13.93
			21.75				13.73
			21.89				13.82
	S2308+BPTES	Gls	22.41	22.54	0.115181	GAPDH	13.85
			22.69				13.76
			22.52				13.92
	S2308	Gls	21.72	21.75	0.104243	GAPDH	13.83
			21.89				13.91
			21.64				13.75
	S2308+pcDNA3.1+Gls	Gls	19.44	19.5267	0.0784573	GAPDH	13.77
			19.51				13.82
			19.63				13.91
