# Supplementary material for: Brucella abortus modulates macrophage polarization and inflammatory response by targeting glutaminases through the NF-κB signaling pathway
Source: Front Immunol. 2023 May 31;14:1180837. doi: 10.3389/fimmu.2023.1180837 (PMC10266586; doi:10.3389/fimmu.2023.1180837)
Supplement: Supplementary file 2 [file DataSheet_2.zip › Raw Date-2/Figure6/Figure 6B/Western Blot.xls]

## Sheet: figure6B-上交
	Group	Protein	Area	Mean	Min	Max	IntDen	RawIntDen
12h	PBS	p-p65	2324	94.685	52	131	220047	220047
			2542	92.057	20	131	234008	234008
			2369	94.65	39	131	224225	224225
	LPS	p-p65	3526	125.375	68	138	442072	442072
			3408	126.516	66	138	431168	431168
			3543	124.739	62	138	441952	441952
	IL4	p-p65	2419	82.673	15	132	199987	199987
			2381	81.107	15	132	193115	193115
			2261	83.758	31	132	189377	189377
	S2308+pcDNA3.1	p-p65	3984	102.903	30	134	409965	409965
			3925	103.34	43	134	405610	405610
			4109	102.124	32	134	419629	419629
	S2308+BPTES	p-p65	3756	95.629	38	132	359181	359181
			3803	94.8	19	132	360526	360526
			4095	92.535	37	132	378932	378932
	S2308	p-p65	4323	96.762	25	130	418301	418301
			4013	99.109	32	130	397723	397723
			4002	98.859	31	130	395633	395633
	S2308+pcDNA3.1+Gls	p-p65	4414	95.702	20	130	422430	422430
			4156	98.798	29	130	410605	410605
			4161	98.851	29	130	411320	411320
	Group	Protein	Area	Mean	Min	Max	IntDen	RawIntDen		Group	Protein	Area	Mean	Min	Max	IntDen	RawIntDen
12h	PBS	p65	3314	104.302	33	138	345657	345657		PBS	GLS	2312	130.032	36	214	300633	300633
			3265	105.337	49	138	343926	343926				2125	136.241	66	214	289512	289512
			3373	104.187	32	138	351423	351423				2223	133.793	54	214	297422	297422
	LPS	p65	4591	101.893	27	118	467789	467789		LPS	GLS	2177	184.591	95	204	401855	401855
			4677	101.306	27	118	473807	473807				2200	185.354	88	204	407779	407779
			4800	97.795	0	118	469414	469414				2113	186.832	99	204	394775	394775
	IL4	p65	3517	97.468	26	129	342794	342794		IL4	GLS	2246	102.682	22	161	230624	230624
			3368	98.784	28	129	332703	332703				2374	101.848	22	161	241786	241786
			3224	99.422	26	129	320537	320537				2387	99.504	20	161	237515	237515
	S2308+pcDNA3.1	p65	3394	96.504	28	135	327536	327536		S2308+pcDNA3.1	GLS	2689	170.533	59	206	458563	458563
			3311	98.425	28	135	325885	325885				2614	171.44	58	206	448144	448144
			3054	103.143	28	135	315000	315000				2727	170.71	58	206	465525	465525
	S2308+BPTES	p65	2943	100.012	35	133	294334	294334		S2308+BPTES	GLS	2886	52.188	10	109	150614	150614
			3158	98.119	40	133	309861	309861				3176	49.855	0	109	158338	158338
			3295	92.069	27	133	303366	303366				2698	53.213	7	109	143568	143568
	S2308	p65	2981	104.51	44	138	311545	311545		S2308	GLS	2734	168.193	50	211	459841	459841
			3116	100.702	10	138	313787	313787				2776	168.616	57	211	468079	468079
			3396	97.432	10	138	330879	330879				2567	171.86	47	211	441164	441164
	S2308+pcDNA3.1+Gls	p65	2584	118.133	45	144	305255	305255		S2308+pcDNA3.1+Gls	GLS	2963	199.973	113	216	592521	592521
			2914	114.903	52	144	334826	334826				3114	197.017	106	216	613512	613512
			2781	116.325	59	144	323501	323501				3020	196.653	99	216	593891	593891
	Group	Protein	Area	Mean	Min	Max	IntDen	RawIntDen
12h	PBS	β-actin	4741	106.853	26	175	506592	506592
			4621	107.353	26	175	496077	496077
			4926	104.06	25	175	512601	512601
	LPS	β-actin	3404	149.079	72	165	507465	507465
			3281	149.571	70	165	490744	490744
			3374	149.747	80	165	505246	505246
	IL4	β-actin	4514	108.65	20	155	490447	490447
			4863	103.987	8	155	505690	505690
			4613	106.46	18	155	491099	491099
	S2308+pcDNA3.1	β-actin	4953	103.121	19	162	510756	510756
			4820	104.191	19	162	502203	502203
			4852	104.301	28	162	506068	506068
	S2308+BPTES	β-actin	4687	108.637	28	173	509180	509180
			4786	106.893	22	173	511591	511591
			4345	112.611	28	173	489295	489295
	S2308	β-actin	4006	129.336	32	170	518120	518120
			3795	131.929	32	170	500671	500671
			3909	130.789	32	170	511256	511256
	S2308+pcDNA3.1+Gls	β-actin	3634	139.791	41	177	507999	507999
			3593	139.664	32	177	501813	501813
			3594	140.579	50	177	505241	505241
	Group	Protein	Area	Mean	Min	Max	IntDen	RawIntDen
48h	PBS	p-p65	1749	158.738	71	172	277632	277632
			1753	164.592	101	174	288529	288529
			1741	163.098	78	172	283953	283953
	LPS	p-p65	5052	136.803	37	163	691128	691128
			4658	141.038	37	163	656954	656954
			4728	140.467	37	163	664126	664126
	IL4	p-p65	2362	76.921	38	129	181687	181687
			2576	67.914	26	117	174946	174946
			2587	73.911	22	129	191208	191208
	S2308+pcDNA3.1	p-p65	2362	65.776	30	117	155362	155362
			2400	67.351	30	117	161642	161642
			2207	68.076	32	117	150243	150243
	S2308+BPTES	p-p65	2737	65.103	8	135	178187	178187
			2189	69.158	28	135	151386	151386
			2420	68.682	28	135	166210	166210
	S2308	p-p65	1919	88.097	42	159	169059	169059
			2262	83.795	33	159	189545	189545
			2018	86.426	44	159	174407	174407
	S2308+pcDNA3.1+Gls	p-p65	3121	57.655	10	111	179940	179940
			2507	62.424	16	111	156498	156498
			3075	57.844	14	111	177871	177871
	Group	Protein	Area	Mean	Min	Max	IntDen	RawIntDen		Group	Protein	Area	Mean	Min	Max	IntDen	RawIntDen
48h	PBS	p65	2256	203.831	124	231	459843	459843		PBS	GLS	1668	168.804	104	174	281565	281565
			2084	202.961	114	231	422970	422970				1566	167.466	104	174	262252	262252
			2211	201.625	95	231	445793	445793				1810	165.359	103	174	299299	299299
	LPS	p65	3047	207.871	189	219	633382	633382		LPS	GLS	4941	133.466	39	164	659454	659454
			3171	207.551	190	218	658145	658145				4602	136.054	47	164	626120	626120
			2977	207.983	192	220	619166	619166				4120	139.242	47	164	573677	573677
	IL4	p65	3387	110.536	35	167	374387	374387		IL4	GLS	1561	145.474	88	169	227085	227085
			3216	118.592	53	167	381392	381392				1540	148.841	92	169	229215	229215
			3268	114.449	49	167	374018	374018				1489	143.248	92	168	213297	213297
	S2308+pcDNA3.1	p65	2277	162.06	91	226	369010	369010		S2308+pcDNA3.1	GLS	1512	142.974	87	169	216176	216176
			2325	162.199	87	226	377113	377113				1538	142.845	70	169	219696	219696
			2351	158.282	75	226	372120	372120				1549	141.33	87	169	218920	218920
	S2308+BPTES	p65	1778	201.339	132	225	357980	357980		S2308+BPTES	GLS	2640	66.607	25	96	175842	175842
			1686	205.484	142	225	346446	346446				2652	66.474	26	96	176290	176290
			1741	204.684	138	225	356355	356355				2533	66.143	27	96	167539	167539
	S2308	p65	3111	153.132	54	228	476395	476395		S2308	GLS	1823	120.382	50	155	219456	219456
			2819	163.913	63	228	462072	462072				1840	121.185	61	155	222980	222980
			2804	165.951	78	228	465328	465328				1705	116.639	45	155	198869	198869
	S2308+pcDNA3.1+Gls	p65	3717	99.695	38	160	370565	370565		S2308+pcDNA3.1+Gls	GLS	3226	141.652	66	170	456968	456968
			3802	96.569	26	160	367154	367154				2577	148.502	94	170	382689	382689
			3738	98.243	25	160	367232	367232				2634	147.872	90	170	389495	389495
	Group	Protein	Area	Mean	Min	Max	IntDen	RawIntDen
48h	PBS	β-actin	4227	131.509	47	208	555889	555889
			3962	135.033	50	208	535000	535000
			4273	131.469	44	208	561769	561769
	LPS	β-actin	3218	179.895	119	240	578902	578902
			3086	180.61	115	240	557363	557363
			3199	178.817	105	240	572035	572035
	IL4	β-actin	2635	219.651	114	238	578780	578780
			2551	224.182	137	238	571889	571889
			2710	208.483	86	238	564988	564988
	S2308+pcDNA3.1	β-actin	2650	213.868	102	239	566751	566751
			2684	213.83	114	239	573919	573919
			2821	206.612	62	239	582852	582852
	S2308+BPTES	β-actin	2675	208.505	91	241	557750	557750
			2632	209.271	78	241	550801	550801
			2847	200.97	50	241	572163	572163
	S2308	β-actin	2740	207.915	58	240	569688	569688
			2703	204.379	51	240	552437	552437
			2758	205.277	73	240	566155	566155
	S2308+pcDNA3.1+Gls	β-actin	2828	194.445	84	244	549891	549891
			3082	190.931	72	244	588450	588450
			3107	188.739	79	244	586411	586411
