# Supplementary material for: Brucella abortus modulates macrophage polarization and inflammatory response by targeting glutaminases through the NF-κB signaling pathway
Source: Front Immunol. 2023 May 31;14:1180837. doi: 10.3389/fimmu.2023.1180837 (PMC10266586; doi:10.3389/fimmu.2023.1180837)
Supplement: Supplementary file 2 [file DataSheet_2.zip › Raw Date-2/Figure6/Figure 6C, D/RT-qPCR.xls]

## Sheet: Figure 6C
	Group	Gene	Cт	Ct Mean	Ct SD	Gene	Cт
12h	PBS	Tnf-α	33.51	33.5567	0.0410961	GAPDH	13.77
			33.55				13.65
			33.61				13.84
	LPS	Tnf-α	31.27	31.31	0.0432049	GAPDH	13.69
			31.37				13.82
			31.29				13.71
	IL4	Tnf-α	33.82	33.8233	0.0368179	GAPDH	13.8
			33.87				13.69
			33.78				13.63
	S2308+pcDNA3.1	Tnf-α	31.51	31.43	0.0864099	GAPDH	13.84
			31.31				13.68
			31.47				13.79
	S2308+BPTES	Tnf-α	32.89	32.8733	0.0385861	GAPDH	13.67
			32.91				13.83
			32.82				13.78
	S2308	Tnf-α	31.33	31.4133	0.0654896	GAPDH	13.65
			31.49				13.81
			31.42				13.79
	S2308+pcDNA3.1+Gls	Tnf-α	30.87	30.8767	0.0736357	GAPDH	13.73
			30.79				13.64
			30.97				13.82
48h	PBS	Tnf-α	33.64	33.5067	0.0974109	GAPDH	13.82
			33.47				13.7
			33.41				13.64
	LPS	Tnf-α	30.79	30.79	0.0489898	GAPDH	13.77
			30.85				13.85
			30.73				13.67
	IL4	Tnf-α	34.53	34.4333	0.074087	GAPDH	13.86
			34.42				13.71
			34.35				13.78
	S2308+pcDNA3.1	Tnf-α	33.34	33.3933	0.0555778	GAPDH	13.69
			33.37				13.65
			33.47				13.81
	S2308+BPTES	Tnf-α	34.26	34.2667	0.0492161	GAPDH	13.81
			34.21				13.79
			34.33				13.64
	S2308	Tnf-α	33.32	33.3967	0.0703957	GAPDH	13.78
			33.49				13.79
			33.38				13.61
	S2308+pcDNA3.1+Gls	Tnf-α	31.99	31.9967	0.0410961	GAPDH	13.77
			32.05				13.83
			31.95				13.65
	Group	Gene	Cт	Ct Mean	Ct SD	Gene	Cт
12h	PBS	Nos2	23.85	23.8833	0.10873	GAPDH	13.77
			23.77				13.65
			24.03				13.84
	LPS	Nos2	21.65	21.6967	0.0659966	GAPDH	13.69
			21.79				13.82
			21.65				13.71
	IL4	Nos2	24.18	24.1167	0.046428	GAPDH	13.8
			24.07				13.69
			24.1				13.63
	S2308+pcDNA3.1	Nos2	21.95	21.91	0.0496655	GAPDH	13.84
			21.84				13.68
			21.94				13.79
	S2308+BPTES	Nos2	23.23	23.3167	0.0956847	GAPDH	13.67
			23.45				13.83
			23.27				13.78
	S2308	Nos2	21.83	21.88	0.0374166	GAPDH	13.65
			21.92				13.81
			21.89				13.79
	S2308+pcDNA3.1+Gls	Nos2	21.21	21.2433	0.0694422	GAPDH	13.73
			21.18				13.64
			21.34				13.82
48h	PBS	Nos2	24.05	23.8967	0.130979	GAPDH	13.82
			23.91				13.7
			23.73				13.64
	LPS	Nos2	21.21	21.2333	0.0793025	GAPDH	13.77
			21.34				13.85
			21.15				13.67
	IL4	Nos2	24.81	24.89	0.0653197	GAPDH	13.86
			24.97				13.71
			24.89				13.78
	S2308+pcDNA3.1	Nos2	23.95	23.95	0.0326599	GAPDH	13.69
			23.99				13.65
			23.91				13.81
	S2308+BPTES	Nos2	24.86	24.8233	0.074087	GAPDH	13.81
			24.72				13.79
			24.89				13.64
	S2308	Nos2	24.02	24.04	0.0748331	GAPDH	13.78
			24.14				13.79
			23.96				13.61
	S2308+pcDNA3.1+Gls	Nos2	22.51	22.54	0.0883176	GAPDH	13.77
			22.66				13.83
			22.45				13.65
	Group	Gene	Cт	Ct Mean	Ct SD	Gene	Cт
12h	PBS	IL-1β	26.54	26.5533	0.0984322	GAPDH	13.77
			26.44				13.65
			26.68				13.84
	LPS	IL-1β	24.61	24.7367	0.106249	GAPDH	13.69
			24.87				13.82
			24.73				13.71
	IL4	IL-1β	26.89	26.9067	0.062361	GAPDH	13.8
			26.99				13.69
			26.84				13.63
	S2308+pcDNA3.1	IL-1β	24.69	24.6533	0.0449691	GAPDH	13.84
			24.59				13.68
			24.68				13.79
	S2308+BPTES	IL-1β	25.75	25.6933	0.0492161	GAPDH	13.67
			25.7				13.83
			25.63				13.78
	S2308	IL-1β	24.55	24.6367	0.0659966	GAPDH	13.65
			24.71				13.81
			24.65				13.79
	S2308+pcDNA3.1+Gls	IL-1β	23.87	23.8467	0.063421	GAPDH	13.73
			23.76				13.64
			23.91				13.82
48h	PBS	IL-1β	26.62	26.54	0.0571548	GAPDH	13.82
			26.51				13.7
			26.49				13.64
	LPS	IL-1β	24.02	24.0567	0.0590668	GAPDH	13.77
			24.14				13.85
			24.01				13.67
	IL4	IL-1β	27.66	27.6633	0.102089	GAPDH	13.86
			27.79				13.71
			27.54				13.78
	S2308+pcDNA3.1	IL-1β	26.54	26.5767	0.0385861	GAPDH	13.69
			26.56				13.65
			26.63				13.81
	S2308+BPTES	IL-1β	27.19	27.1267	0.0758654	GAPDH	13.81
			27.02				13.79
			27.17				13.64
	S2308	IL-1β	26.59	26.5567	0.0771722	GAPDH	13.78
			26.45				13.79
			26.63				13.61
	S2308+pcDNA3.1+Gls	IL-1β	24.83	24.8767	0.103387	GAPDH	13.77
			25.02				13.83
			24.78				13.65

## Sheet: Figure 6D
	Group	Gene	Cт	Ct Mean	Ct SD	Gene	Cт
12h	PBS	TGFβ	20.5	20.5433	0.0834	GAPDH	13.77
			20.47				13.65
			20.66				13.84
	LPS	TGFβ	20.69	20.7267	0.0817856	GAPDH	13.69
			20.84				13.82
			20.65				13.71
	IL4	TGFβ	19.21	19.15	0.0648074	GAPDH	13.8
			19.18				13.69
			19.06				13.63
	S2308+pcDNA3.1	TGFβ	21.76	21.8433	0.0654896	GAPDH	13.84
			21.85				13.68
			21.92				13.79
	S2308+BPTES	TGFβ	19.77	19.9933	0.169378	GAPDH	13.67
			20.18				13.83
			20.03				13.78
	S2308	TGFβ	21.72	21.7	0.0668331	GAPDH	13.65
			21.77				13.81
			21.61				13.79
	S2308+pcDNA3.1+Gls	TGFβ	22.39	22.4467	0.0801388	GAPDH	13.73
			22.56				13.64
			22.39				13.82
48h	PBS	TGFβ	20.61	20.4733	0.118977	GAPDH	13.82
			20.49				13.7
			20.32				13.64
	LPS	TGFβ	21.44	21.3267	0.0817856	GAPDH	13.77
			21.25				13.85
			21.29				13.67
	IL4	TGFβ	18.52	18.4433	0.0555778	GAPDH	13.86
			18.39				13.71
			18.42				13.78
	S2308+pcDNA3.1	TGFβ	18.67	18.6333	0.0895669	GAPDH	13.69
			18.51				13.65
			18.72				13.81
	S2308+BPTES	TGFβ	18.45	18.3667	0.074087	GAPDH	13.81
			18.38				13.79
			18.27				13.64
	S2308	TGFβ	18.75	18.68	0.0787401	GAPDH	13.78
			18.72				13.79
			18.57				13.61
	S2308+pcDNA3.1+Gls	TGFβ	19.75	19.85	0.0748331	GAPDH	13.77
			19.93				13.83
			19.87				13.65
	Group	Gene	Cт	Ct Mean	Ct SD	Gene	Cт
12h	PBS	Arg1	27.56	27.5767	0.054365	GAPDH	13.77
			27.52				13.65
			27.65				13.84
	LPS	Arg1	27.73	27.8933	0.121198	GAPDH	13.69
			28.02				13.82
			27.93				13.71
	IL4	Arg1	26.61	26.5767	0.0339935	GAPDH	13.8
			26.53				13.69
			26.59				13.63
	S2308+pcDNA3.1	Arg1	28.81	28.6467	0.123918	GAPDH	13.84
			28.51				13.68
			28.62				13.79
	S2308+BPTES	Arg1	26.88	26.99	0.109848	GAPDH	13.67
			27.14				13.83
			26.95				13.78
	S2308	Arg1	28.54	28.64	0.0860233	GAPDH	13.65
			28.75				13.81
			28.63				13.79
	S2308+pcDNA3.1+Gls	Arg1	29.37	29.2367	0.0997775	GAPDH	13.73
			29.21				13.64
			29.13				13.82
48h	PBS	Arg1	27.61	27.5467	0.0449691	GAPDH	13.82
			27.52				13.7
			27.51				13.64
	LPS	Arg1	28.38	28.4733	0.0873053	GAPDH	13.77
			28.59				13.85
			28.45				13.67
	IL4	Arg1	25.41	25.3733	0.0286744	GAPDH	13.86
			25.37				13.71
			25.34				13.78
	S2308+pcDNA3.1	Arg1	25.42	25.45	0.0962635	GAPDH	13.69
			25.35				13.65
			25.58				13.81
	S2308+BPTES	Arg1	25.21	25.1167	0.077603	GAPDH	13.81
			25.12				13.79
			25.02				13.64
	S2308	Arg1	25.52	25.4467	0.0899383	GAPDH	13.78
			25.5				13.79
			25.32				13.61
	S2308+pcDNA3.1+Gls	Arg1	26.68	26.69	0.0374166	GAPDH	13.77
			26.74				13.83
			26.65				13.65
	Group	Gene	Cт	Ct Mean	Ct SD	Gene	Cт
12h	PBS	IL10	32.99	32.8667	0.106562	GAPDH	13.77
			32.73				13.65
			32.88				13.84
	LPS	IL10	33.21	33.2133	0.00471405	GAPDH	13.69
			33.21				13.82
			33.22				13.71
	IL4	IL10	31.67	31.5	0.134907	GAPDH	13.8
			31.49				13.69
			31.34				13.63
	S2308+pcDNA3.1	IL10	33.93	33.9867	0.132749	GAPDH	13.84
			33.86				13.68
			34.17				13.79
	S2308+BPTES	IL10	32.12	32.25	0.094163	GAPDH	13.67
			32.34				13.83
			32.29				13.78
	S2308	IL10	34.04	33.9767	0.046428	GAPDH	13.65
			33.96				13.81
			33.93				13.79
	S2308+pcDNA3.1+Gls	IL10	34.61	34.6733	0.126579	GAPDH	13.73
			34.85				13.64
			34.56				13.82
48h	PBS	IL10	32.83	32.8433	0.0498888	GAPDH	13.82
			32.79				13.7
			32.91				13.64
	LPS	IL10	33.91	33.99	0.0748331	GAPDH	13.77
			34.09				13.85
			33.97				13.67
	IL4	IL10	30.35	30.3	0.0374166	GAPDH	13.86
			30.26				13.71
			30.29				13.78
	S2308+pcDNA3.1	IL10	30.55	30.66	0.115758	GAPDH	13.69
			30.61				13.65
			30.82				13.81
	S2308+BPTES	IL10	30.45	30.3867	0.0531246	GAPDH	13.81
			30.39				13.79
			30.32				13.64
	S2308	IL10	30.71	30.67	0.0711805	GAPDH	13.78
			30.73				13.79
			30.57				13.61
	S2308+pcDNA3.1+Gls	IL10	31.92	31.9367	0.062361	GAPDH	13.77
			32.02				13.83
			31.87				13.65
