# Supplementary material for: Brucella abortus modulates macrophage polarization and inflammatory response by targeting glutaminases through the NF-κB signaling pathway
Source: Front Immunol. 2023 May 31;14:1180837. doi: 10.3389/fimmu.2023.1180837 (PMC10266586; doi:10.3389/fimmu.2023.1180837)
Supplement: Supplementary file 2 [file DataSheet_2.zip › Raw Date-2/Figure6/Figure 6E,F/ELISA.xls]

## Sheet: Figure6E
	figure 6E					figure 6E					figure 6E
	Group	Cytokine	pg/ml			Group	Cytokine	pg/ml			Group	Cytokine	pg/ml
12h	PBS	TNF-α	102.45		12h	PBS	Nos2	195.45		12h	PBS	IL-1β	57.93
			95.38					201.44					60.87
			98.52					189.32					59.43
	LPS	TNF-α	955.52			LPS	Nos2	943.55			LPS	IL-1β	859.34
			981.79					913.82					889.27
			1005.71					880.51					829.13
	IL4	TNF-α	70.12			IL4	Nos2	155.39			IL4	IL-1β	45.39
			71.83					160.25					47.41
			67.94					152.41					46.22
	S2308+pcDNA3.1	TNF-α	801.39			S2308+pcDNA3.1	Nos2	770.63			S2308+pcDNA3.1	IL-1β	615.39
			766.64					795.45					655.22
			782.24					744.29					635.44
	S2308+BPTES	TNF-α	330.73			S2308+BPTES	Nos2	222.54			S2308+BPTES	IL-1β	248.77
			322.13					229.92					260.31
			313.45					214.47					235.44
	S2308	TNF-α	801.94			S2308	Nos2	725.22			S2308	IL-1β	677.54
			819.23					753.42					645.43
			783.52					778.91					614.82
	S2308+pcDNA3.1+Gls	TNF-α	1225.82			S2308+pcDNA3.1+Gls	Nos2	1305.93			S2308+pcDNA3.1+Gls	IL-1β	1065.49
			1284.28					1395.19					1001.43
			1255.37					1350.37					1033.76
48h	PBS	TNF-α	105.27		48h	PBS	Nos2	202.43		48h	PBS	IL-1β	62.28
			107.21					207.38					63.82
			102.92					214.55					65.77
	LPS	TNF-α	1295.34			LPS	Nos2	1352.44			LPS	IL-1β	1265.28
			1265.87					1397.83					1228.99
			1294.35					1443.57					1188.78
	IL4	TNF-α	54.07			IL4	Nos2	129.51			IL4	IL-1β	28.03
			55.43					125.25					31.59
			56.99					121.92					29.44
	S2308+pcDNA3.1	TNF-α	106.14			S2308+pcDNA3.1	Nos2	175.44			S2308+pcDNA3.1	IL-1β	58.22
			103.82					181.47					60.85
			101.25					187.38					56.31
	S2308+BPTES	TNF-α	44.87			S2308+BPTES	Nos2	113.49			S2308+BPTES	IL-1β	39.21
			46.21					117.42					37.82
			45.98					122.52					36.23
	S2308	TNF-α	110.34			S2308	Nos2	184.32			S2308	IL-1β	61.14
			105.02					178.29					65.52
			107.42					172.62					63.25
	S2308+pcDNA3.1+Gls	TNF-α	363.67			S2308+pcDNA3.1+Gls	Nos2	514.77			S2308+pcDNA3.1+Gls	IL-1β	212.44
			355.57					499.27					220.72
			347.29					483.51					205.49

## Sheet: Figure6F
	figure 6F					figure 6F					figure 6F
	Group	Cytokine	pg/ml			Group	Cytokine	pg/ml			Group	Cytokine	pg/ml
12h	PBS	TGF-β	105.42		12h	PBS	Arg1	81.42		12h	PBS	IL-10	101.29
			102.78					85.14					106.53
			99.27					83.52					103.42
	LPS	TGF-β	83.78			LPS	Arg1	65.55			LPS	IL-10	79.38
			81.21					67.03					81.24
			79.02					64.09					77.49
	IL4	TGF-β	442.05			IL4	Arg1	327.31			IL4	IL-10	313.57
			471.93					388.62					332.4
			457.24					357.92					322.67
	S2308+pcDNA3.1	TGF-β	65.42			S2308+pcDNA3.1	Arg1	46.28			S2308+pcDNA3.1	IL-10	44.34
			68.38					47.72					46.24
			66.84					45.33					45.87
	S2308+BPTES	TGF-β	183.47			S2308+BPTES	Arg1	138.24			S2308+BPTES	IL-10	138.34
			189.22					134.57					142.17
			177.81					142.88					134.33
	S2308	TGF-β	70.23			S2308	Arg1	43.88			S2308	IL-10	51.27
			68.72					44.22					52.94
			67.01					45.15					49.14
	S2308+pcDNA3.1+Gls	TGF-β	28.05			S2308+pcDNA3.1+Gls	Arg1	22.02			S2308+pcDNA3.1+Gls	IL-10	33.83
			27.33					23.12					32.44
			26.06					21.58					31.35
48h	PBS	TGF-β	98.33		48h	PBS	Arg1	84.03		48h	PBS	IL-10	98.76
			101.24					81.77					93.89
			95.39					78.35					96.27
	LPS	TGF-β	66.71			LPS	Arg1	41.11			LPS	IL-10	52.39
			63.79					42.33					55.19
			65.39					43.54					53.74
	IL4	TGF-β	1204.28			IL4	Arg1	1298.39			IL4	IL-10	1254.83
			1167.32					1259.42					1211.44
			1129.42					1219.22					1181.86
	S2308+pcDNA3.1	TGF-β	601.33			S2308+pcDNA3.1	Arg1	949.32			S2308+pcDNA3.1	IL-10	844.75
			644.12					1011.24					872.43
			624.74					983.54					902.21
	S2308+BPTES	TGF-β	871.93			S2308+BPTES	Arg1	1283.24			S2308+BPTES	IL-10	1057.49
			849.32					1371.87					1022.34
			822.44					1327.63					995.34
	S2308	TGF-β	650.17			S2308	Arg1	967.42			S2308	IL-10	918.81
			615.21					1022.18					891.43
			633.87					993.51					862.49
	S2308+pcDNA3.1+Gls	TGF-β	268.44			S2308+pcDNA3.1+Gls	Arg1	448.24			S2308+pcDNA3.1+Gls	IL-10	501.22
			251.31					462.17					487.31
			259.66					434.88					471.33
