# Supplementary material for: Brucella abortus modulates macrophage polarization and inflammatory response by targeting glutaminases through the NF-κB signaling pathway
Source: Front Immunol. 2023 May 31;14:1180837. doi: 10.3389/fimmu.2023.1180837 (PMC10266586; doi:10.3389/fimmu.2023.1180837)
Supplement: Supplementary file 2 [file DataSheet_2.zip › Raw Date-2/Figure6/Figure 6H/logCFU.xls]

## Sheet: Sheet1
	Bacteria/well
Group	0	4	8	12	24	48
S2308+BPTES	1510	1450	1219	1086	1083	1442
	1411	1362	1265	975	1131	1399
	1527	1434	1332	952	1094	1489
	1444	1351	1354	1071	1160	1481
	1428	1400	1321	931	1061	1354
	1482	1469	1243	1021	1167	1379
Group	0	4	8	12	24	48
S2308	1504	1304	1192	717	827	1129
	1470	1418	1232	829	926	1194
	1493	1370	1091	688	861	1078
	1389	1294	1133	762	936	1101
	1435	1331	1213	812	887	1222
	1403	1401	1123	668	831	1182
Group	0	4	8	12	24	48
S2308+pcDNA3.1-Gls	1485	1380	1094	715	702	873
	1470	1345	1034	578	749	897
	1460	1305	1125	621	672	888
	1370	1283	1011	666	681	991
	1412	1356	1052	606	773	954
	1389	1263	1134	708	743	977
