# Supplementary material for: Brucella abortus modulates macrophage polarization and inflammatory response by targeting glutaminases through the NF-κB signaling pathway
Source: Front Immunol. 2023 May 31;14:1180837. doi: 10.3389/fimmu.2023.1180837 (PMC10266586; doi:10.3389/fimmu.2023.1180837)
Supplement: Supplementary file 2 [file DataSheet_2.zip › Raw Date-2/Supplementary Figure1/Supplementary Figure A-B/Supplementary Figure A-B.xls]

## Sheet: Supplementary Figure A
					NF-kB Inhibitor (BAY)
	Ab	Ac	As	As	As	As	As	As	As
	Blank	Control	PBS	DMSO	1μM	2μM	4μM	6μM	8μM
OD	-0.003	2.230	2.215	2.184	2.206	2.215	1.221	0.666	0.045
OD	-0.004	2.205	2.165	2.138	2.157	2.165	1.244	0.712	0.095
OD	-0.004	2.202	2.170	2.162	2.16	2.170	1.179	0.539	0.036
OD	-0.003	2.223	2.223	2.191	2.166	2.223	1.296	0.594	0.072

## Sheet: Supplementary Figure B
					GLS Inhibitor (BPTES)
	Ab	Ac	As	As	As	As	As	As	As
	Blank	Control	PBS	DMSO	1μΜ	5μΜ	10μΜ	15μΜ	20μΜ
OD	-0.005	2.526	2.516	2.488	2.481	2.484	2.473	2.231	1.624
OD	-0.002	2.553	2.510	2.498	2.521	2.497	2.485	2.276	1.668
OD	0.004	2.531	2.478	2.479	2.521	2.476	2.465	2.218	1.610
OD	0.003	2.542	2.523	2.473	2.483	2.514	2.460	2.241	1.642
