# Supplementary material for: Brucella abortus modulates macrophage polarization and inflammatory response by targeting glutaminases through the NF-κB signaling pathway
Source: Front Immunol. 2023 May 31;14:1180837. doi: 10.3389/fimmu.2023.1180837 (PMC10266586; doi:10.3389/fimmu.2023.1180837)
Supplement: Supplementary file 2 [file DataSheet_2.zip › Raw Date-2/Supplementary material/Supplementary Table 3.xls]

#PeakID (cmd=annotatePeaks.pl ../4.test2/diff_IP_0_P65.peak.out.xls mm10 -annStats diff_IP_0_P65.annostat -go diff_diff_IP_0_P65)	Chr	Start	End	Strand	Peak Score	Focus Ratio/Region Size	Annotation	Detailed Annotation	Distance to TSS	Nearest PromoterID	Entrez ID	Nearest Unigene	Nearest Refseq	Nearest Ensembl	Gene Name	Gene Alias	Gene Description	Gene Type
Merged-9-3035002-1	chr9	3034952	3035052	+	647.900024	IP_0_P65.peak.xls	Intergenic	GSAT_MM|Satellite|Satellite	3741	NR_039546	100628572		NR_039546	ENSMUSG00000106183	Mir101c	mir-101c|mmu-mir-101c	microRNA 101c	ncRNA
Merged-15-75086421-1	chr15	75086371	75086471	+	485.899994	IP_0_P65.peak.xls	Intergenic	Intergenic	25528	NM_001099217	100041546	Mm.482110	NM_001099217	ENSMUSG00000022584	Ly6c2	Ly-6C.2|Ly-6C2	lymphocyte antigen 6 complex, locus C2	protein-coding
Merged-3-8246302-1	chr3	8246252	8246352	+	237.5	IP_0_P65.peak.xls	Intergenic	Intergenic	216796	NR_033512	620966	Mm.301719	NR_033512		Gm6194	1700003N22Rik|EG620966	transmembrane protein 189 pseudogene	pseudo
Merged-17-14128292-1	chr17	14128242	14128342	+	82.099998	IP_0_P65.peak.xls	Intergenic	Intergenic	75539	NM_172826	240025	Mm.79993	NM_172826	ENSMUSG00000048826	Dact2	2900084M21Rik|A630024E20|Dpr2|Frd2|dapper2	dapper homolog 2, antagonist of beta-catenin (xenopus)	protein-coding
Merged-14-79594462-1	chr14	79594412	79594512	+	82.099998	IP_0_P65.peak.xls	intron (NM_026474, intron 2 of 12)	ID_B1|SINE|B4	6771	NM_026474	67955	Mm.18972	NM_026474	ENSMUSG00000022024	Sugt1	2410174K12Rik|SGT1	SGT1, suppressor of G2 allele of SKP1 (S. cerevisiae)	protein-coding
Merged-8-124864300-1	chr8	124864250	124864350	+	68.599998	IP_0_P65.peak.xls	intron (NM_010322, intron 1 of 15)	B1_Mur3|SINE|Alu	1267	NM_010322	14712	Mm.29114	NM_010322	ENSMUSG00000031985	Gnpat	AU019525|D1Ertd819e|DHAPAT	glyceronephosphate O-acyltransferase	protein-coding
Merged-3-134239922-1	chr3	134239872	134239972	+	65.5	IP_0_P65.peak.xls	TTS (NR_035435)	TTS (NR_035435)	661	NR_035435	100316832		NR_035435	ENSMUSG00000084564	Mir1895	Mirn1895|mmu-mir-1895	microRNA 1895	ncRNA
Merged-5-146261218-1	chr5	146261168	146261268	+	63	IP_0_P65.peak.xls	intron (NM_153599, intron 2 of 12)	LSU-rRNA_Hsa|rRNA|rRNA	29543	NM_153599	264064	Mm.260576	NM_153599	ENSMUSG00000029635	Cdk8	-	cyclin-dependent kinase 8	protein-coding
Merged-2-179717407-1	chr2	179717357	179717457	+	60.299999	IP_0_P65.peak.xls	intron (NM_009867, intron 2 of 15)	intron (NM_009867, intron 2 of 15)	259239	NM_001081092	228980	Mm.235542	NM_001081092	ENSMUSG00000039117	Taf4a	135kDa|AI450312|TAFII130|TAFII135|Taf2c1	TAF4A RNA polymerase II, TATA box binding protein (TBP)-associated factor	protein-coding
Merged-GL456390.1-14256-1	chrGL456390.1	14206	14306	+	49.5	IP_0_P65.peak.xls	NA	NA	NA	NA
Merged-GL456390.1-21595-1	chrGL456390.1	21545	21645	+	49.5	IP_0_P65.peak.xls	NA	NA	NA	NA
Merged-4-118547337-1	chr4	118547287	118547387	+	37.599998	IP_0_P65.peak.xls	Intergenic	G-rich|Low_complexity|Low_complexity	-3611	NM_172383	230678	Mm.23639	NM_172383	ENSMUSG00000050854	Tmem125	6330530A05Rik|AV223516	transmembrane protein 125	protein-coding
Merged-14-95210899-1	chr14	95210849	95210949	+	34.799999	IP_0_P65.peak.xls	Intergenic	Lx9|LINE|L1	-670367	NM_025733	66732	Mm.75060	NM_025733	ENSMUSG00000034689	4921530L21Rik	-	RIKEN cDNA 4921530L21 gene	protein-coding
Merged-17-13590596-1	chr17	13590546	13590646	+	32.400002	IP_0_P65.peak.xls	Intergenic	Intergenic	-36502	NR_045437	72578	Mm.46549	NR_045436	ENSMUSG00000038347	2700054A10Rik	-	RIKEN cDNA 2700054A10 gene	ncRNA
Merged-8-19934481-1	chr8	19934431	19934531	+	29.6	IP_0_P65.peak.xls	intron (NM_001270553, intron 6 of 9)	intron (NM_001270553, intron 6 of 9)	204905	NM_001039553	626415	Mm.425517	NM_001039553		4930467E23Rik	ENSMUSG00000074453|OTTMUSG00000018948|TSAP	RIKEN cDNA 4930467E23 gene	protein-coding
Merged-13-17549662-1	chr13	17549612	17549712	+	29	IP_0_P65.peak.xls	intron (NM_138654, intron 8 of 13)	ORR1E-int|LTR|ERVL-MaLR	145103	NM_138654	192136	Mm.364180	NM_138654		Sugct	5033411D12Rik|D17907	succinyl-CoA glutarate-CoA transferase	protein-coding
Merged-GL456390.1-4395-1	chrGL456390.1	4345	4445	+	28.799999	IP_0_P65.peak.xls	NA	NA	NA	NA
Merged-11-3172578-1	chr11	3172528	3172628	+	27.700001	IP_0_P65.peak.xls	intron (NM_030207, intron 6 of 32)	B1_Mus1|SINE|Alu	20885	NM_030207	78887	Mm.394071	NM_030207	ENSMUSG00000023764	Sfi1	-	Sfi1 homolog, spindle assembly associated (yeast)	protein-coding
Merged-1-24612737-1	chr1	24612687	24612787	+	26.5	IP_0_P65.peak.xls	Intergenic	Intergenic	-25300	NM_007733	12823	Mm.329196	NM_007733		Col19a1	-	collagen, type XIX, alpha 1	protein-coding
Merged-16-3115055-1	chr16	3115005	3115105	+	25.4	IP_0_P65.peak.xls	Intergenic	B1_Mur3|SINE|Alu	-477343	NM_146860	258859	Mm.377723	NM_146860	ENSMUSG00000051003	Olfr161	MOR131-1|OR912-47M6	olfactory receptor 161	protein-coding
Merged-16-3116354-1	chr16	3116304	3116404	+	24.1	IP_0_P65.peak.xls	Intergenic	B1_Mur3|SINE|Alu	-476044	NM_146860	258859	Mm.377723	NM_146860	ENSMUSG00000051003	Olfr161	MOR131-1|OR912-47M6	olfactory receptor 161	protein-coding
Merged-6-44248005-1	chr6	44247955	44248055	+	23	IP_0_P65.peak.xls	Intergenic	Intergenic	-581727	NM_013861	29807	Mm.320979	NM_013861	ENSMUSG00000029735	Tpk1	-	thiamine pyrophosphokinase	protein-coding
Merged-6-6845026-1	chr6	6844976	6845076	+	22.700001	IP_0_P65.peak.xls	intron (NR_015388, intron 1 of 1)	intron (NR_015388, intron 1 of 1)	-18308	NM_010057	13396	Mm.439763	NM_010057	ENSMUSG00000029754	Dlx6	-	distal-less homeobox 6	protein-coding
Merged-11-3162720-1	chr11	3162670	3162770	+	21	IP_0_P65.peak.xls	intron (NM_030207, intron 9 of 32)	B1_Mur1|SINE|Alu	30743	NM_030207	78887	Mm.394071	NM_030207	ENSMUSG00000023764	Sfi1	-	Sfi1 homolog, spindle assembly associated (yeast)	protein-coding
Merged-8-20436893-1	chr8	20436843	20436943	+	20.200001	IP_0_P65.peak.xls	Intergenic	L1_Mus3|LINE|L1	-12079	NR_028428	381598	Mm.359054	NM_001024708	ENSMUSG00000071793	2610005L07Rik	2810038F24Rik|6720476A01Rik	cadherin 11 pseudogene	pseudo
Merged-19-59345740-1	chr19	59345690	59345790	+	19.6	IP_0_P65.peak.xls	promoter-TSS (NM_001033222)	promoter-TSS (NM_001033222)	40	NM_001033222	107368	Mm.27250	NM_001033222	ENSMUSG00000074746	Pdzd8	A630041P07Rik|AV329468|AW228944|Pdzk8	PDZ domain containing 8	protein-coding
Merged-8-19727995-1	chr8	19727945	19728045	+	19.6	IP_0_P65.peak.xls	Intergenic	L1_Mur2|LINE|L1	-1581	NM_001270553	100861668	Mm.491087	NM_001270553		Gm21119	-	predicted gene, 21119	protein-coding
Merged-11-3161628-1	chr11	3161578	3161678	+	19.4	IP_0_P65.peak.xls	intron (NM_030207, intron 9 of 32)	intron (NM_030207, intron 9 of 32)	31835	NM_030207	78887	Mm.394071	NM_030207	ENSMUSG00000023764	Sfi1	-	Sfi1 homolog, spindle assembly associated (yeast)	protein-coding
Merged-6-64762312-1	chr6	64762262	64762362	+	19.1	IP_0_P65.peak.xls	Intergenic	Intergenic	33166	NM_007500	11921	Mm.57229	NM_007500	ENSMUSG00000073043	Atoh1	Hath1|MATH-1|Math1|bHLHa14	atonal homolog 1 (Drosophila)	protein-coding
Merged-3-3001852-1	chr3	3001802	3001902	+	18.799999	IP_0_P65.peak.xls	Intergenic	Intergenic	-506178	NM_013920	30942	Mm.330897	NM_013920		Hnf4g	NR2A2	hepatocyte nuclear factor 4, gamma	protein-coding
Merged-7-25604092-1	chr7	25604042	25604142	+	18	IP_0_P65.peak.xls	Intergenic	RLTR21|LTR|ERVK	11800	NM_001039243	632778	Mm.423112	NM_001039243	ENSMUSG00000074261	Erich4	EG632778|Gm7092|Kseg1	glutamate rich 4	protein-coding
Merged-14-34979791-1	chr14	34979741	34979841	+	17.700001	IP_0_P65.peak.xls	intron (NM_008166, intron 3 of 15)	intron (NM_008166, intron 3 of 15)	85182	NR_029774	723847		NR_029774	ENSMUSG00000065481	Mir346	Mirn346|mir-346|mmu-mir-346	microRNA 346	ncRNA
Merged-7-45623672-1	chr7	45623622	45623722	+	17.1	IP_0_P65.peak.xls	intron (NM_001018013, intron 3 of 9)	PB1|SINE|Alu	1861	NM_001018013	73456	Mm.380445	NM_001018013	ENSMUSG00000064158	Izumo1	1700058F15Rik|Izumo	izumo sperm-egg fusion 1	protein-coding
Merged-18-65427489-1	chr18	65427439	65427539	+	16.9	IP_0_P65.peak.xls	intron (NR_105742, intron 3 of 6)	7SLRNA|srpRNA|srpRNA	-3508	NM_172833	240354	Mm.132613	NM_172833	ENSMUSG00000032688	Malt1	A630046N12|D430033E09Rik	MALT1 paracaspase	protein-coding
Merged-8-20062059-1	chr8	20062009	20062109	+	16.9	IP_0_P65.peak.xls	3' UTR (NM_001270553, exon 10 of 10)	3' UTR (NM_001270553, exon 10 of 10)	235373	NR_030708	547150	Mm.359054	NR_030708	ENSMUSG00000071796	6820431F20Rik	-	cadherin 11 pseudogene	pseudo
Merged-5-4053856-1	chr5	4053806	4053906	+	16.299999	IP_0_P65.peak.xls	intron (NM_194462, intron 33 of 47)	intron (NM_194462, intron 33 of 47)	50841	NM_020010	13121	Mm.140158	NM_020010	ENSMUSG00000001467	Cyp51	AI426508|CYPLI|Cyp51a1|Ldm|P450-14DM|P450LI	cytochrome P450, family 51	protein-coding
Merged-12-71424866-1	chr12	71424816	71424916	+	15.8	IP_0_P65.peak.xls	Intergenic	B1_Mur2|SINE|Alu	114982	NM_001190466	59036	Mm.46662	NM_021532	ENSMUSG00000044548	Dact1	4921528D17Rik|AI115603|DAPPER|DAPPER1|FRODO|Frd1|Frodo1|MDpr1|MTNG3|THYEX3	dapper homolog 1, antagonist of beta-catenin (xenopus)	protein-coding
Merged-13-39423891-1	chr13	39423841	39423941	+	15.5	IP_0_P65.peak.xls	Intergenic	PB1|SINE|Alu	-463016	NM_001170431	108652	Mm.255506	NM_134060	ENSMUSG00000021432	Slc35b3	4921526O06Rik|AI428480|CGI-19|PABST2|PAPST2	solute carrier family 35, member B3	protein-coding
Merged-8-20395091-1	chr8	20395041	20395141	+	15.5	IP_0_P65.peak.xls	intron (NR_028428, intron 5 of 5)	intron (NR_028428, intron 5 of 5)	29723	NR_028428	381598	Mm.359054	NM_001024708	ENSMUSG00000071793	2610005L07Rik	2810038F24Rik|6720476A01Rik	cadherin 11 pseudogene	pseudo
Merged-6-84697261-1	chr6	84697211	84697311	+	15.5	IP_0_P65.peak.xls	intron (NM_177077, intron 20 of 21)	GA-rich|Low_complexity|Low_complexity	-103353	NM_001177713	232174	Mm.255246	NM_175475	ENSMUSG00000063415	Cyp26b1	CP26|P450RAI-2	cytochrome P450, family 26, subfamily b, polypeptide 1	protein-coding
Merged-18-56549071-1	chr18	56549021	56549121	+	15.2	IP_0_P65.peak.xls	intron (NM_138600, intron 5 of 17)	intron (NM_138600, intron 5 of 17)	10932	NR_106160	102465790		NR_106160	ENSMUSG00000099196	Mir1258	Gm27371|mmu-mir-1258	microRNA 1258	ncRNA
Merged-13-38514118-1	chr13	38514068	38514168	+	14.9	IP_0_P65.peak.xls	intron (NM_145367, intron 3 of 9)	intron (NM_145367, intron 3 of 9)	13796	NM_001289599	105245	Mm.28622	NM_145367	ENSMUSG00000038991	Txndc5	AL022641|ERp46|PC-TRP	thioredoxin domain containing 5	protein-coding
Merged-6-29748495-1	chr6	29748445	29748545	+	14.9	IP_0_P65.peak.xls	intron (NM_176996, intron 1 of 11)	(CTGTG)n|Simple_repeat|Simple_repeat	12998	NM_176996	319757	Mm.29279	NM_176996	ENSMUSG00000001761	Smo	E130215L21Rik|Smoh|bnb|smoothened	smoothened, frizzled class receptor	protein-coding
Merged-9-64222172-1	chr9	64222122	64222222	+	14.9	IP_0_P65.peak.xls	intron (NM_008927, intron 1 of 10)	intron (NM_008927, intron 1 of 10)	-13029	NM_033607	93841	Mm.390180	NM_033607	ENSMUSG00000035337	Uchl4	-	ubiquitin carboxyl-terminal esterase L4	protein-coding
Merged-8-19800544-1	chr8	19800494	19800594	+	14.4	IP_0_P65.peak.xls	intron (NM_001270553, intron 6 of 9)	UCON2|Unknown|Unknown	70968	NM_001039553	626415	Mm.425517	NM_001039553		4930467E23Rik	ENSMUSG00000074453|OTTMUSG00000018948|TSAP	RIKEN cDNA 4930467E23 gene	protein-coding
Merged-8-20367537-1	chr8	20367487	20367587	+	14.4	IP_0_P65.peak.xls	Intergenic	Intergenic	-4335	NM_001177408	100040599	Mm.491087	NM_001177408	ENSMUSG00000074449	Gm15319	OTTMUSG00000020118	predicted gene 15319	protein-coding
Merged-7-143368353-1	chr7	143368303	143368403	+	13.8	IP_0_P65.peak.xls	intron (NM_008434, intron 15 of 15)	L1M4|LINE|L1	-37703	NR_045842	71153	Mm.398340	NR_045842	ENSMUSG00000101360	4933417O13Rik	-	RIKEN cDNA 4933417O13 gene	ncRNA
Merged-4-13826331-1	chr4	13826281	13826381	+	13.5	IP_0_P65.peak.xls	intron (NM_009822, intron 1 of 10)	Lx9|LINE|L1	41549	NM_009822	12395	Mm.4909	NM_009822	ENSMUSG00000006586	Runx1t1	Cbfa2t1h|ETO|MTG8	runt-related transcription factor 1; translocated to, 1 (cyclin D-related)	protein-coding
Merged-2-165464461-1	chr2	165464411	165464511	+	13.5	IP_0_P65.peak.xls	intron (NM_054055, intron 1 of 12)	L1M2|LINE|L1	8736	NM_054055	114644	Mm.250738	NM_054055	ENSMUSG00000018459	Slc13a3	NaDC-3|NaDC3|SDCT2	solute carrier family 13 (sodium-dependent dicarboxylate transporter), member 3	protein-coding
Merged-5-15637810-1	chr5	15637760	15637860	+	13.5	IP_0_P65.peak.xls	Intergenic	RMER17A|LTR|ERVK	18711	NM_025759	360220	Mm.425235	NM_025759	ENSMUSG00000070933	Speer4d	4933431D05Rik|SPEER-4D	spermatogenesis associated glutamate (E)-rich protein 4D	protein-coding
Merged-3-3137484-1	chr3	3137434	3137534	+	13.5	IP_0_P65.peak.xls	Intergenic	Intergenic	-370546	NM_013920	30942	Mm.330897	NM_013920		Hnf4g	NR2A2	hepatocyte nuclear factor 4, gamma	protein-coding
Merged-6-36899368-1	chr6	36899318	36899418	+	13.3	IP_0_P65.peak.xls	intron (NM_001081206, intron 28 of 33)	L1M2|LINE|L1	-88007	NM_008973	19242	Mm.279690	NM_008973		Ptn	HARP|HB-GAM|HBBN|HBGF-8|HBNF|OSF|Osf-1|Osf1	pleiotrophin	protein-coding
Merged-7-80552996-1	chr7	80552946	80553046	+	13	IP_0_P65.peak.xls	Intergenic	B1_Mus2|SINE|Alu	-17877	NM_001042527	12144	Mm.12932	NM_007550	ENSMUSG00000030528	Blm	-	Bloom syndrome, RecQ helicase-like	protein-coding
Merged-17-56200022-1	chr17	56199972	56200072	+	13	IP_0_P65.peak.xls	intron (NM_172624, intron 10 of 20)	(CATTC)n|Simple_repeat|Simple_repeat	-16102	NM_080837	28106	Mm.294870	NM_080837		Mydgf	D17Wsu104e|Il25|Ly6elg	myeloid derived growth factor	protein-coding
Merged-4-14777536-1	chr4	14777486	14777586	+	12.7	IP_0_P65.peak.xls	intron (NM_028499, intron 1 of 7)	L1_Rod|LINE|L1	18516	NM_028499	73314	Mm.52613	NM_028499	ENSMUSG00000023151	Lrrc69	1700034K16Rik	leucine rich repeat containing 69	protein-coding
Merged-14-20767098-1	chr14	20767048	20767148	+	12.7	IP_0_P65.peak.xls	intron (NM_178597, intron 5 of 20)	L1MA6|LINE|L1	26990	NM_001039138	12325	Mm.235182	NM_178597	ENSMUSG00000021820	Camk2g	Camkg	calcium/calmodulin-dependent protein kinase II gamma	protein-coding
Merged-15-27369786-1	chr15	27369736	27369836	+	12.7	IP_0_P65.peak.xls	Intergenic	Intergenic	-96891	NM_020332	11732	Mm.265264	NM_020332	ENSMUSG00000022265	Ank	Ankh|D15Ertd221e|ank|mKIAA1581	progressive ankylosis	protein-coding
Merged-3-3015155-1	chr3	3015105	3015205	+	12.7	IP_0_P65.peak.xls	Intergenic	Intergenic	-492875	NM_013920	30942	Mm.330897	NM_013920		Hnf4g	NR2A2	hepatocyte nuclear factor 4, gamma	protein-coding
Merged-6-125281045-1	chr6	125280995	125281095	+	12.7	IP_0_P65.peak.xls	exon (NM_009446, exon 4 of 5)	exon (NM_009446, exon 4 of 5)	4997	NM_009446	22144	Mm.287784	NM_009446	ENSMUSG00000067702	Tuba3a	AI528779|M[a]3|Tuba3	tubulin, alpha 3A	protein-coding
Merged-8-117747902-1	chr8	117747852	117747952	+	12.4	IP_0_P65.peak.xls	intron (NM_008290, intron 3 of 4)	intron (NM_008290, intron 3 of 4)	45956	NM_008290	15486	Mm.276466	NM_008290	ENSMUSG00000031844	Hsd17b2	AI194836|AI194967|AI255511	hydroxysteroid (17-beta) dehydrogenase 2	protein-coding
Merged-7-121308305-1	chr7	121308255	121308355	+	12.4	IP_0_P65.peak.xls	Intergenic	L1M2|LINE|L1	-83991	NM_001081327	195646	Mm.247449	NM_177575	ENSMUSG00000046321	Hs3st2	6430516N12Rik|A830061E14Rik|AW491345	heparan sulfate (glucosamine) 3-O-sulfotransferase 2	protein-coding
Merged-3-100248485-1	chr3	100248435	100248535	+	12.2	IP_0_P65.peak.xls	Intergenic	Intergenic	86022	NR_104341	14547	Mm.279228	NM_010269	ENSMUSG00000027865	Gdap2	C77050|D3Ertd801e	ganglioside-induced differentiation-associated-protein 2	protein-coding
Merged-2-48096563-1	chr2	48096513	48096613	+	12.2	IP_0_P65.peak.xls	Intergenic	Intergenic	-717546	NM_007396	11480	Mm.314338	NM_007396	ENSMUSG00000052155	Acvr2a	ActrIIa|Acvr2|TactrII	activin receptor IIA	protein-coding
Merged-2-9848611-1	chr2	9848561	9848661	+	11.9	IP_0_P65.peak.xls	Intergenic	Intergenic	29989	NM_008091	14462	Mm.313866	NM_008091	ENSMUSG00000015619	Gata3	Gata-3|jal	GATA binding protein 3	protein-coding
Merged-12-23914021-1	chr12	23913971	23914071	+	11.6	IP_0_P65.peak.xls	Intergenic	Intergenic	183248	NM_001256489	66808	Mm.379124	NM_001256489		9030624G23Rik	-	RIKEN cDNA 9030624G23 gene	protein-coding
Merged-12-75686202-1	chr12	75686152	75686252	+	11.6	IP_0_P65.peak.xls	Intergenic	B1_Mus2|SINE|Alu	-16665	NM_028203	72338	Mm.341719	NM_028203	ENSMUSG00000045690	Wdr89	2600001A11Rik	WD repeat domain 89	protein-coding
Merged-GL456389.1-2591-1	chrGL456389.1	2541	2641	+	11.6	IP_0_P65.peak.xls	NA	NA	NA	NA
Merged-7-15452357-1	chr7	15452307	15452407	+	11.6	IP_0_P65.peak.xls	Intergenic	Intergenic	63506	NM_145708	246792	Mm.26391	NM_145708	ENSMUSG00000074369	Obox2	-	oocyte specific homeobox 2	protein-coding
Merged-8-20944986-1	chr8	20944936	20945036	+	11.6	IP_0_P65.peak.xls	promoter-TSS (NM_001012640)	promoter-TSS (NM_001012640)	-238	NM_001012640	100503970	Mm.490241	NM_001012640	ENSMUSG00000079120	AY761185	-	cDNA sequence AY761185	protein-coding
Merged-5-111131448-1	chr5	111131398	111131498	+	11.6	IP_0_P65.peak.xls	intron (NM_001267622, intron 5 of 22)	MLT1I|LTR|ERVL-MaLR	127304	NR_030482	735278		NR_030482	ENSMUSG00000076163	Mir701	Mirn701|mir-701|mmu-mir-701	microRNA 701	ncRNA
Merged-5-107311882-1	chr5	107311832	107311932	+	11.3	IP_0_P65.peak.xls	Intergenic	L1_Mus3|LINE|L1	-19312	NM_001079873	114642	Mm.182836	NM_054054	ENSMUSG00000029279	Brdt	7420412D09Rik|Brd6|Fsrg3	bromodomain, testis-specific	protein-coding
Merged-3-142191762-1	chr3	142191712	142191812	+	11.3	IP_0_P65.peak.xls	Intergenic	Intergenic	-22534	NM_001277216	12167	Mm.39089	NM_007560	ENSMUSG00000052430	Bmpr1b	AI385617|ALK-6|AV355320|Acvrlk6|Alk6|BMPR-1B|BMPR-IB|CFK-43a|SKR6	bone morphogenetic protein receptor, type 1B	protein-coding
Merged-1-17014048-1	chr1	17013998	17014098	+	11.3	IP_0_P65.peak.xls	intron (NM_020604, intron 3 of 4)	L1_Rod|LINE|L1	83841	NM_020604	57339	Mm.143761	NM_020604	ENSMUSG00000042686	Jph1	ENSMUSG00000054314|JP-1|Jp1	junctophilin 1	protein-coding
Merged-2-43654087-1	chr2	43654037	43654137	+	11.3	IP_0_P65.peak.xls	intron (NM_027552, intron 10 of 13)	Lx7|LINE|L1	-94737	NM_001301832	76117	Mm.217350	NM_153820	ENSMUSG00000049744	Arhgap15	5830480G12Rik	Rho GTPase activating protein 15	protein-coding
Merged-5-112789075-1	chr5	112789025	112789125	+	11.3	IP_0_P65.peak.xls	intron (NM_028901, intron 31 of 43)	(TCTA)n|Simple_repeat|Simple_repeat	-4217	NR_040675	67360	Mm.59218	NR_040675	ENSMUSG00000098230	1700095B10Rik	-	RIKEN cDNA 1700095B10 gene	ncRNA
Merged-11-34544328-1	chr11	34544278	34544378	+	11.1	IP_0_P65.peak.xls	intron (NM_033374, intron 22 of 51)	RLTR44-int|LTR|ERVK	229506	NM_001025382	574403	Mm.444796	NM_001025382	ENSMUSG00000069911	Fam196b	EG574403|Gm6041	family with sequence similarity 196, member B	protein-coding
Merged-4-146272500-1	chr4	146272450	146272550	+	11.1	IP_0_P65.peak.xls	intron (NM_001083918, intron 1 of 6).2	intron (NM_001083918, intron 1 of 6).2	2115	NM_001083918	666532	Mm.392861	NM_001083918	ENSMUSG00000067916	Gm13139	OTTMUSG00000010657	predicted gene 13139	protein-coding
Merged-5-149248045-1	chr5	149247995	149248095	+	11.1	IP_0_P65.peak.xls	Intergenic	7SLRNA|srpRNA|srpRNA	-16959	NM_001308462	11690	Mm.19844	NM_009663		Alox5ap	Flap	arachidonate 5-lipoxygenase activating protein	protein-coding
Merged-5-147011252-1	chr5	147011202	147011302	+	11.1	IP_0_P65.peak.xls	Intergenic	Intergenic	-47455	NM_001256102	76366	Mm.486234	NM_029581	ENSMUSG00000016510	Mtif3	2810012L14Rik|AI414549	mitochondrial translational initiation factor 3	protein-coding
Merged-1-157084776-1	chr1	157084726	157084826	+	11.1	IP_0_P65.peak.xls	Intergenic	Intergenic	23874	NM_001305059	73435	Mm.116705	NM_028540	ENSMUSG00000026592	Tex35	1700057K13Rik	testis expressed 35	protein-coding
Merged-15-33832851-1	chr15	33832801	33832901	+	11.1	IP_0_P65.peak.xls	Intergenic	RLTR45-int|LTR|ERVK	-144968	NM_001085421	239364	Mm.60794	NM_001085421	ENSMUSG00000038984	Tspyl5	6330530B20|E130308C19Rik	testis-specific protein, Y-encoded-like 5	protein-coding
Merged-17-73335749-1	chr17	73335699	73335799	+	10.8	IP_0_P65.peak.xls	intron (NM_001033444, intron 11 of 22)	intron (NM_001033444, intron 11 of 22)	63547	NM_001033444	381122	Mm.81496	NM_001033444	ENSMUSG00000043705	Capn13	CANP 13|Gm943	calpain 13	protein-coding
Merged-2-25552021-1	chr2	25551971	25552071	+	10.8	IP_0_P65.peak.xls	Intergenic	B1_Mus1|SINE|Alu	-5081	NM_009422	22030	Mm.3399	NM_009422	ENSMUSG00000026942	Traf2	AI325259	TNF receptor-associated factor 2	protein-coding
Merged-7-59771599-1	chr7	59771549	59771649	+	10.5	IP_0_P65.peak.xls	Intergenic	Intergenic	-20019	NR_033779	64245		NR_033779	ENSMUSG00000096759	Snord116l2	Pwcr1l2	small nucleolar RNA, C/D box 116-like 2	snoRNA
Merged-8-20085869-1	chr8	20085819	20085919	+	10.5	IP_0_P65.peak.xls	Intergenic	Intergenic	211563	NR_030708	547150	Mm.359054	NR_030708	ENSMUSG00000071796	6820431F20Rik	-	cadherin 11 pseudogene	pseudo
Merged-4-147021267-1	chr4	147021217	147021317	+	10.5	IP_0_P65.peak.xls	promoter-TSS (NM_001177767)	promoter-TSS (NM_001177767)	-583	NM_001177767	100043034	Mm.422606	NM_001177767	ENSMUSG00000067919	Rex2	Gm13138|OTTMUSG00000010655	reduced expression 2	protein-coding
Merged-5-61251579-1	chr5	61251529	61251629	+	10.5	IP_0_P65.peak.xls	Intergenic	MTA_Mm-int|LTR|ERVL-MaLR	-557264	NM_019468	14380	Mm.347430	NM_019468		G6pd2	G6pdx-ps1|Gpd-2|Gpd2	glucose-6-phosphate dehydrogenase 2	protein-coding
Merged-12-5866512-1	chr12	5866462	5866562	+	10.5	IP_0_P65.peak.xls	Intergenic	Intergenic	490010	NR_015579	72669	Mm.10434	NM_028318		2810032G03Rik	AI461720	RIKEN cDNA 2810032G03 gene	ncRNA
Merged-1-12657652-1	chr1	12657602	12657702	+	10.2	IP_0_P65.peak.xls	Intergenic	Intergenic	-9911	NR_045297	329096	Mm.417782	NR_045297	ENSMUSG00000097171	Gm17644	4932411L15	predicted gene, 17644	ncRNA
Merged-11-97932425-1	chr11	97932375	97932475	+	10.2	IP_0_P65.peak.xls	intron (NM_028199, intron 10 of 13)	PB1|SINE|Alu	-48271	NM_001081435	72973	Mm.245939	NM_001081435		Fbxo47	2900052P03Rik|Gm1562	F-box protein 47	protein-coding
Merged-2-120546648-1	chr2	120546598	120546698	+	10.2	IP_0_P65.peak.xls	intron (NM_011743, intron 2 of 21)	B1_Mus2|SINE|Alu	17183	NM_011743	20402	Mm.485295	NM_011743	ENSMUSG00000027288	Zfp106	Cd-1|D2Dcr28|H3a|Sh3bp3|Znf106|sirm	zinc finger protein 106	protein-coding
Merged-5-65976095-1	chr5	65976045	65976145	+	9.95	IP_0_P65.peak.xls	intron (NM_001081104, intron 4 of 4)	B4A|SINE|B4	8971	NM_001081104	231252	Mm.486671	NM_001081104	ENSMUSG00000029205	Chrna9	2410015I05Rik|Acra9|EG666827|Gm8311	cholinergic receptor, nicotinic, alpha polypeptide 9	protein-coding
Merged-8-109707404-1	chr8	109707354	109707454	+	9.95	IP_0_P65.peak.xls	intron (NM_001286393, intron 2 of 7)	intron (NM_001286393, intron 2 of 7)	1385	NM_029468	75871	Mm.180410	NM_029468	ENSMUSG00000031728	Zfp821	4930566A11Rik|Znf821	zinc finger protein 821	protein-coding
Merged-1-181743609-1	chr1	181743559	181743659	+	9.95	IP_0_P65.peak.xls	Intergenic	Intergenic	98792	NM_133815	98386	Mm.4538	NM_133815	ENSMUSG00000004880	Lbr	AI505894|ic	lamin B receptor	protein-coding
Merged-13-65937446-1	chr13	65937396	65937496	+	9.68	IP_0_P65.peak.xls	Intergenic	MIRb|SINE|MIR	-176007	NM_001177832	628709	Mm.390595	NM_001177832	ENSMUSG00000095909	Gm10324	ENSMUSG00000071302	predicted gene 10324	protein-coding
Merged-10-91695582-1	chr10	91695532	91695632	+	9.68	IP_0_P65.peak.xls	Intergenic	L1MA9|LINE|L1	376603	NR_029812	723955		NR_029812	ENSMUSG00000065524	Mir135a-2	Mirn135a-2|mir-135a-2	microRNA 135a-2	ncRNA
Merged-14-59614327-1	chr14	59614277	59614377	+	9.68	IP_0_P65.peak.xls	Intergenic	PB1|SINE|Alu	-10954	NM_145463	219134	Mm.275409	NM_145463	ENSMUSG00000044461	Shisa2	9430059P22Rik|MAd2|Tmem46|mShisa|shisa	shisa family member 2	protein-coding
Merged-GL456381.1-432-1	chrGL456381.1	382	482	+	9.68	IP_0_P65.peak.xls	NA	NA	NA	NA
Merged-8-55346734-1	chr8	55346684	55346784	+	9.68	IP_0_P65.peak.xls	Intergenic	Intergenic	392006	NM_001253756	234267	Mm.241700	NM_153581	ENSMUSG00000031517	Gpm6a	Gpm6|M6A	glycoprotein m6a	protein-coding
Merged-8-125454943-1	chr8	125454893	125454993	+	9.4	IP_0_P65.peak.xls	intron (NM_001081337, intron 8 of 20)	intron (NM_001081337, intron 8 of 20)	37767	NM_001081337	244668	Mm.271668	NM_001081337	ENSMUSG00000001995	Sipa1l2	BC058408|mKIAA1389	signal-induced proliferation-associated 1 like 2	protein-coding
Merged-5-73809530-1	chr5	73809480	73809580	+	9.4	IP_0_P65.peak.xls	Intergenic	B1_Mm|SINE|Alu	158150	NM_178387	73472	Mm.87067	NM_178387	ENSMUSG00000029155	Spata18	1700067I02Rik	spermatogenesis associated 18	protein-coding
Merged-5-31050379-1	chr5	31050329	31050429	+	9.4	IP_0_P65.peak.xls	intron (NM_027855, intron 2 of 6)	PB1D11|SINE|Alu	-1455	NM_001177622	330064	Mm.205463	NM_177870	ENSMUSG00000006641	Slc5a6	E430023I20	solute carrier family 5 (sodium-dependent vitamin transporter), member 6	protein-coding
Merged-7-15438837-1	chr7	15438787	15438887	+	9.4	IP_0_P65.peak.xls	Intergenic	L1_Mus3|LINE|L1	49986	NM_145708	246792	Mm.26391	NM_145708	ENSMUSG00000074369	Obox2	-	oocyte specific homeobox 2	protein-coding
Merged-16-18959081-1	chr16	18959031	18959131	+	9.4	IP_0_P65.peak.xls	intron (NM_010435, intron 24 of 24)	L1Md_T|LINE|L1	82331	NM_010435	15260	Mm.15694	NM_010435	ENSMUSG00000022702	Hira	AA138857|D16Ertd95e|Gm15797|N28177|OTTMUSG00000026264|Tuple1	histone cell cycle regulation defective homolog A (S. cerevisiae)	protein-coding
Merged-12-115851113-1	chr12	115851063	115851163	+	9.4	IP_0_P65.peak.xls	Intergenic	Lx7|LINE|L1	-155319	NR_105810	102465205		NR_105810	ENSMUSG00000098336	Mir6388	Gm27925|mmu-mir-6388	microRNA 6388	ncRNA
Merged-8-20629213-1	chr8	20629163	20629263	+	9.4	IP_0_P65.peak.xls	intron (NM_001270553, intron 6 of 9).2	Lx4B|LINE|L1	14286	NM_001270553	100861668	Mm.491087	NM_001270553		Gm21119	-	predicted gene, 21119	protein-coding
Merged-14-51692875-1	chr14	51692825	51692925	+	9.13	IP_0_P65.peak.xls	Intergenic	Intergenic	24257	NM_001034102	545047	Mm.425915	NM_001034102	ENSMUSG00000068506	Gm5800	EG545047	predicted gene 5800	protein-coding
Merged-6-69516323-1	chr6	69516273	69516373	+	9.13	IP_0_P65.peak.xls	Intergenic	ID|SINE|ID	-189149	NR_004434	19783		NR_004434	ENSMUSG00000106222	Rprl1	Rmrp2|Rpr|Rprh2	ribonuclease P RNA-like 1	ncRNA
Merged-6-145932982-1	chr6	145932932	145933032	+	9.13	IP_0_P65.peak.xls	intron (NM_001310837, intron 1 of 2)	LSU-rRNA_Hsa|rRNA|rRNA	1109	NM_001310837	16651	Mm.49689	NM_010656	ENSMUSG00000030255	Sspn	Krag	sarcospan	protein-coding
Merged-13-65594376-1	chr13	65594326	65594426	+	9.13	IP_0_P65.peak.xls	Intergenic	L1_Mus2|LINE|L1	315522	NM_178364	170936	Mm.151546	NM_178364	ENSMUSG00000021514	Zfp369	B930030B22Rik|D230020H11Rik|NRIF2	zinc finger protein 369	protein-coding
Merged-3-95929998-1	chr3	95929948	95930048	+	9.13	IP_0_P65.peak.xls	intron (NM_001253758, intron 1 of 4)	CpG	741	NM_023210	66471	Mm.218657	NM_023210	ENSMUSG00000015749	Anp32e	2810018A15Rik|AI047746|AI326868|CPD1|LANP-L|LANPL|mLANP-L	acidic (leucine-rich) nuclear phosphoprotein 32 family, member E	protein-coding
Merged-6-48121338-1	chr6	48121288	48121388	+	9.13	IP_0_P65.peak.xls	Intergenic	Intergenic	-34745	NM_001163475	69228	Mm.207555	NM_001163475	ENSMUSG00000057691	Zfp746	2810407L07Rik|AI317225|Znf746	zinc finger protein 746	protein-coding
Merged-4-107171726-1	chr4	107171676	107171776	+	9.13	IP_0_P65.peak.xls	intron (NM_025617, intron 2 of 4)	intron (NM_025617, intron 2 of 4)	6640	NM_025617	66526	Mm.246956	NM_025617	ENSMUSG00000028619	Tceanc2	2210010B22Rik|2210012G02Rik|6330404A07Rik|AU015593|Tdeanc2	transcription elongation factor A (SII) N-terminal and central domain containing 2	protein-coding
Merged-3-3032299-1	chr3	3032249	3032349	+	9.13	IP_0_P65.peak.xls	Intergenic	Intergenic	-475731	NM_013920	30942	Mm.330897	NM_013920		Hnf4g	NR2A2	hepatocyte nuclear factor 4, gamma	protein-coding
Merged-7-15455212-1	chr7	15455162	15455262	+	8.85	IP_0_P65.peak.xls	Intergenic	Intergenic	66361	NM_145708	246792	Mm.26391	NM_145708	ENSMUSG00000074369	Obox2	-	oocyte specific homeobox 2	protein-coding
Merged-7-24730429-1	chr7	24730379	24730479	+	8.85	IP_0_P65.peak.xls	Intergenic	L1Md_F2|LINE|L1	-6139	NM_177593	210155	Mm.425399	NM_177593		Gm4763	EG210155	predicted gene 4763	protein-coding
Merged-9-83939500-1	chr9	83939450	83939550	+	8.85	IP_0_P65.peak.xls	intron (NM_001305935, intron 1 of 10)	(CA)n|Simple_repeat|Simple_repeat	-9281	NM_199195	12040	Mm.12819	NM_199195	ENSMUSG00000032263	Bckdhb	BCKDE1B|BCKDH E1-beta	branched chain ketoacid dehydrogenase E1, beta polypeptide	protein-coding
Merged-16-91729434-1	chr16	91729384	91729484	+	8.85	IP_0_P65.peak.xls	promoter-TSS (NM_133679)	promoter-TSS (NM_133679)	63	NM_010587	16443	Mm.40546	NM_010587	ENSMUSG00000022957	Itsn1	AA517634|AA545208|AI316805|AI839402|AI848451|Ehsh1|Ese1|Itsn|Sh3p17	intersectin 1 (SH3 domain protein 1A)	protein-coding
Merged-19-47014885-1	chr19	47014835	47014935	+	8.85	IP_0_P65.peak.xls	exon (NM_146100, exon 1 of 3)	exon (NM_146100, exon 1 of 3)	187	NM_146100	226180	Mm.276251	NM_146100		Ina	AV028420|NF-66|NF66	internexin neuronal intermediate filament protein, alpha	protein-coding
Merged-8-22683716-1	chr8	22683666	22683766	+	8.85	IP_0_P65.peak.xls	intron (NM_001159774, intron 5 of 21)	intron (NM_001159774, intron 5 of 21)	22867	NM_010546	16150	Mm.277886	NM_010546	ENSMUSG00000031537	Ikbkb	AI132552|IKK-2|IKK-beta|IKK2|IKK[b]|IKKbeta	inhibitor of kappaB kinase beta	protein-coding
Merged-9-71723646-1	chr9	71723596	71723696	+	8.85	IP_0_P65.peak.xls	intron (NM_001304362, intron 2 of 18)	intron (NM_001304362, intron 2 of 18)	47956	NM_026599	68178	Mm.99961	NM_026599	ENSMUSG00000032232	Cgnl1	4933421H10Rik|9930020M10Rik|AI503810|Jacop	cingulin-like 1	protein-coding
Merged-5-71065731-1	chr5	71065681	71065781	+	8.85	IP_0_P65.peak.xls	intron (NM_008066, intron 3 of 9)	(TG)n|Simple_repeat|Simple_repeat	30118	NM_008066	14395	Mm.5304	NM_008066		Gabra2	C630048P16Rik|Gabra-2	gamma-aminobutyric acid (GABA) A receptor, subunit alpha 2	protein-coding
Merged-14-70653709-1	chr14	70653659	70653759	+	8.85	IP_0_P65.peak.xls	promoter-TSS (NM_181345)	promoter-TSS (NM_181345)	-625	NM_181345	328440	Mm.347749	NM_181345	ENSMUSG00000047911	Npm2	-	nucleophosmin/nucleoplasmin 2	protein-coding
Merged-12-49564924-1	chr12	49564874	49564974	+	8.85	IP_0_P65.peak.xls	Intergenic	Intergenic	-84062	NR_045472	69054	Mm.417838	NR_045472	ENSMUSG00000100844	1810007C17Rik	-	RIKEN cDNA 1810007C17 gene	ncRNA
Merged-8-20362358-1	chr8	20362308	20362408	+	8.57	IP_0_P65.peak.xls	intron (NM_001177408, intron 1 of 9)	B3|SINE|B2	844	NM_001177408	100040599	Mm.491087	NM_001177408	ENSMUSG00000074449	Gm15319	OTTMUSG00000020118	predicted gene 15319	protein-coding
Merged-10-118252545-1	chr10	118252495	118252595	+	8.57	IP_0_P65.peak.xls	Intergenic	LTRIS_Mus|LTR|ERV1	42493	NM_054079	116849	Mm.213193	NM_054079	ENSMUSG00000090461	Iltifb	IL-22b|IL-TIFb|Il22b	interleukin 10-related T cell-derived inducible factor beta	protein-coding
Merged-15-38570223-1	chr15	38570173	38570273	+	8.57	IP_0_P65.peak.xls	intron (NR_045757, intron 2 of 2)	B1F|SINE|Alu	24711	NR_045757	69679	Mm.416890	NR_045757	ENSMUSG00000102106	2310043O21Rik	-	RIKEN cDNA 2310043O21 gene	ncRNA
Merged-12-19818964-1	chr12	19818914	19819014	+	8.57	IP_0_P65.peak.xls	Intergenic	MMERVK9E_I-int|LTR|ERVK	996815	NR_015521	69513	Mm.273972	NR_015521	ENSMUSG00000099759	1700030C10Rik	-	RIKEN cDNA 1700030C10 gene	ncRNA
Merged-8-20558396-1	chr8	20558346	20558446	+	8.57	IP_0_P65.peak.xls	Intergenic	MER33|DNA|hAT-Charlie	-56531	NM_001270553	100861668	Mm.491087	NM_001270553		Gm21119	-	predicted gene, 21119	protein-coding
Merged-4-53804478-1	chr4	53804428	53804528	+	8.57	IP_0_P65.peak.xls	Intergenic	IAPEY3-int|LTR|ERVK	-21567	NM_028053	52076	Mm.27184	NM_028053	ENSMUSG00000028420	Tmem38b	1600017F22Rik|AA437809|AV051057|D4Ertd89e|TRIC-B|mg33b	transmembrane protein 38B	protein-coding
Merged-3-9251076-1	chr3	9251026	9251126	+	8.57	IP_0_P65.peak.xls	5' UTR (NM_177660, exon 1 of 6)	5' UTR (NM_177660, exon 1 of 6)	509	NM_177660	229055	Mm.103262	NM_177660	ENSMUSG00000069114	Zbtb10	4832414A18|AU021107|RINZF	zinc finger and BTB domain containing 10	protein-coding
Merged-4-21329119-1	chr4	21329069	21329169	+	8.57	IP_0_P65.peak.xls	Intergenic	RMER1B|Other|Other	356844	NM_001080771	230025	Mm.208541	NM_001080771	ENSMUSG00000040478	Prdm13	-	PR domain containing 13	protein-coding
Merged-13-65760941-1	chr13	65760891	65760991	+	8.57	IP_0_P65.peak.xls	Intergenic	RLTR9E|LTR|ERVK	-352512	NM_001177832	628709	Mm.390595	NM_001177832	ENSMUSG00000095909	Gm10324	ENSMUSG00000071302	predicted gene 10324	protein-coding
Merged-8-35790629-1	chr8	35790579	35790679	+	8.3	IP_0_P65.peak.xls	Intergenic	Intergenic	35930	NM_027998	71908	Mm.37817	NM_027998	ENSMUSG00000055976	Cldn23	2310014B08Rik	claudin 23	protein-coding
Merged-7-9901977-1	chr7	9901927	9902027	+	8.3	IP_0_P65.peak.xls	Intergenic	Lx2|LINE|L1	51608	NM_001105152	625580	Mm.469893	NM_001105152	ENSMUSG00000095914	Vmn2r48	EG625580	vomeronasal 2, receptor 48	protein-coding
Merged-13-65991093-1	chr13	65991043	65991143	+	8.3	IP_0_P65.peak.xls	Intergenic	Intergenic	-122360	NM_001177832	628709	Mm.390595	NM_001177832	ENSMUSG00000095909	Gm10324	ENSMUSG00000071302	predicted gene 10324	protein-coding
Merged-3-93213388-1	chr3	93213338	93213438	+	8.3	IP_0_P65.peak.xls	intron (NM_001013804, intron 4 of 5)	intron (NM_001013804, intron 4 of 5)	16115	NM_001013804	229574	Mm.10755	NM_001013804		Flg2	EG229574	filaggrin family member 2	protein-coding
Merged-13-68374041-1	chr13	68373991	68374091	+	8.3	IP_0_P65.peak.xls	Intergenic	Intergenic	208063	NM_001308475	210009	Mm.205514	NM_172480	ENSMUSG00000034617	Mtrr	4732420G08|MSR	5-methyltetrahydrofolate-homocysteine methyltransferase reductase	protein-coding
Merged-18-79286552-1	chr18	79286502	79286602	+	8.3	IP_0_P65.peak.xls	Intergenic	Intergenic	-177161	NM_053099	240427	Mm.312871	NM_053099	ENSMUSG00000024548	Setbp1	C130092E12|Seb|mKIAA0437	SET binding protein 1	protein-coding
Merged-16-21562569-1	chr16	21562519	21562619	+	8.3	IP_0_P65.peak.xls	intron (NM_001285893, intron 38 of 46)	intron (NM_001285893, intron 38 of 46)	132096	NM_001001881	72190	Mm.131606	NM_001001881	ENSMUSG00000043391	2510009E07Rik	AI194952	RIKEN cDNA 2510009E07 gene	protein-coding
Merged-7-38388021-1	chr7	38387971	38388071	+	8.3	IP_0_P65.peak.xls	Intergenic	Intergenic	-116673	NM_025390	66161	Mm.22284	NM_025390	ENSMUSG00000030423	Pop4	1110023P21Rik|Rpp29	processing of precursor 4, ribonuclease P/MRP family, (S. cerevisiae)	protein-coding
Merged-7-7388053-1	chr7	7388003	7388103	+	8.3	IP_0_P65.peak.xls	intron (NM_001105062, intron 4 of 5)	intron (NM_001105062, intron 4 of 5)	11574	NM_001105062	100042591	Mm.469891	NM_001105062	ENSMUSG00000096373	Vmn2r31	-	vomeronasal 2, receptor 31	protein-coding
Merged-12-115370622-1	chr12	115370572	115370672	+	8.3	IP_0_P65.peak.xls	Intergenic	Lx2B2|LINE|L1	325172	NR_105810	102465205		NR_105810	ENSMUSG00000098336	Mir6388	Gm27925|mmu-mir-6388	microRNA 6388	ncRNA
Merged-1-10222367-1	chr1	10222317	10222417	+	8.3	IP_0_P65.peak.xls	intron (NM_001102430, intron 1 of 37)	intron (NM_001102430, intron 1 of 37)	10303	NM_001102430	211673	Mm.229141	NM_001102430	ENSMUSG00000067851	Arfgef1	ARFGEP1|BIG1|D130059B05Rik|D730028O18Rik|P200	ADP-ribosylation factor guanine nucleotide-exchange factor 1(brefeldin A-inhibited)	protein-coding
Merged-4-35380484-1	chr4	35380434	35380534	+	8.02	IP_0_P65.peak.xls	Intergenic	IAPEz-int|LTR|ERVK	-154604	NM_001081343	73205	Mm.331544	NM_001081343	ENSMUSG00000028300	3110043O21Rik	AI840585	RIKEN cDNA 3110043O21 gene	protein-coding
Merged-10-106115235-1	chr10	106115185	106115285	+	8.02	IP_0_P65.peak.xls	Intergenic	Intergenic	273756	NM_025602	52713	Mm.339224	NM_025602		Ccdc59	2300004H16Rik|D10Ertd718e	coiled-coil domain containing 59	protein-coding
Merged-8-56897340-1	chr8	56897290	56897390	+	8.02	IP_0_P65.peak.xls	Intergenic	CT-rich|Low_complexity|Low_complexity	346206	NM_015791	50753	Mm.251174	NM_015791		Fbxo8	Fbx8	F-box protein 8	protein-coding
Merged-18-54421304-1	chr18	54421254	54421354	+	8.02	IP_0_P65.peak.xls	promoter-TSS (NR_040338)	promoter-TSS (NR_040338)	-991	NR_040338	77433	Mm.159919	NR_040338		Redrum	9430076G02Rik	Redrum, erythroid developmental long intergenic non-protein coding transcript	ncRNA
Merged-10-21588679-1	chr10	21588629	21588729	+	8.02	IP_0_P65.peak.xls	Intergenic	(GAATG)n|Simple_repeat|Simple_repeat	-4466	NR_027968	67692	Mm.54306	NM_183266	ENSMUSG00000050844	1700020N01Rik	-	RIKEN cDNA 1700020N01 gene	ncRNA
Merged-12-21981587-1	chr12	21981537	21981637	+	8.02	IP_0_P65.peak.xls	Intergenic	L1MC1|LINE|L1	-564151	NM_011739	22630	Mm.289630	NM_011739	ENSMUSG00000076432	Ywhaq	2700028P07Rik|AA409740|AU021156|R74690	tyrosine 3-monooxygenase/tryptophan 5-monooxygenase activation protein, theta polypeptide	protein-coding
Merged-2-150097796-1	chr2	150097746	150097846	+	8.02	IP_0_P65.peak.xls	Intergenic	Intergenic	38882	NM_023266	104348	Mm.485851	NM_023266	ENSMUSG00000068134	Zfp120	AI315103|E030042N05Rik|F80|MZF31|Zfp844	zinc finger protein 120	protein-coding
Merged-2-181784434-1	chr2	181784384	181784484	+	8.02	IP_0_P65.peak.xls	intron (NM_008665, intron 2 of 22)	intron (NM_008665, intron 2 of 22)	-11873	NM_001171680	17932	Mm.458718	NM_008665	ENSMUSG00000010505	Myt1	Nzf2|Nzf2a|Nzf2b|Nztf2	myelin transcription factor 1	protein-coding
Merged-2-135988648-1	chr2	135988598	135988698	+	8.02	IP_0_P65.peak.xls	intron (NM_013829, intron 30 of 36)	intron (NM_013829, intron 30 of 36)	-69279	NM_029530	76161	Mm.41638	NM_029530	ENSMUSG00000027270	Lamp5	3110035N03Rik|6330527O06Rik|BAD-LAMP|LAMP-5	lysosomal-associated membrane protein family, member 5	protein-coding
Merged-8-20653136-1	chr8	20653086	20653186	+	8.02	IP_0_P65.peak.xls	Intergenic	RMER13B|LTR|ERVK	38209	NM_001270553	100861668	Mm.491087	NM_001270553		Gm21119	-	predicted gene, 21119	protein-coding
Merged-16-66212083-1	chr16	66212033	66212133	+	8.02	IP_0_P65.peak.xls	Intergenic	L1_Mur3|LINE|L1	396450	NM_028572	73569	Mm.25670	NM_028572	ENSMUSG00000091243	Vgll3	1700110N18Rik|4832416J22|C80713|Vgl-3|Vito-2	vestigial like 3 (Drosophila)	protein-coding
Merged-8-20314167-1	chr8	20314117	20314217	+	7.74	IP_0_P65.peak.xls	Intergenic	RLTR45|LTR|ERVK	-16735	NR_030708	547150	Mm.359054	NR_030708	ENSMUSG00000071796	6820431F20Rik	-	cadherin 11 pseudogene	pseudo
Merged-15-4740307-1	chr15	4740257	4740357	+	7.74	IP_0_P65.peak.xls	intron (NM_016704, intron 5 of 15)	intron (NM_016704, intron 5 of 15)	13097	NM_016704	12274	Mm.20247	NM_016704	ENSMUSG00000022181	C6	AW111623	complement component 6	protein-coding
Merged-13-66821137-1	chr13	66821087	66821187	+	7.74	IP_0_P65.peak.xls	Intergenic	Intergenic	84213	NM_026219	67530	Mm.379136	NM_026219	ENSMUSG00000021520	Uqcrb	2210415M14Rik|QP-C|QPC|UQBC|UQBP|UQPC	ubiquinol-cytochrome c reductase binding protein	protein-coding
Merged-1-25834986-1	chr1	25834936	25835036	+	7.74	IP_0_P65.peak.xls	Intergenic	Intergenic	-5279	NM_175642	210933	Mm.336569	NM_175642	ENSMUSG00000033569	Adgrb3	A830096D10Rik|Bai3	adhesion G protein-coupled receptor B3	protein-coding
Merged-10-93484492-1	chr10	93484442	93484542	+	7.74	IP_0_P65.peak.xls	intron (NM_008517, intron 18 of 18)	intron (NM_008517, intron 18 of 18)	-4276	NM_010401	15109	Mm.13000	NM_010401		Hal	Hsd|his|histidase	histidine ammonia lyase	protein-coding
Merged-5-88115985-1	chr5	88115935	88116035	+	7.74	IP_0_P65.peak.xls	Intergenic	Lx5c|LINE|L1	29429	NM_001252680	20600	Mm.1397	NM_021289	ENSMUSG00000029281	Smr2	MSG2|Vcs2	submaxillary gland androgen regulated protein 2	protein-coding
Merged-18-15513677-1	chr18	15513627	15513727	+	7.74	IP_0_P65.peak.xls	intron (NM_199055, intron 2 of 3)	CT-rich|Low_complexity|Low_complexity	-102695	NM_001308646	11829	Mm.250786	NM_009700	ENSMUSG00000024411	Aqp4	WCH4	aquaporin 4	protein-coding
Merged-8-71171410-1	chr8	71171360	71171460	+	7.74	IP_0_P65.peak.xls	intron (NR_131056, intron 3 of 4)	AT_rich|Low_complexity|Low_complexity	35538	NR_131056	330796	Mm.258257	NR_131056		Gm38415	E230016D10	predicted gene, 38415	ncRNA
Merged-8-69505331-1	chr8	69505281	69505381	+	7.74	IP_0_P65.peak.xls	Intergenic	IAPEz-int|LTR|ERVK	-109787	NR_038043	378466	Mm.37846	NM_194351		Gm10033	9330175B10Rik|ENSMUSG00000057924|ENSMUSG00000071083|Gm10311	predicted gene 10033	ncRNA
Merged-18-10375638-1	chr18	10375588	10375688	+	7.74	IP_0_P65.peak.xls	intron (NM_001083628, intron 1 of 32)	CT-rich|Low_complexity|Low_complexity	50459	NM_001083628	381157	Mm.261535	NM_001083628	ENSMUSG00000042942	Greb1l	mKIAA4095	growth regulation by estrogen in breast cancer-like	protein-coding
Merged-12-35808641-1	chr12	35808591	35808691	+	7.74	IP_0_P65.peak.xls	Intergenic	L1Md_A|LINE|L1	-113523	NR_045050	71581	Mm.100110	NR_045050		9130015A21Rik	-	RIKEN cDNA 9130015A21 gene	ncRNA
Merged-12-115485084-1	chr12	115485034	115485134	+	7.47	IP_0_P65.peak.xls	Intergenic	RLTR13C2|LTR|ERVK	210710	NR_105810	102465205		NR_105810	ENSMUSG00000098336	Mir6388	Gm27925|mmu-mir-6388	microRNA 6388	ncRNA
Merged-19-48910559-1	chr19	48910509	48910609	+	7.47	IP_0_P65.peak.xls	Intergenic	Lx9|LINE|L1	704534	NM_025696	66673	Mm.70980	NM_025696	ENSMUSG00000063434	Sorcs3	6330404A12Rik|AW045579	sortilin-related VPS10 domain containing receptor 3	protein-coding
Merged-5-72109610-1	chr5	72109560	72109660	+	7.47	IP_0_P65.peak.xls	intron (NM_008069, intron 7 of 8)	intron (NM_008069, intron 7 of 8)	58573	NM_178599	27784	Mm.44223	NM_178599	ENSMUSG00000029213	Commd8	C77770|D5Buc26e	COMM domain containing 8	protein-coding
Merged-9-81458424-1	chr9	81458374	81458474	+	7.47	IP_0_P65.peak.xls	Intergenic	Lx7|LINE|L1	-173506	NR_040394	319405	Mm.246494	NR_040393	ENSMUSG00000097466	D430036J16Rik	-	RIKEN cDNA D430036J16 gene	ncRNA
Merged-17-13655022-1	chr17	13654972	13655072	+	7.47	IP_0_P65.peak.xls	Intergenic	Intergenic	-100928	NR_045437	72578	Mm.46549	NR_045436	ENSMUSG00000038347	2700054A10Rik	-	RIKEN cDNA 2700054A10 gene	ncRNA
Merged-15-46787940-1	chr15	46787890	46787990	+	7.47	IP_0_P65.peak.xls	Intergenic	L1Md_F2|LINE|L1	164635	NR_045811	75281	Mm.159487	NR_045811	ENSMUSG00000051198	4930548G14Rik	-	RIKEN cDNA 4930548G14 gene	ncRNA
Merged-7-72631733-1	chr7	72631683	72631783	+	7.47	IP_0_P65.peak.xls	Intergenic	MTA_Mm|LTR|ERVL-MaLR	-325138	NM_001024703	244049	Mm.217412	NM_001024703	ENSMUSG00000032776	Mctp2	Gm489	multiple C2 domains, transmembrane 2	protein-coding
Merged-14-23237225-1	chr14	23237175	23237275	+	7.47	IP_0_P65.peak.xls	Intergenic	Intergenic	-142654	NR_033550	791307	Mm.364384	NR_033550	ENSMUSG00000068680	Gm10248	ENSMUSG00000068680	predicted gene 10248	ncRNA
Merged-7-126008620-1	chr7	126008570	126008670	+	7.47	IP_0_P65.peak.xls	intron (NM_001101488, intron 2 of 6)	intron (NM_001101488, intron 2 of 6)	73791	NM_001101488	269994	Mm.39599	NM_001101488	ENSMUSG00000046182	Gsg1l	AI852434|C230098I05Rik|G630023A01Rik|Gm637|g1l	GSG1-like	protein-coding
Merged-7-73599785-1	chr7	73599735	73599835	+	7.47	IP_0_P65.peak.xls	Intergenic	B3A|SINE|B2	-41390	NR_037569	69170	Mm.34539	NR_037569	ENSMUSG00000098496	1810026B05Rik	-	RIKEN cDNA 1810026B05 gene	ncRNA
Merged-17-21673898-1	chr17	21673848	21673948	+	7.47	IP_0_P65.peak.xls	Intergenic	L1VL1|LINE|L1	-16314	NR_045766	100310809	Mm.293030	NR_045766		Gm10509	ENSMUSG00000073448	zinc finger protein 51 pseudogene	pseudo
Merged-8-24895987-1	chr8	24895937	24896037	+	7.47	IP_0_P65.peak.xls	intron (NM_001293693, intron 12 of 19)	RLTR13A1|LTR|ERVK	52817	NM_001293693	353188	Mm.269223	NM_153397	ENSMUSG00000037437	Adam32	-	a disintegrin and metallopeptidase domain 32	protein-coding
Merged-7-61151239-1	chr7	61151189	61151289	+	7.47	IP_0_P65.peak.xls	Intergenic	L1_Mur1|LINE|L1	464088	NR_045727	319752	Mm.294476	NR_045727		B230209E15Rik	-	RIKEN cDNA B230209E15 gene	ncRNA
Merged-17-60454727-1	chr17	60454677	60454777	+	7.47	IP_0_P65.peak.xls	Intergenic	B1_Mus1|SINE|Alu	-1441405	NM_026497	67993	Mm.36507	NM_026497		Nudt12	0610016O18Rik	nudix (nucleoside diphosphate linked moiety X)-type motif 12	protein-coding
Merged-6-30804926-1	chr6	30804876	30804976	+	7.47	IP_0_P65.peak.xls	intron (NM_017478, intron 20 of 23)	intron (NM_017478, intron 20 of 23)	63627	NR_029900	723930		NR_029900	ENSMUSG00000065501	Mir335	Mirn335|mir-335|mmu-mir-335	microRNA 335	ncRNA
Merged-17-83339773-1	chr17	83339723	83339823	+	7.19	IP_0_P65.peak.xls	Intergenic	Intergenic	-11158	NM_001114361	78798	Mm.295565	NM_199466	ENSMUSG00000032624	Eml4	4930443C24Rik|AI644019	echinoderm microtubule associated protein like 4	protein-coding
Merged-7-59752566-1	chr7	59752516	59752616	+	7.19	IP_0_P65.peak.xls	promoter-TSS (NR_033778).2	promoter-TSS (NR_033778).2	-986	NR_033779	64245		NR_033779	ENSMUSG00000096759	Snord116l2	Pwcr1l2	small nucleolar RNA, C/D box 116-like 2	snoRNA
Merged-12-70424331-1	chr12	70424281	70424381	+	7.19	IP_0_P65.peak.xls	intron (NR_037248, intron 2 of 4)	intron (NR_037248, intron 2 of 4)	-28823	NM_028339	72736	Mm.204670	NM_028339	ENSMUSG00000021072	Tmx1	2810425A04Rik|AI465319|Txndc1	thioredoxin-related transmembrane protein 1	protein-coding
Merged-16-8502624-1	chr16	8502574	8502674	+	7.19	IP_0_P65.peak.xls	Intergenic	IAPEY3-int|LTR|ERVK	-10805	NM_001170978	268860	Mm.259315	NM_172961	ENSMUSG00000057880	Abat	9630038C02Rik|AI255750|ENSMUSG00000051226|Gabaat|Gabat|Gm9851|I54|Laibat|X61497	4-aminobutyrate aminotransferase	protein-coding
Merged-6-86085028-1	chr6	86084978	86085078	+	7.19	IP_0_P65.peak.xls	intron (NM_001271858, intron 2 of 15)	MIR3|SINE|MIR	6980	NM_001271859	11519	Mm.104155	NM_013458	ENSMUSG00000030000	Add2	2900072M03Rik|add97	adducin 2 (beta)	protein-coding
Merged-2-89268958-1	chr2	89268908	89269008	+	7.19	IP_0_P65.peak.xls	Intergenic	IAPEz-int|LTR|ERVK	14173	NM_001011761	257921	Mm.376113	NM_001011761	ENSMUSG00000075095	Olfr1229	MOR233-19|MOR233-22	olfactory receptor 1229	protein-coding
Merged-2-127858140-1	chr2	127858090	127858190	+	7.19	IP_0_P65.peak.xls	intron (NM_028765, intron 1 of 17)	RMER12C|LTR|ERVK	3512	NM_028765	74121	Mm.244835	NM_028765	ENSMUSG00000027380	Acoxl	1200014P05Rik|AV025673	acyl-Coenzyme A oxidase-like	protein-coding
Merged-13-100379593-1	chr13	100379543	100379643	+	7.19	IP_0_P65.peak.xls	Intergenic	Intergenic	-61905	NM_021545	53880	Mm.218759	NM_021545		Naip7	Birc1g|Naip-rs4B|Naip6	NLR family, apoptosis inhibitory protein 7	protein-coding
Merged-2-102900822-1	chr2	102900772	102900872	+	7.19	IP_0_P65.peak.xls	intron (NM_001039150, intron 1 of 13)	intron (NM_001039150, intron 1 of 13)	843	NM_001177785	12505	Mm.423621	NM_009851	ENSMUSG00000005087	Cd44	AU023126|AW121933|AW146109|HERMES|Ly-24|Pgp-1	CD44 antigen	protein-coding
Merged-13-68444948-1	chr13	68444898	68444998	+	7.19	IP_0_P65.peak.xls	Intergenic	RLTR6-int|LTR|ERV1	137156	NM_001308475	210009	Mm.205514	NM_172480	ENSMUSG00000034617	Mtrr	4732420G08|MSR	5-methyltetrahydrofolate-homocysteine methyltransferase reductase	protein-coding
Merged-9-80697627-1	chr9	80697577	80697677	+	7.19	IP_0_P65.peak.xls	Intergenic	L1MA9|LINE|L1	-232189	NM_022016	63859	Mm.422780	NM_022016	ENSMUSG00000032343	Impg1	A930015H12Rik|IMP150|SPACR	interphotoreceptor matrix proteoglycan 1	protein-coding
Merged-15-53501623-1	chr15	53501573	53501673	+	7.19	IP_0_P65.peak.xls	intron (NM_177225, intron 4 of 4)	B4A|SINE|B4	-155440	NM_010162	14042	Mm.309395	NM_010162		Ext1	AA409028	exostoses (multiple) 1	protein-coding
Merged-17-89627208-1	chr17	89627158	89627258	+	7.19	IP_0_P65.peak.xls	Intergenic	Intergenic	247967	NR_045952	100043904	Mm.396198	NR_045952		Gm4719	-	predicted gene 4719	ncRNA
Merged-11-86286502-1	chr11	86286452	86286552	+	7.19	IP_0_P65.peak.xls	exon (NM_001080931, exon 20 of 30)	exon (NM_001080931, exon 20 of 30)	-28934	NM_027421	70422	Mm.171304	NM_027421	ENSMUSG00000018068	Ints2	2810417D08Rik|AA408260|AI987735|mKIAA1287	integrator complex subunit 2	protein-coding
Merged-4-71950406-1	chr4	71950356	71950456	+	7.19	IP_0_P65.peak.xls	Intergenic	Intergenic	250487	NM_011599	21885	Mm.278444	NM_011599	ENSMUSG00000008305	Tle1	C230057C06Rik|Estm14|Grg-1|Grg1|Tle4l	transducin-like enhancer of split 1, homolog of Drosophila E(spl)	protein-coding
Merged-4-80689359-1	chr4	80689309	80689409	+	7.19	IP_0_P65.peak.xls	Intergenic	Intergenic	-144854	NM_031202	22178	Mm.30438	NM_031202	ENSMUSG00000005994	Tyrp1	Oca3|TRP-1|TRP1|Tyrp|b|brown|isa	tyrosinase-related protein 1	protein-coding
Merged-6-128349891-1	chr6	128349841	128349941	+	7.19	IP_0_P65.peak.xls	intron (NM_011657, intron 1 of 10)	intron (NM_011657, intron 1 of 10)	5960	NM_011657	22158	Mm.291783	NM_011657	ENSMUSG00000001521	Tulp3	2310022L06Rik|AI316887	tubby-like protein 3	protein-coding
Merged-1-16712844-1	chr1	16712794	16712894	+	7.19	IP_0_P65.peak.xls	Intergenic	RLTR10-int|LTR|ERVK	24388	NM_016923	17087	Mm.116844	NM_016923	ENSMUSG00000025779	Ly96	ESOP-1|MD-2|MD2	lymphocyte antigen 96	protein-coding
Merged-2-79622790-1	chr2	79622740	79622840	+	7.19	IP_0_P65.peak.xls	Intergenic	Intergenic	-12635	NM_080558	70599	Mm.272881	NM_080558	ENSMUSG00000027007	Ssfa2	5730488C15Rik|CS-1|CS1|KRAP|SPAG13|mKIAA1927	sperm specific antigen 2	protein-coding
Merged-18-58209813-1	chr18	58209763	58209863	+	7.19	IP_0_P65.peak.xls	5' UTR (NM_010181, exon 1 of 65)	5' UTR (NM_010181, exon 1 of 65)	113	NM_010181	14119	Mm.20271	NM_010181	ENSMUSG00000024598	Fbn2	BC063774|Fib-2|mKIAA4226|sne|sy	fibrillin 2	protein-coding
Merged-18-24677186-1	chr18	24677136	24677236	+	7.19	IP_0_P65.peak.xls	intron (NM_026779, intron 7 of 14)	(TG)n|Simple_repeat|Simple_repeat	23495	NM_026779	68591	Mm.28252	NM_026779	ENSMUSG00000039616	Mocos	1110018O12Rik|HMCS|MCS|MOS	molybdenum cofactor sulfurase	protein-coding
Merged-12-62985346-1	chr12	62985296	62985396	+	7.19	IP_0_P65.peak.xls	Intergenic	L1Md_T|LINE|L1	297559	NR_131949	73309	Mm.276558	NR_131949		Spanxn4	1700047L15Rik	SPANX family, member N4	ncRNA
Merged-19-19110186-1	chr19	19110136	19110236	+	7.19	IP_0_P65.peak.xls	intron (NM_001043354, intron 1 of 9)	CpG	1010	NM_001043354	225998	Mm.234641	NM_146095	ENSMUSG00000036192	Rorb	Nr1f2|RZR-beta|RZRB|Rorbeta	RAR-related orphan receptor beta	protein-coding
Merged-12-115837934-1	chr12	115837884	115837984	+	7.19	IP_0_P65.peak.xls	Intergenic	Intergenic	-142140	NR_105810	102465205		NR_105810	ENSMUSG00000098336	Mir6388	Gm27925|mmu-mir-6388	microRNA 6388	ncRNA
Merged-1-85147875-1	chr1	85147825	85147925	+	7.19	IP_0_P65.peak.xls	Intergenic	L1Md_A|LINE|L1	-38022	NM_213615	381287	Mm.487565	NM_213615	ENSMUSG00000089844	A530032D15Rik	Gm1888	RIKEN cDNA A530032D15Rik gene	protein-coding
Merged-16-40260890-1	chr16	40260840	40260940	+	7.19	IP_0_P65.peak.xls	Intergenic	L1MC|LINE|L1	-1272452	NM_175548	268890	Mm.310524	NM_175548	ENSMUSG00000061080	Lsamp	5430428I19|AW046674|B130007O04Rik|D930023J12Rik|Lam|Lamp	limbic system-associated membrane protein	protein-coding
Merged-4-147650347-1	chr4	147650297	147650397	+	7.19	IP_0_P65.peak.xls	Intergenic	Intergenic	-7839	NM_145078	112422	Mm.327194	NM_145078	ENSMUSG00000066000	2610305D13Rik	Ssm1b	RIKEN cDNA 2610305D13 gene	protein-coding
Merged-4-54932074-1	chr4	54932024	54932124	+	7.19	IP_0_P65.peak.xls	Intergenic	Intergenic	-15871	NM_172867	242466	Mm.102904	NM_172867	ENSMUSG00000060206	Zfp462	6030417H05|9430078C22Rik|Gt4-2|Zfpip	zinc finger protein 462	protein-coding
Merged-16-3325575-1	chr16	3325525	3325625	+	7.19	IP_0_P65.peak.xls	Intergenic	RLTR9A3|LTR|ERVK	-266823	NM_146860	258859	Mm.377723	NM_146860	ENSMUSG00000051003	Olfr161	MOR131-1|OR912-47M6	olfactory receptor 161	protein-coding
Merged-12-66780722-1	chr12	66780672	66780772	+	7.19	IP_0_P65.peak.xls	intron (NM_207010, intron 3 of 15)	intron (NM_207010, intron 3 of 15)	441827	NM_001193266	320772	Mm.227680	NM_207010		Mdga2	6720489L24Rik|9330209L04Rik|Adp|Mamdc1	MAM domain containing glycosylphosphatidylinositol anchor 2	protein-coding
Merged-13-67824018-1	chr13	67823968	67824068	+	6.91	IP_0_P65.peak.xls	intron (NM_198322, intron 3 of 3)	RSINE1|SINE|B4	6967	NR_045194	320163	Mm.444711	NR_045194	ENSMUSG00000097276	4930525G20Rik	-	RIKEN cDNA 4930525G20 gene	ncRNA
Merged-1-99074207-1	chr1	99074157	99074257	+	6.91	IP_0_P65.peak.xls	Intergenic	Intergenic	653083	NM_027584	70866	Mm.389164	NM_027584	ENSMUSG00000026336	Slco6d1	4921511I05Rik	solute carrier organic anion transporter family, member 6d1	protein-coding
Merged-12-42250698-1	chr12	42250648	42250748	+	6.91	IP_0_P65.peak.xls	Intergenic	Intergenic	-764641	NM_010733	16981	Mm.404786	NM_010733	ENSMUSG00000036295	Lrrn3	NLRR-3	leucine rich repeat protein 3, neuronal	protein-coding
Merged-5-68779303-1	chr5	68779253	68779353	+	6.91	IP_0_P65.peak.xls	Intergenic	Intergenic	562406	NM_175519	243043	Mm.234821	NM_175519	ENSMUSG00000037653	Kctd8	A730087N02Rik	potassium channel tetramerisation domain containing 8	protein-coding
Merged-10-121335573-1	chr10	121335523	121335623	+	6.91	IP_0_P65.peak.xls	Intergenic	Intergenic	-24384	NM_029057	74694	Mm.233833	NM_029057	ENSMUSG00000052302	Tbc1d30	4930505D03Rik	TBC1 domain family, member 30	protein-coding
Merged-5-119470435-1	chr5	119470385	119470485	+	6.91	IP_0_P65.peak.xls	Intergenic	(CCCTAA)n|Simple_repeat|Simple_repeat	109923	NR_045702	100993	Mm.381453	NR_045702	ENSMUSG00000087516	AW549542	-	expressed sequence AW549542	ncRNA
Merged-7-8113584-1	chr7	8113534	8113634	+	6.91	IP_0_P65.peak.xls	Intergenic	Intergenic	-20547	NR_015598	72716	Mm.422732	NR_015598		2810047C21Rik1	100042870|2810047C21Rik|AA683836|Gm4082	RIKEN cDNA 2810047C21 gene 1	ncRNA
Merged-12-21728448-1	chr12	21728398	21728498	+	6.91	IP_0_P65.peak.xls	Intergenic	MIRb|SINE|MIR	-311012	NM_011739	22630	Mm.289630	NM_011739	ENSMUSG00000076432	Ywhaq	2700028P07Rik|AA409740|AU021156|R74690	tyrosine 3-monooxygenase/tryptophan 5-monooxygenase activation protein, theta polypeptide	protein-coding
Merged-1-15256033-1	chr1	15255983	15256083	+	6.91	IP_0_P65.peak.xls	Intergenic	L1_Mus3|LINE|L1	-56419	NM_001098528	98741	Mm.156081	NM_001033195		Kcnb2	9630047L19Rik|BB130875|Kv2.2	potassium voltage gated channel, Shab-related subfamily, member 2	protein-coding
Merged-18-59880277-1	chr18	59880227	59880327	+	6.91	IP_0_P65.peak.xls	Intergenic	B2_Mm2|SINE|B2	300647	NR_105773	102465182		NR_105773	ENSMUSG00000098287	Mir6355	Gm27473|mmu-mir-6355	microRNA 6355	ncRNA
Merged-4-65932610-1	chr4	65932560	65932660	+	6.91	IP_0_P65.peak.xls	intron (NM_207109, intron 7 of 22)	MTA_Mm-int|LTR|ERVL-MaLR	327624	NM_001161782	69807	Mm.22786	NM_053084	ENSMUSG00000051675	Trim32	1810045E12Rik|3f3|BBS11|Zfp117	tripartite motif-containing 32	protein-coding
Merged-9-80214695-1	chr9	80214645	80214745	+	6.91	IP_0_P65.peak.xls	intron (NM_001039546, intron 1 of 32)	intron (NM_001039546, intron 1 of 32)	49661	NM_001039546	17920	Mm.4040	NM_008662	ENSMUSG00000033577	Myo6	BC029719|Tlc|sv	myosin VI	protein-coding
Merged-12-94218450-1	chr12	94218400	94218500	+	6.91	IP_0_P65.peak.xls	Intergenic	RMER1B|Other|Other	291112	NR_106201	102466888		NR_106201	ENSMUSG00000098498	Mir8099-2	Gm27692|mmu-mir-8099-2	microRNA 8099-2	ncRNA
Merged-13-48518514-1	chr13	48518464	48518564	+	6.91	IP_0_P65.peak.xls	Intergenic	ORR1A2|LTR|ERVL-MaLR	-5078	NM_001164576	67911	Mm.251375	NM_026450	ENSMUSG00000050954	Zfp169	1700025J14Rik|4930429A13Rik|BE688704	zinc finger protein 169	protein-coding
Merged-12-23644913-1	chr12	23644863	23644963	+	6.91	IP_0_P65.peak.xls	Intergenic	Intergenic	452356	NM_001256489	66808	Mm.379124	NM_001256489		9030624G23Rik	-	RIKEN cDNA 9030624G23 gene	protein-coding
Merged-8-16794200-1	chr8	16794150	16794250	+	6.91	IP_0_P65.peak.xls	intron (NM_053171, intron 3 of 69)	IAPEz-int|LTR|ERVK	-625362	NR_037214	100526464		NR_037214	ENSMUSG00000093142	Mir3106	mir-3106|mmu-mir-3106	microRNA 3106	ncRNA
Merged-1-87062017-1	chr1	87061967	87062067	+	6.91	IP_0_P65.peak.xls	Intergenic	Intergenic	27911	NM_007433	11650	Mm.195224	NM_007433	ENSMUSG00000026246	Alppl2	Akp5|C77216|D1Ertd816e|EAP	alkaline phosphatase, placental-like 2	protein-coding
Merged-12-6548788-1	chr12	6548738	6548838	+	6.91	IP_0_P65.peak.xls	Intergenic	L1Md_F2|LINE|L1	831542	NR_045045	73575	Mm.179463	NR_045045	ENSMUSG00000102096	1700101O22Rik	-	RIKEN cDNA 1700101O22 gene	ncRNA
Merged-2-170316161-1	chr2	170316111	170316211	+	6.91	IP_0_P65.peak.xls	Intergenic	ORR1A0-int|LTR|ERVL-MaLR	-40200	NR_040610	73303	Mm.443297	NR_040610	ENSMUSG00000086999	Bcas1os2	1700040N02Rik	breast carcinoma amplified sequence 1, opposite strand 2	ncRNA
Merged-1-20714619-1	chr1	20714569	20714669	+	6.91	IP_0_P65.peak.xls	Intergenic	RMER1A|Other|Other	-16286	NM_010552	16171	Mm.5419	NM_010552	ENSMUSG00000025929	Il17a	Ctla-8|Ctla8|IL-17|IL-17A|Il17	interleukin 17A	protein-coding
Merged-13-66178311-1	chr13	66178261	66178361	+	6.91	IP_0_P65.peak.xls	Intergenic	ORR1A3-int|LTR|ERVL-MaLR	64858	NM_001177832	628709	Mm.390595	NM_001177832	ENSMUSG00000095909	Gm10324	ENSMUSG00000071302	predicted gene 10324	protein-coding
Merged-18-69228469-1	chr18	69228419	69228519	+	6.91	IP_0_P65.peak.xls	Intergenic	MER45A|DNA|hAT-Tip100	-116023	NM_013685	21413	Mm.4269	NM_013685	ENSMUSG00000053477	Tcf4	5730422P05Rik|ASP-I2|E2-2|E2.2|ITF-2|ITF-2b|ITF2|ME2|MITF-2A|MITF-2B|SEF-2|SEF2|SEF2-1|TFE|Tcf-4|bHLHb19	transcription factor 4	protein-coding
Merged-10-23509470-1	chr10	23509420	23509520	+	6.91	IP_0_P65.peak.xls	Intergenic	MTE-int|LTR|ERVL-MaLR	-159567	NM_010167	14051	Mm.332128	NM_010167	ENSMUSG00000010461	Eya4	B130023L16Rik	eyes absent 4 homolog (Drosophila)	protein-coding
Merged-4-112743810-1	chr4	112743760	112743860	+	6.91	IP_0_P65.peak.xls	intron (NM_177668, intron 3 of 6)	Lx5b|LINE|L1	31051	NM_177668	230613	Mm.122553	NM_177668		Skint10	A030001H23Rik|Gm570	selection and upkeep of intraepithelial T cells 10	protein-coding
Merged-19-23357422-1	chr19	23357372	23357472	+	6.91	IP_0_P65.peak.xls	intron (NM_174857, intron 7 of 13)	intron (NM_174857, intron 7 of 13)	-83525	NM_001252684	226026	Mm.23267	NM_153808	ENSMUSG00000024943	Smc5	MLZ-453|SMC-5|Smc5l1|mKIAA0594|mSMC5	structural maintenance of chromosomes 5	protein-coding
Merged-10-41749078-1	chr10	41749028	41749128	+	6.91	IP_0_P65.peak.xls	intron (NM_001243075, intron 1 of 9)	intron (NM_001243075, intron 1 of 9)	60585	NM_001243075	103268	Mm.338605	NM_026643	ENSMUSG00000019813	Cep57l1	2410017P07Rik|4930484D11Rik|AI607327|cep57R	centrosomal protein 57-like 1	protein-coding
Merged-2-113955721-1	chr2	113955671	113955771	+	6.91	IP_0_P65.peak.xls	Intergenic	B2_Mm1a|SINE|B2	-57844	NR_028423	320846	Mm.441458	NR_028423	ENSMUSG00000087694	A530058N18Rik	-	RIKEN cDNA A530058N18 gene	ncRNA
Merged-4-104272070-1	chr4	104272020	104272120	+	6.64	IP_0_P65.peak.xls	Intergenic	L1MEg|LINE|L1	-95468	NR_104385	13131	Mm.289682	NM_010014	ENSMUSG00000028519	Dab1	AI956902|C630028C02Rik|scm|scr|scrambler|yot	disabled 1	protein-coding
Merged-9-60679076-1	chr9	60679026	60679126	+	6.64	IP_0_P65.peak.xls	intron (NM_001146047, intron 5 of 16)	intron (NM_001146047, intron 5 of 16)	8458	NM_001311095	102747	Mm.269413	NM_145616	ENSMUSG00000047766	Lrrc49	AI430817|AW050057|D430025H09Rik|PGs4|p79	leucine rich repeat containing 49	protein-coding
Merged-5-48001508-1	chr5	48001458	48001558	+	6.64	IP_0_P65.peak.xls	intron (NR_111900, intron 4 of 35)	intron (NR_111900, intron 4 of 35)	18353	NM_001291228	20563	Mm.289739	NM_178804	ENSMUSG00000031558	Slit2	Drad-1|E030015M03Rik|E130320P19Rik|Slil3|mKIAA4141|slit-2	slit homolog 2 (Drosophila)	protein-coding
Merged-6-136943631-1	chr6	136943581	136943681	+	6.64	IP_0_P65.peak.xls	Intergenic	MTC|LTR|ERVL-MaLR	-1732	NM_001301309	11857	Mm.2241	NM_007486	ENSMUSG00000030220	Arhgdib	D4|Gdid4|Ly-GDI	Rho, GDP dissociation inhibitor (GDI) beta	protein-coding
Merged-16-3303632-1	chr16	3303582	3303682	+	6.64	IP_0_P65.peak.xls	Intergenic	Intergenic	-288766	NM_146860	258859	Mm.377723	NM_146860	ENSMUSG00000051003	Olfr161	MOR131-1|OR912-47M6	olfactory receptor 161	protein-coding
Merged-GL456378.1-324-1	chrGL456378.1	274	374	+	6.64	IP_0_P65.peak.xls	NA	NA	NA	NA
Merged-15-53944448-1	chr15	53944398	53944498	+	6.64	IP_0_P65.peak.xls	Intergenic	ORR1A1|LTR|ERVL-MaLR	-42012	NM_177225	320679	Mm.442455	NM_177225	ENSMUSG00000058656	Samd12	A830094I09Rik	sterile alpha motif domain containing 12	protein-coding
Merged-11-38706015-1	chr11	38705965	38706065	+	6.64	IP_0_P65.peak.xls	Intergenic	L1_Mus2|LINE|L1	-185970	NR_040295	100502917	Mm.61144	NR_040295		Gm12130	OTTMUSG00000005424	predicted gene 12130	ncRNA
Merged-12-115752461-1	chr12	115752411	115752511	+	6.64	IP_0_P65.peak.xls	Intergenic	L1_Mur2|LINE|L1	-56667	NR_105810	102465205		NR_105810	ENSMUSG00000098336	Mir6388	Gm27925|mmu-mir-6388	microRNA 6388	ncRNA
Merged-18-40207250-1	chr18	40207200	40207300	+	6.64	IP_0_P65.peak.xls	intron (NM_023311, intron 5 of 5)	ORR1A4|LTR|ERVL-MaLR	12149	NM_023311	67180	Mm.270382	NM_023311	ENSMUSG00000024487	Yipf5	2610311I19Rik|AA408236|Yip1a	Yip1 domain family, member 5	protein-coding
Merged-2-113818646-1	chr2	113818596	113818696	+	6.64	IP_0_P65.peak.xls	intron (NM_009162, intron 2 of 5)	intron (NM_009162, intron 2 of 5)	10445	NM_009162	20394	Mm.4836	NM_009162	ENSMUSG00000023236	Scg5	7B2|AI325031|Sgne-1|Sgne1	secretogranin V	protein-coding
Merged-18-60447225-1	chr18	60447175	60447275	+	6.64	IP_0_P65.peak.xls	Intergenic	ERVB4_1B-I_MM-int|LTR|ERVK	54758	NM_134133	106878	Mm.273197	NM_134133	ENSMUSG00000038059	Smim3	2010002N04Rik|AI195350|AW561905|Nid67|cI-41	small integral membrane protein 3	protein-coding
Merged-17-84359900-1	chr17	84359850	84359950	+	6.64	IP_0_P65.peak.xls	intron (NM_183021, intron 26 of 37)	intron (NM_183021, intron 26 of 37)	106308	NM_183021	240174	Mm.246767	NM_177826	ENSMUSG00000024251	Thada	6530405K19|A930021O22|AU019899|BC052885|GITA	thyroid adenoma associated	protein-coding
Merged-13-66560104-1	chr13	66560054	66560154	+	6.64	IP_0_P65.peak.xls	Intergenic	Intergenic	-118986	NM_001290196	76803	Mm.183391	NM_183119	ENSMUSG00000074832	2410141K09Rik	4930482J15Rik|Ayu21-35|Gt(pU21)35Imeg	RIKEN cDNA 2410141K09 gene	protein-coding
Merged-10-7353273-1	chr10	7353223	7353323	+	6.64	IP_0_P65.peak.xls	Intergenic	Intergenic	120204	NM_029975	77777	Mm.442442	NM_029975	ENSMUSG00000079685	Ulbp1	A430108B07Rik|MULT1	UL16 binding protein 1	protein-coding
Merged-5-25424603-1	chr5	25424553	25424653	+	6.64	IP_0_P65.peak.xls	intron (NM_001081383, intron 2 of 58)	B3A|SINE|B2	74180	NM_001081383	231051	Mm.332268	NM_001081383	ENSMUSG00000038056	Kmt2c	E330008K23Rik|HALR|Mll3|mKIAA1506	lysine (K)-specific methyltransferase 2C	protein-coding
Merged-19-35061474-1	chr19	35061424	35061524	+	6.64	IP_0_P65.peak.xls	Intergenic	L1Md_F2|LINE|L1	139116	NM_183046	240641	Mm.278471	NM_183046	ENSMUSG00000024795	Kif20b	33cex|B130024C23|C330014J10Rik|Mphosph1|magoo	kinesin family member 20B	protein-coding
Merged-4-52190520-1	chr4	52190470	52190570	+	6.64	IP_0_P65.peak.xls	Intergenic	IAPEz-int|LTR|ERVK	-139410	NR_040668	329844	Mm.128934	NR_040668	ENSMUSG00000085515	C630028M04Rik	-	RIKEN cDNA C630028M04 gene	ncRNA
Merged-8-20643353-1	chr8	20643303	20643403	+	6.64	IP_0_P65.peak.xls	Intergenic	Intergenic	28426	NM_001270553	100861668	Mm.491087	NM_001270553		Gm21119	-	predicted gene, 21119	protein-coding
Merged-10-48034450-1	chr10	48034400	48034500	+	6.64	IP_0_P65.peak.xls	Intergenic	IAPEz-int|LTR|ERVK	1061393	NR_046212	100418235	Mm.185993	NR_046212		C130030K03Rik	-	proteasome (prosome, macropain) subunit, alpha type 6 pseudogene	pseudo
Merged-2-47265062-1	chr2	47265012	47265112	+	6.64	IP_0_P65.peak.xls	Intergenic	RLTR40|LTR|ERVK	-1549047	NM_007396	11480	Mm.314338	NM_007396	ENSMUSG00000052155	Acvr2a	ActrIIa|Acvr2|TactrII	activin receptor IIA	protein-coding
Merged-13-66503812-1	chr13	66503762	66503862	+	6.64	IP_0_P65.peak.xls	Intergenic	Intergenic	-62694	NM_001290196	76803	Mm.183391	NM_183119	ENSMUSG00000074832	2410141K09Rik	4930482J15Rik|Ayu21-35|Gt(pU21)35Imeg	RIKEN cDNA 2410141K09 gene	protein-coding
Merged-13-68427818-1	chr13	68427768	68427868	+	6.64	IP_0_P65.peak.xls	Intergenic	ERVB4_2-I_MM-int|LTR|ERVK	154286	NM_001308475	210009	Mm.205514	NM_172480	ENSMUSG00000034617	Mtrr	4732420G08|MSR	5-methyltetrahydrofolate-homocysteine methyltransferase reductase	protein-coding
Merged-12-20585581-1	chr12	20585531	20585631	+	6.64	IP_0_P65.peak.xls	Intergenic	URR1B|DNA|hAT-Charlie	230198	NR_015521	69513	Mm.273972	NR_015521	ENSMUSG00000099759	1700030C10Rik	-	RIKEN cDNA 1700030C10 gene	ncRNA
Merged-19-10767383-1	chr19	10767333	10767433	+	6.36	IP_0_P65.peak.xls	intron (NR_027805, intron 1 of 3)	MLTR25A|LTR|ERVK	26436	NR_027805	403202	Mm.34482	NM_207529	ENSMUSG00000067577	A430093F15Rik	Gm674	RIKEN cDNA A430093F15 gene	ncRNA
Merged-6-13765911-1	chr6	13765861	13765961	+	6.36	IP_0_P65.peak.xls	Intergenic	L1_Mus1|LINE|L1	73937	NM_145066	64450	Mm.167625	NM_145066	ENSMUSG00000048216	Gpr85	2900026B03Rik	G protein-coupled receptor 85	protein-coding
Merged-19-14302811-1	chr19	14302761	14302861	+	6.36	IP_0_P65.peak.xls	Intergenic	Intergenic	135695	NR_003027	19862		NR_003027	ENSMUSG00000095132	Rnu6	-	U6 small nuclear RNA	snRNA
Merged-9-76761364-1	chr9	76761314	76761414	+	6.36	IP_0_P65.peak.xls	Intergenic	(CAAA)n|Simple_repeat|Simple_repeat	-215560	NM_001045518	208994	Mm.256929	NM_001045518	ENSMUSG00000032358	Fam83b	C530008M07Rik|Gm516	family with sequence similarity 83, member B	protein-coding
Merged-7-142838799-1	chr7	142838749	142838849	+	6.36	IP_0_P65.peak.xls	Intergenic	MMERVK10C-int|LTR|ERVK	61167	NM_009377	21823	Mm.1292	NM_009377	ENSMUSG00000000214	Th	-	tyrosine hydroxylase	protein-coding
Merged-7-38686471-1	chr7	38686421	38686521	+	6.36	IP_0_P65.peak.xls	Intergenic	B2_Mm2|SINE|B2	83833	NR_073038	100861861	Mm.60620	NR_073038		Gm21276	-	predicted gene, 21276	pseudo
Merged-4-147141977-1	chr4	147141927	147142027	+	6.36	IP_0_P65.peak.xls	Intergenic	L1_Mus3|LINE|L1	-33889	NM_001039209	195531	Mm.270762	NM_001039209	ENSMUSG00000078496	Gm13152	OTTMUSG00000010671	predicted gene 13152	protein-coding
Merged-8-71195423-1	chr8	71195373	71195473	+	6.36	IP_0_P65.peak.xls	intron (NR_131056, intron 2 of 4)	intron (NR_131056, intron 2 of 4)	11525	NR_131056	330796	Mm.258257	NR_131056		Gm38415	E230016D10	predicted gene, 38415	ncRNA
Merged-2-135291900-1	chr2	135291850	135291950	+	6.36	IP_0_P65.peak.xls	intron (NM_019677, intron 9 of 32)	L1Md_F2|LINE|L1	-76284	NR_040517	78805	Mm.78702	NR_040517	ENSMUSG00000085247	4930545L23Rik	-	RIKEN cDNA 4930545L23 gene	ncRNA
Merged-14-73950179-1	chr14	73950129	73950229	+	6.36	IP_0_P65.peak.xls	Intergenic	B1_Mus2|SINE|Alu	397393	NM_011506	20916	Mm.38951	NM_011506	ENSMUSG00000022110	Sucla2	4930547K18Rik	succinate-Coenzyme A ligase, ADP-forming, beta subunit	protein-coding
Merged-13-70277038-1	chr13	70276988	70277088	+	6.36	IP_0_P65.peak.xls	Intergenic	MTB_Mm|LTR|ERVL-MaLR	44216	NR_036596	75086	Mm.390616	NR_036596		4930520P13Rik	-	RIKEN cDNA 4930520P13 gene	ncRNA
Merged-6-55990579-1	chr6	55990529	55990629	+	6.36	IP_0_P65.peak.xls	Intergenic	RLTR45|LTR|ERVK	-26936	NM_011153	19051	Mm.42096	NM_011153	ENSMUSG00000002930	Ppp1r17	Gsbs|Ppp1r2	protein phosphatase 1, regulatory subunit 17	protein-coding
Merged-13-117422323-1	chr13	117422273	117422373	+	6.36	IP_0_P65.peak.xls	Intergenic	B2_Mm1t|SINE|B2	-179997	NM_010408	15165	Mm.343429	NM_010408		Hcn1	Bcng1|C630013B14Rik|HAC2	hyperpolarization-activated, cyclic nucleotide-gated K+ 1	protein-coding
Merged-2-42221154-1	chr2	42221104	42221204	+	6.36	IP_0_P65.peak.xls	intron (NM_053011, intron 2 of 90)	intron (NM_053011, intron 2 of 90)	226414	NR_105754	102465171		NR_105754	ENSMUSG00000098660	Mir6336	Gm27584|mmu-mir-6336	microRNA 6336	ncRNA
Merged-4-60769626-1	chr4	60769576	60769676	+	6.36	IP_0_P65.peak.xls	Intergenic	B4A|SINE|B4	-28345	NM_001199995	100039054	Mm.482236	NM_001199995	ENSMUSG00000094793	Mup12	Gm2024	major urinary protein 12	protein-coding
Merged-9-11840696-1	chr9	11840646	11840746	+	6.36	IP_0_P65.peak.xls	Intergenic	L1Md_A|LINE|L1	-935921	NM_001170787	244682	Mm.187021	NM_001033359	ENSMUSG00000039488	Cntn5	6720426O10Rik|A830025P08Rik|Gm507|NB-2	contactin 5	protein-coding
Merged-10-26419546-1	chr10	26419496	26419596	+	6.36	IP_0_P65.peak.xls	Intergenic	Intergenic	-44361	NM_172787	237339	Mm.338439	NM_172787	ENSMUSG00000039089	L3mbtl3	AI481284|MBT-1	l(3)mbt-like 3 (Drosophila)	protein-coding
Merged-12-115838558-1	chr12	115838508	115838608	+	6.36	IP_0_P65.peak.xls	Intergenic	Lx8|LINE|L1	-142764	NR_105810	102465205		NR_105810	ENSMUSG00000098336	Mir6388	Gm27925|mmu-mir-6388	microRNA 6388	ncRNA
Merged-17-7346593-1	chr17	7346543	7346643	+	6.36	IP_0_P65.peak.xls	TTS (NR_046291)	TTS (NR_046291)	6103	NM_001098267	100216474	Mm.477432	NM_001098267	ENSMUSG00000079722	Ttll2	EG625850|ENSMUSG00000079722	tubulin tyrosine ligase-like family, member 2	protein-coding
Merged-11-52111643-1	chr11	52111593	52111693	+	6.36	IP_0_P65.peak.xls	intron (NM_019411, intron 1 of 6)	intron (NM_019411, intron 1 of 6)	12819	NM_019411	19052	Mm.260288	NM_019411		Ppp2ca	PP2A|R75353	protein phosphatase 2 (formerly 2A), catalytic subunit, alpha isoform	protein-coding
Merged-8-97250074-1	chr8	97250024	97250124	+	6.36	IP_0_P65.peak.xls	Intergenic	Lx2|LINE|L1	-704101	NR_039538	100628567		NR_039538	ENSMUSG00000104794	Mir28c	mmu-mir-28c	microRNA 28c	ncRNA
Merged-2-95002627-1	chr2	95002577	95002677	+	6.36	IP_0_P65.peak.xls	Intergenic	Intergenic	-564441	NM_001305258	11800	Mm.181824	NM_007466	ENSMUSG00000027193	Api5	AAC-11|AI196452|API-5	apoptosis inhibitor 5	protein-coding
Merged-4-21505644-1	chr4	21505594	21505694	+	6.36	IP_0_P65.peak.xls	Intergenic	L1Md_Gf|LINE|L1	180319	NM_001080771	230025	Mm.208541	NM_001080771	ENSMUSG00000040478	Prdm13	-	PR domain containing 13	protein-coding
Merged-13-66740458-1	chr13	66740408	66740508	+	6.36	IP_0_P65.peak.xls	Intergenic	MurSatRep1|Unknown|Unknown	164892	NM_026219	67530	Mm.379136	NM_026219	ENSMUSG00000021520	Uqcrb	2210415M14Rik|QP-C|QPC|UQBC|UQBP|UQPC	ubiquinol-cytochrome c reductase binding protein	protein-coding
Merged-12-115380212-1	chr12	115380162	115380262	+	6.36	IP_0_P65.peak.xls	Intergenic	Intergenic	315582	NR_105810	102465205		NR_105810	ENSMUSG00000098336	Mir6388	Gm27925|mmu-mir-6388	microRNA 6388	ncRNA
Merged-16-28560374-1	chr16	28560324	28560424	+	6.36	IP_0_P65.peak.xls	intron (NM_010199, intron 2 of 5)	B1_Mus1|SINE|Alu	4577	NM_001276419	14167	Mm.7996	NM_010199		Fgf12	AV114868|B230343J05Rik|FGF-12|FHF-1|Fhf1	fibroblast growth factor 12	protein-coding
Merged-5-83544692-1	chr5	83544642	83544742	+	6.36	IP_0_P65.peak.xls	Intergenic	Lx2|LINE|L1	-189497	NM_153801	243078	Mm.126783	NM_153801	ENSMUSG00000049537	Tecrl	D330017N19Rik|Srd5a2l2	trans-2,3-enoyl-CoA reductase-like	protein-coding
Merged-12-38527613-1	chr12	38527563	38527663	+	6.36	IP_0_P65.peak.xls	intron (NM_178681, intron 22 of 24)	L1Md_T|LINE|L1	86908	NR_045943	73867	Mm.78933	NR_045943		4930428E07Rik	-	RIKEN cDNA 4930428E07 gene	ncRNA
Merged-10-96345038-1	chr10	96344988	96345088	+	6.36	IP_0_P65.peak.xls	Intergenic	Intergenic	118831	NR_110448	74881	Mm.410819	NR_110448		4930459C07Rik	-	RIKEN cDNA 4930459C07 gene	ncRNA
Merged-10-31520885-1	chr10	31520835	31520935	+	6.36	IP_0_P65.peak.xls	intron (NM_001146349, intron 2 of 5)	MTB-int|LTR|ERVL-MaLR	-74964	NM_009413	21987	Mm.439966	NM_009413	ENSMUSG00000000296	Tpd52l1	D53	tumor protein D52-like 1	protein-coding
Merged-13-65907534-1	chr13	65907484	65907584	+	6.36	IP_0_P65.peak.xls	Intergenic	MMSAT4|Satellite|Satellite	-205919	NM_001177832	628709	Mm.390595	NM_001177832	ENSMUSG00000095909	Gm10324	ENSMUSG00000071302	predicted gene 10324	protein-coding
Merged-11-54220084-1	chr11	54220034	54220134	+	6.36	IP_0_P65.peak.xls	Intergenic	Intergenic	-6796	NR_045506	71056	Mm.56332	NR_045506	ENSMUSG00000086209	4933405E24Rik	-	RIKEN cDNA 4933405E24 gene	ncRNA
Merged-3-150623511-1	chr3	150623461	150623561	+	6.36	IP_0_P65.peak.xls	Intergenic	RLTR30E_MM|LTR|ERV1	-814371	NM_133222	170757	Mm.317261	NM_133222	ENSMUSG00000039167	Adgrl4	1110033N21Rik|ETL1|Eltd1|Etl	adhesion G protein-coupled receptor L4	protein-coding
Merged-7-39411317-1	chr7	39411267	39411367	+	6.08	IP_0_P65.peak.xls	exon (NM_177890, exon 2 of 3)	exon (NM_177890, exon 2 of 3)	1843	NM_177890	330513	Mm.67238	NM_177890	ENSMUSG00000053742	Gm5114	4921507A12|EG330513	predicted gene 5114	protein-coding
Merged-11-22221705-1	chr11	22221655	22221755	+	6.08	IP_0_P65.peak.xls	intron (NM_153078, intron 5 of 24)	intron (NM_153078, intron 5 of 24)	65090	NM_153078	216565	Mm.491265	NM_153078	ENSMUSG00000042302	Ehbp1	AF424697|Flj21950|NACSIN	EH domain binding protein 1	protein-coding
Merged-17-51863978-1	chr17	51863928	51864028	+	6.08	IP_0_P65.peak.xls	Intergenic	L1VL4|LINE|L1	-18749	NR_045095	100504169	Mm.417731	NR_045095		Gm20098	-	predicted gene, 20098	ncRNA
Merged-12-115517685-1	chr12	115517635	115517735	+	6.08	IP_0_P65.peak.xls	Intergenic	Intergenic	178109	NR_105810	102465205		NR_105810	ENSMUSG00000098336	Mir6388	Gm27925|mmu-mir-6388	microRNA 6388	ncRNA
Merged-11-74301298-1	chr11	74301248	74301348	+	6.08	IP_0_P65.peak.xls	Intergenic	Intergenic	17489	NM_011002	18359	Mm.300072	NM_011002	ENSMUSG00000070374	Olfr59	IH3|MOR133-3P	olfactory receptor 59	protein-coding
Merged-7-52018001-1	chr7	52017951	52018051	+	6.08	IP_0_P65.peak.xls	Intergenic	L1VL4|LINE|L1	-2285	NM_001195601	100503036	Mm.279725	NM_001195601	ENSMUSG00000094445	1700015G11Rik	Ccdc179	RIKEN cDNA 1700015G11 gene	protein-coding
Merged-5-92545325-1	chr5	92545275	92545375	+	6.08	IP_0_P65.peak.xls	Intergenic	RLTR6-int|LTR|ERV1	-26212	NM_001033478	384198	Mm.76757	NM_001033478	ENSMUSG00000057068	Fam47e	C730043O17|Gm1381	family with sequence similarity 47, member E	protein-coding
Merged-4-46185955-1	chr4	46185905	46186005	+	6.08	IP_0_P65.peak.xls	intron (NM_011728, intron 2 of 5)	ORR1A2|LTR|ERVL-MaLR	10356	NM_011728	22590	Mm.247036	NM_011728	ENSMUSG00000028329	Xpa	AI573865|Xpac	xeroderma pigmentosum, complementation group A	protein-coding
Merged-8-104662903-1	chr8	104662853	104662953	+	6.08	IP_0_P65.peak.xls	Intergenic	Intergenic	-21175	NM_026753	68523	Mm.279	NM_026753	ENSMUSG00000031879	Fam96b	1110019N10Rik	family with sequence similarity 96, member B	protein-coding
Merged-8-63027425-1	chr8	63027375	63027475	+	6.08	IP_0_P65.peak.xls	intron (NM_023689, intron 3 of 11)	intron (NM_023689, intron 3 of 11)	76080	NM_023689	72902	Mm.334552	NM_023689	ENSMUSG00000054162	Spock3	2900045C01Rik|AI428471|mKIAA4039	sparc/osteonectin, cwcv and kazal-like domains proteoglycan 3	protein-coding
Merged-12-8132276-1	chr12	8132226	8132326	+	6.08	IP_0_P65.peak.xls	Intergenic	ORR1D1|LTR|ERVL-MaLR	-75831	NM_172401	68832	Mm.25608	NM_172401	ENSMUSG00000037669	Ldah	1110057K04Rik|mLDAH	lipid droplet associated hydrolase	protein-coding
Merged-10-79315563-1	chr10	79315513	79315613	+	6.08	IP_0_P65.peak.xls	Intergenic	IAPEY4_I-int|LTR|ERVK	-41028	NM_001101572	624845	Mm.469866	NM_001101572	ENSMUSG00000091468	Vmn2r82	EG624845	vomeronasal 2, receptor 82	protein-coding
Merged-5-121220376-1	chr5	121220326	121220426	+	6.08	IP_0_P65.peak.xls	5' UTR (NM_181421, exon 1 of 76)	5' UTR (NM_181421, exon 1 of 76)	157	NM_181421	269700	Mm.184589	NM_181421	ENSMUSG00000042744	Gm15800	A130010L24|AU042671|BC019639|EG545802|OTTMUSG00000026283|mKIAA0614	predicted gene 15800	protein-coding
Merged-5-6891126-1	chr5	6891076	6891176	+	6.08	IP_0_P65.peak.xls	intron (NM_001163223, intron 1 of 3)	IAPEz-int|LTR|ERVK	-413038	NM_027603	70920	Mm.158494	NM_027603	ENSMUSG00000040514	4921511H03Rik	-	RIKEN cDNA 4921511H03 gene	protein-coding
Merged-4-5320539-1	chr4	5320489	5320589	+	6.08	IP_0_P65.peak.xls	Intergenic	Intergenic	-311789	NR_038183	73872	Mm.427301	NR_038183	ENSMUSG00000086066	4930423M02Rik	-	RIKEN cDNA 4930423M02 gene	ncRNA
Merged-6-73982623-1	chr6	73982573	73982673	+	6.08	IP_0_P65.peak.xls	Intergenic	Lx3A|LINE|L1	-511602	NR_108032	73408	Mm.233629	NR_108032	ENSMUSG00000107408	1700065L07Rik	-	RIKEN cDNA 1700065L07 gene	ncRNA
Merged-2-111180419-1	chr2	111180369	111180469	+	6.08	IP_0_P65.peak.xls	Intergenic	L1Md_T|LINE|L1	49181	NM_026248	67575	Mm.84331	NM_026248	ENSMUSG00000027157	4930430A15Rik	-	RIKEN cDNA 4930430A15 gene	protein-coding
Merged-1-32239380-1	chr1	32239330	32239430	+	6.08	IP_0_P65.peak.xls	intron (NM_133235, intron 1 of 8)	intron (NM_133235, intron 1 of 8)	66574	NM_133235	170771	Mm.336594	NM_133235		Khdrbs2	6330586C16Rik|Slim1|Slm1	KH domain containing, RNA binding, signal transduction associated 2	protein-coding
Merged-1-110177234-1	chr1	110177184	110177284	+	6.08	IP_0_P65.peak.xls	Intergenic	ETnERV3-int|LTR|ERVK	193511	NM_172853	241201	Mm.213407	NM_172853	ENSMUSG00000026312	Cdh7	9330156F07Rik|CDH7L1	cadherin 7, type 2	protein-coding
Merged-16-89047681-1	chr16	89047631	89047731	+	6.08	IP_0_P65.peak.xls	exon (NM_130856, exon 1 of 1)	exon (NM_130856, exon 1 of 1)	218	NM_130856	68484	Mm.46209	NM_130856	ENSMUSG00000062400	Krtap6-5	1110002D05Rik|Krtap16-8	keratin associated protein 6-5	protein-coding
Merged-5-56786883-1	chr5	56786833	56786933	+	6.08	IP_0_P65.peak.xls	Intergenic	RMER17D|LTR|ERVK	931036	NR_015588	319216	Mm.332387	NR_015588	ENSMUSG00000097216	4932441J04Rik	-	RIKEN cDNA 4932441J04 gene	ncRNA
Merged-9-22711966-1	chr9	22711916	22712016	+	6.08	IP_0_P65.peak.xls	intron (NM_181316, intron 18 of 21)	intron (NM_181316, intron 18 of 21)	236251	NM_178415	319845	Mm.176725	NM_178415	ENSMUSG00000035919	Bbs9	E130103I17Rik	Bardet-Biedl syndrome 9 (human)	protein-coding
Merged-18-89137387-1	chr18	89137337	89137437	+	6.08	IP_0_P65.peak.xls	Intergenic	L1Md_A|LINE|L1	-60040	NM_178687	225825	Mm.139293	NM_178687	ENSMUSG00000034028	Cd226	BC051526|DNAM-1|DNAM1|Pta1|TLiSA1	CD226 antigen	protein-coding
Merged-11-23718711-1	chr11	23718661	23718761	+	6.08	IP_0_P65.peak.xls	intron (NM_028956, intron 13 of 17)	intron (NM_028956, intron 13 of 17)	52259	NM_009044	19696	Mm.4869	NM_009044		Rel	c-Rel	reticuloendotheliosis oncogene	protein-coding
Merged-16-70411247-1	chr16	70411197	70411297	+	6.08	IP_0_P65.peak.xls	intron (NM_028803, intron 3 of 15)	intron (NM_028803, intron 3 of 15)	97298	NM_028803	74185	Mm.396102	NM_028803	ENSMUSG00000022707	Gbe1	2310045H19Rik|2810426P10Rik|D16Ertd536e	glucan (1,4-alpha-), branching enzyme 1	protein-coding
Merged-12-19795602-1	chr12	19795552	19795652	+	6.08	IP_0_P65.peak.xls	Intergenic	Intergenic	1020177	NR_015521	69513	Mm.273972	NR_015521	ENSMUSG00000099759	1700030C10Rik	-	RIKEN cDNA 1700030C10 gene	ncRNA
Merged-12-105632919-1	chr12	105632869	105632969	+	6.08	IP_0_P65.peak.xls	intron (NM_029654, intron 34 of 41)	intron (NM_029654, intron 34 of 41)	28828	NM_007539	12061	Mm.377078	NM_007539	ENSMUSG00000041347	Bdkrb1	B1BKR|B1R|BKR1|BRADYB1|Bdkrb	bradykinin receptor, beta 1	protein-coding
Merged-3-62159392-1	chr3	62159342	62159442	+	6.08	IP_0_P65.peak.xls	Intergenic	LSU-rRNA_Hsa|rRNA|rRNA	-179385	NM_001081295	622434	Mm.153974	NM_001081295	ENSMUSG00000036885	Arhgef26	4631416L12Rik|8430436L14Rik|AI303572|AW491953|SGEF	Rho guanine nucleotide exchange factor (GEF) 26	protein-coding
Merged-13-117474911-1	chr13	117474861	117474961	+	6.08	IP_0_P65.peak.xls	Intergenic	L1Md_F2|LINE|L1	-127409	NM_010408	15165	Mm.343429	NM_010408		Hcn1	Bcng1|C630013B14Rik|HAC2	hyperpolarization-activated, cyclic nucleotide-gated K+ 1	protein-coding
Merged-13-118971357-1	chr13	118971307	118971407	+	6.08	IP_0_P65.peak.xls	Intergenic	Intergenic	256658	NM_008002	14165	Mm.317323	NM_008002	ENSMUSG00000021732	Fgf10	AEY17|BB213776|Fgf-10|Gsfaey17	fibroblast growth factor 10	protein-coding
Merged-9-84266507-1	chr9	84266457	84266557	+	6.08	IP_0_P65.peak.xls	Intergenic	Arthur1B|DNA|hAT-Tip100	317726	NM_199195	12040	Mm.12819	NM_199195	ENSMUSG00000032263	Bckdhb	BCKDE1B|BCKDH E1-beta	branched chain ketoacid dehydrogenase E1, beta polypeptide	protein-coding
Merged-12-34029852-1	chr12	34029802	34029902	+	6.08	IP_0_P65.peak.xls	Intergenic	L1Md_A|LINE|L1	72181	NM_011658	22160	Mm.3280	NM_011658	ENSMUSG00000035799	Twist1	M-Twist|Pde|Ska10|Ska<m10Jus>|Twist|bHLHa38|pdt	twist basic helix-loop-helix transcription factor 1	protein-coding
Merged-2-17123150-1	chr2	17123100	17123200	+	6.08	IP_0_P65.peak.xls	Intergenic	RMER17A2|LTR|ERVK	-109424	NR_040632	75069	Mm.50378	NR_040632		4930515L03Rik	-	RIKEN cDNA 4930515L03 gene	ncRNA
Merged-4-146650354-1	chr4	146650304	146650404	+	6.08	IP_0_P65.peak.xls	Intergenic	Intergenic	-103481	NR_045468	67524	Mm.444300	NR_045468	ENSMUSG00000086046	1700095A21Rik	-	RIKEN cDNA 1700095A21 gene	ncRNA
Merged-13-68227515-1	chr13	68227465	68227565	+	6.08	IP_0_P65.peak.xls	Intergenic	ORR1A2|LTR|ERVL-MaLR	354589	NM_001308475	210009	Mm.205514	NM_172480	ENSMUSG00000034617	Mtrr	4732420G08|MSR	5-methyltetrahydrofolate-homocysteine methyltransferase reductase	protein-coding
Merged-10-22468303-1	chr10	22468253	22468353	+	6.08	IP_0_P65.peak.xls	Intergenic	MMETn-int|LTR|ERVK	65490	NR_028580	100038752	Mm.392859	NR_028580	ENSMUSG00000096937	Gm10825	ENSMUSG00000075295	predicted gene 10825	ncRNA
Merged-8-71804735-1	chr8	71804685	71804785	+	6.08	IP_0_P65.peak.xls	Intergenic	Intergenic	-77333	NM_145624	236193	Mm.290790	NM_145624		Zfp709	BC021921|GIOT-4|HIT-40	zinc finger protein 709	protein-coding
Merged-13-6721766-1	chr13	6721716	6721816	+	6.08	IP_0_P65.peak.xls	Intergenic	Intergenic	-72995	NM_001291071	56421	Mm.273874	NM_019703	ENSMUSG00000021196	Pfkp	1200015H23Rik|9330125N24Rik|ATP-PFK|PFK-C|PFK-P	phosphofructokinase, platelet	protein-coding
Merged-11-78591957-1	chr11	78591907	78592007	+	6.08	IP_0_P65.peak.xls	intron (NM_008702, intron 3 of 10)	intron (NM_008702, intron 3 of 10)	-41222	NM_133706	69071	Mm.29431	NM_133706	ENSMUSG00000037278	Tmem97	1810014L12Rik|AI115531|AL022956|D11Bhm182e	transmembrane protein 97	protein-coding
Merged-8-63629028-1	chr8	63628978	63629078	+	6.08	IP_0_P65.peak.xls	Intergenic	IAPEY3-int|LTR|ERVK	323142	NM_001195687	244495	Mm.485331	NM_001195687	ENSMUSG00000094443	Sgol2b	EG244495|Gm4975|Sgo2B	shugoshin like 2b (S. pombe)	protein-coding
Merged-10-38494688-1	chr10	38494638	38494738	+	6.08	IP_0_P65.peak.xls	Intergenic	RMER3D-int|LTR|ERVK	318914	NR_131035	75877	Mm.402094	NR_131035		4930591E09Rik	-	RIKEN cDNA 4930591E09 gene	ncRNA
Merged-2-97533457-1	chr2	97533407	97533507	+	6.08	IP_0_P65.peak.xls	intron (NM_001289744, intron 1 of 1)	intron (NM_001289744, intron 1 of 1)	65800	NM_178725	241568	Mm.241682	NM_178725	ENSMUSG00000050587	Lrrc4c	6430556C10Rik|NGL-1	leucine rich repeat containing 4C	protein-coding
Merged-16-68287802-1	chr16	68287752	68287852	+	6.08	IP_0_P65.peak.xls	Intergenic	Lx5c|LINE|L1	-666894	NM_178721	239857	Mm.394300	NM_178721	ENSMUSG00000064115	Cadm2	2900078E11Rik|9330131D06|A830029E02Rik|Igdf4d|Igsf4d|NECL3|SynCAM 2|SynCAM2	cell adhesion molecule 2	protein-coding
Merged-17-81815144-1	chr17	81815094	81815194	+	6.08	IP_0_P65.peak.xls	Intergenic	L1Md_F2|LINE|L1	-76757	NM_011406	20541	Mm.265834	NM_011406		Slc8a1	AI852629|AV344025|D930008O12Rik|Ncx1	solute carrier family 8 (sodium/calcium exchanger), member 1	protein-coding
Merged-18-62250040-1	chr18	62249990	62250090	+	5.81	IP_0_P65.peak.xls	Intergenic	Intergenic	-70059	NM_007420	11555	Mm.5598	NM_007420	ENSMUSG00000045730	Adrb2	Adrb-2|Badm|Gpcr7	adrenergic receptor, beta 2	protein-coding
Merged-15-77517643-1	chr15	77517593	77517693	+	5.81	IP_0_P65.peak.xls	TTS (NM_001177533)	TTS (NM_001177533)	9372	NM_001177533	626615	Mm.390820	NM_001177533	ENSMUSG00000091650	Apol11a	EG626615	apolipoprotein L 11a	protein-coding
Merged-7-31910245-1	chr7	31910195	31910295	+	5.81	IP_0_P65.peak.xls	Intergenic	Intergenic	197580	NM_001270542	626305	Mm.454021	NM_001270542	ENSMUSG00000078759	Scgb1b7	Abpa7|EG626305|Gm6662	secretoglobin, family 1B, member 7	protein-coding
Merged-1-159714376-1	chr1	159714326	159714426	+	5.81	IP_0_P65.peak.xls	intron (NM_022312, intron 1 of 22)	L1Md_T|LINE|L1	190607	NM_022312	21960	Mm.44701	NM_022312	ENSMUSG00000015829	Tnr	J1-tenascin|TN-R|janusin|restrictin	tenascin R	protein-coding
Merged-12-22232361-1	chr12	22232311	22232411	+	5.81	IP_0_P65.peak.xls	Intergenic	Intergenic	777882	NR_015504	69732	Mm.391403	NM_028362	ENSMUSG00000073164	2410018L13Rik	2810480C08Rik	RIKEN cDNA 2410018L13 gene	ncRNA
Merged-4-79996009-1	chr4	79995959	79996059	+	5.81	IP_0_P65.peak.xls	Intergenic	ERVB7_3-LTR_MM|LTR|ERVK	-838204	NM_031202	22178	Mm.30438	NM_031202	ENSMUSG00000005994	Tyrp1	Oca3|TRP-1|TRP1|Tyrp|b|brown|isa	tyrosinase-related protein 1	protein-coding
Merged-10-94309059-1	chr10	94309009	94309109	+	5.81	IP_0_P65.peak.xls	Intergenic	B1_Mur1|SINE|Alu	-10356	NR_033209	215472	Mm.255656	NM_174999	ENSMUSG00000053420	Gm4792	E130012K09|EG215472	predicted gene 4792	ncRNA
Merged-11-74724436-1	chr11	74724386	74724486	+	5.81	IP_0_P65.peak.xls	promoter-TSS (NM_013625)	promoter-TSS (NM_013625)	-52	NM_013625	18472	Mm.397111	NM_013625	ENSMUSG00000020745	Pafah1b1	LIS-1|Lis1|MMS10-U|Mdsh|Ms10u|Pafaha	platelet-activating factor acetylhydrolase, isoform 1b, subunit 1	protein-coding
Merged-6-84794881-1	chr6	84794831	84794931	+	5.81	IP_0_P65.peak.xls	intron (NM_177077, intron 18 of 21)	intron (NM_177077, intron 18 of 21)	-200973	NM_001177713	232174	Mm.255246	NM_175475	ENSMUSG00000063415	Cyp26b1	CP26|P450RAI-2	cytochrome P450, family 26, subfamily b, polypeptide 1	protein-coding
Merged-13-68294398-1	chr13	68294348	68294448	+	5.81	IP_0_P65.peak.xls	Intergenic	RLTR1B-int|LTR|ERV1	287706	NM_001308475	210009	Mm.205514	NM_172480	ENSMUSG00000034617	Mtrr	4732420G08|MSR	5-methyltetrahydrofolate-homocysteine methyltransferase reductase	protein-coding
Merged-13-66167427-1	chr13	66167377	66167477	+	5.81	IP_0_P65.peak.xls	Intergenic	ORR1B1-int|LTR|ERVL-MaLR	53974	NM_001177832	628709	Mm.390595	NM_001177832	ENSMUSG00000095909	Gm10324	ENSMUSG00000071302	predicted gene 10324	protein-coding
Merged-9-17987801-1	chr9	17987751	17987851	+	5.81	IP_0_P65.peak.xls	Intergenic	LSU-rRNA_Hsa|rRNA|rRNA	-304466	NM_025844	66917	Mm.103534	NM_025844	ENSMUSG00000001774	Chordc1	1110001O09Rik|AA409036|Chp-1|morgana	cysteine and histidine-rich domain (CHORD)-containing, zinc-binding protein 1	protein-coding
Merged-14-36380937-1	chr14	36380887	36380987	+	5.81	IP_0_P65.peak.xls	Intergenic	L1Md_F2|LINE|L1	285972	NM_175008	218921	Mm.212464	NM_175008	ENSMUSG00000096405	4930474N05Rik	-	RIKEN cDNA 4930474N05 gene	protein-coding
Merged-5-62226116-1	chr5	62226066	62226166	+	5.81	IP_0_P65.peak.xls	Intergenic	L1Md_T|LINE|L1	417273	NM_019468	14380	Mm.347430	NM_019468		G6pd2	G6pdx-ps1|Gpd-2|Gpd2	glucose-6-phosphate dehydrogenase 2	protein-coding
Merged-5-123737331-1	chr5	123737281	123737381	+	5.81	IP_0_P65.peak.xls	intron (NM_001005525, intron 5 of 9)	B3A|SINE|B2	12083	NM_001005525	208606	Mm.276341	NM_025438	ENSMUSG00000029422	Rsrc2	1500011J06Rik	arginine/serine-rich coiled-coil 2	protein-coding
Merged-8-98654621-1	chr8	98654571	98654671	+	5.81	IP_0_P65.peak.xls	Intergenic	Lx2A1|LINE|L1	-357266	NR_110579	100873092	Mm.414599	NR_110579	ENSMUSG00000089819	Gm15679	OTTMUSG00000025218	predicted gene 15679	ncRNA
Merged-6-142218680-1	chr6	142218630	142218730	+	5.81	IP_0_P65.peak.xls	Intergenic	7SK|RNA|RNA	-32531	NM_023718	28254	Mm.38953	NM_023718	ENSMUSG00000079262	Slco1a6	4930422F19Rik|AI790453|Oatp-5|Oatp5|Slc21a13	solute carrier organic anion transporter family, member 1a6	protein-coding
Merged-3-113260935-1	chr3	113260885	113260985	+	5.81	IP_0_P65.peak.xls	Intergenic	MMERVK10C-int|LTR|ERVK	-2236	NM_001042711	109959	Mm.275426	NM_001042711		Amy2a5	1810008N23Rik|Amy-2|Amy2|mAmy2-2	amylase 2a5	protein-coding
Merged-5-48852776-1	chr5	48852726	48852826	+	5.81	IP_0_P65.peak.xls	intron (NM_001199244, intron 1 of 7)	intron (NM_001199244, intron 1 of 7)	36781	NM_030265	80334	Mm.160172	NM_030265	ENSMUSG00000029088	Kcnip4	AV032399|Calp|Calp250|KChIP4|KChIP4a	Kv channel interacting protein 4	protein-coding
Merged-5-5118546-1	chr5	5118496	5118596	+	5.81	IP_0_P65.peak.xls	intron (NM_001310448, intron 5 of 13)	RLTR17B_Mm|LTR|ERVK	147522	NM_001310448	18647	Mm.389061	NM_011074	ENSMUSG00000028926	Cdk14	Pftk1|mKIAA0834	cyclin-dependent kinase 14	protein-coding
Merged-11-70800989-1	chr11	70800939	70801039	+	5.81	IP_0_P65.peak.xls	intron (NM_001045526, intron 1 of 4)	MIRb|SINE|MIR	11572	NM_001045526	327957	Mm.164325	NM_001045526	ENSMUSG00000057135	Scimp	A430084P05Rik	SLP adaptor and CSK interacting membrane protein	protein-coding
Merged-13-66860335-1	chr13	66860285	66860385	+	5.81	IP_0_P65.peak.xls	Intergenic	Intergenic	45015	NM_026219	67530	Mm.379136	NM_026219	ENSMUSG00000021520	Uqcrb	2210415M14Rik|QP-C|QPC|UQBC|UQBP|UQPC	ubiquinol-cytochrome c reductase binding protein	protein-coding
Merged-1-156236956-1	chr1	156236906	156237006	+	5.81	IP_0_P65.peak.xls	Intergenic	L1_Mur3|LINE|L1	-31930	NM_177838	329274	Mm.150857	NM_177838	ENSMUSG00000015484	Fam163a	A230106N23Rik	family with sequence similarity 163, member A	protein-coding
Merged-15-24782315-1	chr15	24782265	24782365	+	5.81	IP_0_P65.peak.xls	Intergenic	L1Md_F2|LINE|L1	631449	NM_027395	70350	Mm.29586	NM_027395	ENSMUSG00000045763	Basp1	2610024P12Rik|CAP-23|CAP23|Ckap3|NAP-22|NAP22	brain abundant, membrane attached signal protein 1	protein-coding
Merged-1-108945474-1	chr1	108945424	108945524	+	5.81	IP_0_P65.peak.xls	Intergenic	IAPLTR2_Mm|LTR|ERVK	1028215	NR_102307	319596	Mm.136054	NR_102306	ENSMUSG00000100457	D830032E09Rik	-	RIKEN cDNA D830032E09 gene	ncRNA
Merged-17-82195157-1	chr17	82195107	82195207	+	5.81	IP_0_P65.peak.xls	Intergenic	Intergenic	-456770	NM_011406	20541	Mm.265834	NM_011406		Slc8a1	AI852629|AV344025|D930008O12Rik|Ncx1	solute carrier family 8 (sodium/calcium exchanger), member 1	protein-coding
Merged-11-90862720-1	chr11	90862670	90862770	+	5.81	IP_0_P65.peak.xls	intron (NR_045956, intron 2 of 2)	ORR1E|LTR|ERVL-MaLR	58029	NR_045956	73922	Mm.233289	NR_045956	ENSMUSG00000085940	4930405D11Rik	-	RIKEN cDNA 4930405D11 gene	ncRNA
Merged-13-40045911-1	chr13	40045861	40045961	+	5.81	IP_0_P65.peak.xls	intron (NM_172143, intron 16 of 18)	ORR1A1-int|LTR|ERVL-MaLR	242100	NM_172143	218165	Mm.364096	NM_172143	ENSMUSG00000047094	Ofcc1	opo	orofacial cleft 1 candidate 1	protein-coding
Merged-11-21091772-1	chr11	21091722	21091822	+	5.81	IP_0_P65.peak.xls	intron (NM_023324, intron 1 of 6)	CpG	448	NM_023324	67245	Mm.28957	NM_023324	ENSMUSG00000020134	Peli1	2810468L03Rik|A930031K15Rik|AA409794|AI586297|D11Ertd676e	pellino 1	protein-coding
Merged-2-18516534-1	chr2	18516484	18516584	+	5.81	IP_0_P65.peak.xls	Intergenic	BGLII|LTR|ERVK	-123704	NM_007869	13418	Mm.246674	NM_007869	ENSMUSG00000026740	Dnajc1	4733401K02Rik|AA960110|D230036H06Rik|Dnajl1|ERdj1|ERj1p|MTJ1	DnaJ (Hsp40) homolog, subfamily C, member 1	protein-coding
Merged-3-20055379-1	chr3	20055329	20055429	+	5.81	IP_0_P65.peak.xls	Intergenic	RLTR13D5|LTR|ERVK	-2432	NR_105046	20585	Mm.209650	NM_009210	ENSMUSG00000002428	Hltf	AF010600|BC057116|P113|Smarca3|Snf2l3	helicase-like transcription factor	protein-coding
Merged-1-97071531-1	chr1	97071481	97071581	+	5.81	IP_0_P65.peak.xls	intron (NM_028942, intron 10 of 13)	intron (NM_028942, intron 10 of 13)	56772	NM_028942	74441	Mm.60362	NM_028942	ENSMUSG00000026331	Slco6c1	4933404A18Rik|C79179	solute carrier organic anion transporter family, member 6c1	protein-coding
Merged-14-38017144-1	chr14	38017094	38017194	+	5.81	IP_0_P65.peak.xls	Intergenic	L1Md_F|LINE|L1	-881158	NR_045713	75170	Mm.372967	NR_045713	ENSMUSG00000093528	Nrg3os	4930529F24Rik	neuregulin 3, opposite strand	ncRNA
Merged-19-18035051-1	chr19	18035001	18035101	+	5.81	IP_0_P65.peak.xls	Intergenic	L1_Mus4|LINE|L1	-197419	NM_001190483	18552	Mm.3401	NM_001163144	ENSMUSG00000024713	Pcsk5	PC5|PC6|SPC6|b2b1549Clo|b2b585Clo	proprotein convertase subtilisin/kexin type 5	protein-coding
Merged-4-29159101-1	chr4	29159051	29159151	+	5.81	IP_0_P65.peak.xls	Intergenic	Intergenic	345956	NM_001122889	13841	Mm.257266	NM_010141	ENSMUSG00000028289	Epha7	Cek11|Ebk|Ehk3|Hek11|Mdk1	Eph receptor A7	protein-coding
Merged-6-89731274-1	chr6	89731224	89731324	+	5.81	IP_0_P65.peak.xls	Intergenic	L1Md_F2|LINE|L1	-9614	NM_053230	113857	Mm.377154	NM_053230	ENSMUSG00000094586	Vmn1r41	V1ra12|V1rb9	vomeronasal 1 receptor 41	protein-coding
Merged-11-20523822-1	chr11	20523772	20523872	+	5.81	IP_0_P65.peak.xls	Intergenic	Intergenic	-19431	NM_021372	58172	Mm.339676	NM_021372	ENSMUSG00000049800	Sertad2	AB041541|AU021878|Kiaa0127|MNCb-1504|SEI-2|Sei2|TRIP-Br2|mKIAA0127	SERTA domain containing 2	protein-coding
Merged-16-7968048-1	chr16	7967998	7968098	+	5.81	IP_0_P65.peak.xls	Intergenic	ORR1D1|LTR|ERVL-MaLR	457088	NM_029070	74720	Mm.159318	NM_029070	ENSMUSG00000022715	Tmem114	4930511J11Rik|Cldn26	transmembrane protein 114	protein-coding
Merged-3-30628577-1	chr3	30628527	30628627	+	5.53	IP_0_P65.peak.xls	intron (NM_027941, intron 10 of 10)	intron (NM_027941, intron 10 of 10)	-15930	NM_026668	68307	Mm.389425	NM_026668	ENSMUSG00000027703	Lrriq4	4930558O21Rik	leucine-rich repeats and IQ motif containing 4	protein-coding
Merged-4-19545460-1	chr4	19545410	19545510	+	5.53	IP_0_P65.peak.xls	intron (NM_027769, intron 5 of 15)	L1_Mus1|LINE|L1	24644	NM_027769	70568	Mm.38390	NM_027769	ENSMUSG00000028228	Cpne3	5430428M23Rik|5730450C07Rik|C85108|CPN3	copine III	protein-coding
Merged-4-115315808-1	chr4	115315758	115315858	+	5.53	IP_0_P65.peak.xls	intron (NM_177406, intron 4 of 11)	L1Md_A|LINE|L1	16762	NM_177406	277753	Mm.276106	NM_177406	ENSMUSG00000066071	Cyp4a12a	BC025936|Cyp4a12	cytochrome P450, family 4, subfamily a, polypeptide 12a	protein-coding
Merged-7-9169181-1	chr7	9169131	9169231	+	5.53	IP_0_P65.peak.xls	Intergenic	L1_Mus3|LINE|L1	54472	NM_009489	22305	Mm.302158	NM_009489	ENSMUSG00000066828	Vmn2r37	V2r14	vomeronasal 2, receptor 37	protein-coding
Merged-4-28444914-1	chr4	28444864	28444964	+	5.53	IP_0_P65.peak.xls	Intergenic	Lx5|LINE|L1	-368217	NM_001290434	13841	Mm.257266	NM_010141	ENSMUSG00000028289	Epha7	Cek11|Ebk|Ehk3|Hek11|Mdk1	Eph receptor A7	protein-coding
Merged-5-19212134-1	chr5	19212084	19212184	+	5.53	IP_0_P65.peak.xls	intron (NR_102342, intron 1 of 2)	intron (NR_102342, intron 1 of 2)	14421	NR_102342	70832	Mm.398993	NR_102341	ENSMUSG00000097626	4921504A21Rik	-	RIKEN cDNA 4921504A21 gene	ncRNA
Merged-13-68239788-1	chr13	68239738	68239838	+	5.53	IP_0_P65.peak.xls	Intergenic	Intergenic	342316	NM_001308475	210009	Mm.205514	NM_172480	ENSMUSG00000034617	Mtrr	4732420G08|MSR	5-methyltetrahydrofolate-homocysteine methyltransferase reductase	protein-coding
Merged-7-9862034-1	chr7	9861984	9862084	+	5.53	IP_0_P65.peak.xls	Intergenic	IAP1-MM_I-int|LTR|ERVK	-20709	NM_001105151	100042891	Mm.465205	NM_001105151	ENSMUSG00000094107	Vmn2r47	-	vomeronasal 2, receptor 47	protein-coding
Merged-12-19649939-1	chr12	19649889	19649989	+	5.53	IP_0_P65.peak.xls	Intergenic	RSINE1|SINE|B4	1135429	NM_001201330	236366	Mm.352227	NM_001033157		5730507C01Rik	-	RIKEN cDNA 5730507C01 gene	protein-coding
Merged-4-146236256-1	chr4	146236206	146236306	+	5.53	IP_0_P65.peak.xls	Intergenic	ORR1D2|LTR|ERVL-MaLR	-34129	NM_001083918	666532	Mm.392861	NM_001083918	ENSMUSG00000067916	Gm13139	OTTMUSG00000010657	predicted gene 13139	protein-coding
Merged-13-65771039-1	chr13	65770989	65771089	+	5.53	IP_0_P65.peak.xls	Intergenic	Lx7|LINE|L1	-342414	NM_001177832	628709	Mm.390595	NM_001177832	ENSMUSG00000095909	Gm10324	ENSMUSG00000071302	predicted gene 10324	protein-coding
Merged-2-34773755-1	chr2	34773705	34773805	+	5.53	IP_0_P65.peak.xls	intron (NM_001163434, intron 4 of 8)	intron (NM_001163434, intron 4 of 8)	1665	NM_022310	14828	Mm.330160	NM_022310	ENSMUSG00000026864	Hspa5	AL022860|AU019543|Bip|D2Wsu141e|D2Wsu17e|Grp78|Hsce70|SEZ-7|Sez7|baffled|mBiP	heat shock protein 5	protein-coding
Merged-1-100752511-1	chr1	100752461	100752561	+	5.53	IP_0_P65.peak.xls	Intergenic	L1Md_T|LINE|L1	-403257	NR_037989	100504525	Mm.87065	NR_037989	ENSMUSG00000100684	Gm20268	-	predicted gene, 20268	ncRNA
Merged-7-7736518-1	chr7	7736468	7736568	+	5.53	IP_0_P65.peak.xls	Intergenic	L1Md_F2|LINE|L1	-47120	NM_001105066	100042636	Mm.302158	NM_001105066		Vmn2r34	ENSMUSG00000070841	vomeronasal 2, receptor 34	protein-coding
Merged-12-22661489-1	chr12	22661439	22661539	+	5.53	IP_0_P65.peak.xls	Intergenic	MMERVK9E_I-int|LTR|ERVK	348754	NR_015504	69732	Mm.391403	NM_028362	ENSMUSG00000073164	2410018L13Rik	2810480C08Rik	RIKEN cDNA 2410018L13 gene	ncRNA
Merged-3-4159857-1	chr3	4159807	4159907	+	5.53	IP_0_P65.peak.xls	Intergenic	RLTR45-int|LTR|ERVK	-638851	NR_045272	100503859	Mm.75172	NR_045272	ENSMUSG00000098659	1110015O18Rik	-	RIKEN cDNA 1110015O18 gene	ncRNA
Merged-6-20385204-1	chr6	20385154	20385254	+	5.53	IP_0_P65.peak.xls	Intergenic	Lx5c|LINE|L1	829862	NR_105789	102465192		NR_105789	ENSMUSG00000099149	Mir6370	Gm27480|mmu-mir-6370	microRNA 6370	ncRNA
Merged-9-88808476-1	chr9	88808426	88808526	+	5.53	IP_0_P65.peak.xls	Intergenic	Lx5|LINE|L1	-30688	NM_001177858	666731	Mm.446951	NM_001177858	ENSMUSG00000067399	Trim43c	EG666731|Trim43	tripartite motif-containing 43C	protein-coding
Merged-15-16778754-1	chr15	16778704	16778804	+	5.53	IP_0_P65.peak.xls	intron (NM_009869, intron 1 of 10)	B1_Mus1|SINE|Alu	653	NM_009869	12565	Mm.439758	NM_009869	ENSMUSG00000025370	Cdh9	-	cadherin 9	protein-coding
Merged-6-142909645-1	chr6	142909595	142909695	+	5.53	IP_0_P65.peak.xls	intron (NM_011374, intron 2 of 4)	intron (NM_011374, intron 2 of 4)	54807	NM_011374	20449	Mm.260838	NM_011374	ENSMUSG00000030283	St8sia1	9330109E03Rik|GD3S|Sia-T|Siat8|Siat8a	ST8 alpha-N-acetyl-neuraminide alpha-2,8-sialyltransferase 1	protein-coding
Merged-2-16392442-1	chr2	16392392	16392492	+	5.53	IP_0_P65.peak.xls	intron (NM_026162, intron 1 of 13)	L1_Mus2|LINE|L1	36138	NM_026162	67448	Mm.313938	NM_026162	ENSMUSG00000026748	Plxdc2	1200007L24Rik|5430431D22Rik|AI646728|AU022916|AV231634|Tem7r	plexin domain containing 2	protein-coding
Merged-8-91232361-1	chr8	91232311	91232411	+	5.53	IP_0_P65.peak.xls	intron (NM_173431, intron 23 of 25)	intron (NM_173431, intron 23 of 25)	80861	NM_173431	244585	Mm.324592	NM_173431	ENSMUSG00000033282	Rpgrip1l	1700047E16Rik|4931437C01|Ftm|Nphp8	Rpgrip1-like	protein-coding
Merged-7-106319402-1	chr7	106319352	106319452	+	5.53	IP_0_P65.peak.xls	Intergenic	RLTR9E|LTR|ERVK	5126	NR_030720	668128	Mm.484022	NR_030720		Gm8989	EG668128|Gm21911	very large inducible GTPase 1 pseudogene	pseudo
Merged-3-4897674-1	chr3	4897624	4897724	+	5.53	IP_0_P65.peak.xls	Intergenic	L1_Mus1|LINE|L1	98966	NR_045272	100503859	Mm.75172	NR_045272	ENSMUSG00000098659	1110015O18Rik	-	RIKEN cDNA 1110015O18 gene	ncRNA
Merged-15-59166064-1	chr15	59166014	59166114	+	5.53	IP_0_P65.peak.xls	Intergenic	IAPEz-int|LTR|ERVK	-84038	NM_144800	211401	Mm.215481	NM_144800	ENSMUSG00000022353	Mtss1	2310003N14Rik|BC024131|D130001D01Rik|Mim|mKIAA0429	metastasis suppressor 1	protein-coding
Merged-9-5933502-1	chr9	5933452	5933552	+	5.53	IP_0_P65.peak.xls	Intergenic	L1_Mus1|LINE|L1	-235110	NM_027924	71785	Mm.390122	NM_027924	ENSMUSG00000032006	Pdgfd	1110003I09Rik	platelet-derived growth factor, D polypeptide	protein-coding
Merged-14-4579350-1	chr14	4579300	4579400	+	5.53	IP_0_P65.peak.xls	Intergenic	RLTR26_Mus|LTR|ERVK	148358	NM_001242945	100041306	Mm.396155	NM_001242945	ENSMUSG00000094132	Gm3264	-	predicted gene 3264	protein-coding
Merged-9-54357059-1	chr9	54357009	54357109	+	5.53	IP_0_P65.peak.xls	Intergenic	Intergenic	-55489	NR_045805	73567	Mm.211290	NM_001033169	ENSMUSG00000074343	Gldnos	1700104A03Rik	gliomedin, opposite strand	ncRNA
Merged-9-7184890-1	chr9	7184840	7184940	+	5.53	IP_0_P65.peak.xls	intron (NM_029775, intron 1 of 7)	CpG	324	NM_029775	76863	Mm.27293	NM_029775	ENSMUSG00000032002	Dcun1d5	3110001A18Rik|4833420K19Rik|AW060460|D430047L21Rik	DCN1, defective in cullin neddylation 1, domain containing 5 (S. cerevisiae)	protein-coding
Merged-7-59480526-1	chr7	59480476	59480576	+	5.53	IP_0_P65.peak.xls	Intergenic	Intergenic	-156377	NR_015479	330544	Mm.9002	NR_015479	ENSMUSG00000100826	C230091D08Rik	-	RIKEN cDNA C230091D08 gene	ncRNA
Merged-13-67991365-1	chr13	67991315	67991415	+	5.53	IP_0_P65.peak.xls	Intergenic	B4|SINE|B4	128039	NM_001001185	408058	Mm.177840	NM_001001185	ENSMUSG00000064063	BC048507	-	cDNA sequence BC048507	protein-coding
Merged-16-79736621-1	chr16	79736571	79736671	+	5.53	IP_0_P65.peak.xls	Intergenic	Intergenic	-645524	NM_178855	19146	Mm.5184	NM_008941	ENSMUSG00000022857	Tmprss15	Entk|Prss7	transmembrane protease, serine 15	protein-coding
Merged-12-55248339-1	chr12	55248289	55248389	+	5.53	IP_0_P65.peak.xls	intron (NM_001100109, intron 7 of 15)	ID4_|SINE|ID	17861	NM_001100110	100101806	Mm.471968	NM_001100110	ENSMUSG00000079108	Srp54c	E330029E12Rik	signal recognition particle 54C	protein-coding
Merged-14-104336960-1	chr14	104336910	104337010	+	5.53	IP_0_P65.peak.xls	Intergenic	(CGGAA)n|Simple_repeat|Simple_repeat	131039	NM_011143	18996	Mm.246550	NM_011143	ENSMUSG00000048349	Pou4f1	Brn-3|Brn-3.0|Brn3|Brn3.0|Brn3a|E130119J07Rik	POU domain, class 4, transcription factor 1	protein-coding
Merged-4-35635208-1	chr4	35635158	35635258	+	5.53	IP_0_P65.peak.xls	Intergenic	L1VL4|LINE|L1	209996	NM_001166001	242384	Mm.132507	NM_175516	ENSMUSG00000045083	Lingo2	B230217C06Rik|Lern3|Lrrn6c	leucine rich repeat and Ig domain containing 2	protein-coding
Merged-5-103804449-1	chr5	103804399	103804499	+	5.53	IP_0_P65.peak.xls	intron (NM_001080798, intron 3 of 19)	intron (NM_001080798, intron 3 of 19)	49876	NM_001080798	17355	Mm.6949	NM_133919	ENSMUSG00000029313	Aff1	9630032B01Rik|AW319193|Af4|Mllt2h|Rob	AF4/FMR2 family, member 1	protein-coding
Merged-10-92713434-1	chr10	92713384	92713484	+	5.53	IP_0_P65.peak.xls	intron (NM_008682, intron 4 of 14)	intron (NM_008682, intron 4 of 14)	8984	NM_008682	17997	Mm.2998	NM_008682	ENSMUSG00000019988	Nedd1	-	neural precursor cell expressed, developmentally down-regulated gene 1	protein-coding
Merged-12-115963785-1	chr12	115963735	115963835	+	5.53	IP_0_P65.peak.xls	Intergenic	Intergenic	-83939	NM_001004066	56220	Mm.254997	NM_019565	ENSMUSG00000042063	Zfp386	Kzf1|mKIAA4205	zinc finger protein 386 (Kruppel-like)	protein-coding
Merged-6-12495079-1	chr6	12495029	12495129	+	5.53	IP_0_P65.peak.xls	intron (NM_001164805, intron 4 of 26)	intron (NM_001164805, intron 4 of 26)	254174	NM_001164805	330267	Mm.11989	NM_001164805	ENSMUSG00000032625	Thsd7a	Gm837	thrombospondin, type I, domain containing 7A	protein-coding
Merged-2-58654044-1	chr2	58653994	58654094	+	5.53	IP_0_P65.peak.xls	intron (NM_001289660, intron 1 of 7)	L1Md_T|LINE|L1	86710	NM_001289660	76654	Mm.200370	NM_029692	ENSMUSG00000026839	Upp2	1700124F02Rik|AI266885|UDRPASE2|UP2|UPASE2	uridine phosphorylase 2	protein-coding
Merged-6-8391934-1	chr6	8391884	8391984	+	5.53	IP_0_P65.peak.xls	intron (NM_001302354, intron 3 of 3)	L1Md_F2|LINE|L1	117227	NR_040452	320312	Mm.374890	NR_040452	ENSMUSG00000087305	A430035B10Rik	2810488G03Rik	RIKEN cDNA A430035B10 gene	ncRNA
Merged-12-23598950-1	chr12	23598900	23599000	+	5.53	IP_0_P65.peak.xls	Intergenic	IAPEY4_I-int|LTR|ERVK	498319	NM_001256489	66808	Mm.379124	NM_001256489		9030624G23Rik	-	RIKEN cDNA 9030624G23 gene	protein-coding
Merged-17-23918806-1	chr17	23918756	23918856	+	5.53	IP_0_P65.peak.xls	intron (NM_001077633, intron 3 of 3)	intron (NM_001077633, intron 3 of 3)	1348	NM_001077633	620253	Mm.390964	NM_001077633	ENSMUSG00000057417	Dcpp3	Dcpp-3|EG620253|SPT-3	demilune cell and parotid protein 3	protein-coding
Merged-13-7955635-1	chr13	7955585	7955685	+	5.53	IP_0_P65.peak.xls	Intergenic	IAPEz-int|LTR|ERVK	-247231	NM_001289530	94191	Mm.425794	NM_052977	ENSMUSG00000052551	Adarb2	Adar3|RED2	adenosine deaminase, RNA-specific, B2	protein-coding
Merged-1-7709394-1	chr1	7709344	7709444	+	5.53	IP_0_P65.peak.xls	Intergenic	MMVL30-int|LTR|ERV1	620474	NM_183028	319263	Mm.21539	NM_183028	ENSMUSG00000051285	Pcmtd1	8430411F12Rik|A030012M09Rik	protein-L-isoaspartate (D-aspartate) O-methyltransferase domain containing 1	protein-coding
Merged-3-19598998-1	chr3	19598948	19599048	+	5.53	IP_0_P65.peak.xls	intron (NM_001163536, intron 4 of 4)	L1Md_F2|LINE|L1	-45462	NM_001081281	381485	Mm.35419	NM_001081281	ENSMUSG00000060913	Trim55	D830041C10Rik|Murf2|Rnf29	tripartite motif-containing 55	protein-coding
Merged-13-111963797-1	chr13	111963747	111963847	+	5.53	IP_0_P65.peak.xls	Intergenic	Intergenic	95861	NR_130345	102636620	Mm.402328	NR_130345	ENSMUSG00000086111	Gm15326	OTTMUSG00000020187	predicted gene 15326	ncRNA
Merged-4-145797913-1	chr4	145797863	145797963	+	5.53	IP_0_P65.peak.xls	intron (NR_040355, intron 1 of 4)	(CAAG)n|Simple_repeat|Simple_repeat	8398	NR_040355	70005	Mm.276881	NM_027285		Znf41-ps	1700029I01Rik	ZNF41, pseudogene	pseudo
Merged-2-85704904-1	chr2	85704854	85704954	+	5.53	IP_0_P65.peak.xls	Intergenic	Lx2|LINE|L1	15473	NM_146866	258866	Mm.377726	NM_146866	ENSMUSG00000050603	Olfr1008	MOR187-3	olfactory receptor 1008	protein-coding
Merged-11-86591584-1	chr11	86591534	86591634	+	5.53	IP_0_P65.peak.xls	intron (NM_029478, intron 10 of 11)	intron (NM_029478, intron 10 of 11)	-7426	NR_029738	387140		NR_029738	ENSMUSG00000065455	Mir21a	Mir21|Mirn21|mmu-mir-21|mmu-mir-21a	microRNA 21a	ncRNA
Merged-18-87933928-1	chr18	87933878	87933978	+	5.53	IP_0_P65.peak.xls	Intergenic	MMETn-int|LTR|ERVK	960279	NM_018821	54607	Mm.91920	NM_018821	ENSMUSG00000056153	Socs6	1500012M23Rik|5830401B18Rik|AI447482|Cis4|Cish4|HSPC060|SOCS-4|SOCS-6|SSI4|STAI4|STATI4|Socs4	suppressor of cytokine signaling 6	protein-coding
Merged-2-105845736-1	chr2	105845686	105845786	+	5.53	IP_0_P65.peak.xls	intron (NM_023876, intron 3 of 9)	L1Md_T|LINE|L1	58828	NM_023876	77766	Mm.3608	NM_023876		Elp4	A330107A17Rik|Paxneb	elongation protein 4 homolog (S. cerevisiae)	protein-coding
Merged-9-29280132-1	chr9	29280082	29280182	+	5.53	IP_0_P65.peak.xls	intron (NM_172290, intron 2 of 7)	intron (NM_172290, intron 2 of 7)	682997	NM_172290	235106	Mm.283138	NM_172290	ENSMUSG00000059974	Ntm	6230410L23Rik|B230210G24Rik|Hnt|Igdcc2|R75390	neurotrimin	protein-coding
Merged-16-77938263-1	chr16	77938213	77938313	+	5.53	IP_0_P65.peak.xls	Intergenic	L1Md_T|LINE|L1	291990	NR_029540	723952		NR_029540	ENSMUSG00000065472	Mir125b-2	Mirn125b-2|mir-125b-2	microRNA 125b-2	ncRNA
Merged-9-29271954-1	chr9	29271904	29272004	+	5.53	IP_0_P65.peak.xls	intron (NM_172290, intron 2 of 7)	intron (NM_172290, intron 2 of 7)	691175	NM_172290	235106	Mm.283138	NM_172290	ENSMUSG00000059974	Ntm	6230410L23Rik|B230210G24Rik|Hnt|Igdcc2|R75390	neurotrimin	protein-coding
Merged-16-79375456-1	chr16	79375406	79375506	+	5.53	IP_0_P65.peak.xls	Intergenic	IAPEz-int|LTR|ERVK	-284359	NM_178855	19146	Mm.5184	NM_008941	ENSMUSG00000022857	Tmprss15	Entk|Prss7	transmembrane protease, serine 15	protein-coding
Merged-11-11296654-1	chr11	11296604	11296704	+	5.25	IP_0_P65.peak.xls	intron (NM_001185153, intron 7 of 7)	L1_Mus2|LINE|L1	165765	NM_015785	53604	Mm.9500	NM_015785	ENSMUSG00000020193	Zpbp	4930486K01Rik|Iam38|Sp38	zona pellucida binding protein	protein-coding
Merged-13-65604861-1	chr13	65604811	65604911	+	5.25	IP_0_P65.peak.xls	Intergenic	RLTR10A|LTR|ERVK	326007	NM_178364	170936	Mm.151546	NM_178364	ENSMUSG00000021514	Zfp369	B930030B22Rik|D230020H11Rik|NRIF2	zinc finger protein 369	protein-coding
Merged-5-109209081-1	chr5	109209031	109209131	+	5.25	IP_0_P65.peak.xls	Intergenic	Intergenic	15541	NM_001104625	231591	Mm.469882	NM_001104625	ENSMUSG00000091059	Vmn2r14	EG231591	vomeronasal 2, receptor 14	protein-coding
Merged-7-63978835-1	chr7	63978785	63978885	+	5.25	IP_0_P65.peak.xls	Intergenic	L1MD2|LINE|L1	-39920	NM_021366	50794	Mm.240473	NM_021366	ENSMUSG00000052040	Klf13	0610043C13Rik|9430029L20Rik|Bteb3|FKLF-2|FKLF2|NSLP1|RFLAT-1|RFLAT1	Kruppel-like factor 13	protein-coding
Merged-16-64668012-1	chr16	64667962	64668062	+	5.25	IP_0_P65.peak.xls	Intergenic	ORR1E|LTR|ERVL-MaLR	102927	NM_026273	67609	Mm.212157	NM_026273	ENSMUSG00000059920	4930453N24Rik	AI649104	RIKEN cDNA 4930453N24 gene	protein-coding
Merged-4-122513063-1	chr4	122513013	122513113	+	5.25	IP_0_P65.peak.xls	Intergenic	L1_Mus1|LINE|L1	-176196	NM_023865	77432	Mm.491436	NM_023865	ENSMUSG00000023263	9530002B09Rik	Aump|Vpp1|Vppl	RIKEN cDNA 9530002B09 gene	protein-coding
Merged-7-9263189-1	chr7	9263139	9263239	+	5.25	IP_0_P65.peak.xls	Intergenic	(CA)n|Simple_repeat|Simple_repeat	-39536	NM_009489	22305	Mm.302158	NM_009489	ENSMUSG00000066828	Vmn2r37	V2r14	vomeronasal 2, receptor 37	protein-coding
Merged-19-59605379-1	chr19	59605329	59605429	+	5.25	IP_0_P65.peak.xls	Intergenic	MMERVK10C-int|LTR|ERVK	112243	NR_045308	72647	Mm.410849	NR_045308	ENSMUSG00000100119	2700089I24Rik	-	RIKEN cDNA 2700089I24 gene	ncRNA
Merged-1-175816761-1	chr1	175816711	175816811	+	5.25	IP_0_P65.peak.xls	Intergenic	ORR1C2|LTR|ERVL-MaLR	-64017	NM_012012	26909	Mm.283046	NM_012012		Exo1	5730442G03Rik|Msa	exonuclease 1	protein-coding
Merged-19-54191695-1	chr19	54191645	54191745	+	5.25	IP_0_P65.peak.xls	Intergenic	Intergenic	146513	NM_007417	11551	Mm.235195	NM_007417	ENSMUSG00000033717	Adra2a	AW122659|Adra-2|Adra-2a|alpha(2A)AR|alpha2-C10|alpha2A|alpha2A-AR	adrenergic receptor, alpha 2a	protein-coding
Merged-4-114170753-1	chr4	114170703	114170803	+	5.25	IP_0_P65.peak.xls	intron (NM_177669, intron 1 of 3)	L1VL4|LINE|L1	7369	NM_001166027	230623	Mm.124482	NM_177669	ENSMUSG00000057977	Skint11	A630098G03Rik|Gm569	selection and upkeep of intraepithelial T cells 11	protein-coding
Merged-12-22333732-1	chr12	22333682	22333782	+	5.25	IP_0_P65.peak.xls	Intergenic	MMERVK9E_I-int|LTR|ERVK	676511	NR_015504	69732	Mm.391403	NM_028362	ENSMUSG00000073164	2410018L13Rik	2810480C08Rik	RIKEN cDNA 2410018L13 gene	ncRNA
Merged-1-48010483-1	chr1	48010433	48010533	+	5.25	IP_0_P65.peak.xls	Intergenic	(GA)n|Simple_repeat|Simple_repeat	-543358	NR_105768	102466969		NR_105768	ENSMUSG00000098876	Mir6350	Gm27958|mmu-mir-6350	microRNA 6350	ncRNA
Merged-11-105853406-1	chr11	105853356	105853456	+	5.25	IP_0_P65.peak.xls	intron (NM_181071, intron 10 of 25)	MERVL-int|LTR|ERVL	90741	NM_007805	13056	Mm.149403	NM_007805	ENSMUSG00000019590	Cyb561	-	cytochrome b-561	protein-coding
Merged-14-16971368-1	chr14	16971318	16971418	+	5.25	IP_0_P65.peak.xls	intron (NM_001289760, intron 1 of 9)	LTRIS2|LTR|ERV1	110963	NM_001289760	218772	Mm.259318	NM_011243	ENSMUSG00000017491	Rarb	A830025K23|Hap|Nr1b2	retinoic acid receptor, beta	protein-coding
Merged-4-150884094-1	chr4	150884044	150884144	+	5.25	IP_0_P65.peak.xls	Intergenic	L1Md_F2|LINE|L1	25827	NM_020569	57320	Mm.277349	NM_020569	ENSMUSG00000028964	Park7	DJ-1|Dj1	Parkinson disease (autosomal recessive, early onset) 7	protein-coding
Merged-19-36652813-1	chr19	36652763	36652863	+	5.25	IP_0_P65.peak.xls	intron (NR_033510, intron 2 of 4)	L1VL2|LINE|L1	36666	NR_033510	668215	Mm.394223	NR_033510	ENSMUSG00000087579	1500017E21Rik	-	RIKEN cDNA 1500017E21 gene	ncRNA
Merged-13-65420749-1	chr13	65420699	65420799	+	5.25	IP_0_P65.peak.xls	Intergenic	CpG	141895	NM_178364	170936	Mm.151546	NM_178364	ENSMUSG00000021514	Zfp369	B930030B22Rik|D230020H11Rik|NRIF2	zinc finger protein 369	protein-coding
Merged-17-40885502-1	chr17	40885452	40885552	+	5.25	IP_0_P65.peak.xls	Intergenic	MER5B|DNA|hAT-Charlie	-4944	NM_027834	71583	Mm.158733	NM_027834	ENSMUSG00000054951	9130008F23Rik	-	RIKEN cDNA 9130008F23 gene	protein-coding
Merged-12-23634657-1	chr12	23634607	23634707	+	5.25	IP_0_P65.peak.xls	Intergenic	CpG	462612	NM_001256489	66808	Mm.379124	NM_001256489		9030624G23Rik	-	RIKEN cDNA 9030624G23 gene	protein-coding
Merged-6-53488429-1	chr6	53488379	53488479	+	5.25	IP_0_P65.peak.xls	Intergenic	L1Md_F2|LINE|L1	-84945	NM_172728	231991	Mm.321138	NM_172728	ENSMUSG00000053007	Creb5	Crebpa|D430026C09Rik	cAMP responsive element binding protein 5	protein-coding
Merged-13-65440084-1	chr13	65440034	65440134	+	5.25	IP_0_P65.peak.xls	Intergenic	L1_Mur2|LINE|L1	161230	NM_178364	170936	Mm.151546	NM_178364	ENSMUSG00000021514	Zfp369	B930030B22Rik|D230020H11Rik|NRIF2	zinc finger protein 369	protein-coding
Merged-12-115920448-1	chr12	115920398	115920498	+	5.25	IP_0_P65.peak.xls	Intergenic	Intergenic	-127276	NM_001004066	56220	Mm.254997	NM_019565	ENSMUSG00000042063	Zfp386	Kzf1|mKIAA4205	zinc finger protein 386 (Kruppel-like)	protein-coding
Merged-6-119697733-1	chr6	119697683	119697783	+	5.25	IP_0_P65.peak.xls	intron (NR_104484, intron 15 of 20)	intron (NR_104484, intron 15 of 20)	150417	NM_053204	111173	Mm.288860	NM_053204	ENSMUSG00000030172	Erc1	4930404L01Rik|5033405M01Rik|9630025C19Rik|B430107L16Rik|CAST2|ELKS|RAB6IP2A|RAB6IP2B|Rab6ip2|mKIAA1081	ELKS/RAB6-interacting/CAST family member 1	protein-coding
Merged-7-39157100-1	chr7	39157050	39157150	+	5.25	IP_0_P65.peak.xls	Intergenic	B1_Mur2|SINE|Alu	256060	NM_177890	330513	Mm.67238	NM_177890	ENSMUSG00000053742	Gm5114	4921507A12|EG330513	predicted gene 5114	protein-coding
Merged-4-75081132-1	chr4	75081082	75081182	+	5.25	IP_0_P65.peak.xls	Intergenic	RLTR15|LTR|ERVK	197154	NM_025849	66928	Mm.24332	NM_025849	ENSMUSG00000028398	Tmem261	1700027K24Rik|3110001D03Rik	transmembrane protein 261	protein-coding
Merged-12-114633130-1	chr12	114633080	114633180	+	5.25	IP_0_P65.peak.xls	Intergenic	Lx|LINE|L1	-119436	NR_106063	102465664		NR_106063	ENSMUSG00000098357	Mir7094-2	Gm27508|mmu-mir-7094-2	microRNA 7094-2	ncRNA
Merged-19-20867415-1	chr19	20867365	20867465	+	5.25	IP_0_P65.peak.xls	intron (NM_028953, intron 7 of 20)	intron (NM_028953, intron 7 of 20)	86787	NM_028953	13409	Mm.219585	NM_028953	ENSMUSG00000024749	Tmc1	4933416G09Rik|Beethoven|Bth|CWEA1|dn	transmembrane channel-like gene family 1	protein-coding
Merged-3-10060723-1	chr3	10060673	10060773	+	5.25	IP_0_P65.peak.xls	Intergenic	L1Md_A|LINE|L1	-27554	NR_045710	100041480	Mm.455632	NR_045710	ENSMUSG00000049230	Gm9833	ENSMUSG00000049230	myelin basic protein expression factor 2, repressor pseudogene	pseudo
Merged-4-61595733-1	chr4	61595683	61595783	+	5.25	IP_0_P65.peak.xls	promoter-TSS (NM_001134644).4	promoter-TSS (NM_001134644).4	92	NM_001134644	100048885	Mm.422695	NM_001134644		Gm2083	-	major urinary protein LOC100048885	protein-coding
Merged-7-3832011-1	chr7	3831961	3832061	+	5.25	IP_0_P65.peak.xls	intron (NM_001289428, intron 11 of 12)	Lx5|LINE|L1	13040	NM_011089	18725	Mm.482470	NM_011089	ENSMUSG00000089942	Pira2	6M23	paired-Ig-like receptor A2	protein-coding
Merged-4-146545375-1	chr4	146545325	146545425	+	5.25	IP_0_P65.peak.xls	intron (NR_045468, intron 2 of 2)	intron (NR_045468, intron 2 of 2)	1498	NR_045468	67524	Mm.444300	NR_045468	ENSMUSG00000086046	1700095A21Rik	-	RIKEN cDNA 1700095A21 gene	ncRNA
Merged-17-23531974-1	chr17	23531924	23532024	+	5.25	IP_0_P65.peak.xls	Intergenic	B1_Mm|SINE|Alu	-18825	NR_126485	320020	Mm.445111	NR_126484		6330415G19Rik	-	RIKEN cDNA 6330415G19 gene	ncRNA
Merged-1-101101690-1	chr1	101101640	101101740	+	5.25	IP_0_P65.peak.xls	Intergenic	Lx2|LINE|L1	-54078	NR_037989	100504525	Mm.87065	NR_037989	ENSMUSG00000100684	Gm20268	-	predicted gene, 20268	ncRNA
Merged-9-20494930-1	chr9	20494880	20494980	+	5.25	IP_0_P65.peak.xls	TTS (NM_001135019)	TTS (NM_001135019)	-2184	NM_001110309	235028	Mm.297660	NM_146221	ENSMUSG00000059475	Zfp426	2900057C04Rik|KRAB1|Zfo61|Zfp68-rs1|Znf426|mKIAA4237	zinc finger protein 426	protein-coding
Merged-11-56340584-1	chr11	56340534	56340634	+	5.25	IP_0_P65.peak.xls	Intergenic	Intergenic	-299597	NM_153079	216749	Mm.213205	NM_153079	ENSMUSG00000037393	Nmur2	Nmu2r	neuromedin U receptor 2	protein-coding
Merged-8-101979464-1	chr8	101979414	101979514	+	5.25	IP_0_P65.peak.xls	Intergenic	L1_Rod|LINE|L1	805647	NM_009866	12552	Mm.1571	NM_009866	ENSMUSG00000031673	Cdh11	Cad11|OSF-4	cadherin 11	protein-coding
Merged-7-55183026-1	chr7	55182976	55183076	+	5.25	IP_0_P65.peak.xls	intron (NM_178705, intron 7 of 11)	L1_Mus2|LINE|L1	347781	NM_178705	233271	Mm.387344	NM_178705		Luzp2	9330154K17Rik|D130073E01	leucine zipper protein 2	protein-coding
Merged-3-113265907-1	chr3	113265857	113265957	+	5.25	IP_0_P65.peak.xls	Intergenic	L1Md_T|LINE|L1	-7208	NM_001042711	109959	Mm.275426	NM_001042711		Amy2a5	1810008N23Rik|Amy-2|Amy2|mAmy2-2	amylase 2a5	protein-coding
Merged-3-13146192-1	chr3	13146142	13146242	+	5.25	IP_0_P65.peak.xls	Intergenic	IAPLTR2a2_Mm|LTR|ERVK	-325463	NM_178631	76897	Mm.422625	NM_178631	ENSMUSG00000039717	Ralyl	0710005M24Rik	RALY RNA binding protein-like	protein-coding
Merged-5-91687782-1	chr5	91687732	91687832	+	5.25	IP_0_P65.peak.xls	Intergenic	MTD|LTR|ERVL-MaLR	79518	NR_045383	73452	Mm.396233	NR_045383	ENSMUSG00000101978	1700063O14Rik	-	RIKEN cDNA 1700063O14 gene	ncRNA
Merged-7-23166818-1	chr7	23166768	23166868	+	5.25	IP_0_P65.peak.xls	non-coding (NR_033693, exon 2 of 3).5	non-coding (NR_033693, exon 2 of 3).5	15057	NR_033693	100043595	Mm.463581	NR_033693		Gm4541	-	NLR family, pyrin domain containing 4E pseudogene	pseudo
Merged-2-78317299-1	chr2	78317249	78317349	+	5.25	IP_0_P65.peak.xls	Intergenic	IAPEz-int|LTR|ERVK	79752	NM_177843	329436	Mm.235448	NM_177843		Gm14461	A830093M07|OTTMUSG00000016703	predicted gene 14461	protein-coding
Merged-17-90242692-1	chr17	90242642	90242742	+	5.25	IP_0_P65.peak.xls	intron (NM_020252, intron 18 of 22)	Lx3_Mus|LINE|L1	-618477	NR_045463	78800	Mm.410772	NR_045463	ENSMUSG00000090160	4930480K15Rik	-	RIKEN cDNA 4930480K15 gene	ncRNA
Merged-17-76220818-1	chr17	76220768	76220868	+	5.25	IP_0_P65.peak.xls	Intergenic	L1Md_F2|LINE|L1	359795	NR_033456	100043885	Mm.127562	NR_033456		Gm4710	-	predicted gene 4710	ncRNA
Merged-6-40552765-1	chr6	40552715	40552815	+	5.25	IP_0_P65.peak.xls	intron (NR_035473, intron 2 of 3)	ETnERV3-int|LTR|ERVK	-7788	NM_146382	258380	Mm.377468	NM_146382	ENSMUSG00000068259	Olfr461	MOR120-3	olfactory receptor 461	protein-coding
Merged-9-46877087-1	chr9	46877037	46877137	+	5.25	IP_0_P65.peak.xls	Intergenic	L1MD1|LINE|L1	-36516	NR_015605	73040	Mm.265384	NR_015605	ENSMUSG00000099696	2900052N01Rik	AU067665	RIKEN cDNA 2900052N01 gene	ncRNA
Merged-7-61146580-1	chr7	61146530	61146630	+	4.98	IP_0_P65.peak.xls	Intergenic	Lx|LINE|L1	468747	NR_045727	319752	Mm.294476	NR_045727		B230209E15Rik	-	RIKEN cDNA B230209E15 gene	ncRNA
Merged-16-94232472-1	chr16	94232422	94232522	+	4.98	IP_0_P65.peak.xls	intron (NM_139145, intron 4 of 9)	intron (NM_139145, intron 4 of 9)	55384	NM_139145	110948	Mm.30921	NM_139145	ENSMUSG00000040820	Hlcs	410I21.SP6|D16Jhu34	holocarboxylase synthetase (biotin- [propriony-Coenzyme A-carboxylase (ATP-hydrolysing)] ligase)	protein-coding
Merged-7-8095097-1	chr7	8095047	8095147	+	4.98	IP_0_P65.peak.xls	Intergenic	URR1B|DNA|hAT-Charlie	-2060	NR_015598	72716	Mm.422732	NR_015598		2810047C21Rik1	100042870|2810047C21Rik|AA683836|Gm4082	RIKEN cDNA 2810047C21 gene 1	ncRNA
Merged-3-46647997-1	chr3	46647947	46648047	+	4.98	IP_0_P65.peak.xls	Intergenic	Intergenic	-200056	NM_001101479	241989	Mm.119234	NM_001101479	ENSMUSG00000090919	Pabpc4l	C330050A14Rik|EG241989	poly(A) binding protein, cytoplasmic 4-like	protein-coding
Merged-10-4008528-1	chr10	4008478	4008578	+	4.98	IP_0_P65.peak.xls	intron (NM_172308, intron 8 of 27)	intron (NM_172308, intron 8 of 27)	35453	NM_172308	270685	Mm.184752	NM_172308	ENSMUSG00000040675	Mthfd1l	2410004L15Rik|AI647056|Fthfsdc1	methylenetetrahydrofolate dehydrogenase (NADP+ dependent) 1-like	protein-coding
Merged-1-99267124-1	chr1	99267074	99267174	+	4.98	IP_0_P65.peak.xls	Intergenic	L1Md_F3|LINE|L1	-505641	NM_172851	241175	Mm.251301	NM_172851	ENSMUSG00000067028	Cntnap5b	C230078M14Rik|Caspr5-2	contactin associated protein-like 5B	protein-coding
Merged-9-104912422-1	chr9	104912372	104912472	+	4.98	IP_0_P65.peak.xls	intron (NM_028719, intron 5 of 15)	L1Md_T|LINE|L1	-140846	NM_053159	94062	Mm.29746	NM_053159		Mrpl3	2010320L16Rik|5930422H18Rik|AA407889	mitochondrial ribosomal protein L3	protein-coding
Merged-13-62716949-1	chr13	62716899	62716999	+	4.98	IP_0_P65.peak.xls	Intergenic	ETnERV3-int|LTR|ERVK	-43790	NR_030493	751548		NR_030493	ENSMUSG00000096098	Mir713	Mirn713|mir-713|mmu-mir-713	microRNA 713	ncRNA
Merged-8-123601201-1	chr8	123601151	123601251	+	4.98	IP_0_P65.peak.xls	Intergenic	RLTR31D_MM|LTR|ERVK	-35114	NR_046155	100861502		NR_046155	ENSMUSG00000095350	Gm23284	Rn5s31	predicted gene, 23284	rRNA
Merged-7-87167781-1	chr7	87167731	87167831	+	4.98	IP_0_P65.peak.xls	Intergenic	MTA_Mm|LTR|ERVL-MaLR	-78868	NM_001285835	50490	Mm.31748	NM_015760	ENSMUSG00000030562	Nox4	AI648021	NADPH oxidase 4	protein-coding
Merged-3-39448505-1	chr3	39448455	39448555	+	4.98	IP_0_P65.peak.xls	Intergenic	B1_Mus1|SINE|Alu	561565	NM_183221	329628	Mm.316210	NM_183221	ENSMUSG00000046743	Fat4	6030410K14Rik|9430004M15	FAT tumor suppressor homolog 4 (Drosophila)	protein-coding
Merged-7-108828798-1	chr7	108828748	108828848	+	4.98	IP_0_P65.peak.xls	Intergenic	IAPEz-int|LTR|ERVK	-2801	NM_146726	258721	Mm.377655	NM_146726	ENSMUSG00000066241	Olfr514	MOR268-1	olfactory receptor 514	protein-coding
Merged-12-21743008-1	chr12	21742958	21743058	+	4.98	IP_0_P65.peak.xls	Intergenic	Intergenic	-325572	NM_011739	22630	Mm.289630	NM_011739	ENSMUSG00000076432	Ywhaq	2700028P07Rik|AA409740|AU021156|R74690	tyrosine 3-monooxygenase/tryptophan 5-monooxygenase activation protein, theta polypeptide	protein-coding
Merged-2-30418552-1	chr2	30418502	30418602	+	4.98	IP_0_P65.peak.xls	intron (NM_138748, intron 1 of 9)	intron (NM_138748, intron 1 of 9)	2502	NM_138748	110854	Mm.275393	NM_138748	ENSMUSG00000039515	Ppp2r4	2610042B21Rik|C77440|N28142|PR53	protein phosphatase 2A activator, regulatory subunit B	protein-coding
Merged-5-97009266-1	chr5	97009216	97009316	+	4.98	IP_0_P65.peak.xls	intron (NM_080708, intron 1 of 15)	intron (NM_080708, intron 1 of 15)	11577	NM_080708	140780	Mm.281490	NM_080708	ENSMUSG00000034663	Bmp2k	4933417M22Rik|AA673486|AV128808|BIKE	BMP2 inducible kinase	protein-coding
Merged-GL456221.1-157267-1	chrGL456221.1	157217	157317	+	4.98	IP_0_P65.peak.xls	NA	NA	NA	NA
Merged-7-59453428-1	chr7	59453378	59453478	+	4.98	IP_0_P65.peak.xls	Intergenic	Intergenic	-129279	NR_015479	330544	Mm.9002	NR_015479	ENSMUSG00000100826	C230091D08Rik	-	RIKEN cDNA C230091D08 gene	ncRNA
Merged-3-72816290-1	chr3	72816240	72816340	+	4.98	IP_0_P65.peak.xls	Intergenic	L1_Mus2|LINE|L1	150576	NM_001081137	69983	Mm.261054	NM_001081137	ENSMUSG00000027790	Sis	2010204N08Rik|SI|Si-s	sucrase isomaltase (alpha-glucosidase)	protein-coding
Merged-6-17042374-1	chr6	17042324	17042424	+	4.98	IP_0_P65.peak.xls	Intergenic	Intergenic	-22775	NM_207176	21753	Mm.436548	NM_011570	ENSMUSG00000029552	Tes	D6Ertd352e|TESS|Tes1|Tes2|testin2	testis derived transcript	protein-coding
Merged-3-159391520-1	chr3	159391470	159391570	+	4.98	IP_0_P65.peak.xls	Intergenic	L1Md_T|LINE|L1	-103913	NM_001172092	76131	Mm.371655	NM_029523	ENSMUSG00000028175	Depdc1a	5830484J08Rik|Depdc1	DEP domain containing 1a	protein-coding
Merged-4-19387018-1	chr4	19386968	19387068	+	4.98	IP_0_P65.peak.xls	intron (NM_013927, intron 8 of 17)	L1Md_T|LINE|L1	106168	NM_013927	30952	Mm.445778	NM_013927	ENSMUSG00000056494	Cngb3	CCNC2|CNG6|Cngbeta2	cyclic nucleotide gated channel beta 3	protein-coding
Merged-10-47178783-1	chr10	47178733	47178833	+	4.98	IP_0_P65.peak.xls	Intergenic	L1M2|LINE|L1	934034	NR_028276	108637		NR_028276	ENSMUSG00000096263	Snord14c	Gm23107|Rnu14|U14	small nucleolar RNA, C/D box 14C	snoRNA
Merged-2-165929853-1	chr2	165929803	165929903	+	4.98	IP_0_P65.peak.xls	Intergenic	IAPEz-int|LTR|ERVK	-45015	NM_001252587	228880	Mm.227598	NM_027230	ENSMUSG00000039671	Zmynd8	1110013E22Rik|2010005I16Rik|3632413B07Rik|AI316811|AL024039|Prkcbp1|RACK7	zinc finger, MYND-type containing 8	protein-coding
Merged-2-4198225-1	chr2	4198175	4198275	+	4.98	IP_0_P65.peak.xls	intron (NM_172475, intron 1 of 22)	L1Md_A|LINE|L1	45362	NM_172475	209630	Mm.37932	NM_172475	ENSMUSG00000026657	Frmd4a	2700017I06Rik|5330420J21|AI594879|C230040M21Rik|Frmd4|Gm13190|OTTMUSG00000010806|mKIAA1294	FERM domain containing 4A	protein-coding
Merged-1-69947311-1	chr1	69947261	69947361	+	4.98	IP_0_P65.peak.xls	intron (NM_029160, intron 10 of 16)	intron (NM_029160, intron 10 of 16)	-4304	NM_025728	66722	Mm.440554	NM_025728	ENSMUSG00000053153	Spag16	4921511D23Rik|4930524F24Rik|4930585K05Rik|AV261009|Pf20|Wdr29	sperm associated antigen 16	protein-coding
Merged-6-129802051-1	chr6	129802001	129802101	+	4.98	IP_0_P65.peak.xls	Intergenic	Intergenic	-26202	NM_001014997	232415	Mm.290598	NM_001014997	ENSMUSG00000071158	Gm156	Klrh1	predicted gene 156	protein-coding
Merged-14-76839086-1	chr14	76839036	76839136	+	4.98	IP_0_P65.peak.xls	Intergenic	Intergenic	161518	NR_015485	73272	Mm.116804	NR_015485	ENSMUSG00000101009	1700108F19Rik	1700020I02Rik|BB065030	RIKEN cDNA 1700108F19 gene	ncRNA
Merged-16-57220589-1	chr16	57220539	57220639	+	4.98	IP_0_P65.peak.xls	intron (NM_026254, intron 1 of 17)	intron (NM_026254, intron 1 of 17)	10877	NM_026254	67581	Mm.257819	NM_026254	ENSMUSG00000022749	Tbc1d23	4930451A13Rik|AU015720|AU043671|AU043778|D030022P07Rik|W51689	TBC1 domain family, member 23	protein-coding
Merged-12-20115411-1	chr12	20115361	20115461	+	4.98	IP_0_P65.peak.xls	Intergenic	MTE2a|LTR|ERVL-MaLR	700368	NR_015521	69513	Mm.273972	NR_015521	ENSMUSG00000099759	1700030C10Rik	-	RIKEN cDNA 1700030C10 gene	ncRNA
Merged-17-56527018-1	chr17	56526968	56527068	+	4.98	IP_0_P65.peak.xls	Intergenic	L1_Mus3|LINE|L1	-14535	NM_011483	20834	Mm.76862	NM_011483	ENSMUSG00000044526	Znrf4	1700094M01Rik|Ssrzf1|spzn	zinc and ring finger 4	protein-coding
Merged-13-85140834-1	chr13	85140784	85140884	+	4.98	IP_0_P65.peak.xls	Intergenic	Intergenic	-48643	NM_023243	66671	Mm.18474	NM_023243	ENSMUSG00000021548	Ccnh	6330408H09Rik|AI661354|AV102684|AW538719	cyclin H	protein-coding
Merged-10-65118595-1	chr10	65118545	65118645	+	4.98	IP_0_P65.peak.xls	Intergenic	Intergenic	1005469	NR_038039	69433	Mm.23366	NR_038039	ENSMUSG00000100000	1700023F02Rik	AV205046	RIKEN cDNA 1700023F02 gene	ncRNA
Merged-3-112185455-1	chr3	112185405	112185505	+	4.98	IP_0_P65.peak.xls	Intergenic	L1_Mus3|LINE|L1	303552	NR_045362	625585	Mm.389497	NR_045362	ENSMUSG00000104543	Gm6602	-	predicted gene 6602	ncRNA
Merged-8-20084043-1	chr8	20083993	20084093	+	4.98	IP_0_P65.peak.xls	Intergenic	Intergenic	213389	NR_030708	547150	Mm.359054	NR_030708	ENSMUSG00000071796	6820431F20Rik	-	cadherin 11 pseudogene	pseudo
Merged-12-115302613-1	chr12	115302563	115302663	+	4.98	IP_0_P65.peak.xls	Intergenic	L1_Mus2|LINE|L1	393181	NR_105810	102465205		NR_105810	ENSMUSG00000098336	Mir6388	Gm27925|mmu-mir-6388	microRNA 6388	ncRNA
Merged-6-131517158-1	chr6	131517108	131517208	+	4.98	IP_0_P65.peak.xls	Intergenic	Lx3A|LINE|L1	-26604	NM_001244628	71392	Mm.22800	NM_001244628	ENSMUSG00000094113	5430401F13Rik	-	RIKEN cDNA 5430401F13 gene	protein-coding
Merged-12-19813562-1	chr12	19813512	19813612	+	4.98	IP_0_P65.peak.xls	Intergenic	MMERVK9E_I-int|LTR|ERVK	1002217	NR_015521	69513	Mm.273972	NR_015521	ENSMUSG00000099759	1700030C10Rik	-	RIKEN cDNA 1700030C10 gene	ncRNA
Merged-7-78149111-1	chr7	78149061	78149161	+	4.98	IP_0_P65.peak.xls	Intergenic	Intergenic	428727	NM_008746	18213	Mm.33496	NM_008746	ENSMUSG00000059146	Ntrk3	AW125844|Ntrk3_tv3|TrkC	neurotrophic tyrosine kinase, receptor, type 3	protein-coding
Merged-7-39400056-1	chr7	39400006	39400106	+	4.98	IP_0_P65.peak.xls	Intergenic	Intergenic	13104	NM_177890	330513	Mm.67238	NM_177890	ENSMUSG00000053742	Gm5114	4921507A12|EG330513	predicted gene 5114	protein-coding
Merged-17-76098484-1	chr17	76098434	76098534	+	4.98	IP_0_P65.peak.xls	Intergenic	LTRIS4|LTR|ERV1	237461	NR_033456	100043885	Mm.127562	NR_033456		Gm4710	-	predicted gene 4710	ncRNA
Merged-10-22500337-1	chr10	22500287	22500387	+	4.98	IP_0_P65.peak.xls	Intergenic	Intergenic	97524	NR_028580	100038752	Mm.392859	NR_028580	ENSMUSG00000096937	Gm10825	ENSMUSG00000075295	predicted gene 10825	ncRNA
Merged-7-25520730-1	chr7	25520680	25520780	+	4.98	IP_0_P65.peak.xls	intron (NM_001113368, intron 6 of 8)	intron (NM_001113368, intron 6 of 8)	19274	NM_001113368	26367	Mm.439731	NM_007543	ENSMUSG00000054385	Ceacam2	AI267129|Bgp2|Ceacam2-L	carcinoembryonic antigen-related cell adhesion molecule 2	protein-coding
Merged-5-147528878-1	chr5	147528828	147528928	+	4.98	IP_0_P65.peak.xls	intron (NM_028291, intron 11 of 18)	B1_Mur2|SINE|Alu	98298	NM_028291	72587	Mm.320469	NM_028291	ENSMUSG00000029647	Pan3	2700050F09Rik|A430027N15Rik|AU014670	PAN3 polyA specific ribonuclease subunit homolog (S. cerevisiae)	protein-coding
Merged-1-49283449-1	chr1	49283399	49283499	+	4.98	IP_0_P65.peak.xls	Intergenic	L1_Mur2|LINE|L1	-1644074	NM_019790	56363	Mm.245154	NM_019790	ENSMUSG00000026109	Tmeff2	4832418D20Rik|7630402F16Rik|TR-2	transmembrane protein with EGF-like and two follistatin-like domains 2	protein-coding
Merged-11-114973474-1	chr11	114973424	114973524	+	4.98	IP_0_P65.peak.xls	Intergenic	RLTR44-int|LTR|ERVK	-13057	NM_199225	387565	Mm.351450	NM_199225		Cd300c	Clm6	CD300C antigen	protein-coding
Merged-13-87939863-1	chr13	87939813	87939913	+	4.98	IP_0_P65.peak.xls	Intergenic	L1Md_A|LINE|L1	-881609	NM_010103	13612	Mm.125580	NM_010103	ENSMUSG00000034488	Edil3	Del-1|Del1	EGF-like repeats and discoidin I-like domains 3	protein-coding
Merged-GL456233.1-105905-1	chrGL456233.1	105855	105955	+	4.98	IP_0_P65.peak.xls	NA	NA	NA	NA
Merged-7-38840870-1	chr7	38840820	38840920	+	4.98	IP_0_P65.peak.xls	Intergenic	Intergenic	-70566	NR_073038	100861861	Mm.60620	NR_073038		Gm21276	-	predicted gene, 21276	pseudo
Merged-3-74659371-1	chr3	74659321	74659421	+	4.98	IP_0_P65.peak.xls	Intergenic	Lx|LINE|L1	484401	NM_001310529	213234	Mm.80075	NM_172515	ENSMUSG00000034151	Zbbx	4931432L23	zinc finger, B-box domain containing	protein-coding
Merged-6-69207235-1	chr6	69207185	69207285	+	4.98	IP_0_P65.peak.xls	Intergenic	L1Md_F2|LINE|L1	119939	NR_004434	19783		NR_004434	ENSMUSG00000106222	Rprl1	Rmrp2|Rpr|Rprh2	ribonuclease P RNA-like 1	ncRNA
Merged-6-14102444-1	chr6	14102394	14102494	+	4.98	IP_0_P65.peak.xls	Intergenic	Lx5|LINE|L1	230875	NR_045995	76311	Mm.367129	NR_045995	ENSMUSG00000097616	1110019D14Rik	-	RIKEN cDNA 1110019D14 gene	ncRNA
Merged-3-31994980-1	chr3	31994930	31995030	+	4.98	IP_0_P65.peak.xls	intron (NM_028231, intron 2 of 5)	Lx|LINE|L1	92277	NM_028231	72413	Mm.64790	NM_028231	ENSMUSG00000037610	Kcnmb2	2700049B16Rik|3110031N04Rik	potassium large conductance calcium-activated channel, subfamily M, beta member 2	protein-coding
Merged-7-9200046-1	chr7	9199996	9200096	+	4.98	IP_0_P65.peak.xls	Intergenic	L1Md_F3|LINE|L1	23607	NM_009489	22305	Mm.302158	NM_009489	ENSMUSG00000066828	Vmn2r37	V2r14	vomeronasal 2, receptor 37	protein-coding
Merged-3-22730462-1	chr3	22730412	22730512	+	4.7	IP_0_P65.peak.xls	Intergenic	L1Md_A|LINE|L1	479092	NR_004439	19784		NR_004439		Rprl2	RPRH3|Rmrp3	ribonuclease P RNA-like 2	ncRNA
Merged-16-11340737-1	chr16	11340687	11340787	+	4.7	IP_0_P65.peak.xls	intron (NM_028964, intron 1 of 20)	ORR1C2-int|LTR|ERVL-MaLR	17833	NM_028964	74478	Mm.325831	NM_028964	ENSMUSG00000071669	Snx29	4933437K13Rik|ENSMUSG00000079738|Gm11170|Gm1737|Gm930|Rundc2a	sorting nexin 29	protein-coding
Merged-10-22223748-1	chr10	22223698	22223798	+	4.7	IP_0_P65.peak.xls	intron (NM_009018, intron 5 of 5)	intron (NM_009018, intron 5 of 5)	-49726	NM_001177775	667281	Mm.484254	NM_001177775	ENSMUSG00000075297	H60b	EG667281	histocompatibility 60b	protein-coding
Merged-7-50956090-1	chr7	50956040	50956140	+	4.7	IP_0_P65.peak.xls	Intergenic	(CA)n|Simple_repeat|Simple_repeat	356900	NM_172901	243996	Mm.443270	NM_172901	ENSMUSG00000084234	4933405O20Rik	-	RIKEN cDNA 4933405O20 gene	protein-coding
Merged-13-68352764-1	chr13	68352714	68352814	+	4.7	IP_0_P65.peak.xls	Intergenic	Intergenic	229340	NM_001308475	210009	Mm.205514	NM_172480	ENSMUSG00000034617	Mtrr	4732420G08|MSR	5-methyltetrahydrofolate-homocysteine methyltransferase reductase	protein-coding
Merged-16-73298054-1	chr16	73298004	73298104	+	4.7	IP_0_P65.peak.xls	Intergenic	(TCC)n|Simple_repeat|Simple_repeat	634905	NM_019413	19876	Mm.310772	NM_019413	ENSMUSG00000022883	Robo1	AW494633|AW742721|DUTT1|Gm310	roundabout homolog 1 (Drosophila)	protein-coding
Merged-11-74229342-1	chr11	74229292	74229392	+	4.7	IP_0_P65.peak.xls	Intergenic	L1_Mus1|LINE|L1	-22053	NM_146711	258706	Mm.453816	NM_146711	ENSMUSG00000070377	Olfr43	IA7|MOR125-1|MOR125-5_p|Olfr403	olfactory receptor 43	protein-coding
Merged-3-66836415-1	chr3	66836365	66836465	+	4.7	IP_0_P65.peak.xls	Intergenic	L1Md_T|LINE|L1	142396	NM_001302358	20429	Mm.39093	NM_013665	ENSMUSG00000027833	Shox2	6330543G17Rik|OG12|Og12x|Prx3|SHOT	short stature homeobox 2	protein-coding
Merged-7-8062722-1	chr7	8062672	8062772	+	4.7	IP_0_P65.peak.xls	Intergenic	L1Md_F2|LINE|L1	-27579	NM_001105151	100042891	Mm.465205	NM_001105151	ENSMUSG00000094107	Vmn2r47	-	vomeronasal 2, receptor 47	protein-coding
Merged-13-66188768-1	chr13	66188718	66188818	+	4.7	IP_0_P65.peak.xls	Intergenic	L1_Mur2|LINE|L1	75315	NM_001177832	628709	Mm.390595	NM_001177832	ENSMUSG00000095909	Gm10324	ENSMUSG00000071302	predicted gene 10324	protein-coding
Merged-12-22235500-1	chr12	22235450	22235550	+	4.7	IP_0_P65.peak.xls	Intergenic	(TG)n|Simple_repeat|Simple_repeat	774743	NR_015504	69732	Mm.391403	NM_028362	ENSMUSG00000073164	2410018L13Rik	2810480C08Rik	RIKEN cDNA 2410018L13 gene	ncRNA
Merged-5-96568013-1	chr5	96567963	96568063	+	4.7	IP_0_P65.peak.xls	exon (NM_175473, exon 11 of 74)	exon (NM_175473, exon 11 of 74)	194058	NM_175473	231470	Mm.291120	NM_175473	ENSMUSG00000034687	Fras1	E130113P14Rik|bl|mKIAA1500	Fraser syndrome 1 homolog (human)	protein-coding
Merged-1-8189644-1	chr1	8189594	8189694	+	4.7	IP_0_P65.peak.xls	Intergenic	Intergenic	1100724	NM_183028	319263	Mm.21539	NM_183028	ENSMUSG00000051285	Pcmtd1	8430411F12Rik|A030012M09Rik	protein-L-isoaspartate (D-aspartate) O-methyltransferase domain containing 1	protein-coding
Merged-14-20516762-1	chr14	20516712	20516812	+	4.7	IP_0_P65.peak.xls	intron (NM_001310426, intron 9 of 13)	Lx4A|LINE|L1	-19861	NM_029104	74843	Mm.295241	NM_029104	ENSMUSG00000021815	Mss51	4833444M15Rik|Zmynd17	MSS51 mitochondrial translational activator	protein-coding
Merged-17-34758933-1	chr17	34758883	34758983	+	4.7	IP_0_P65.peak.xls	Intergenic	MMERGLN-int|LTR|ERV1	-15036	NM_009780	12268	Mm.477109	NM_009780	ENSMUSG00000073418	C4b	C4|Ss	complement component 4B (Chido blood group)	protein-coding
Merged-1-20253950-1	chr1	20253900	20254000	+	4.7	IP_0_P65.peak.xls	intron (NM_153179, intron 52 of 66)	Lx|LINE|L1	-102504	NR_045734	75028	Mm.417820	NR_045734	ENSMUSG00000089914	4930486I03Rik	-	RIKEN cDNA 4930486I03 gene	ncRNA
Merged-2-14035001-1	chr2	14034951	14035051	+	4.7	IP_0_P65.peak.xls	intron (NM_001012396, intron 5 of 5)	L1Md_A|LINE|L1	21034	NM_001012396	30963	Mm.241205	NM_013935	ENSMUSG00000063275	Hacd1	Ptpla	3-hydroxyacyl-CoA dehydratase 1	protein-coding
Merged-10-57325440-1	chr10	57325390	57325490	+	4.7	IP_0_P65.peak.xls	Intergenic	GA-rich|Low_complexity|Low_complexity	160913	NR_045353	74928	Mm.416643	NR_045353	ENSMUSG00000097370	4930467K11Rik	-	RIKEN cDNA 4930467K11 gene	ncRNA
Merged-GL456366.1-45911-1	chrGL456366.1	45861	45961	+	4.7	IP_0_P65.peak.xls	NA	NA	NA	NA
Merged-7-31762290-1	chr7	31762240	31762340	+	4.7	IP_0_P65.peak.xls	Intergenic	MMVL30-int|LTR|ERV1	49625	NM_001270542	626305	Mm.454021	NM_001270542	ENSMUSG00000078759	Scgb1b7	Abpa7|EG626305|Gm6662	secretoglobin, family 1B, member 7	protein-coding
Merged-4-60564457-1	chr4	60564407	60564507	+	4.7	IP_0_P65.peak.xls	Intergenic	Intergenic	17698	NM_001122647	100039008	Mm.335875	NM_001122647	ENSMUSG00000078680	Mup10	2610016E04Rik|Mup8	major urinary protein 10	protein-coding
Merged-7-59859887-1	chr7	59859837	59859937	+	4.7	IP_0_P65.peak.xls	Intergenic	Intergenic	-108307	NR_033779	64245		NR_033779	ENSMUSG00000096759	Snord116l2	Pwcr1l2	small nucleolar RNA, C/D box 116-like 2	snoRNA
Merged-9-51054947-1	chr9	51054897	51054997	+	4.7	IP_0_P65.peak.xls	Intergenic	Intergenic	22147	NM_001033534	244864	Mm.335152	NM_001033534	ENSMUSG00000060594	Layn	E030012M19Rik|Gm511	layilin	protein-coding
Merged-10-116605425-1	chr10	116605375	116605475	+	4.7	IP_0_P65.peak.xls	Intergenic	B1_Mus1|SINE|Alu	-23914	NM_001037846	72068	Mm.351553	NM_028082	ENSMUSG00000020166	Cnot2	2600016M12Rik|2810470K03Rik|AA537049|AA959607|AW557563|C79650	CCR4-NOT transcription complex, subunit 2	protein-coding
Merged-9-91640475-1	chr9	91640425	91640525	+	4.7	IP_0_P65.peak.xls	Intergenic	L1Md_T|LINE|L1	271503	NM_009576	22774	Mm.8062	NM_009576	ENSMUSG00000036972	Zic4	-	zinc finger protein of the cerebellum 4	protein-coding
Merged-13-65432210-1	chr13	65432160	65432260	+	4.7	IP_0_P65.peak.xls	Intergenic	Intergenic	153356	NM_178364	170936	Mm.151546	NM_178364	ENSMUSG00000021514	Zfp369	B930030B22Rik|D230020H11Rik|NRIF2	zinc finger protein 369	protein-coding
Merged-13-66157739-1	chr13	66157689	66157789	+	4.7	IP_0_P65.peak.xls	Intergenic	MTD|LTR|ERVL-MaLR	44286	NM_001177832	628709	Mm.390595	NM_001177832	ENSMUSG00000095909	Gm10324	ENSMUSG00000071302	predicted gene 10324	protein-coding
Merged-5-99906515-1	chr5	99906465	99906565	+	4.7	IP_0_P65.peak.xls	Intergenic	CpG	72423	NM_001077266	11991	Mm.150231	NM_007516	ENSMUSG00000000568	Hnrnpd	Auf1|Hnrpd	heterogeneous nuclear ribonucleoprotein D	protein-coding
Merged-JH584297.1-199433-1	chrJH584297.1	199383	199483	+	4.7	IP_0_P65.peak.xls	NA	NA	NA	NA
Merged-3-3922037-1	chr3	3921987	3922087	+	4.7	IP_0_P65.peak.xls	Intergenic	Lx2|LINE|L1	414007	NM_013920	30942	Mm.330897	NM_013920		Hnf4g	NR2A2	hepatocyte nuclear factor 4, gamma	protein-coding
Merged-2-113465668-1	chr2	113465618	113465718	+	4.7	IP_0_P65.peak.xls	intron (NM_001285459, intron 2 of 16)	intron (NM_001285459, intron 2 of 16)	24604	NM_001285459	14260	Mm.4938	NM_010230	ENSMUSG00000044042	Fmn1	Fmn|ld	formin 1	protein-coding
Merged-18-9200736-1	chr18	9200686	9200786	+	4.7	IP_0_P65.peak.xls	Intergenic	B4A|SINE|B4	-12120	NM_008058	14370	Mm.184289	NM_008058	ENSMUSG00000036904	Fzd8	Fz8	frizzled homolog 8 (Drosophila)	protein-coding
Merged-2-110544805-1	chr2	110544755	110544855	+	4.7	IP_0_P65.peak.xls	Intergenic	L1Md_F3|LINE|L1	-52494	NM_001003915	241612	Mm.277148	NM_001003915		Slc5a12	AI315119|D630015G19|SMCT2	solute carrier family 5 (sodium/glucose cotransporter), member 12	protein-coding
Merged-12-21744628-1	chr12	21744578	21744678	+	4.7	IP_0_P65.peak.xls	Intergenic	Intergenic	-327192	NM_011739	22630	Mm.289630	NM_011739	ENSMUSG00000076432	Ywhaq	2700028P07Rik|AA409740|AU021156|R74690	tyrosine 3-monooxygenase/tryptophan 5-monooxygenase activation protein, theta polypeptide	protein-coding
Merged-2-9971156-1	chr2	9971106	9971206	+	4.7	IP_0_P65.peak.xls	intron (NM_027748, intron 2 of 6)	intron (NM_027748, intron 2 of 6)	77453	NM_027748	209361	Mm.86343	NM_027748	ENSMUSG00000025782	Taf3	140kDa|4933439M23Rik|AW539625|TAF140|TAFII-140|TAFII140|mTAFII140	TAF3 RNA polymerase II, TATA box binding protein (TBP)-associated factor	protein-coding
Merged-3-96455821-1	chr3	96455771	96455871	+	4.7	IP_0_P65.peak.xls	Intergenic	Intergenic	-3515	NM_001256180	329716	Mm.275223	NM_183223	ENSMUSG00000046317	BC107364	D730018G16	cDNA sequence BC107364	protein-coding
Merged-16-70892569-1	chr16	70892519	70892619	+	4.7	IP_0_P65.peak.xls	Intergenic	L1Md_A|LINE|L1	-238507	NR_040561	70972	Mm.399391	NR_040561		4931420L22Rik	-	RIKEN cDNA 4931420L22 gene	ncRNA
Merged-4-94698639-1	chr4	94698589	94698689	+	4.7	IP_0_P65.peak.xls	Intergenic	L1Md_F2|LINE|L1	33482	NR_030604	100124456		NR_030604	ENSMUSG00000077921	Mir872	Mirn872|mmu-mir-872	microRNA 872	ncRNA
Merged-6-102824605-1	chr6	102824555	102824655	+	4.7	IP_0_P65.peak.xls	Intergenic	L1Md_T|LINE|L1	30221	NR_105792	102466636		NR_105792	ENSMUSG00000098533	Mir6373	Gm27870|mmu-mir-6373	microRNA 6373	ncRNA
Merged-2-81503716-1	chr2	81503666	81503766	+	4.7	IP_0_P65.peak.xls	Intergenic	Lx3A|LINE|L1	-549942	NM_175513	241514	Mm.119383	NM_175513	ENSMUSG00000070866	Zfp804a	C630007C17Rik|Znf804a	zinc finger protein 804A	protein-coding
Merged-12-22110812-1	chr12	22110762	22110862	+	4.7	IP_0_P65.peak.xls	Intergenic	RLTR1D2_MM|LTR|ERV1	-693376	NM_011739	22630	Mm.289630	NM_011739	ENSMUSG00000076432	Ywhaq	2700028P07Rik|AA409740|AU021156|R74690	tyrosine 3-monooxygenase/tryptophan 5-monooxygenase activation protein, theta polypeptide	protein-coding
Merged-3-10345011-1	chr3	10344961	10345061	+	4.7	IP_0_P65.peak.xls	intron (NM_025512, intron 5 of 7)	PB1D9|SINE|Alu	6290	NM_025512	66361	Mm.371617	NM_025512	ENSMUSG00000039795	Zfand1	2310008M20Rik|AW048890	zinc finger, AN1-type domain 1	protein-coding
Merged-7-8101332-1	chr7	8101282	8101382	+	4.7	IP_0_P65.peak.xls	Intergenic	Intergenic	-8295	NR_015598	72716	Mm.422732	NR_015598		2810047C21Rik1	100042870|2810047C21Rik|AA683836|Gm4082	RIKEN cDNA 2810047C21 gene 1	ncRNA
Merged-16-88536547-1	chr16	88536497	88536597	+	4.7	IP_0_P65.peak.xls	Intergenic	Intergenic	26636	NM_018778	54420	Mm.25836	NM_018778	ENSMUSG00000050520	Cldn8	AI648025	claudin 8	protein-coding
Merged-7-39217722-1	chr7	39217672	39217772	+	4.7	IP_0_P65.peak.xls	Intergenic	B1_Mm|SINE|Alu	195438	NM_177890	330513	Mm.67238	NM_177890	ENSMUSG00000053742	Gm5114	4921507A12|EG330513	predicted gene 5114	protein-coding
Merged-16-81781691-1	chr16	81781641	81781741	+	4.7	IP_0_P65.peak.xls	Intergenic	MTA_Mm|LTR|ERVL-MaLR	580994	NM_010954	17968	Mm.433941	NM_010954	ENSMUSG00000022762	Ncam2	Ncam-2|Ocam|RNCAM	neural cell adhesion molecule 2	protein-coding
Merged-8-27560900-1	chr8	27560850	27560950	+	4.7	IP_0_P65.peak.xls	Intergenic	L1Md_A|LINE|L1	113230	NM_027618	70952	Mm.158160	NM_026256	ENSMUSG00000063932	Poteg	4921537P18Rik|4930456F22Rik|Gsarp1|Gsarp2	POTE ankyrin domain family, member G	protein-coding
Merged-12-102413132-1	chr12	102413082	102413182	+	4.7	IP_0_P65.peak.xls	intron (NM_011175, intron 3 of 13)	intron (NM_011175, intron 3 of 13)	26565	NM_011175	19141	Mm.17185	NM_011175	ENSMUSG00000021190	Lgmn	AEP|AI746452|AU022324|Prsc1	legumain	protein-coding
Merged-7-38685098-1	chr7	38685048	38685148	+	4.7	IP_0_P65.peak.xls	Intergenic	Lx5|LINE|L1	85206	NR_073038	100861861	Mm.60620	NR_073038		Gm21276	-	predicted gene, 21276	pseudo
Merged-6-24869592-1	chr6	24869542	24869642	+	4.7	IP_0_P65.peak.xls	intron (NM_028957, intron 1 of 3)	MTA_Mm-int|LTR|ERVL-MaLR	11595	NM_028957	74468	Mm.251601	NM_028957	ENSMUSG00000029678	Hyal5	4933439A12Rik	hyaluronoglucosaminidase 5	protein-coding
Merged-13-66481671-1	chr13	66481621	66481721	+	4.7	IP_0_P65.peak.xls	Intergenic	Intergenic	-40553	NM_001290196	76803	Mm.183391	NM_183119	ENSMUSG00000074832	2410141K09Rik	4930482J15Rik|Ayu21-35|Gt(pU21)35Imeg	RIKEN cDNA 2410141K09 gene	protein-coding
Merged-4-80808257-1	chr4	80808207	80808307	+	4.7	IP_0_P65.peak.xls	Intergenic	IAPEz-int|LTR|ERVK	-25956	NM_031202	22178	Mm.30438	NM_031202	ENSMUSG00000005994	Tyrp1	Oca3|TRP-1|TRP1|Tyrp|b|brown|isa	tyrosinase-related protein 1	protein-coding
Merged-16-14684666-1	chr16	14684616	14684716	+	4.7	IP_0_P65.peak.xls	Intergenic	ETnERV3-int|LTR|ERVK	-21193	NM_011415	20583	Mm.4272	NM_011415	ENSMUSG00000022676	Snai2	Slug|Slugh|Snail2	snail family zinc finger 2	protein-coding
Merged-14-7356324-1	chr14	7356274	7356374	+	4.7	IP_0_P65.peak.xls	Intergenic	IAPEz-int|LTR|ERVK	-23929	NM_001025085	545013	Mm.422841	NM_001025085	ENSMUSG00000072726	Gm5797	EG545013	predicted gene 5797	protein-coding
Merged-11-40633369-1	chr11	40633319	40633419	+	4.7	IP_0_P65.peak.xls	Intergenic	Intergenic	59313	NM_134017	108645	Mm.293771	NM_134017	ENSMUSG00000042032	Mat2b	1110064C04Rik|2410018D16Rik|AI182287|AU022853|MAT-II|MATIIbeta|TGR	methionine adenosyltransferase II, beta	protein-coding
Merged-2-56946392-1	chr2	56946342	56946442	+	4.42	IP_0_P65.peak.xls	Intergenic	L1Md_A|LINE|L1	160581	NR_105751	102465169		NR_105751	ENSMUSG00000098437	Mir195b	Gm27491|mmu-mir-195b	microRNA 195b	ncRNA
Merged-12-23446536-1	chr12	23446486	23446586	+	4.42	IP_0_P65.peak.xls	Intergenic	MTD-int|LTR|ERVL-MaLR	-436293	NR_015504	69732	Mm.391403	NM_028362	ENSMUSG00000073164	2410018L13Rik	2810480C08Rik	RIKEN cDNA 2410018L13 gene	ncRNA
Merged-10-54139841-1	chr10	54139791	54139891	+	4.42	IP_0_P65.peak.xls	Intergenic	Intergenic	63919	NR_038016	100502920	Mm.403982	NR_038016	ENSMUSG00000097069	Gm16998	-	predicted gene, 16998	ncRNA
Merged-10-50802547-1	chr10	50802497	50802597	+	4.42	IP_0_P65.peak.xls	intron (NM_198007, intron 36 of 41)	intron (NM_198007, intron 36 of 41)	-93104	NM_011376	20464	Mm.4774	NM_011376	ENSMUSG00000019913	Sim1	bHLHe14|mSIM1	single-minded homolog 1 (Drosophila)	protein-coding
Merged-17-61266342-1	chr17	61266292	61266392	+	4.42	IP_0_P65.peak.xls	Intergenic	L1VL2|LINE|L1	1614975	NM_207654	13640	Mm.7978	NM_010109		Efna5	AL-1|AV158822|EFL-5|Ephrin-A5|Epl7|LERK-7|RAGS	ephrin A5	protein-coding
Merged-10-50598699-1	chr10	50598649	50598749	+	4.42	IP_0_P65.peak.xls	intron (NM_198007, intron 1 of 41)	intron (NM_198007, intron 1 of 41)	6030	NM_198007	77987	Mm.222497	NM_198007	ENSMUSG00000038774	Ascc3	ASC1p200|B630009I04Rik|BC023451|D430001L07Rik|D630041L21|Helic1|RNAH	activating signal cointegrator 1 complex subunit 3	protein-coding
Merged-13-83231372-1	chr13	83231322	83231422	+	4.42	IP_0_P65.peak.xls	Intergenic	L1Md_F2|LINE|L1	-272662	NM_001170537	17260	Mm.24001	NM_025282	ENSMUSG00000005583	Mef2c	5430401D19Rik|9930028G15Rik|AV011172|Mef2	myocyte enhancer factor 2C	protein-coding
Merged-2-138958747-1	chr2	138958697	138958797	+	4.42	IP_0_P65.peak.xls	Intergenic	Lx3_Mus|LINE|L1	138818	NR_035477	100316816		NR_035477	ENSMUSG00000088983	Mir1952	mmu-mir-1952	microRNA 1952	ncRNA
Merged-4-113307655-1	chr4	113307605	113307705	+	4.42	IP_0_P65.peak.xls	Intergenic	L1_Mur1|LINE|L1	-20682	NM_001103199	230622	Mm.291107	NM_001103199	ENSMUSG00000087194	Skint6	OTTMUSG00000008519	selection and upkeep of intraepithelial T cells 6	protein-coding
Merged-7-8997991-1	chr7	8997941	8998041	+	4.42	IP_0_P65.peak.xls	Intergenic	Intergenic	32691	NM_001105071	545909	Mm.469894	NM_001105071	ENSMUSG00000096658	Vmn2r39	EG545909	vomeronasal 2, receptor 39	protein-coding
Merged-4-147058122-1	chr4	147058072	147058172	+	4.42	IP_0_P65.peak.xls	exon (NM_001177767, exon 5 of 5)	exon (NM_001177767, exon 5 of 5)	10314	NR_045446	71270	Mm.460830	NR_045446	ENSMUSG00000093617	4933438K21Rik	-	RIKEN cDNA 4933438K21 gene	ncRNA
Merged-7-75059853-1	chr7	75059803	75059903	+	4.42	IP_0_P65.peak.xls	intron (NR_131122, intron 6 of 7)	intron (NR_131122, intron 6 of 7)	29642	NR_131122	75205	Mm.399304	NR_131122		4930533N22Rik	-	RIKEN cDNA 4930533N22 gene	ncRNA
Merged-16-72772490-1	chr16	72772440	72772540	+	4.42	IP_0_P65.peak.xls	intron (NM_019413, intron 2 of 28)	intron (NM_019413, intron 2 of 28)	109341	NM_019413	19876	Mm.310772	NM_019413	ENSMUSG00000022883	Robo1	AW494633|AW742721|DUTT1|Gm310	roundabout homolog 1 (Drosophila)	protein-coding
Merged-12-22109755-1	chr12	22109705	22109805	+	4.42	IP_0_P65.peak.xls	Intergenic	MMERGLN-int|LTR|ERV1	-692319	NM_011739	22630	Mm.289630	NM_011739	ENSMUSG00000076432	Ywhaq	2700028P07Rik|AA409740|AU021156|R74690	tyrosine 3-monooxygenase/tryptophan 5-monooxygenase activation protein, theta polypeptide	protein-coding
Merged-11-80381336-1	chr11	80381286	80381386	+	4.42	IP_0_P65.peak.xls	Intergenic	ID_B1|SINE|B4	-1943	NM_001130169	22680	Mm.401332	NM_011751	ENSMUSG00000017421	Zfp207	8430401D15Rik|BuGZ|Zep|Znf207	zinc finger protein 207	protein-coding
Merged-7-39186480-1	chr7	39186430	39186530	+	4.42	IP_0_P65.peak.xls	Intergenic	RSINE1|SINE|B4	226680	NM_177890	330513	Mm.67238	NM_177890	ENSMUSG00000053742	Gm5114	4921507A12|EG330513	predicted gene 5114	protein-coding
Merged-12-19532595-1	chr12	19532545	19532645	+	4.42	IP_0_P65.peak.xls	Intergenic	Intergenic	1018085	NM_001201330	236366	Mm.352227	NM_001033157		5730507C01Rik	-	RIKEN cDNA 5730507C01 gene	protein-coding
Merged-14-65135414-1	chr14	65135364	65135464	+	4.42	IP_0_P65.peak.xls	Intergenic	Intergenic	-37308	NM_018788	54616	Mm.103748	NM_018788	ENSMUSG00000021978	Extl3	2900009G18Rik|AU040105|Ext1l|mKIAA0519	exostoses (multiple)-like 3	protein-coding
Merged-15-90192476-1	chr15	90192426	90192526	+	4.42	IP_0_P65.peak.xls	Intergenic	Intergenic	-31835	NM_001033441	380959	Mm.17853	NM_001033441	ENSMUSG00000075470	Alg10b	AA469671|AU045404|AW123895|C85569|Deaf1|Gm917|nse5	asparagine-linked glycosylation 10B (alpha-1,2-glucosyltransferase)	protein-coding
Merged-8-69415151-1	chr8	69415101	69415201	+	4.42	IP_0_P65.peak.xls	Intergenic	RMER13B|LTR|ERVK	-19607	NR_038043	378466	Mm.37846	NM_194351		Gm10033	9330175B10Rik|ENSMUSG00000057924|ENSMUSG00000071083|Gm10311	predicted gene 10033	ncRNA
Merged-3-18860502-1	chr3	18860452	18860552	+	4.42	IP_0_P65.peak.xls	Intergenic	L1_Mus3|LINE|L1	302563	NM_028840	74252	Mm.200383	NM_028840		Armc1	2310016N05Rik|2900046P06Rik|3110009G21Rik|AA409258|AW048872|Arcp|C330014L16Rik	armadillo repeat containing 1	protein-coding
Merged-7-5836264-1	chr7	5836214	5836314	+	4.42	IP_0_P65.peak.xls	Intergenic	IAPLTR1a_Mm|LTR|ERVK	-30819	NM_030742	81017	Mm.160382	NM_030742	ENSMUSG00000058631	Vmn1r63	V1R1|V1rd1|V3R1	vomeronasal 1 receptor 63	protein-coding
Merged-2-15915049-1	chr2	15914999	15915099	+	4.42	IP_0_P65.peak.xls	intron (NM_001310455, intron 25 of 38)	L1Md_T|LINE|L1	388570	NM_001310455	102635496		NM_001310455	ENSMUSG00000075520	Malrd1	-	MAM and LDL receptor class A domain containing 1	protein-coding
Merged-1-11919084-1	chr1	11919034	11919134	+	4.42	IP_0_P65.peak.xls	intron (NM_001310451, intron 10 of 12)	L1_Mus2|LINE|L1	504979	NM_001160371	320492	Mm.52021	NM_177173	ENSMUSG00000057715	A830018L16Rik	-	RIKEN cDNA A830018L16 gene	protein-coding
Merged-12-23344480-1	chr12	23344430	23344530	+	4.42	IP_0_P65.peak.xls	Intergenic	Intergenic	-334237	NR_015504	69732	Mm.391403	NM_028362	ENSMUSG00000073164	2410018L13Rik	2810480C08Rik	RIKEN cDNA 2410018L13 gene	ncRNA
Merged-2-12955778-1	chr2	12955728	12955828	+	4.42	IP_0_P65.peak.xls	intron (NM_008961, intron 1 of 4)	RLTR9A3B|LTR|ERVK	31737	NM_001305437	19212	Mm.229322	NM_008961	ENSMUSG00000026730	Pter	AI790318|Mpr56-1	phosphotriesterase related	protein-coding
Merged-7-32011953-1	chr7	32011903	32012003	+	4.42	IP_0_P65.peak.xls	Intergenic	B4|SINE|B4	199189	NM_001310657	100043842	Mm.389882	NM_001310657		Scgb2b11	Abpbg11|Gm4687	secretoglobin, family 2B, member 11	protein-coding
Merged-14-3596363-1	chr14	3596313	3596413	+	4.42	IP_0_P65.peak.xls	Intergenic	Intergenic	-38149	NM_029288	100041774	Mm.360540	NM_029288	ENSMUSG00000095533	Gm10413	100038846|1700001E04Rik|ENSMUSG00000072749|Gm1973	predicted gene 10413	protein-coding
Merged-1-122773716-1	chr1	122773666	122773766	+	4.42	IP_0_P65.peak.xls	Intergenic	L1Md_A|LINE|L1	-1205736	NM_025860	66942	Mm.44219	NM_025860	ENSMUSG00000001674	Ddx18	2310005B10Rik	DEAD (Asp-Glu-Ala-Asp) box polypeptide 18	protein-coding
Merged-12-113794317-1	chr12	113794267	113794367	+	4.42	IP_0_P65.peak.xls	Intergenic	Intergenic	250409	NM_174885	238406	Mm.188683	NM_174885	ENSMUSG00000043945	Adam6a	Adam6|tMDCIV	a disintegrin and metallopeptidase domain 6A	protein-coding
Merged-7-39149955-1	chr7	39149905	39150005	+	4.42	IP_0_P65.peak.xls	Intergenic	Intergenic	263205	NM_177890	330513	Mm.67238	NM_177890	ENSMUSG00000053742	Gm5114	4921507A12|EG330513	predicted gene 5114	protein-coding
Merged-12-33671089-1	chr12	33671039	33671139	+	4.42	IP_0_P65.peak.xls	Intergenic	Intergenic	241465	NM_172253	28071	Mm.196472	NM_172253	ENSMUSG00000020561	Twistnb	2410173G11|2810024J17Rik|D16Wsu83e	twist basic helix-loop-helix transcription factor 1 neighbor	protein-coding
Merged-19-14186510-1	chr19	14186460	14186560	+	4.42	IP_0_P65.peak.xls	Intergenic	L1MA5|LINE|L1	251996	NR_003027	19862		NR_003027	ENSMUSG00000095132	Rnu6	-	U6 small nuclear RNA	snRNA
Merged-8-96068494-1	chr8	96068444	96068544	+	4.42	IP_0_P65.peak.xls	Intergenic	B4|SINE|B4	-180129	NM_010325	14719	Mm.230169	NM_010325	ENSMUSG00000031672	Got2	AL022787|FABP-pm|Got-2|mAspAT	glutamatic-oxaloacetic transaminase 2, mitochondrial	protein-coding
Merged-4-60533314-1	chr4	60533264	60533364	+	4.42	IP_0_P65.peak.xls	Intergenic	L1VL4|LINE|L1	-31354	NM_001163010	17840	Mm.335875	NM_031188	ENSMUSG00000078683	Mup1	Ltn-1|Lvtn-1|Mup-1|Mup-a|Mup10|Mup7|Up-1	major urinary protein 1	protein-coding
Merged-7-59737432-1	chr7	59737382	59737482	+	4.42	IP_0_P65.peak.xls	Intergenic	Intergenic	-11180	NR_002895	64243	Mm.423722	NR_002895	ENSMUSG00000096019	Snord116	MBII-85|Pwcr1	small nucleolar RNA, C/D box 116	snoRNA
Merged-14-68278685-1	chr14	68278635	68278735	+	4.42	IP_0_P65.peak.xls	Intergenic	MIRb|SINE|MIR	-153681	NM_008691	18040	Mm.242832	NM_008691	ENSMUSG00000022054	Nefm	NF-M|NF160|NF165|Nef3|Nfm	neurofilament, medium polypeptide	protein-coding
Merged-17-41727925-1	chr17	41727875	41727975	+	4.42	IP_0_P65.peak.xls	Intergenic	Lx|LINE|L1	-588022	NM_028474	627626	Mm.390999	NM_028474	ENSMUSG00000042256	Ptchd4	3110082D06Rik|Gm321	patched domain containing 4	protein-coding
Merged-7-143860694-1	chr7	143860644	143860744	+	4.42	IP_0_P65.peak.xls	Intergenic	MMERVK10C-int|LTR|ERVK	37527	NM_007856	13360	Mm.249342	NM_007856	ENSMUSG00000058454	Dhcr7	AA409147	7-dehydrocholesterol reductase	protein-coding
Merged-2-84637645-1	chr2	84637595	84637695	+	4.42	IP_0_P65.peak.xls	intron (NM_007615, intron 1 of 19)	PB1D10|SINE|Alu	12865	NM_001085453	12388	Mm.35738	NM_007615	ENSMUSG00000034101	Ctnnd1	AA409437|AU019353|Catns|Ctnnd|P120|mKIAA0384	catenin (cadherin associated protein), delta 1	protein-coding
Merged-12-54720932-1	chr12	54720882	54720982	+	4.42	IP_0_P65.peak.xls	Intergenic	MLTR18C_MM|LTR|ERVK	-25067	NM_025456	66266	Mm.156440	NM_025456	ENSMUSG00000054302	Eapp	1810011O16Rik	E2F-associated phosphoprotein	protein-coding
Merged-6-21545972-1	chr6	21545922	21546022	+	4.42	IP_0_P65.peak.xls	intron (NM_019697, intron 1 of 5)	L1_Mus1|LINE|L1	306543	NM_173007	269831	Mm.21950	NM_173007	ENSMUSG00000029669	Tspan12	9030619E17|AI426782|AI663988|AW111457|Tm4sf12	tetraspanin 12	protein-coding
Merged-3-113270887-1	chr3	113270837	113270937	+	4.42	IP_0_P65.peak.xls	Intergenic	L1_Mm|LINE|L1	-12188	NM_001042711	109959	Mm.275426	NM_001042711		Amy2a5	1810008N23Rik|Amy-2|Amy2|mAmy2-2	amylase 2a5	protein-coding
Merged-8-55383926-1	chr8	55383876	55383976	+	4.42	IP_0_P65.peak.xls	Intergenic	Intergenic	429198	NM_001253756	234267	Mm.241700	NM_153581	ENSMUSG00000031517	Gpm6a	Gpm6|M6A	glycoprotein m6a	protein-coding
Merged-8-19493414-1	chr8	19493364	19493464	+	4.42	IP_0_P65.peak.xls	Intergenic	Intergenic	-1683	NM_139220	246080	Mm.207067	NM_139220	ENSMUSG00000037790	Defb7	BD-7|Defb15	defensin beta 7	protein-coding
Merged-7-55550641-1	chr7	55550591	55550691	+	4.42	IP_0_P65.peak.xls	Intergenic	MTEa|LTR|ERVL-MaLR	-217543	NM_001310740	233274	Mm.44425	NM_178706	ENSMUSG00000051504	Siglech	6430529G09Rik|Siglec-H	sialic acid binding Ig-like lectin H	protein-coding
Merged-4-60587243-1	chr4	60587193	60587293	+	4.42	IP_0_P65.peak.xls	intron (NM_001286096, intron 5 of 5).2	RMER16A3|LTR|ERVK	-5088	NM_001122647	100039008	Mm.335875	NM_001122647	ENSMUSG00000078680	Mup10	2610016E04Rik|Mup8	major urinary protein 10	protein-coding
Merged-13-84199440-1	chr13	84199390	84199490	+	4.42	IP_0_P65.peak.xls	Intergenic	Intergenic	-22856	NR_029418	72745	Mm.295063	NM_175187	ENSMUSG00000035762	Tmem161b	2810446P07Rik|AI843389	transmembrane protein 161B	protein-coding
Merged-12-61366978-1	chr12	61366928	61367028	+	4.42	IP_0_P65.peak.xls	Intergenic	L1Md_A|LINE|L1	154842	NR_045049	100504101	Mm.235026	NR_045049		Gm20063	-	predicted gene, 20063	ncRNA
Merged-10-122106442-1	chr10	122106392	122106492	+	4.42	IP_0_P65.peak.xls	Intergenic	Intergenic	-9340	NM_153059	216395	Mm.236764	NM_153059		Tmem5	6330415D21Rik	transmembrane protein 5	protein-coding
Merged-19-39410462-1	chr19	39410412	39410512	+	4.42	IP_0_P65.peak.xls	intron (NM_010002, intron 5 of 8)	Lx3_Mus|LINE|L1	52613	NM_010002	13097	Mm.42100	NM_010002	ENSMUSG00000032808	Cyp2c38	-	cytochrome P450, family 2, subfamily c, polypeptide 38	protein-coding
Merged-17-13837159-1	chr17	13837109	13837209	+	4.15	IP_0_P65.peak.xls	intron (NM_010806, intron 13 of 32)	B1_Mur1|SINE|Alu	-75765	NM_022311	21646	Mm.486358	NM_022311		Tcte2	AI429268|Tcte-2	t-complex-associated testis expressed 2	protein-coding
Merged-10-6571364-1	chr10	6571314	6571414	+	4.15	IP_0_P65.peak.xls	Intergenic	IAPLTR2_Mm|LTR|ERVK	-187229	NM_001302794	18390	Mm.438000	NM_011013	ENSMUSG00000000766	Oprm1	M-OR-1|MOP-R|MOR-1|MOR-1O|Oprm|mor|muOR	opioid receptor, mu 1	protein-coding
Merged-12-19328441-1	chr12	19328391	19328491	+	4.15	IP_0_P65.peak.xls	Intergenic	Intergenic	813931	NM_001201330	236366	Mm.352227	NM_001033157		5730507C01Rik	-	RIKEN cDNA 5730507C01 gene	protein-coding
Merged-6-47746741-1	chr6	47746691	47746791	+	4.15	IP_0_P65.peak.xls	Intergenic	(TG)n|Simple_repeat|Simple_repeat	-2510	NR_002841	19799		NR_002841		Rn4.5s	-	4.5S RNA	rRNA
Merged-8-21662971-1	chr8	21662921	21663021	+	4.15	IP_0_P65.peak.xls	Intergenic	Intergenic	-2826	NM_001177528	100041952	Mm.465152	NM_001177528	ENSMUSG00000063206	Gm15315	ENSMUSG00000063206|OTTMUSG00000019924	predicted gene 15315	protein-coding
Merged-JH584299.1-398896-1	chrJH584299.1	398846	398946	+	4.15	IP_0_P65.peak.xls	NA	NA	NA	NA
Merged-4-146263449-1	chr4	146263399	146263499	+	4.15	IP_0_P65.peak.xls	Intergenic	CpG	-6936	NM_001083918	666532	Mm.392861	NM_001083918	ENSMUSG00000067916	Gm13139	OTTMUSG00000010657	predicted gene 13139	protein-coding
Merged-8-21642243-1	chr8	21642193	21642293	+	4.15	IP_0_P65.peak.xls	Intergenic	L1Md_F2|LINE|L1	-13524	NM_001167790	23855	Mm.425519	NM_001167790	ENSMUSG00000060208	Defa17	AU014719|Cryp17|Defcr17	defensin, alpha, 17	protein-coding
Merged-13-66602991-1	chr13	66602941	66603041	+	4.15	IP_0_P65.peak.xls	Intergenic	Lx2B|LINE|L1	-161873	NM_001290196	76803	Mm.183391	NM_183119	ENSMUSG00000074832	2410141K09Rik	4930482J15Rik|Ayu21-35|Gt(pU21)35Imeg	RIKEN cDNA 2410141K09 gene	protein-coding
Merged-17-35445980-1	chr17	35445930	35446030	+	4.15	IP_0_P65.peak.xls	Intergenic	Intergenic	6813	NM_001201460	110558	Mm.431282	NM_001201460		H2-Q9	H-2Q9|Ped|Qa-2|Qa-9|Qa9	histocompatibility 2, Q region locus 9	protein-coding
Merged-11-60631573-1	chr11	60631523	60631623	+	4.15	IP_0_P65.peak.xls	Intergenic	Intergenic	-68117	NM_001159405	16897	Mm.285453	NM_008502	ENSMUSG00000020536	Llgl1	AI325176|Lgl1|Llglh|Mgl1	lethal giant larvae homolog 1 (Drosophila)	protein-coding
Merged-14-53140818-1	chr14	53140768	53140868	+	4.15	IP_0_P65.peak.xls	Intergenic	Lx7|LINE|L1	-645123	NM_001170918	57269	Mm.88822	NM_020512	ENSMUSG00000059887	Olfr1507	MOR244-1|Mor28|Or28	olfactory receptor 1507	protein-coding
Merged-6-61451264-1	chr6	61451214	61451314	+	4.15	IP_0_P65.peak.xls	intron (NM_001164316, intron 5 of 10)	L1Md_A|LINE|L1	-270454	NR_040287	100504262	Mm.438066	NR_040287		A730020E08Rik	-	RIKEN cDNA A730020E08 gene	ncRNA
Merged-10-112597642-1	chr10	112597592	112597692	+	4.15	IP_0_P65.peak.xls	Intergenic	Intergenic	-129284	NR_040579	69355	Mm.84337	NR_040579	ENSMUSG00000100314	1700010J16Rik	-	RIKEN cDNA 1700010J16 gene	ncRNA
Merged-2-22055845-1	chr2	22055795	22055895	+	4.15	IP_0_P65.peak.xls	Intergenic	L1Md_A|LINE|L1	-171658	NM_148413	667663	Mm.330033	NM_148413	ENSMUSG00000025716	Myo3a	9030416P08Rik	myosin IIIA	protein-coding
Merged-6-105689804-1	chr6	105689754	105689854	+	4.15	IP_0_P65.peak.xls	intron (NM_173004, intron 1 of 19)	L1_Mus1|LINE|L1	12059	NM_173004	269784	Mm.321683	NM_173004	ENSMUSG00000064293	Cntn4	9630050B05|Axcam|BIG-2	contactin 4	protein-coding
Merged-7-8308146-1	chr7	8308096	8308196	+	4.15	IP_0_P65.peak.xls	Intergenic	Intergenic	-47547	NM_198961	381838	Mm.247383	NM_198961	ENSMUSG00000053720	Vmn2r43	EC2-V2R|Gm1961	vomeronasal 2, receptor 43	protein-coding
Merged-7-59364209-1	chr7	59364159	59364259	+	4.15	IP_0_P65.peak.xls	Intergenic	Intergenic	-40060	NR_015479	330544	Mm.9002	NR_015479	ENSMUSG00000100826	C230091D08Rik	-	RIKEN cDNA C230091D08 gene	ncRNA
Merged-6-15607185-1	chr6	15607135	15607235	+	4.15	IP_0_P65.peak.xls	Intergenic	L1Md_T|LINE|L1	-113476	NM_175088	16543	Mm.1314	NM_175088	ENSMUSG00000041390	Mdfic	Kdt1|Mdfid	MyoD family inhibitor domain containing	protein-coding
Merged-4-147642057-1	chr4	147642007	147642107	+	4.15	IP_0_P65.peak.xls	intron (NM_145078, intron 1 of 4)	intron (NM_145078, intron 1 of 4)	451	NM_145078	112422	Mm.327194	NM_145078	ENSMUSG00000066000	2610305D13Rik	Ssm1b	RIKEN cDNA 2610305D13 gene	protein-coding
Merged-7-22645782-1	chr7	22645732	22645832	+	4.15	IP_0_P65.peak.xls	Intergenic	Intergenic	-12236	NM_001166849	100043614	Mm.480298	NM_001166849	ENSMUSG00000095962	Vmn1r137	Gm4551	vomeronasal 1 receptor 137	protein-coding
Merged-16-79541922-1	chr16	79541872	79541972	+	4.15	IP_0_P65.peak.xls	Intergenic	Intergenic	-450825	NM_178855	19146	Mm.5184	NM_008941	ENSMUSG00000022857	Tmprss15	Entk|Prss7	transmembrane protease, serine 15	protein-coding
Merged-7-8089762-1	chr7	8089712	8089812	+	4.15	IP_0_P65.peak.xls	intron (NR_015598, intron 3 of 5)	intron (NR_015598, intron 3 of 5)	3275	NR_015598	72716	Mm.422732	NR_015598		2810047C21Rik1	100042870|2810047C21Rik|AA683836|Gm4082	RIKEN cDNA 2810047C21 gene 1	ncRNA
Merged-12-24315915-1	chr12	24315865	24315965	+	4.15	IP_0_P65.peak.xls	Intergenic	Intergenic	-182666	NM_020614	21340	Mm.39082	NM_020614	ENSMUSG00000059669	Taf1b	4930408G01Rik|A230108M10Rik|TAFI68|Tafi86|p63	TATA box binding protein (Tbp)-associated factor, RNA polymerase I, B	protein-coding
Merged-18-41550181-1	chr18	41550131	41550231	+	4.15	IP_0_P65.peak.xls	Intergenic	L1_Mus3|LINE|L1	401013	NM_029942	77619	Mm.30649	NM_029942	ENSMUSG00000056671	Prelid2	1700003A01Rik|C330008K14Rik	PRELI domain containing 2	protein-coding
Merged-1-93975019-1	chr1	93974969	93975069	+	4.15	IP_0_P65.peak.xls	Intergenic	Intergenic	-15490	NM_001039219	619597	Mm.417228	NM_001039219		Gm6086	EG619597|Gm219	predicted gene 6086	protein-coding
Merged-3-136800257-1	chr3	136800207	136800307	+	4.15	IP_0_P65.peak.xls	intron (NM_001293622, intron 2 of 12)	intron (NM_001293622, intron 2 of 12)	130191	NM_001293622	19055	Mm.331389	NM_008913	ENSMUSG00000028161	Ppp3ca	2900074D19Rik|CN|Caln|Calna|CnA	protein phosphatase 3, catalytic subunit, alpha isoform	protein-coding
Merged-19-60650815-1	chr19	60650765	60650865	+	4.15	IP_0_P65.peak.xls	Intergenic	Intergenic	-69792	NM_001172096	78832	Mm.259026	NM_030197	ENSMUSG00000033417	Cacul1	2700078E11Rik|2810417M16Rik|9830127L17Rik|AI450346|D130033C15Rik	CDK2 associated, cullin domain 1	protein-coding
Merged-17-35439677-1	chr17	35439627	35439727	+	3.87	IP_0_P65.peak.xls	exon (NM_001201460, exon 2 of 7)	exon (NM_001201460, exon 2 of 7)	510	NM_001201460	110558	Mm.431282	NM_001201460		H2-Q9	H-2Q9|Ped|Qa-2|Qa-9|Qa9	histocompatibility 2, Q region locus 9	protein-coding
Merged-9-88474530-1	chr9	88474480	88474580	+	3.87	IP_0_P65.peak.xls	intron (NM_001311113, intron 5 of 10)	B3A|SINE|B2	7867	NM_019666	56403	Mm.260545	NM_019666	ENSMUSG00000032423	Syncrip	2610109K23Rik|4632417O19Rik|GRY-RBP|Nsap1|Nsap1l|pp68	synaptotagmin binding, cytoplasmic RNA interacting protein	protein-coding
Merged-16-3016606-1	chr16	3016556	3016656	+	3.87	IP_0_P65.peak.xls	Intergenic	Intergenic	-575792	NM_146860	258859	Mm.377723	NM_146860	ENSMUSG00000051003	Olfr161	MOR131-1|OR912-47M6	olfactory receptor 161	protein-coding
Merged-14-43098614-1	chr14	43098564	43098664	+	3.87	IP_0_P65.peak.xls	Intergenic	Intergenic	-83038	NM_001244671	100042055	Mm.429109	NM_001244671	ENSMUSG00000095226	Gm10377	ENSMUSG00000072606	predicted gene 10377	protein-coding
Merged-14-43030080-1	chr14	43030030	43030130	+	3.87	IP_0_P65.peak.xls	Intergenic	L1Md_A|LINE|L1	-14504	NM_001244671	100042055	Mm.429109	NM_001244671	ENSMUSG00000095226	Gm10377	ENSMUSG00000072606	predicted gene 10377	protein-coding
Merged-12-76225522-1	chr12	76225472	76225572	+	3.87	IP_0_P65.peak.xls	intron (NM_019784, intron 3 of 9)	MMETn-int|LTR|ERVK	21224	NM_019784	80384	Mm.78551	NM_019784	ENSMUSG00000021056	Tex21	4931406F04Rik|4931412D23Rik|4931421K24Rik|tsec-2	testis expressed gene 21	protein-coding
Merged-6-76846136-1	chr6	76846086	76846186	+	3.87	IP_0_P65.peak.xls	Intergenic	IMPB_01|Satellite|Satellite	-396581	NM_028880	74342	Mm.292568	NM_028880	ENSMUSG00000060780	Lrrtm1	4632401D06Rik|AW125451	leucine rich repeat transmembrane neuronal 1	protein-coding
Merged-1-66277751-1	chr1	66277701	66277801	+	3.87	IP_0_P65.peak.xls	intron (NM_008632, intron 3 of 13)	intron (NM_008632, intron 3 of 13)	-43973	NM_001310634	17756	Mm.256966	NM_008632	ENSMUSG00000015222	Map2	G1-397-34|MAP-2|Mtap-2|Mtap2|repro4	microtubule-associated protein 2	protein-coding
Merged-7-50372625-1	chr7	50372575	50372675	+	3.59	IP_0_P65.peak.xls	intron (NM_001037906, intron 12 of 19)	B3A|SINE|B2	203259	NR_045928	73515	Mm.437440	NR_045928	ENSMUSG00000085265	Nell1os	1700081H22Rik	NEL-like 1, opposite strand	ncRNA
