# Supplementary material for: Brucella abortus modulates macrophage polarization and inflammatory response by targeting glutaminases through the NF-κB signaling pathway
Source: Front Immunol. 2023 May 31;14:1180837. doi: 10.3389/fimmu.2023.1180837 (PMC10266586; doi:10.3389/fimmu.2023.1180837)
Supplement: Supplementary file 2 [file DataSheet_2.zip › Raw Date-2/Supplementary material/Supplementary Table 4.xls]

#PeakID (cmd=annotatePeaks.pl ../4.test2/diff_IP_4_P65.peak.out.xls mm10 -annStats diff_IP_4_P65.annostat -go diff_diff_IP_4_P65)	Chr	Start	End	Strand	Peak Score	Focus Ratio/Region Size	Annotation	Detailed Annotation	Distance to TSS	Nearest PromoterID	Entrez ID	Nearest Unigene	Nearest Refseq	Nearest Ensembl	Gene Name	Gene Alias	Gene Description	Gene Type
Merged-9-3035130-1	chr9	3035080	3035180	+	840.5	IP_4_P65.peak.xls	Intergenic	GSAT_MM|Satellite|Satellite	3613	NR_039546	100628572		NR_039546	ENSMUSG00000106183	Mir101c	mir-101c|mmu-mir-101c	microRNA 101c	ncRNA
Merged-JH584304.1-69029-1	chrJH584304.1	68979	69079	+	277	IP_4_P65.peak.xls	NA	NA	NA	NA
Merged-3-8246408-1	chr3	8246358	8246458	+	238.199997	IP_4_P65.peak.xls	Intergenic	Intergenic	216690	NR_033512	620966	Mm.301719	NR_033512		Gm6194	1700003N22Rik|EG620966	transmembrane protein 189 pseudogene	pseudo
Merged-5-146261101-1	chr5	146261051	146261151	+	91.5	IP_4_P65.peak.xls	intron (NM_153599, intron 2 of 12)	LSU-rRNA_Hsa|rRNA|rRNA	29426	NM_153599	264064	Mm.260576	NM_153599	ENSMUSG00000029635	Cdk8	-	cyclin-dependent kinase 8	protein-coding
Merged-9-124257638-1	chr9	124257588	124257688	+	72.699997	IP_4_P65.peak.xls	Intergenic	Intergenic	55056	NM_001243118	630836	Mm.458553	NM_001243117	ENSMUSG00000074829	2010315B03Rik	BC029716	RIKEN cDNA 2010315B03 gene	protein-coding
Merged-GL456393.1-2057-1	chrGL456393.1	2007	2107	+	49.700001	IP_4_P65.peak.xls	NA	NA	NA	NA
Merged-JH584304.1-94201-1	chrJH584304.1	94151	94251	+	37.5	IP_4_P65.peak.xls	NA	NA	NA	NA
Merged-16-3351151-1	chr16	3351101	3351201	+	31.200001	IP_4_P65.peak.xls	Intergenic	Intergenic	-241247	NM_146860	258859	Mm.377723	NM_146860	ENSMUSG00000051003	Olfr161	MOR131-1|OR912-47M6	olfactory receptor 161	protein-coding
Merged-3-45515061-1	chr3	45515011	45515111	+	27.4	IP_4_P65.peak.xls	Intergenic	Intergenic	-75752	NR_040594	72274	Mm.396202	NR_040594	ENSMUSG00000100799	1700027H10Rik	-	RIKEN cDNA 1700027H10 gene	ncRNA
Merged-GL456383.1-22452-1	chrGL456383.1	22402	22502	+	26.4	IP_4_P65.peak.xls	NA	NA	NA	NA
Merged-9-65827668-1	chr9	65827618	65827718	+	24	IP_4_P65.peak.xls	promoter-TSS (NM_172536)	promoter-TSS (NM_172536)	-104	NM_172536	214812	Mm.139231	NM_172536	ENSMUSG00000040524	Zfp609	9830165N24|BC016271|Znf609|mKIAA0295	zinc finger protein 609	protein-coding
Merged-9-30073864-1	chr9	30073814	30073914	+	22.799999	IP_4_P65.peak.xls	Intergenic	Intergenic	-110735	NM_172290	235106	Mm.283138	NM_172290	ENSMUSG00000059974	Ntm	6230410L23Rik|B230210G24Rik|Hnt|Igdcc2|R75390	neurotrimin	protein-coding
Merged-2-171395782-1	chr2	171395732	171395832	+	21.799999	IP_4_P65.peak.xls	Intergenic	Intergenic	567017	NR_040509	75655	Mm.396203	NR_040509	ENSMUSG00000086823	1700028P15Rik	-	RIKEN cDNA 1700028P15 gene	ncRNA
Merged-4-3176925-1	chr4	3176875	3176975	+	21.1	IP_4_P65.peak.xls	Intergenic	Intergenic	4842	NM_001167534	100312470	Mm.480297	NM_001167534	ENSMUSG00000094798	Vmn1r2	Gm11776|OTTMUSG00000004179	vomeronasal 1 receptor 2	protein-coding
Merged-19-9982813-1	chr19	9982763	9982863	+	20.6	IP_4_P65.peak.xls	non-coding (NR_073181, exon 2 of 5)	non-coding (NR_073181, exon 2 of 5)	167	NM_010239	14319	Mm.1776	NM_010239	ENSMUSG00000024661	Fth1	FHC|Fth|HFt|MFH	ferritin heavy polypeptide 1	protein-coding
Merged-12-81021364-1	chr12	81021314	81021414	+	20.4	IP_4_P65.peak.xls	Intergenic	Intergenic	-5444	NM_001146217	64075	Mm.273295	NM_022316	ENSMUSG00000021136	Smoc1	2600002F22Rik|AI848508|SRG	SPARC related modular calcium binding 1	protein-coding
Merged-12-117789539-1	chr12	117789489	117789589	+	20.4	IP_4_P65.peak.xls	Intergenic	B4|SINE|B4	-54322	NM_146040	217946	Mm.281149	NM_146040	ENSMUSG00000021175	Cdca7l	BC006933|JPO2	cell division cycle associated 7 like	protein-coding
Merged-4-104302506-1	chr4	104302456	104302556	+	19.200001	IP_4_P65.peak.xls	Intergenic	Intergenic	-65032	NR_104385	13131	Mm.289682	NM_010014	ENSMUSG00000028519	Dab1	AI956902|C630028C02Rik|scm|scr|scrambler|yot	disabled 1	protein-coding
Merged-3-85758071-1	chr3	85758021	85758121	+	18	IP_4_P65.peak.xls	Intergenic	LTR16A|LTR|ERVL	-11862	NM_172682	229488	Mm.119926	NM_172682	ENSMUSG00000051000	Fam160a1	9930021J17Rik	family with sequence similarity 160, member A1	protein-coding
Merged-11-3153870-1	chr11	3153820	3153920	+	17.799999	IP_4_P65.peak.xls	intron (NM_030207, intron 13 of 32)	intron (NM_030207, intron 13 of 32)	29849	NR_003517	236604	Mm.247625	NM_001004146		Pisd-ps1	-	phosphatidylserine decarboxylase, pseudogene 1	pseudo
Merged-16-43769612-1	chr16	43769562	43769662	+	17.5	IP_4_P65.peak.xls	intron (NM_007877, intron 1 of 6)	RLTR45-int|LTR|ERVK	7370	NM_007877	13490	Mm.439735	NM_007877	ENSMUSG00000022705	Drd3	D3R	dopamine receptor D3	protein-coding
Merged-1-157877369-1	chr1	157877319	157877419	+	17	IP_4_P65.peak.xls	Intergenic	L1Md_A|LINE|L1	351199	NM_001159986	89867	Mm.87114	NM_033354	ENSMUSG00000026589	Sec16b	Lztr2|Rgpr|Rgpr-p117	SEC16 homolog B (S. cerevisiae)	protein-coding
Merged-4-3165244-1	chr4	3165194	3165294	+	15.8	IP_4_P65.peak.xls	Intergenic	Intergenic	-6839	NM_001167534	100312470	Mm.480297	NM_001167534	ENSMUSG00000094798	Vmn1r2	Gm11776|OTTMUSG00000004179	vomeronasal 1 receptor 2	protein-coding
Merged-GL456394.1-17547-1	chrGL456394.1	17497	17597	+	15.6	IP_4_P65.peak.xls	NA	NA	NA	NA
Merged-8-14306865-1	chr8	14306815	14306915	+	15.1	IP_4_P65.peak.xls	intron (NM_001145965, intron 2 of 14)	intron (NM_001145965, intron 2 of 14)	210990	NM_172910	244310	Mm.404697	NM_172910	ENSMUSG00000047495	Dlgap2	6430596N04Rik|DAP2|Sapap2	discs, large (Drosophila) homolog-associated protein 2	protein-coding
Merged-18-29409229-1	chr18	29409179	29409279	+	14.9	IP_4_P65.peak.xls	intron (NR_045391, intron 7 of 7)	T-rich|Low_complexity|Low_complexity	-32971	NR_045395	78199	Mm.243850	NR_045395		4930527G23Rik	-	RIKEN cDNA 4930527G23 gene	ncRNA
Merged-12-34501798-1	chr12	34501748	34501848	+	14.4	IP_4_P65.peak.xls	intron (NM_024124, intron 2 of 11)	Lx8|LINE|L1	27091	NM_024124	79221	Mm.310551	NM_024124	ENSMUSG00000004698	Hdac9	AV022454|D030072B18Rik|HD7B|HD9|HDRP|Hdac7b|Mitr|mKIAA0744	histone deacetylase 9	protein-coding
Merged-18-56303469-1	chr18	56303419	56303519	+	14.2	IP_4_P65.peak.xls	Intergenic	L1Md_T|LINE|L1	-128663	NM_026240	107022	Mm.24356	NM_026240	ENSMUSG00000001700	Gramd3	9030613F08Rik|9130427A09Rik|AW061306|NS3TP2	GRAM domain containing 3	protein-coding
Merged-6-140692754-1	chr6	140692704	140692804	+	14.2	IP_4_P65.peak.xls	Intergenic	(TG)n|Simple_repeat|Simple_repeat	65869	NM_001309436	11569	Mm.86453	NM_009637	ENSMUSG00000030232	Aebp2	AU023766|B230313N05Rik	AE binding protein 2	protein-coding
Merged-11-3115393-1	chr11	3115343	3115443	+	14.2	IP_4_P65.peak.xls	Intergenic	(TTTC)n|Simple_repeat|Simple_repeat	-8628	NR_003517	236604	Mm.247625	NM_001004146		Pisd-ps1	-	phosphatidylserine decarboxylase, pseudogene 1	pseudo
Merged-1-40738460-1	chr1	40738410	40738510	+	13.2	IP_4_P65.peak.xls	intron (NM_001033289, intron 3 of 11)	RSINE1|SINE|B4	52197	NM_172499	211798	Mm.235443	NM_172499	ENSMUSG00000041945	Mfsd9	4931419K03Rik	major facilitator superfamily domain containing 9	protein-coding
Merged-17-56005770-1	chr17	56005720	56005820	+	13.2	IP_4_P65.peak.xls	promoter-TSS (NM_145934)	promoter-TSS (NM_145934)	-164	NR_102313	106766	Mm.204991	NM_145934	ENSMUSG00000038781	Stap2	AW049765|STAP-2	signal transducing adaptor family member 2	protein-coding
Merged-2-40556016-1	chr2	40555966	40556066	+	12.5	IP_4_P65.peak.xls	Intergenic	Intergenic	-1329678	NM_024209	67857	Mm.389242	NM_024209	ENSMUSG00000026753	Ppp6c	2310003C10Rik	protein phosphatase 6, catalytic subunit	protein-coding
Merged-5-46142078-1	chr5	46142028	46142128	+	12.5	IP_4_P65.peak.xls	Intergenic	Lx2B2|LINE|L1	-209669	NR_110478	78106	Mm.243807	NR_110478	ENSMUSG00000106602	4930405L22Rik	-	RIKEN cDNA 4930405L22 gene	ncRNA
Merged-8-69547680-1	chr8	69547630	69547730	+	12.2	IP_4_P65.peak.xls	Intergenic	Intergenic	77495	NM_001045553	234362	Mm.458487	NM_172754	ENSMUSG00000060427	Zfp868	AI449175|AW108241|C530032E20|mszf62	zinc finger protein 868	protein-coding
Merged-1-171076370-1	chr1	171076320	171076420	+	12.2	IP_4_P65.peak.xls	Intergenic	MTD-int|LTR|ERVL-MaLR	-11718	NR_106103	102466998		NR_106103	ENSMUSG00000099119	Mir6546	Gm27408|mmu-mir-6546	microRNA 6546	ncRNA
Merged-8-20558989-1	chr8	20558939	20559039	+	12.2	IP_4_P65.peak.xls	Intergenic	Intergenic	-55938	NM_001270553	100861668	Mm.491087	NM_001270553		Gm21119	-	predicted gene, 21119	protein-coding
Merged-1-162750409-1	chr1	162750359	162750459	+	12.2	IP_4_P65.peak.xls	Intergenic	ID_B1|SINE|B4	-9853	NM_001081290	226562	Mm.245446	NM_001081290	ENSMUSG00000040225	Prrc2c	1810043M20Rik|9630039I18Rik|A630006J20|Bat2d|Bat2d1|Bat2l2|E130112L15Rik|Prrc3|mKIAA1096	proline-rich coiled-coil 2C	protein-coding
Merged-8-20371367-1	chr8	20371317	20371417	+	11.3	IP_4_P65.peak.xls	Intergenic	L1VL4|LINE|L1	-8165	NM_001177408	100040599	Mm.491087	NM_001177408	ENSMUSG00000074449	Gm15319	OTTMUSG00000020118	predicted gene 15319	protein-coding
Merged-5-38023146-1	chr5	38023096	38023196	+	11.3	IP_4_P65.peak.xls	Intergenic	(GGGAGA)n|Simple_repeat|Simple_repeat	-16084	NM_001289536	71116	Mm.18959	NM_026959	ENSMUSG00000029125	Stx18	1810035L21Rik|4933425D03Rik|AU041562	syntaxin 18	protein-coding
Merged-13-65485228-1	chr13	65485178	65485278	+	11	IP_4_P65.peak.xls	Intergenic	Intergenic	206374	NM_178364	170936	Mm.151546	NM_178364	ENSMUSG00000021514	Zfp369	B930030B22Rik|D230020H11Rik|NRIF2	zinc finger protein 369	protein-coding
Merged-GL456383.1-104-1	chrGL456383.1	54	154	+	11	IP_4_P65.peak.xls	NA	NA	NA	NA
Merged-15-69944394-1	chr15	69944344	69944444	+	11	IP_4_P65.peak.xls	intron (NR_045071, intron 1 of 5)	intron (NR_045071, intron 1 of 5)	20161	NR_045071	100503580	Mm.404646	NR_045071		Gm19782	-	predicted gene, 19782	ncRNA
Merged-8-19720695-1	chr8	19720645	19720745	+	10.8	IP_4_P65.peak.xls	Intergenic	L1VL4|LINE|L1	-8881	NM_001270553	100861668	Mm.491087	NM_001270553		Gm21119	-	predicted gene, 21119	protein-coding
Merged-8-20365737-1	chr8	20365687	20365787	+	10.8	IP_4_P65.peak.xls	Intergenic	L1_Mur2|LINE|L1	-2535	NM_001177408	100040599	Mm.491087	NM_001177408	ENSMUSG00000074449	Gm15319	OTTMUSG00000020118	predicted gene 15319	protein-coding
Merged-8-4656705-1	chr8	4656655	4656755	+	10.8	IP_4_P65.peak.xls	Intergenic	Intergenic	43535	NM_145591	233987	Mm.102799	NM_145591		Zfp958	-	zinc finger protein 958	protein-coding
Merged-10-27366021-1	chr10	27365971	27366071	+	10.8	IP_4_P65.peak.xls	intron (NM_008481, intron 6 of 63)	intron (NM_008481, intron 6 of 63)	-23845	NR_131034	75855	Mm.402080	NR_131034	ENSMUSG00000101636	4930579H20Rik	-	RIKEN cDNA 4930579H20 gene	ncRNA
Merged-8-20441127-1	chr8	20441077	20441177	+	10.8	IP_4_P65.peak.xls	Intergenic	L1_Mus2|LINE|L1	-16313	NR_028428	381598	Mm.359054	NM_001024708	ENSMUSG00000071793	2610005L07Rik	2810038F24Rik|6720476A01Rik	cadherin 11 pseudogene	pseudo
Merged-5-142890389-1	chr5	142890339	142890439	+	10.6	IP_4_P65.peak.xls	intron (NM_001033312, intron 1 of 4)	B2_Mm1a|SINE|B2	4849	NM_001033312	231863	Mm.89753	NM_001033312	ENSMUSG00000066640	Fbxl18	AI427077|B130019G13Rik|C330021B20Rik	F-box and leucine-rich repeat protein 18	protein-coding
Merged-9-22022170-1	chr9	22022120	22022220	+	10.6	IP_4_P65.peak.xls	intron (NM_010487, intron 6 of 6)	(GGA)n|Simple_repeat|Simple_repeat	19182	NM_008925	19089	Mm.214593	NM_008925	ENSMUSG00000003402	Prkcsh	80K-H|PKCSH	protein kinase C substrate 80K-H	protein-coding
Merged-13-77438974-1	chr13	77438924	77439024	+	10.6	IP_4_P65.peak.xls	intron (NM_001145676, intron 19 of 19)	GSAT_MM|Satellite|Satellite	-269716	NM_001163420	68675	Mm.343005	NM_138312	ENSMUSG00000064138	Fam172a	1110033M05Rik|2610318O14Rik|53-E6|9430037D06Rik|AF064782|pEN87	family with sequence similarity 172, member A	protein-coding
Merged-11-105103055-1	chr11	105103005	105103105	+	10.6	IP_4_P65.peak.xls	intron (NM_001081046, intron 5 of 9)	(GAAA)n|Simple_repeat|Simple_repeat	10836	NM_001081046	70894	Mm.87320	NM_001081046	ENSMUSG00000020690	Efcab3	4921510J17Rik	EF-hand calcium binding domain 3	protein-coding
Merged-2-56028585-1	chr2	56028535	56028635	+	10.3	IP_4_P65.peak.xls	Intergenic	MERVL_2A-int|LTR|ERVL	592615	NM_008426	16519	Mm.5127	NM_008426	ENSMUSG00000026824	Kcnj3	GIRK-1|GIRK1|Kcnf3|Kir3.1	potassium inwardly-rectifying channel, subfamily J, member 3	protein-coding
Merged-8-110136608-1	chr8	110136558	110136658	+	10.3	IP_4_P65.peak.xls	Intergenic	(TG)n|Simple_repeat|Simple_repeat	31598	NM_007586	12308	Mm.2755	NM_007586	ENSMUSG00000003657	Calb2	CR	calbindin 2	protein-coding
Merged-11-51808834-1	chr11	51808784	51808884	+	10.1	IP_4_P65.peak.xls	Intergenic	B1_Mus2|SINE|Alu	45171	NM_025535	66397	Mm.196592	NM_025535	ENSMUSG00000020386	Sar1b	2310075M17Rik|2900019I22Rik|CMRD|Sara1b|Sara2|Sarb	SAR1 gene homolog B (S. cerevisiae)	protein-coding
Merged-2-92756084-1	chr2	92756034	92756134	+	10.1	IP_4_P65.peak.xls	Intergenic	Intergenic	156377	NM_023850	76969	Mm.38021	NM_023850	ENSMUSG00000027221	Chst1	2610008E20Rik|AW125896|C6ST|GST-1|Gst1|KSGAL6ST	carbohydrate (keratan sulfate Gal-6) sulfotransferase 1	protein-coding
Merged-14-107858579-1	chr14	107858529	107858629	+	10.1	IP_4_P65.peak.xls	Intergenic	(TTG)n|Simple_repeat|Simple_repeat	1055660	NM_199065	76965	Mm.257268	NM_199065	ENSMUSG00000075478	Slitrk1	3200001I04Rik	SLIT and NTRK-like family, member 1	protein-coding
Merged-GL456393.1-55077-1	chrGL456393.1	55027	55127	+	10.1	IP_4_P65.peak.xls	NA	NA	NA	NA
Merged-4-60123246-1	chr4	60123196	60123296	+	10.1	IP_4_P65.peak.xls	intron (NM_001200004, intron 3 of 6)	intron (NM_001200004, intron 3 of 6)	16610	NM_001286096	17841	Mm.335875	NM_008647	ENSMUSG00000078688	Mup2	AA589603|Mup-2|Mup4	major urinary protein 2	protein-coding
Merged-3-14646828-1	chr3	14646778	14646878	+	9.84	IP_4_P65.peak.xls	intron (NM_024495, intron 2 of 6)	intron (NM_024495, intron 2 of 6)	5101	NM_024495	71934	Mm.158776	NM_024495	ENSMUSG00000027555	Car13	2310075C21Rik|Ca13	carbonic anhydrase 13	protein-coding
Merged-4-146272618-1	chr4	146272568	146272668	+	9.84	IP_4_P65.peak.xls	intron (NM_001083918, intron 1 of 6).2	intron (NM_001083918, intron 1 of 6).2	2233	NM_001083918	666532	Mm.392861	NM_001083918	ENSMUSG00000067916	Gm13139	OTTMUSG00000010657	predicted gene 13139	protein-coding
Merged-18-68692179-1	chr18	68692129	68692229	+	9.84	IP_4_P65.peak.xls	Intergenic	LSU-rRNA_Hsa|rRNA|rRNA	-47221	NR_105774	102465183		NR_105774	ENSMUSG00000099300	Mir6356	Gm27461|mmu-mir-6356	microRNA 6356	ncRNA
Merged-9-101097765-1	chr9	101097715	101097815	+	9.84	IP_4_P65.peak.xls	intron (NM_001100451, intron 1 of 1)	intron (NM_001100451, intron 1 of 1)	23003	NM_001100451	77853	Mm.326206	NM_001100451		Msl2	E130103E02Rik|Msl2l1|Rnf184	male-specific lethal 2 homolog (Drosophila)	protein-coding
Merged-5-15651392-1	chr5	15651342	15651442	+	9.6	IP_4_P65.peak.xls	TTS (NR_073011)	TTS (NR_073011)	5667	NR_073011	381715	Mm.382859	NR_073011	ENSMUSG00000069720	4930572O03Rik	-	spermatogenesis associated glutamate (E)-rich protein pseudogene	pseudo
Merged-16-90071303-1	chr16	90071253	90071353	+	9.6	IP_4_P65.peak.xls	Intergenic	ZP3AR|Satellite|Satellite	-70934	NR_033476	100038709	Mm.484070	NR_033476		Gm10789	ENSMUSG00000074924	predicted gene 10789	ncRNA
Merged-2-119979023-1	chr2	119978973	119979073	+	9.6	IP_4_P65.peak.xls	intron (NM_011941, intron 1 of 29)	intron (NM_011941, intron 1 of 29)	6324	NM_011941	26390	Mm.330501	NM_011941	ENSMUSG00000033902	Mapkbp1	2810483F24Rik|AW123212|JNKBP-1|Jnkbp1|mKIAA0596	mitogen-activated protein kinase binding protein 1	protein-coding
Merged-1-171085332-1	chr1	171085282	171085382	+	9.36	IP_4_P65.peak.xls	Intergenic	Intergenic	-20680	NR_106103	102466998		NR_106103	ENSMUSG00000099119	Mir6546	Gm27408|mmu-mir-6546	microRNA 6546	ncRNA
Merged-16-94482066-1	chr16	94482016	94482116	+	9.36	IP_4_P65.peak.xls	Intergenic	MTA_Mm-int|LTR|ERVL-MaLR	44563	NM_007834	13185	Mm.7472	NM_007834	ENSMUSG00000022898	Dscr3	AW538125|Dcra	Down syndrome critical region gene 3	protein-coding
Merged-7-7459412-1	chr7	7459362	7459462	+	9.12	IP_4_P65.peak.xls	Intergenic	Intergenic	20561	NM_001105063	22311	Mm.482571	NM_001105063	ENSMUSG00000096743	Vmn2r32	V2r5	vomeronasal 2, receptor 32	protein-coding
Merged-5-137890388-1	chr5	137890338	137890438	+	9.12	IP_4_P65.peak.xls	Intergenic	B1_Mur4|SINE|Alu	-18630	NM_001024932	545812	Mm.332769	NM_001024932	ENSMUSG00000066682	Pilrb2	EG545812	paired immunoglobin-like type 2 receptor beta 2	protein-coding
Merged-13-74530545-1	chr13	74530495	74530595	+	9.12	IP_4_P65.peak.xls	Intergenic	(CACAG)n|Simple_repeat|Simple_repeat	-36595	NM_146231	235956	Mm.296909	NM_146231	ENSMUSG00000069208	Zfp825	-	zinc finger protein 825	protein-coding
Merged-6-66875616-1	chr6	66875566	66875666	+	9.12	IP_4_P65.peak.xls	Intergenic	Intergenic	-20781	NM_001177557	14701	Mm.234342	NM_025278	ENSMUSG00000036402	Gng12	2010305F15Rik|AA536815|AI115529|AI314170|AI842738	guanine nucleotide binding protein (G protein), gamma 12	protein-coding
Merged-12-117376187-1	chr12	117376137	117376237	+	9.12	IP_4_P65.peak.xls	Intergenic	Lx8|LINE|L1	-39175	NR_044987	432713	Mm.459210	NR_044987	ENSMUSG00000101930	Gm5441	-	predicted gene 5441	ncRNA
Merged-5-75434142-1	chr5	75434092	75434192	+	9.12	IP_4_P65.peak.xls	Intergenic	RMER19B|LTR|ERVK	-140845	NM_001122733	16590	Mm.247073	NM_021099	ENSMUSG00000005672	Kit	Bs|CD117|Fdc|Gsfsco1|Gsfsco5|Gsfsow3|SCO1|SCO5|SOW3|Ssm|Tr-kit|W|c-KIT	kit oncogene	protein-coding
Merged-16-65364607-1	chr16	65364557	65364657	+	8.88	IP_4_P65.peak.xls	Intergenic	Intergenic	-156022	NM_008849	18736	Mm.355440	NM_008849	ENSMUSG00000004842	Pou1f1	GHF-1|Hmp1|Pit-1|Pit1|Pit1-rs1|dw|dwarf	POU domain, class 1, transcription factor 1	protein-coding
Merged-2-22588897-1	chr2	22588847	22588947	+	8.88	IP_4_P65.peak.xls	Intergenic	Intergenic	-33430	NM_008078	14417	Mm.4784	NM_008078	ENSMUSG00000026787	Gad2	6330404F12Rik|GAD(65)|GAD65|Gad-2	glutamic acid decarboxylase 2	protein-coding
Merged-8-20658388-1	chr8	20658338	20658438	+	8.88	IP_4_P65.peak.xls	Intergenic	Intergenic	43461	NM_001270553	100861668	Mm.491087	NM_001270553		Gm21119	-	predicted gene, 21119	protein-coding
Merged-6-48288767-1	chr6	48288717	48288817	+	8.88	IP_4_P65.peak.xls	Intergenic	Intergenic	-106819	NM_133922	77827	Mm.107646	NM_133922	ENSMUSG00000042810	Krba1	A930040G15Rik|AI448780	KRAB-A domain containing 1	protein-coding
Merged-7-123022465-1	chr7	123022415	123022515	+	8.88	IP_4_P65.peak.xls	Intergenic	(GGA)n|Simple_repeat|Simple_repeat	51901	NM_175023	19647	Mm.4480	NM_011247	ENSMUSG00000030779	Rbbp6	4933422O15Rik|AI316869|BB233631|C030034J04Rik|C77662|P2P-R|PACT	retinoblastoma binding protein 6	protein-coding
Merged-6-4505855-1	chr6	4505805	4505905	+	8.64	IP_4_P65.peak.xls	exon (NM_007743, exon 1 of 52)	exon (NM_007743, exon 1 of 52)	158	NM_007743	12843	Mm.277792	NM_007743	ENSMUSG00000029661	Col1a2	AA960264|AI325291|Col1a-2|Cola-2|Cola2|oim	collagen, type I, alpha 2	protein-coding
Merged-18-63544195-1	chr18	63544145	63544245	+	8.64	IP_4_P65.peak.xls	Intergenic	Intergenic	148164	NM_016792	53382	Mm.19169	NM_016792	ENSMUSG00000024583	Txnl1	32kDa|TRP32|Txnl	thioredoxin-like 1	protein-coding
Merged-13-75645022-1	chr13	75644972	75645072	+	8.4	IP_4_P65.peak.xls	promoter-TSS (NR_030451)	promoter-TSS (NR_030451)	-24	NR_030451	751556		NR_030451	ENSMUSG00000076236	Mir682	Mirn682|mir-682|mmu-mir-682	microRNA 682	ncRNA
Merged-7-14802368-1	chr7	14802318	14802418	+	8.4	IP_4_P65.peak.xls	Intergenic	Lx3A|LINE|L1	142660	NM_001038676	194588	Mm.389816	NM_001038676	ENSMUSG00000055942	Obox7	EG194588|Gm4745	oocyte specific homeobox 7	protein-coding
Merged-19-57125751-1	chr19	57125701	57125801	+	8.4	IP_4_P65.peak.xls	intron (NM_001290813, intron 6 of 20)	GA-rich|Low_complexity|Low_complexity	-6727	NM_001103178	226251	Mm.217161	NM_178688	ENSMUSG00000025085	Ablim1	2210411C18Rik|2610209L21Rik|4833406P10Rik|9330196J19Rik|AV079770|AW060987|AW215784|Limab1|mKIAA0059	actin-binding LIM protein 1	protein-coding
Merged-8-20834890-1	chr8	20834840	20834940	+	8.4	IP_4_P65.peak.xls	Intergenic	B1_Mur1|SINE|Alu	-41609	NR_002880	654455	Mm.424927	NR_002880		Gm21944	Defb48-ps	defensin beta 48 pseudogene	pseudo
Merged-8-20311618-1	chr8	20311568	20311668	+	8.4	IP_4_P65.peak.xls	Intergenic	L1_Mus2|LINE|L1	-14186	NR_030708	547150	Mm.359054	NR_030708	ENSMUSG00000071796	6820431F20Rik	-	cadherin 11 pseudogene	pseudo
Merged-7-38686574-1	chr7	38686524	38686624	+	8.4	IP_4_P65.peak.xls	Intergenic	MTC|LTR|ERVL-MaLR	83730	NR_073038	100861861	Mm.60620	NR_073038		Gm21276	-	predicted gene, 21276	pseudo
Merged-4-153153112-1	chr4	153153062	153153162	+	8.4	IP_4_P65.peak.xls	Intergenic	(TTAGGG)n|Simple_repeat|Simple_repeat	329718	NM_001099299	230959	Mm.318874	NM_001099299	ENSMUSG00000039546	Ajap1	Gm573	adherens junction associated protein 1	protein-coding
Merged-16-98023123-1	chr16	98023073	98023173	+	8.4	IP_4_P65.peak.xls	Intergenic	L1_Rod|LINE|L1	25776	NR_130962	245305	Mm.488276	NR_130962		B230307C23Rik	EG245305|OTTMUSG00000028475	RIKEN cDNA B230307C23 gene	ncRNA
Merged-8-73619152-1	chr8	73619102	73619202	+	8.16	IP_4_P65.peak.xls	Intergenic	L1VL2|LINE|L1	-266596	NM_010687	16795	Mm.324371	NM_010687	ENSMUSG00000004383	Large	BPFD#36|Gyltl1a|Mbp-1|Mbp1|enr|fg|froggy|mKIAA0609|myd	like-glycosyltransferase	protein-coding
Merged-8-20504012-1	chr8	20503962	20504062	+	8.16	IP_4_P65.peak.xls	Intergenic	Intergenic	-79198	NR_028428	381598	Mm.359054	NM_001024708	ENSMUSG00000071793	2610005L07Rik	2810038F24Rik|6720476A01Rik	cadherin 11 pseudogene	pseudo
Merged-8-20145577-1	chr8	20145527	20145627	+	8.16	IP_4_P65.peak.xls	Intergenic	Intergenic	151855	NR_030708	547150	Mm.359054	NR_030708	ENSMUSG00000071796	6820431F20Rik	-	cadherin 11 pseudogene	pseudo
Merged-7-18500365-1	chr7	18500315	18500415	+	8.16	IP_4_P65.peak.xls	Intergenic	G-rich|Low_complexity|Low_complexity	-16216	NM_001029893	574429	Mm.296754	NM_001029893	ENSMUSG00000070799	Psg26	EG574429|cea14	pregnancy-specific glycoprotein 26	protein-coding
Merged-3-3072612-1	chr3	3072562	3072662	+	8.16	IP_4_P65.peak.xls	Intergenic	MT2B|LTR|ERVL	-435418	NM_013920	30942	Mm.330897	NM_013920		Hnf4g	NR2A2	hepatocyte nuclear factor 4, gamma	protein-coding
Merged-1-7750706-1	chr1	7750656	7750756	+	8.16	IP_4_P65.peak.xls	Intergenic	RLTR20B3|LTR|ERVK	661786	NM_183028	319263	Mm.21539	NM_183028	ENSMUSG00000051285	Pcmtd1	8430411F12Rik|A030012M09Rik	protein-L-isoaspartate (D-aspartate) O-methyltransferase domain containing 1	protein-coding
Merged-13-39777910-1	chr13	39777860	39777960	+	7.92	IP_4_P65.peak.xls	Intergenic	Intergenic	510101	NM_172143	218165	Mm.364096	NM_172143	ENSMUSG00000047094	Ofcc1	opo	orofacial cleft 1 candidate 1	protein-coding
Merged-5-144584375-1	chr5	144584325	144584425	+	7.92	IP_4_P65.peak.xls	Intergenic	RLTR10D|LTR|ERVK	38488	NM_016789	53324	Mm.10099	NM_016789	ENSMUSG00000059991	Nptx2	Narp|np2	neuronal pentraxin 2	protein-coding
Merged-17-51434729-1	chr17	51434679	51434779	+	7.92	IP_4_P65.peak.xls	intron (NR_046166, intron 2 of 4)	intron (NR_046166, intron 2 of 4)	13540	NR_046166	328837	Mm.236143	NR_046166		C330011F03Rik	C330011F03	RIKEN cDNA C330011F03 gene	ncRNA
Merged-14-14525616-1	chr14	14525566	14525666	+	7.92	IP_4_P65.peak.xls	Intergenic	RLTR14|LTR|ERV1	-177409	NM_001033270	218756	Mm.258893	NM_001033270	ENSMUSG00000021733	Slc4a7	E430014N10Rik|NBC3|NBCn1|NBCn1-G	solute carrier family 4, sodium bicarbonate cotransporter, member 7	protein-coding
Merged-18-88369654-1	chr18	88369604	88369704	+	7.92	IP_4_P65.peak.xls	Intergenic	Intergenic	524553	NM_018821	54607	Mm.91920	NM_018821	ENSMUSG00000056153	Socs6	1500012M23Rik|5830401B18Rik|AI447482|Cis4|Cish4|HSPC060|SOCS-4|SOCS-6|SSI4|STAI4|STATI4|Socs4	suppressor of cytokine signaling 6	protein-coding
Merged-4-147064044-1	chr4	147063994	147064094	+	7.92	IP_4_P65.peak.xls	non-coding (NR_045446, exon 3 of 3)	non-coding (NR_045446, exon 3 of 3)	4392	NR_045446	71270	Mm.460830	NR_045446	ENSMUSG00000093617	4933438K21Rik	-	RIKEN cDNA 4933438K21 gene	ncRNA
Merged-14-111071683-1	chr14	111071633	111071733	+	7.92	IP_4_P65.peak.xls	Intergenic	Intergenic	-316534	NM_175499	239250	Mm.49728	NM_175499	ENSMUSG00000045871	Slitrk6	4832410J21Rik|Sltk6	SLIT and NTRK-like family, member 6	protein-coding
Merged-6-47776669-1	chr6	47776619	47776719	+	7.92	IP_4_P65.peak.xls	Intergenic	RMER12B|LTR|ERVK	-23744	NR_002841	19799		NR_002841		Rn4.5s	-	4.5S RNA	rRNA
Merged-GL456211.1-191710-1	chrGL456211.1	191660	191760	+	7.68	IP_4_P65.peak.xls	NA	NA	NA	NA
Merged-7-8230076-1	chr7	8230026	8230126	+	7.68	IP_4_P65.peak.xls	Intergenic	L1_Mur1|LINE|L1	-29756	NM_009493	22310	Mm.359403	NM_009493	ENSMUSG00000070844	Vmn2r42	V2r4	vomeronasal 2, receptor 42	protein-coding
Merged-1-93802911-1	chr1	93802861	93802961	+	7.68	IP_4_P65.peak.xls	promoter-TSS (NM_001105667)	promoter-TSS (NM_001105667)	-977	NM_001105667	21915	Mm.250332	NM_023136	ENSMUSG00000026281	Dtymk	AU044245|CDC8|D10Ertd203e|TMPK|TYPK|Tmk|mtmk	deoxythymidylate kinase	protein-coding
Merged-1-153683512-1	chr1	153683462	153683562	+	7.68	IP_4_P65.peak.xls	intron (NM_026380, intron 5 of 6)	intron (NM_026380, intron 5 of 6)	30475	NM_026380	67792	Mm.379143	NM_026380	ENSMUSG00000042671	Rgs8	6530413N01Rik	regulator of G-protein signaling 8	protein-coding
Merged-9-75168402-1	chr9	75168352	75168452	+	7.68	IP_4_P65.peak.xls	intron (NM_010864, intron 19 of 40)	intron (NM_010864, intron 19 of 40)	-63612	NM_001081322	208943	Mm.41339	NM_001081322	ENSMUSG00000033590	Myo5c	9130003O20Rik|BB085560|C330029I24	myosin VC	protein-coding
Merged-19-49445967-1	chr19	49445917	49446017	+	7.68	IP_4_P65.peak.xls	Intergenic	(TCC)n|Simple_repeat|Simple_repeat	1232679	NM_001252501	58178	Mm.313672	NM_021377	ENSMUSG00000043531	Sorcs1	Sorcs|mSorCS	sortilin-related VPS10 domain containing receptor 1	protein-coding
Merged-GL456221.1-36599-1	chrGL456221.1	36549	36649	+	7.68	IP_4_P65.peak.xls	NA	NA	NA	NA
Merged-14-3922529-1	chr14	3922479	3922579	+	7.44	IP_4_P65.peak.xls	Intergenic	Intergenic	76284	NM_177135	320333	Mm.350858	NM_177135		D830030K20Rik	-	RIKEN cDNA D830030K20 gene	protein-coding
Merged-12-19546897-1	chr12	19546847	19546947	+	7.44	IP_4_P65.peak.xls	Intergenic	Intergenic	1032387	NM_001201330	236366	Mm.352227	NM_001033157		5730507C01Rik	-	RIKEN cDNA 5730507C01 gene	protein-coding
Merged-7-59760920-1	chr7	59760870	59760970	+	7.44	IP_4_P65.peak.xls	Intergenic	Intergenic	-9340	NR_033779	64245		NR_033779	ENSMUSG00000096759	Snord116l2	Pwcr1l2	small nucleolar RNA, C/D box 116-like 2	snoRNA
Merged-7-9295250-1	chr7	9295200	9295300	+	7.44	IP_4_P65.peak.xls	Intergenic	RLTR50B|LTR|ERVK	-71597	NM_009489	22305	Mm.302158	NM_009489	ENSMUSG00000066828	Vmn2r37	V2r14	vomeronasal 2, receptor 37	protein-coding
Merged-1-9874372-1	chr1	9874322	9874422	+	7.44	IP_4_P65.peak.xls	intron (NM_133220, intron 6 of 17)	intron (NM_133220, intron 6 of 17)	26091	NM_001037759	170755	Mm.336410	NM_133220		Sgk3	2510015P22Rik|A330005P07Rik|Cisk|fy|fz	serum/glucocorticoid regulated kinase 3	protein-coding
Merged-12-115118492-1	chr12	115118442	115118542	+	7.44	IP_4_P65.peak.xls	Intergenic	(CAAAA)n|Simple_repeat|Simple_repeat	577302	NR_105810	102465205		NR_105810	ENSMUSG00000098336	Mir6388	Gm27925|mmu-mir-6388	microRNA 6388	ncRNA
Merged-4-146158933-1	chr4	146158883	146158983	+	7.44	IP_4_P65.peak.xls	intron (NM_001177545, intron 2 of 4)	Lx8|LINE|L1	1243	NM_001177545	667666	Mm.459230	NM_001177545	ENSMUSG00000066007	Zfp600	Gm13164|OTTMUSG00000010694	zinc finger protein 600	protein-coding
Merged-GL456367.1-1613-1	chrGL456367.1	1563	1663	+	7.44	IP_4_P65.peak.xls	NA	NA	NA	NA
Merged-7-38695891-1	chr7	38695841	38695941	+	7.2	IP_4_P65.peak.xls	Intergenic	Intergenic	74413	NR_073038	100861861	Mm.60620	NR_073038		Gm21276	-	predicted gene, 21276	pseudo
Merged-16-25498668-1	chr16	25498618	25498718	+	7.2	IP_4_P65.peak.xls	Intergenic	Lx2B|LINE|L1	-185097	NM_001127259	22061	Mm.20894	NM_011641	ENSMUSG00000022510	Trp63	AI462811|Ket|P51/P63|P63|P73l|Tp63|Trp53rp1	transformation related protein 63	protein-coding
Merged-7-11876543-1	chr7	11876493	11876593	+	7.2	IP_4_P65.peak.xls	Intergenic	Intergenic	-3800	NM_134207	171241	Mm.377197	NM_134207	ENSMUSG00000043308	Vmn1r75	V1rg6	vomeronasal 1 receptor 75	protein-coding
Merged-13-66062724-1	chr13	66062674	66062774	+	7.2	IP_4_P65.peak.xls	Intergenic	Intergenic	-50729	NM_001177832	628709	Mm.390595	NM_001177832	ENSMUSG00000095909	Gm10324	ENSMUSG00000071302	predicted gene 10324	protein-coding
Merged-2-68972597-1	chr2	68972547	68972647	+	7.2	IP_4_P65.peak.xls	intron (NM_172856, intron 3 of 9)	intron (NM_172856, intron 3 of 9)	111040	NM_172856	241447	Mm.222222	NM_172856	ENSMUSG00000027035	Cers6	4732462C07Rik|AW544719|Lass6|T1L	ceramide synthase 6	protein-coding
Merged-5-106159617-1	chr5	106159567	106159667	+	6.96	IP_4_P65.peak.xls	Intergenic	Intergenic	283049	NM_018759	54367	Mm.248876	NM_018759	ENSMUSG00000029290	Zfp326	5730470H14Rik|ZAN75|Znf326	zinc finger protein 326	protein-coding
Merged-17-7987608-1	chr17	7987558	7987658	+	6.96	IP_4_P65.peak.xls	Intergenic	Intergenic	41994	NM_025789	66832	Mm.29830	NM_025789	ENSMUSG00000073471	Rsph3a	1700012G05Rik|4930524H12Rik|R74860|Rshl2|Rshl2a	radial spoke 3A homolog (Chlamydomonas)	protein-coding
Merged-7-64477930-1	chr7	64477880	64477980	+	6.96	IP_4_P65.peak.xls	Intergenic	Intergenic	-23776	NM_007461	11784	Mm.4657	NM_007461	ENSMUSG00000030519	Apba2	X11-like|X11L|XllL|mXllL	amyloid beta (A4) precursor protein-binding, family A, member 2	protein-coding
Merged-4-34935791-1	chr4	34935741	34935841	+	6.96	IP_4_P65.peak.xls	Intergenic	(CATG)n|Simple_repeat|Simple_repeat	-24310	NR_040652	73696	Mm.1361	NR_040652	ENSMUSG00000085824	Platr9	2410114N07Rik	pluripotency associated transcript 9	ncRNA
Merged-GL456394.1-23842-1	chrGL456394.1	23792	23892	+	6.96	IP_4_P65.peak.xls	NA	NA	NA	NA
Merged-10-8549544-1	chr10	8549494	8549594	+	6.96	IP_4_P65.peak.xls	Intergenic	RLTR4_MM-int|LTR|ERV1	-30719	NM_177387	338362	Mm.41163	NM_177387	ENSMUSG00000047712	Ust	D930010O20Rik|UA2OST	uronyl-2-sulfotransferase	protein-coding
Merged-19-21237867-1	chr19	21237817	21237917	+	6.96	IP_4_P65.peak.xls	Intergenic	L1Md_T|LINE|L1	-34411	NM_009551	22682	Mm.292405	NM_009551		Zfand5	2310057A04Rik|5830475F03Rik|AA415485|Za20d2|Zfp216	zinc finger, AN1-type domain 5	protein-coding
Merged-1-85147572-1	chr1	85147522	85147622	+	6.72	IP_4_P65.peak.xls	Intergenic	L1Md_F2|LINE|L1	-37719	NM_213615	381287	Mm.487565	NM_213615	ENSMUSG00000089844	A530032D15Rik	Gm1888	RIKEN cDNA A530032D15Rik gene	protein-coding
Merged-13-65599620-1	chr13	65599570	65599670	+	6.72	IP_4_P65.peak.xls	Intergenic	Intergenic	320766	NM_178364	170936	Mm.151546	NM_178364	ENSMUSG00000021514	Zfp369	B930030B22Rik|D230020H11Rik|NRIF2	zinc finger protein 369	protein-coding
Merged-19-35599645-1	chr19	35599595	35599695	+	6.72	IP_4_P65.peak.xls	Intergenic	CT-rich|Low_complexity|Low_complexity	457715	NM_008315	15566	Mm.254266	NM_008315	ENSMUSG00000024798	Htr7	5-HT7	5-hydroxytryptamine (serotonin) receptor 7	protein-coding
Merged-8-19802507-1	chr8	19802457	19802557	+	6.72	IP_4_P65.peak.xls	intron (NM_001270553, intron 6 of 9)	intron (NM_001270553, intron 6 of 9)	72931	NM_001039553	626415	Mm.425517	NM_001039553		4930467E23Rik	ENSMUSG00000074453|OTTMUSG00000018948|TSAP	RIKEN cDNA 4930467E23 gene	protein-coding
Merged-11-116738602-1	chr11	116738552	116738652	+	6.72	IP_4_P65.peak.xls	Intergenic	Intergenic	-13565	NR_003364	193217	Mm.100084	NR_003364		BC018473	-	cDNA sequence BC018473	ncRNA
Merged-11-99716453-1	chr11	99716403	99716503	+	6.72	IP_4_P65.peak.xls	Intergenic	IAPEz-int|LTR|ERVK	-50493	NM_026834	68768	Mm.416844	NM_026834	ENSMUSG00000075566	Krtap4-6	1110054P19Rik	keratin associated protein 4-6	protein-coding
Merged-13-65781800-1	chr13	65781750	65781850	+	6.72	IP_4_P65.peak.xls	Intergenic	B2_Mm2|SINE|B2	-331653	NM_001177832	628709	Mm.390595	NM_001177832	ENSMUSG00000095909	Gm10324	ENSMUSG00000071302	predicted gene 10324	protein-coding
Merged-16-17440664-1	chr16	17440614	17440714	+	6.72	IP_4_P65.peak.xls	Intergenic	IAPEY3-int|LTR|ERVK	-11321	NM_001277231	12929	Mm.21048	NM_007764		Crkl	1110025F07Rik|AA589403|AI325100|Crkol	v-crk sarcoma virus CT10 oncogene homolog (avian)-like	protein-coding
Merged-GL456221.1-58718-1	chrGL456221.1	58668	58768	+	6.72	IP_4_P65.peak.xls	NA	NA	NA	NA
Merged-2-81780850-1	chr2	81780800	81780900	+	6.72	IP_4_P65.peak.xls	Intergenic	Intergenic	-272808	NM_175513	241514	Mm.119383	NM_175513	ENSMUSG00000070866	Zfp804a	C630007C17Rik|Znf804a	zinc finger protein 804A	protein-coding
Merged-12-92291142-1	chr12	92291092	92291192	+	6.48	IP_4_P65.peak.xls	Intergenic	Intergenic	-441985	NM_011344	20338	Mm.250605	NM_011344	ENSMUSG00000020964	Sel1l	AW493766|Sel1h|mKIAA4137	sel-1 suppressor of lin-12-like (C. elegans)	protein-coding
Merged-8-33083473-1	chr8	33083423	33083523	+	6.48	IP_4_P65.peak.xls	Intergenic	RMER1C|Other|Other	-133447	NM_001177589	100042715	Mm.291093	NM_001177589		Gm3985	-	predicted gene 3985	protein-coding
Merged-6-42082156-1	chr6	42082106	42082206	+	6.48	IP_4_P65.peak.xls	Intergenic	IAPEz-int|LTR|ERVK	43762	NM_009299	20939	Mm.4119	NM_009299	ENSMUSG00000023289	Sva	-	seminal vesicle antigen	protein-coding
Merged-4-60216809-1	chr4	60216759	60216859	+	6.48	IP_4_P65.peak.xls	Intergenic	L1_Mus4|LINE|L1	5790	NM_001134676	100041687	Mm.457982	NM_001134676	ENSMUSG00000078687	Mup8	Gm12809|Mup5|OTTMUSG00000008509	major urinary protein 8	protein-coding
Merged-13-65667265-1	chr13	65667215	65667315	+	6.48	IP_4_P65.peak.xls	Intergenic	Intergenic	388411	NM_178364	170936	Mm.151546	NM_178364	ENSMUSG00000021514	Zfp369	B930030B22Rik|D230020H11Rik|NRIF2	zinc finger protein 369	protein-coding
Merged-4-147620575-1	chr4	147620525	147620625	+	6.48	IP_4_P65.peak.xls	intron (NM_145078, intron 2 of 4)	RMER17A|LTR|ERVK	21933	NM_145078	112422	Mm.327194	NM_145078	ENSMUSG00000066000	2610305D13Rik	Ssm1b	RIKEN cDNA 2610305D13 gene	protein-coding
Merged-4-23135304-1	chr4	23135254	23135354	+	6.48	IP_4_P65.peak.xls	Intergenic	L1Md_F3|LINE|L1	644756	NR_131335	105500046		NR_131335		Pnky	-	long intergenic non-protein coding RNA Pnky	ncRNA
Merged-8-43168587-1	chr8	43168537	43168637	+	6.48	IP_4_P65.peak.xls	Intergenic	(CAAT)n|Simple_repeat|Simple_repeat	-14535	NM_001160412	622117	Mm.390031	NM_001160412	ENSMUSG00000091490	Triml2	EG622117|Tu4	tripartite motif family-like 2	protein-coding
Merged-13-65897327-1	chr13	65897277	65897377	+	6.48	IP_4_P65.peak.xls	Intergenic	Intergenic	-216126	NM_001177832	628709	Mm.390595	NM_001177832	ENSMUSG00000095909	Gm10324	ENSMUSG00000071302	predicted gene 10324	protein-coding
Merged-7-9971130-1	chr7	9971080	9971180	+	6.48	IP_4_P65.peak.xls	Intergenic	Intergenic	-17545	NM_001105152	625580	Mm.469893	NM_001105152	ENSMUSG00000095914	Vmn2r48	EG625580	vomeronasal 2, receptor 48	protein-coding
Merged-13-117373094-1	chr13	117373044	117373144	+	6.24	IP_4_P65.peak.xls	Intergenic	L1Md_A|LINE|L1	152521	NM_010330	13723	Mm.274926	NM_010330	ENSMUSG00000021728	Emb	AL022799|Gp70	embigin	protein-coding
Merged-7-9108067-1	chr7	9108017	9108117	+	6.24	IP_4_P65.peak.xls	Intergenic	Intergenic	-10302	NM_001105070	434110	Mm.469895	NM_001105070	ENSMUSG00000095773	Vmn2r38	-	vomeronasal 2, receptor 38	protein-coding
Merged-13-66520558-1	chr13	66520508	66520608	+	6.24	IP_4_P65.peak.xls	Intergenic	Intergenic	-79440	NM_001290196	76803	Mm.183391	NM_183119	ENSMUSG00000074832	2410141K09Rik	4930482J15Rik|Ayu21-35|Gt(pU21)35Imeg	RIKEN cDNA 2410141K09 gene	protein-coding
Merged-12-116608841-1	chr12	116608791	116608891	+	6.24	IP_4_P65.peak.xls	intron (NM_011215, intron 2 of 22)	intron (NM_011215, intron 2 of 22)	123121	NM_011215	19276	Mm.206054	NM_011215	ENSMUSG00000056553	Ptprn2	4930425H11Rik|IA2beta|PTP-NP|Phol|mKIAA0387|phogrin	protein tyrosine phosphatase, receptor type, N polypeptide 2	protein-coding
Merged-17-23531811-1	chr17	23531761	23531861	+	6.24	IP_4_P65.peak.xls	Intergenic	Intergenic	-18988	NR_126485	320020	Mm.445111	NR_126484		6330415G19Rik	-	RIKEN cDNA 6330415G19 gene	ncRNA
Merged-8-69031070-1	chr8	69031020	69031120	+	6.24	IP_4_P65.peak.xls	Intergenic	ID_B1|SINE|B4	-57666	NM_007509	11966	Mm.249096	NM_007509	ENSMUSG00000006273	Atp6v1b2	AI194269|AI790362|Atp6b2|HO57|R74844	ATPase, H+ transporting, lysosomal V1 subunit B2	protein-coding
Merged-4-147642163-1	chr4	147642113	147642213	+	6.24	IP_4_P65.peak.xls	intron (NM_145078, intron 1 of 4)	intron (NM_145078, intron 1 of 4)	345	NM_145078	112422	Mm.327194	NM_145078	ENSMUSG00000066000	2610305D13Rik	Ssm1b	RIKEN cDNA 2610305D13 gene	protein-coding
Merged-9-90684453-1	chr9	90684403	90684503	+	6.24	IP_4_P65.peak.xls	Intergenic	Intergenic	-413684	NM_194334	67016	Mm.335347	NM_194334	ENSMUSG00000037410	Tbc1d2b	1810061M12Rik|AI480956|AV021536|AV023399|AW491493|mKIAA1055	TBC1 domain family, member 2B	protein-coding
Merged-12-20137758-1	chr12	20137708	20137808	+	6.24	IP_4_P65.peak.xls	Intergenic	Intergenic	678021	NR_015521	69513	Mm.273972	NR_015521	ENSMUSG00000099759	1700030C10Rik	-	RIKEN cDNA 1700030C10 gene	ncRNA
Merged-12-22734337-1	chr12	22734287	22734387	+	6.24	IP_4_P65.peak.xls	Intergenic	Intergenic	275906	NR_015504	69732	Mm.391403	NM_028362	ENSMUSG00000073164	2410018L13Rik	2810480C08Rik	RIKEN cDNA 2410018L13 gene	ncRNA
Merged-8-69475001-1	chr8	69474951	69475051	+	6.24	IP_4_P65.peak.xls	Intergenic	Intergenic	-79457	NR_038043	378466	Mm.37846	NM_194351		Gm10033	9330175B10Rik|ENSMUSG00000057924|ENSMUSG00000071083|Gm10311	predicted gene 10033	ncRNA
Merged-12-22735096-1	chr12	22735046	22735146	+	6.24	IP_4_P65.peak.xls	Intergenic	Intergenic	275147	NR_015504	69732	Mm.391403	NM_028362	ENSMUSG00000073164	2410018L13Rik	2810480C08Rik	RIKEN cDNA 2410018L13 gene	ncRNA
Merged-3-8364985-1	chr3	8364935	8365035	+	6.24	IP_4_P65.peak.xls	Intergenic	L1_Mus2|LINE|L1	98113	NR_033512	620966	Mm.301719	NR_033512		Gm6194	1700003N22Rik|EG620966	transmembrane protein 189 pseudogene	pseudo
Merged-3-57403974-1	chr3	57403924	57404024	+	6.24	IP_4_P65.peak.xls	Intergenic	Intergenic	-21436	NM_145539	229302	Mm.26618	NM_145539	ENSMUSG00000027801	Tm4sf4	Iltmp	transmembrane 4 superfamily member 4	protein-coding
Merged-10-59857259-1	chr10	59857209	59857309	+	6.24	IP_4_P65.peak.xls	intron (NM_001291443, intron 11 of 12)	MER21B|LTR|ERVL	-22332	NM_019965	56709	Mm.103610	NM_019965	ENSMUSG00000020109	Dnajb12	Dj10|mDj10	DnaJ (Hsp40) homolog, subfamily B, member 12	protein-coding
Merged-16-51468025-1	chr16	51467975	51468075	+	6.24	IP_4_P65.peak.xls	Intergenic	Lx8|LINE|L1	-563524	NM_001033238	208650	Mm.328206	NM_001033238	ENSMUSG00000022637	Cblb	AI429560|AI851073|Cbl-b	Casitas B-lineage lymphoma b	protein-coding
Merged-4-60807678-1	chr4	60807628	60807728	+	6	IP_4_P65.peak.xls	Intergenic	MER90a|LTR|ERV1	13805	NM_001134644	100048885	Mm.422695	NM_001134644		Gm2083	-	major urinary protein LOC100048885	protein-coding
Merged-13-109493016-1	chr13	109492966	109493066	+	6	IP_4_P65.peak.xls	intron (NM_011056, intron 3 of 16)	intron (NM_011056, intron 3 of 16)	168272	NR_030644	100124489		NR_030644	ENSMUSG00000076946	Mir582	Mirn582|mir-582|mmu-mir-582	microRNA 582	ncRNA
Merged-14-42171461-1	chr14	42171411	42171511	+	6	IP_4_P65.peak.xls	Intergenic	L1Md_A|LINE|L1	-76184	NR_073362	73553	Mm.243777	NM_028570	ENSMUSG00000090462	1700091H14Rik	100041930|Gm3578	RIKEN cDNA 1700091H14 gene	ncRNA
Merged-19-23141455-1	chr19	23141405	23141505	+	6	IP_4_P65.peak.xls	5' UTR (NM_010638, exon 1 of 2)	5' UTR (NM_010638, exon 1 of 2)	229	NM_010638	16601	Mm.291595	NM_010638	ENSMUSG00000033863	Klf9	2310051E17Rik|AA589643|BTEB-1|Bteb1|ENSMUSG00000055440|Gm9971	Kruppel-like factor 9	protein-coding
Merged-4-55385620-1	chr4	55385570	55385670	+	6	IP_4_P65.peak.xls	intron (NM_009011, intron 9 of 9)	intron (NM_009011, intron 9 of 9)	33222	NR_040674	100415914	Mm.261765	NR_040674	ENSMUSG00000087070	Gm12505	OTTMUSG00000007226	predicted gene 12505	ncRNA
Merged-19-39270302-1	chr19	39270252	39270352	+	6	IP_4_P65.peak.xls	intron (NR_033614, intron 6 of 8)	MTA_Mm-int|LTR|ERVL-MaLR	-16783	NM_007815	13095	Mm.20764	NM_007815	ENSMUSG00000003053	Cyp2c29	AHOH|AHOHase|AI159681|AI196010|Ah-2|Ahh-1|Cyp2c|P450-2C	cytochrome P450, family 2, subfamily c, polypeptide 29	protein-coding
Merged-5-10486551-1	chr5	10486501	10486601	+	6	IP_4_P65.peak.xls	Intergenic	RLTR13A2|LTR|ERVK	-378478	NR_003596	623849	Mm.335888	NR_003596	ENSMUSG00000091422	Gm6455	EG623849	predicted gene 6455	pseudo
Merged-3-3213899-1	chr3	3213849	3213949	+	6	IP_4_P65.peak.xls	Intergenic	Lx2B|LINE|L1	-294131	NM_013920	30942	Mm.330897	NM_013920		Hnf4g	NR2A2	hepatocyte nuclear factor 4, gamma	protein-coding
Merged-12-115307882-1	chr12	115307832	115307932	+	6	IP_4_P65.peak.xls	Intergenic	(TC)n|Simple_repeat|Simple_repeat	387912	NR_105810	102465205		NR_105810	ENSMUSG00000098336	Mir6388	Gm27925|mmu-mir-6388	microRNA 6388	ncRNA
Merged-7-17490211-1	chr7	17490161	17490261	+	6	IP_4_P65.peak.xls	Intergenic	MMERGLN-int|LTR|ERV1	-182102	NR_002857	232919	Mm.153893	NR_002857		Psg-ps1	AV036018|Cea-6|Cea6	pregnancy specific glycoprotein pseudogene 1	pseudo
Merged-19-39256932-1	chr19	39256882	39256982	+	6	IP_4_P65.peak.xls	intron (NR_033614, intron 6 of 8)	MTA_Mm-int|LTR|ERVL-MaLR	27678	NR_033614	638988	Mm.483843	NR_033614	ENSMUSG00000093610	Cyp2c53-ps	Cyp2c53|EG638988	cytochrome P450, family 2, subfamily c, polypeptide 53-ps	pseudo
Merged-6-47753355-1	chr6	47753305	47753405	+	6	IP_4_P65.peak.xls	promoter-TSS (NR_002841).10	promoter-TSS (NR_002841).10	-430	NR_002841	19799		NR_002841		Rn4.5s	-	4.5S RNA	rRNA
Merged-12-54714225-1	chr12	54714175	54714275	+	6	IP_4_P65.peak.xls	Intergenic	U1|snRNA|snRNA	-18360	NM_025456	66266	Mm.156440	NM_025456	ENSMUSG00000054302	Eapp	1810011O16Rik	E2F-associated phosphoprotein	protein-coding
Merged-12-23579822-1	chr12	23579772	23579872	+	5.76	IP_4_P65.peak.xls	Intergenic	B1F|SINE|Alu	517447	NM_001256489	66808	Mm.379124	NM_001256489		9030624G23Rik	-	RIKEN cDNA 9030624G23 gene	protein-coding
Merged-6-76413446-1	chr6	76413396	76413496	+	5.76	IP_4_P65.peak.xls	Intergenic	RLTR26_Mus|LTR|ERVK	-829271	NM_028880	74342	Mm.292568	NM_028880	ENSMUSG00000060780	Lrrtm1	4632401D06Rik|AW125451	leucine rich repeat transmembrane neuronal 1	protein-coding
Merged-8-62516780-1	chr8	62516730	62516830	+	5.76	IP_4_P65.peak.xls	Intergenic	(TTTTG)n|Simple_repeat|Simple_repeat	-393587	NM_011922	26359	Mm.42179	NM_011922	ENSMUSG00000031635	Anxa10	-	annexin A10	protein-coding
Merged-3-80013147-1	chr3	80013097	80013197	+	5.76	IP_4_P65.peak.xls	Intergenic	L1Md_T|LINE|L1	127217	NM_133187	68659	Mm.427274	NM_133187	ENSMUSG00000027955	Fam198b	1110032E23Rik|2210419I08Rik|AV011458|Ened	family with sequence similarity 198, member B	protein-coding
Merged-6-133121323-1	chr6	133121273	133121373	+	5.76	IP_4_P65.peak.xls	Intergenic	Intergenic	16084	NR_073368	381820	Mm.291762	NM_001163445	ENSMUSG00000072704	Smim10l1	2700089E24Rik|AI662692	small integral membrane protein 10 like 1	protein-coding
Merged-12-23892654-1	chr12	23892604	23892704	+	5.76	IP_4_P65.peak.xls	Intergenic	Intergenic	204615	NM_001256489	66808	Mm.379124	NM_001256489		9030624G23Rik	-	RIKEN cDNA 9030624G23 gene	protein-coding
Merged-4-5313437-1	chr4	5313387	5313487	+	5.76	IP_4_P65.peak.xls	Intergenic	RMER1A|Other|Other	-318891	NR_038183	73872	Mm.427301	NR_038183	ENSMUSG00000086066	4930423M02Rik	-	RIKEN cDNA 4930423M02 gene	ncRNA
Merged-12-115462783-1	chr12	115462733	115462833	+	5.76	IP_4_P65.peak.xls	Intergenic	Intergenic	233011	NR_105810	102465205		NR_105810	ENSMUSG00000098336	Mir6388	Gm27925|mmu-mir-6388	microRNA 6388	ncRNA
Merged-3-63516461-1	chr3	63516411	63516511	+	5.76	IP_4_P65.peak.xls	Intergenic	Intergenic	220366	NM_001289463	17380	Mm.296022	NM_008604		Mme	6030454K05Rik|C85356|CALLA|CD10|NEP|SFE	membrane metallo endopeptidase	protein-coding
Merged-13-67955449-1	chr13	67955399	67955499	+	5.76	IP_4_P65.peak.xls	Intergenic	Intergenic	92123	NM_001001185	408058	Mm.177840	NM_001001185	ENSMUSG00000064063	BC048507	-	cDNA sequence BC048507	protein-coding
Merged-14-51131283-1	chr14	51131233	51131333	+	5.76	IP_4_P65.peak.xls	TTS (NM_030098)	TTS (NM_030098)	2215	NM_030098	78416	Mm.103835	NM_030098	ENSMUSG00000021880	Rnase6	9530043P15Rik|BB119466	ribonuclease, RNase A family, 6	protein-coding
Merged-1-50988973-1	chr1	50988923	50989023	+	5.76	IP_4_P65.peak.xls	intron (NM_019790, intron 4 of 9)	intron (NM_019790, intron 4 of 9)	61450	NM_019790	56363	Mm.245154	NM_019790	ENSMUSG00000026109	Tmeff2	4832418D20Rik|7630402F16Rik|TR-2	transmembrane protein with EGF-like and two follistatin-like domains 2	protein-coding
Merged-15-39332804-1	chr15	39332754	39332854	+	5.76	IP_4_P65.peak.xls	intron (NM_001256382, intron 2 of 26)	L2|LINE|L2	134518	NM_053271	116838	Mm.309296	NM_053271		Rims2	2810036I15Rik|AW048769|RIM2|Rab3ip2|Rim2(+40A)|Rim2(+44A)|Rim2(+4A)|Serg2|Syt3-rs|mKIAA0751	regulating synaptic membrane exocytosis 2	protein-coding
Merged-4-146124950-1	chr4	146124900	146125000	+	5.52	IP_4_P65.peak.xls	exon (NM_001037926, exon 4 of 4)	exon (NM_001037926, exon 4 of 4)	27638	NM_001037926	626316	Mm.270762	NM_001037926	ENSMUSG00000066009	Gm13051	OTTMUSG00000010104|OTTMUSG00000010173	predicted gene 13051	protein-coding
Merged-14-9846819-1	chr14	9846769	9846869	+	5.52	IP_4_P65.peak.xls	intron (NM_001308286, intron 4 of 6)	L1Md_F3|LINE|L1	-37276	NR_030680	100042415	Mm.235938	NR_030680		Mnd1-ps	Gm3833	Mnd1 retrotransposed pseudogene	pseudo
Merged-13-68293670-1	chr13	68293620	68293720	+	5.52	IP_4_P65.peak.xls	Intergenic	RLTR1B-int|LTR|ERV1	288434	NM_001308475	210009	Mm.205514	NM_172480	ENSMUSG00000034617	Mtrr	4732420G08|MSR	5-methyltetrahydrofolate-homocysteine methyltransferase reductase	protein-coding
Merged-10-11376619-1	chr10	11376569	11376669	+	5.52	IP_4_P65.peak.xls	intron (NM_010146, intron 1 of 3)	L1Md_T|LINE|L1	33174	NM_010146	13853	Mm.89946	NM_010146		Epm2a	TG-B|Tg(TcraK,TcrbK)TG-BFlv	epilepsy, progressive myoclonic epilepsy, type 2 gene alpha	protein-coding
Merged-8-21294244-1	chr8	21294194	21294294	+	5.52	IP_4_P65.peak.xls	Intergenic	Intergenic	-3150	NM_007851	13239	Mm.426634	NM_007851	ENSMUSG00000074439	Defa5	Defa29|Defcr29|Defcr5	defensin, alpha, 5	protein-coding
Merged-14-59771708-1	chr14	59771658	59771758	+	5.52	IP_4_P65.peak.xls	exon (NM_015803, exon 32 of 36)	exon (NM_015803, exon 32 of 36)	146427	NM_145463	219134	Mm.275409	NM_145463	ENSMUSG00000044461	Shisa2	9430059P22Rik|MAd2|Tmem46|mShisa|shisa	shisa family member 2	protein-coding
Merged-1-109561391-1	chr1	109561341	109561441	+	5.52	IP_4_P65.peak.xls	Intergenic	Intergenic	-421509	NM_001316743	241201	Mm.213407	NM_172853	ENSMUSG00000026312	Cdh7	9330156F07Rik|CDH7L1	cadherin 7, type 2	protein-coding
Merged-7-38416575-1	chr7	38416525	38416625	+	5.52	IP_4_P65.peak.xls	Intergenic	Intergenic	111618	NM_001013810	434171	Mm.60990	NM_001013810	ENSMUSG00000060565	Gm5591	EG434171	predicted gene 5591	protein-coding
Merged-13-28530524-1	chr13	28530474	28530574	+	5.52	IP_4_P65.peak.xls	intron (NR_045053, intron 7 of 8)	Lx8|LINE|L1	180349	NR_105787	102466635		NR_105787	ENSMUSG00000099158	Mir6368	Gm27800|mmu-mir-6368	microRNA 6368	ncRNA
Merged-10-22237499-1	chr10	22237449	22237549	+	5.52	IP_4_P65.peak.xls	intron (NM_009018, intron 5 of 5)	RLTR20B4_MM|LTR|ERVK	-35975	NM_001177775	667281	Mm.484254	NM_001177775	ENSMUSG00000075297	H60b	EG667281	histocompatibility 60b	protein-coding
Merged-6-47672829-1	chr6	47672779	47672879	+	5.52	IP_4_P65.peak.xls	promoter-TSS (NR_002841).8	promoter-TSS (NR_002841).8	-430	NR_002841	19799		NR_002841		Rn4.5s	-	4.5S RNA	rRNA
Merged-3-9861880-1	chr3	9861830	9861930	+	5.52	IP_4_P65.peak.xls	Intergenic	Intergenic	-28201	NM_001195031	94212	Mm.23897	NM_053182	ENSMUSG00000027508	Pag1	Cbp|F730007C19Rik|Pag	phosphoprotein associated with glycosphingolipid microdomains 1	protein-coding
Merged-9-78290299-1	chr9	78290249	78290349	+	5.52	IP_4_P65.peak.xls	intron (NM_001122660, intron 1 of 6)	(TCCC)n|Simple_repeat|Simple_repeat	371	NM_001122660	100042314	Mm.482247	NM_001122660	ENSMUSG00000074179	Gm10639	ENSMUSG00000074179	predicted gene 10639	protein-coding
Merged-7-38836938-1	chr7	38836888	38836988	+	5.52	IP_4_P65.peak.xls	Intergenic	Intergenic	-66634	NR_073038	100861861	Mm.60620	NR_073038		Gm21276	-	predicted gene, 21276	pseudo
Merged-13-65413342-1	chr13	65413292	65413392	+	5.52	IP_4_P65.peak.xls	Intergenic	Intergenic	134488	NM_178364	170936	Mm.151546	NM_178364	ENSMUSG00000021514	Zfp369	B930030B22Rik|D230020H11Rik|NRIF2	zinc finger protein 369	protein-coding
Merged-1-61606213-1	chr1	61606163	61606263	+	5.52	IP_4_P65.peak.xls	Intergenic	B1_Mus2|SINE|Alu	-32611	NM_001081050	72823	Mm.35153	NM_001081050	ENSMUSG00000052062	Pard3b	1810008K04Rik|2010002N16Rik|2810455B10Rik|Als2cr19|PAR3B|PAR3L|PAR3beta	par-3 family cell polarity regulator beta	protein-coding
Merged-7-7538307-1	chr7	7538257	7538357	+	5.52	IP_4_P65.peak.xls	Intergenic	Intergenic	28479	NM_001105065	624512	Mm.469895	NM_001105065	ENSMUSG00000096691	Vmn2r33	-	vomeronasal 2, receptor 33	protein-coding
Merged-13-65441780-1	chr13	65441730	65441830	+	5.52	IP_4_P65.peak.xls	Intergenic	B1_Mm|SINE|Alu	162926	NM_178364	170936	Mm.151546	NM_178364	ENSMUSG00000021514	Zfp369	B930030B22Rik|D230020H11Rik|NRIF2	zinc finger protein 369	protein-coding
Merged-14-37599787-1	chr14	37599737	37599837	+	5.28	IP_4_P65.peak.xls	Intergenic	RLTR26_Mus|LTR|ERVK	-464465	NM_078478	66092	Mm.182912	NM_078478	ENSMUSG00000041028	Ghitm	1010001P14Rik|C77840|MICS1|PTD010|Tmbim5	growth hormone inducible transmembrane protein	protein-coding
Merged-3-71123639-1	chr3	71123589	71123689	+	5.28	IP_4_P65.peak.xls	Intergenic	L1Md_T|LINE|L1	-316348	NR_040556	625901	Mm.366028	NR_040556	ENSMUSG00000097252	Gm6634	EG625901	predicted gene 6634	ncRNA
Merged-7-23291326-1	chr7	23291276	23291376	+	5.28	IP_4_P65.peak.xls	Intergenic	Intergenic	-9866	NM_001004194	446099	Mm.442342	NM_001004194	ENSMUSG00000045693	Nlrp4e	4930406H16Rik|Nalp-epsilon|Nalp4e|Nlrp4	NLR family, pyrin domain containing 4E	protein-coding
Merged-10-74135806-1	chr10	74135756	74135856	+	5.28	IP_4_P65.peak.xls	intron (NM_001142735, intron 3 of 32)	intron (NM_001142735, intron 3 of 32)	313939	NM_001142735	11994	Mm.338933	NM_023115	ENSMUSG00000052613	Pcdh15	BB078305|ENSMUSG00000046980|Gm9815|Ush1f|av|nmf19	protocadherin 15	protein-coding
Merged-16-50994510-1	chr16	50994460	50994560	+	5.28	IP_4_P65.peak.xls	Intergenic	LTRIS2|LTR|ERV1	211101	NR_131005	78639	Mm.160109	NR_131005	ENSMUSG00000092276	1700116B05Rik	-	RIKEN cDNA 1700116B05 gene	ncRNA
Merged-7-67237154-1	chr7	67237104	67237204	+	5.28	IP_4_P65.peak.xls	intron (NM_001291192, intron 9 of 10)	intron (NM_001291192, intron 9 of 10)	14538	NM_001191051	75099	Mm.121691	NM_175215	ENSMUSG00000043831	Lysmd4	4930506D23Rik	LysM, putative peptidoglycan-binding, domain containing 4	protein-coding
Merged-2-131114284-1	chr2	131114234	131114334	+	5.28	IP_4_P65.peak.xls	Intergenic	L1Md_F2|LINE|L1	-13128	NM_028306	72630	Mm.277465	NM_028306	ENSMUSG00000074793	Hspa12b	2700081N06Rik	heat shock protein 12B	protein-coding
Merged-3-159654336-1	chr3	159654286	159654386	+	5.28	IP_4_P65.peak.xls	Intergenic	L1Md_T|LINE|L1	55155	NM_029987	19892	Mm.131708	NM_029987	ENSMUSG00000028174	Rpe65	65kDa|A930029L06Rik|LCA2|Mord1|RP20|rd12	retinal pigment epithelium 65	protein-coding
Merged-3-73000681-1	chr3	73000631	73000731	+	5.28	IP_4_P65.peak.xls	Intergenic	Lx9|LINE|L1	-33815	NM_001081137	69983	Mm.261054	NM_001081137	ENSMUSG00000027790	Sis	2010204N08Rik|SI|Si-s	sucrase isomaltase (alpha-glucosidase)	protein-coding
Merged-7-8282074-1	chr7	8282024	8282124	+	5.28	IP_4_P65.peak.xls	Intergenic	ORR1B1|LTR|ERVL-MaLR	-21475	NM_198961	381838	Mm.247383	NM_198961	ENSMUSG00000053720	Vmn2r43	EC2-V2R|Gm1961	vomeronasal 2, receptor 43	protein-coding
Merged-16-80393014-1	chr16	80392964	80393064	+	5.28	IP_4_P65.peak.xls	Intergenic	Intergenic	-807683	NM_001113208	17968	Mm.433941	NM_010954	ENSMUSG00000022762	Ncam2	Ncam-2|Ocam|RNCAM	neural cell adhesion molecule 2	protein-coding
Merged-6-59644222-1	chr6	59644172	59644272	+	5.28	IP_4_P65.peak.xls	Intergenic	L1Md_F2|LINE|L1	-217932	NM_183183	243385	Mm.138080	NM_183183		Gprin3	C030038J10Rik|C730021L23	GPRIN family member 3	protein-coding
Merged-8-55373815-1	chr8	55373765	55373865	+	5.28	IP_4_P65.peak.xls	Intergenic	Intergenic	419087	NM_001253756	234267	Mm.241700	NM_153581	ENSMUSG00000031517	Gpm6a	Gpm6|M6A	glycoprotein m6a	protein-coding
Merged-7-59598679-1	chr7	59598629	59598729	+	5.28	IP_4_P65.peak.xls	Intergenic	Intergenic	77400	NR_002895	64243	Mm.423722	NR_002895	ENSMUSG00000096019	Snord116	MBII-85|Pwcr1	small nucleolar RNA, C/D box 116	snoRNA
Merged-6-75986121-1	chr6	75986071	75986171	+	5.28	IP_4_P65.peak.xls	Intergenic	RLTR33|LTR|ERVK	-1256596	NM_028880	74342	Mm.292568	NM_028880	ENSMUSG00000060780	Lrrtm1	4632401D06Rik|AW125451	leucine rich repeat transmembrane neuronal 1	protein-coding
Merged-12-22467049-1	chr12	22466999	22467099	+	5.28	IP_4_P65.peak.xls	Intergenic	CpG	543194	NR_015504	69732	Mm.391403	NM_028362	ENSMUSG00000073164	2410018L13Rik	2810480C08Rik	RIKEN cDNA 2410018L13 gene	ncRNA
Merged-7-15440568-1	chr7	15440518	15440618	+	5.28	IP_4_P65.peak.xls	Intergenic	Intergenic	51717	NM_145708	246792	Mm.26391	NM_145708	ENSMUSG00000074369	Obox2	-	oocyte specific homeobox 2	protein-coding
Merged-13-66038257-1	chr13	66038207	66038307	+	5.28	IP_4_P65.peak.xls	Intergenic	MurSatRep1|Unknown|Unknown	-75196	NM_001177832	628709	Mm.390595	NM_001177832	ENSMUSG00000095909	Gm10324	ENSMUSG00000071302	predicted gene 10324	protein-coding
Merged-8-12956994-1	chr8	12956944	12957044	+	5.28	IP_4_P65.peak.xls	intron (NM_001159485, intron 1 of 28)	intron (NM_001159485, intron 1 of 28)	7576	NM_001159485	17207	Mm.334413	NM_178076	ENSMUSG00000031442	Mcf2l	C130040G20Rik|Dbs|Ost|mKIAA0362	mcf.2 transforming sequence-like	protein-coding
Merged-10-59033174-1	chr10	59033124	59033224	+	5.28	IP_4_P65.peak.xls	intron (NM_172788, intron 3 of 9)	L1Md_A|LINE|L1	188673	NM_001024911	103080	Mm.346842	NM_001024910	ENSMUSG00000019917	10-Sep	4921515A04Rik|9430099J10Rik|AA408298|AI874685	septin 10	protein-coding
Merged-4-113535519-1	chr4	113535469	113535569	+	5.28	IP_4_P65.peak.xls	intron (NM_001167876, intron 51 of 58)	MurERV4-int|LTR|ERVK	-248546	NM_001103199	230622	Mm.291107	NM_001103199	ENSMUSG00000087194	Skint6	OTTMUSG00000008519	selection and upkeep of intraepithelial T cells 6	protein-coding
Merged-17-13141051-1	chr17	13141001	13141101	+	5.28	IP_4_P65.peak.xls	Intergenic	L1VL4|LINE|L1	-9260	NM_199252	381058	Mm.390935	NM_199252	ENSMUSG00000067049	Unc93a	Unc93l|unc-93A	unc-93 homolog A (C. elegans)	protein-coding
Merged-17-58180898-1	chr17	58180848	58180948	+	5.28	IP_4_P65.peak.xls	intron (NM_001081653, intron 12 of 23)	intron (NM_001081653, intron 12 of 23)	411328	NM_001081653	620292	Mm.391030	NM_001081653	ENSMUSG00000038048	Cntnap5c	Caspr5-3|EG620292|Gm325	contactin associated protein-like 5C	protein-coding
Merged-1-93975372-1	chr1	93975322	93975422	+	5.28	IP_4_P65.peak.xls	Intergenic	Intergenic	-15137	NM_001039219	619597	Mm.417228	NM_001039219		Gm6086	EG619597|Gm219	predicted gene 6086	protein-coding
Merged-12-19368304-1	chr12	19368254	19368354	+	5.28	IP_4_P65.peak.xls	Intergenic	Intergenic	853794	NM_001201330	236366	Mm.352227	NM_001033157		5730507C01Rik	-	RIKEN cDNA 5730507C01 gene	protein-coding
Merged-7-20746122-1	chr7	20746072	20746172	+	5.28	IP_4_P65.peak.xls	Intergenic	PB1D9|SINE|Alu	-15498	NM_001037248	100043645	Mm.422735	NM_001037248	ENSMUSG00000095363	Gm4567	EG381936|Gm5156	predicted gene 4567	protein-coding
Merged-17-54049946-1	chr17	54049896	54049996	+	5.28	IP_4_P65.peak.xls	Intergenic	L1Md_T|LINE|L1	-59315	NM_018751	20888	Mm.10108	NM_018751	ENSMUSG00000023943	Sult1c1	(PST)G|P-SULT|ST1C1|Stp2|Sult1a2|mOLFST	sulfotransferase family, cytosolic, 1C, member 1	protein-coding
Merged-14-106554923-1	chr14	106554873	106554973	+	5.28	IP_4_P65.peak.xls	Intergenic	Intergenic	-68403	NR_045938	73631	Mm.48862	NR_045938	ENSMUSG00000099794	1700128A07Rik	-	RIKEN cDNA 1700128A07 gene	ncRNA
Merged-6-47760217-1	chr6	47760167	47760267	+	5.28	IP_4_P65.peak.xls	Intergenic	RMER12B|LTR|ERVK	-7292	NR_002841	19799		NR_002841		Rn4.5s	-	4.5S RNA	rRNA
Merged-7-8607559-1	chr7	8607509	8607609	+	5.28	IP_4_P65.peak.xls	Intergenic	Intergenic	-118600	NM_001105075	100042810	Mm.469890	NM_001105075		Vmn2r45	-	vomeronasal 2, receptor 45	protein-coding
Merged-12-55632248-1	chr12	55632198	55632298	+	5.28	IP_4_P65.peak.xls	intron (NM_001003719, intron 38 of 39)	B3A|SINE|B2	33331	NM_020287	56856	Mm.114886	NM_020287	ENSMUSG00000045440	Insm2	Mlt1	insulinoma-associated 2	protein-coding
Merged-10-78801654-1	chr10	78801604	78801704	+	5.04	IP_4_P65.peak.xls	intron (NM_009200, intron 7 of 9)	intron (NM_009200, intron 7 of 9)	21158	NM_009200	20513	Mm.6257	NM_009200	ENSMUSG00000005357	Slc1a6	EAAT4	solute carrier family 1 (high affinity aspartate/glutamate transporter), member 6	protein-coding
Merged-7-38836173-1	chr7	38836123	38836223	+	5.04	IP_4_P65.peak.xls	Intergenic	MYSERV6-int|LTR|ERVK	-65869	NR_073038	100861861	Mm.60620	NR_073038		Gm21276	-	predicted gene, 21276	pseudo
Merged-14-42819161-1	chr14	42819111	42819211	+	5.04	IP_4_P65.peak.xls	Intergenic	L1Md_F3|LINE|L1	-21226	NM_001244671	100042055	Mm.429109	NM_001244671	ENSMUSG00000095226	Gm10377	ENSMUSG00000072606	predicted gene 10377	protein-coding
Merged-12-69549993-1	chr12	69549943	69550043	+	5.04	IP_4_P65.peak.xls	Intergenic	RLTR4_MM-int|LTR|ERV1	33035	NM_001033236	207965	Mm.102487	NM_001033236	ENSMUSG00000049882	Vcpkmt	Gm71|Mettl21d|Mettl221d|VCP-KMT	valosin containing protein lysine (K) methyltransferase	protein-coding
Merged-12-22394596-1	chr12	22394546	22394646	+	5.04	IP_4_P65.peak.xls	Intergenic	Intergenic	615647	NR_015504	69732	Mm.391403	NM_028362	ENSMUSG00000073164	2410018L13Rik	2810480C08Rik	RIKEN cDNA 2410018L13 gene	ncRNA
Merged-12-23909087-1	chr12	23909037	23909137	+	5.04	IP_4_P65.peak.xls	Intergenic	RLTR45-int|LTR|ERVK	188182	NM_001256489	66808	Mm.379124	NM_001256489		9030624G23Rik	-	RIKEN cDNA 9030624G23 gene	protein-coding
Merged-19-7714626-1	chr19	7714576	7714676	+	5.04	IP_4_P65.peak.xls	Intergenic	L1Md_F2|LINE|L1	-3316	NM_144785	207151	Mm.21365	NM_144785	ENSMUSG00000024757	Slc22a19	D630043A20Rik|OAT-5|Oat5|Slc22a9	solute carrier family 22 (organic anion transporter), member 19	protein-coding
Merged-1-111601428-1	chr1	111601378	111601478	+	5.04	IP_4_P65.peak.xls	Intergenic	Intergenic	263490	NM_001081316	319901	Mm.103468	NM_001081316	ENSMUSG00000038702	Dsel	9330132E09Rik|DS-epi2	dermatan sulfate epimerase-like	protein-coding
Merged-10-71515616-1	chr10	71515566	71515666	+	5.04	IP_4_P65.peak.xls	Intergenic	L1Md_A|LINE|L1	167823	NM_027184	69718	Mm.245867	NM_027184	ENSMUSG00000060733	Ipmk	2410017C19Rik|AA408208|Impk	inositol polyphosphate multikinase	protein-coding
Merged-13-65848391-1	chr13	65848341	65848441	+	5.04	IP_4_P65.peak.xls	Intergenic	Intergenic	-265062	NM_001177832	628709	Mm.390595	NM_001177832	ENSMUSG00000095909	Gm10324	ENSMUSG00000071302	predicted gene 10324	protein-coding
Merged-4-147363957-1	chr4	147363907	147364007	+	5.04	IP_4_P65.peak.xls	intron (NM_001039209, intron 1 of 2)	RMER6A|LTR|ERVK	188091	NM_001039209	195531	Mm.270762	NM_001039209	ENSMUSG00000078496	Gm13152	OTTMUSG00000010671	predicted gene 13152	protein-coding
Merged-3-3163165-1	chr3	3163115	3163215	+	5.04	IP_4_P65.peak.xls	Intergenic	Lx2|LINE|L1	-344865	NM_013920	30942	Mm.330897	NM_013920		Hnf4g	NR2A2	hepatocyte nuclear factor 4, gamma	protein-coding
Merged-3-153090805-1	chr3	153090755	153090855	+	5.04	IP_4_P65.peak.xls	Intergenic	L1Md_T|LINE|L1	61303	NR_108044	75001		NR_108044		4930482G09Rik	-	RIKEN cDNA 4930482G09 gene	ncRNA
Merged-5-123544164-1	chr5	123544114	123544214	+	5.04	IP_4_P65.peak.xls	intron (NM_029929, intron 8 of 12)	ETnERV3-int|LTR|ERVK	-20000	NM_023232	66593	Mm.46716	NM_023232	ENSMUSG00000029433	Diablo	0610041G12Rik|1700006L01Rik|AU040403|Smac	diablo homolog (Drosophila)	protein-coding
Merged-6-114584886-1	chr6	114584836	114584936	+	5.04	IP_4_P65.peak.xls	Intergenic	IMPB_01|Satellite|Satellite	-58211	NM_028835	74244	Mm.275332	NM_028835	ENSMUSG00000030314	Atg7	1810013K23Rik|Agp7|Apg7l|Atg7l|Gm21553	autophagy related 7	protein-coding
Merged-6-117400223-1	chr6	117400173	117400273	+	5.04	IP_4_P65.peak.xls	Intergenic	L1Md_T|LINE|L1	231688	NM_021704	20315	Mm.303231	NM_013655	ENSMUSG00000061353	Cxcl12	Pbsf|Scyb12|Sdf1|Tlsf|Tpar1	chemokine (C-X-C motif) ligand 12	protein-coding
Merged-17-13082000-1	chr17	13081950	13082050	+	5.04	IP_4_P65.peak.xls	3' UTR (NM_009341, exon 12 of 12)	3' UTR (NM_009341, exon 12 of 12)	16472	NR_024558	625850	Mm.422879	NR_024558		Gm11166	ENSMUSG00000079713	predicted gene 11166	ncRNA
Merged-5-94278509-1	chr5	94278459	94278559	+	5.04	IP_4_P65.peak.xls	Intergenic	ETnERV-int|LTR|ERVK	28287	NM_177913	331195	Mm.26025	NM_177913	ENSMUSG00000094560	A430089I19Rik	Gm16522	RIKEN cDNA A430089I19 gene	protein-coding
Merged-4-94373770-1	chr4	94373720	94373820	+	5.04	IP_4_P65.peak.xls	Intergenic	Lx9|LINE|L1	183026	NM_026368	67770	Mm.35170	NM_026368	ENSMUSG00000028578	Caap1	5830433M19Rik|AI536248|CAAP	caspase activity and apoptosis inhibitor 1	protein-coding
Merged-7-10042392-1	chr7	10042342	10042442	+	5.04	IP_4_P65.peak.xls	intron (NM_001105178, intron 4 of 5)	Lx2|LINE|L1	10786	NM_001105178	434117	Mm.247383	NM_001105178	ENSMUSG00000094606	Vmn2r50	EG434117	vomeronasal 2, receptor 50	protein-coding
Merged-8-128722496-1	chr8	128722446	128722546	+	5.04	IP_4_P65.peak.xls	exon (NM_010578, exon 12 of 16)	exon (NM_010578, exon 12 of 16)	36842	NM_010578	16412	Mm.263396	NM_010578	ENSMUSG00000025809	Itgb1	4633401G24Rik|AA409975|AA960159|CD29|ENSMUSG00000051907|Fnrb|Gm9863|gpIIa	integrin beta 1 (fibronectin receptor beta)	protein-coding
Merged-19-39262539-1	chr19	39262489	39262589	+	5.04	IP_4_P65.peak.xls	intron (NR_033614, intron 6 of 8)	MTA_Mm-int|LTR|ERVL-MaLR	-24546	NM_007815	13095	Mm.20764	NM_007815	ENSMUSG00000003053	Cyp2c29	AHOH|AHOHase|AI159681|AI196010|Ah-2|Ahh-1|Cyp2c|P450-2C	cytochrome P450, family 2, subfamily c, polypeptide 29	protein-coding
Merged-11-41089541-1	chr11	41089491	41089591	+	5.04	IP_4_P65.peak.xls	Intergenic	RLTR10-int|LTR|ERVK	-334255	NM_009831	12450	Mm.2103	NM_009831	ENSMUSG00000020326	Ccng1	AI314029	cyclin G1	protein-coding
Merged-6-82004723-1	chr6	82004673	82004773	+	5.04	IP_4_P65.peak.xls	Intergenic	B4|SINE|B4	-36905	NM_145570	232146	Mm.489683	NM_145570	ENSMUSG00000035104	Eva1a	BC014699|Fam176a|Tmem166	eva-1 homolog A (C. elegans)	protein-coding
Merged-13-26235778-1	chr13	26235728	26235828	+	5.04	IP_4_P65.peak.xls	Intergenic	RMER17A|LTR|ERVK	76628	NR_045933	73576	Mm.45473	NR_045933		1700092E19Rik	-	RIKEN cDNA 1700092E19 gene	ncRNA
Merged-7-64469074-1	chr7	64469024	64469124	+	5.04	IP_4_P65.peak.xls	Intergenic	Intergenic	-32632	NM_007461	11784	Mm.4657	NM_007461	ENSMUSG00000030519	Apba2	X11-like|X11L|XllL|mXllL	amyloid beta (A4) precursor protein-binding, family A, member 2	protein-coding
Merged-5-93459154-1	chr5	93459104	93459204	+	5.04	IP_4_P65.peak.xls	Intergenic	Lx4A|LINE|L1	191581	NM_007635	12452	Mm.3527	NM_007635	ENSMUSG00000029385	Ccng2	-	cyclin G2	protein-coding
Merged-18-16526531-1	chr18	16526481	16526581	+	4.8	IP_4_P65.peak.xls	Intergenic	Intergenic	282715	NM_007664	12558	Mm.257437	NM_007664	ENSMUSG00000024304	Cdh2	CDHN|N-CAD|Ncad	cadherin 2	protein-coding
Merged-6-140863194-1	chr6	140863144	140863244	+	4.8	IP_4_P65.peak.xls	Intergenic	Lx|LINE|L1	236309	NM_001309436	11569	Mm.86453	NM_009637	ENSMUSG00000030232	Aebp2	AU023766|B230313N05Rik	AE binding protein 2	protein-coding
Merged-13-62470955-1	chr13	62470905	62471005	+	4.8	IP_4_P65.peak.xls	Intergenic	Intergenic	-4143	NM_001136496	71508	Mm.442497	NM_178875		Zfp935	8430426H19Rik|Es113	zinc finger protein 935	protein-coding
Merged-4-145745131-1	chr4	145745081	145745181	+	4.8	IP_4_P65.peak.xls	Intergenic	CpG	-36412	NM_001083918	666532	Mm.392861	NM_001083918	ENSMUSG00000067916	Gm13139	OTTMUSG00000010657	predicted gene 13139	protein-coding
Merged-15-39443507-1	chr15	39443457	39443557	+	4.8	IP_4_P65.peak.xls	intron (NM_001256382, intron 4 of 26)	intron (NM_001256382, intron 4 of 26)	-216004	NM_001256384	116838	Mm.309296	NM_053271		Rims2	2810036I15Rik|AW048769|RIM2|Rab3ip2|Rim2(+40A)|Rim2(+44A)|Rim2(+4A)|Serg2|Syt3-rs|mKIAA0751	regulating synaptic membrane exocytosis 2	protein-coding
Merged-9-78238888-1	chr9	78238838	78238938	+	4.8	IP_4_P65.peak.xls	intron (NM_008181, intron 4 of 6)	intron (NM_008181, intron 4 of 6)	8219	NM_008181	14857	Mm.467426	NM_008181	ENSMUSG00000074183	Gsta1	Gst2-1|OTTMUSG00000031890	glutathione S-transferase, alpha 1 (Ya)	protein-coding
Merged-12-20370868-1	chr12	20370818	20370918	+	4.8	IP_4_P65.peak.xls	Intergenic	B3A|SINE|B2	444911	NR_015521	69513	Mm.273972	NR_015521	ENSMUSG00000099759	1700030C10Rik	-	RIKEN cDNA 1700030C10 gene	ncRNA
Merged-13-66554435-1	chr13	66554385	66554485	+	4.8	IP_4_P65.peak.xls	Intergenic	L1_Mur2|LINE|L1	-113317	NM_001290196	76803	Mm.183391	NM_183119	ENSMUSG00000074832	2410141K09Rik	4930482J15Rik|Ayu21-35|Gt(pU21)35Imeg	RIKEN cDNA 2410141K09 gene	protein-coding
Merged-7-9929050-1	chr7	9929000	9929100	+	4.8	IP_4_P65.peak.xls	intron (NM_001105152, intron 5 of 5)	Lx3_Mus|LINE|L1	24535	NM_001105152	625580	Mm.469893	NM_001105152	ENSMUSG00000095914	Vmn2r48	EG625580	vomeronasal 2, receptor 48	protein-coding
Merged-12-115956495-1	chr12	115956445	115956545	+	4.8	IP_4_P65.peak.xls	Intergenic	Intergenic	-91229	NM_001004066	56220	Mm.254997	NM_019565	ENSMUSG00000042063	Zfp386	Kzf1|mKIAA4205	zinc finger protein 386 (Kruppel-like)	protein-coding
Merged-7-9912548-1	chr7	9912498	9912598	+	4.8	IP_4_P65.peak.xls	Intergenic	B1_Mus1|SINE|Alu	41037	NM_001105152	625580	Mm.469893	NM_001105152	ENSMUSG00000095914	Vmn2r48	EG625580	vomeronasal 2, receptor 48	protein-coding
Merged-13-22935776-1	chr13	22935726	22935826	+	4.8	IP_4_P65.peak.xls	Intergenic	ERVB4_1B-I_MM-int|LTR|ERVK	-51615	NM_134241	171275	Mm.377227	NM_134241	ENSMUSG00000071490	Vmn1r212	V1rh18	vomeronasal 1 receptor 212	protein-coding
Merged-5-69348898-1	chr5	69348848	69348948	+	4.8	IP_4_P65.peak.xls	Intergenic	Intergenic	-7189	NM_175519	243043	Mm.234821	NM_175519	ENSMUSG00000037653	Kctd8	A730087N02Rik	potassium channel tetramerisation domain containing 8	protein-coding
Merged-16-65314462-1	chr16	65314412	65314512	+	4.8	IP_4_P65.peak.xls	Intergenic	Intergenic	-206167	NM_008849	18736	Mm.355440	NM_008849	ENSMUSG00000004842	Pou1f1	GHF-1|Hmp1|Pit-1|Pit1|Pit1-rs1|dw|dwarf	POU domain, class 1, transcription factor 1	protein-coding
Merged-10-104405770-1	chr10	104405720	104405820	+	4.8	IP_4_P65.peak.xls	Intergenic	L1_Mus3|LINE|L1	118501	NR_105838	102465222		NR_105838	ENSMUSG00000099264	Mir6411	Gm27767|mmu-mir-6411	microRNA 6411	ncRNA
Merged-7-23283710-1	chr7	23283660	23283760	+	4.8	IP_4_P65.peak.xls	Intergenic	Lx5|LINE|L1	-8467	NM_001270494	628664	Mm.429832	NM_001270494	ENSMUSG00000094682	Gm6902	EG628664	predicted gene 6902	protein-coding
Merged-6-42457203-1	chr6	42457153	42457253	+	4.8	IP_4_P65.peak.xls	Intergenic	L1_Mus4|LINE|L1	3814	NM_146444	258436	Mm.377501	NM_146444	ENSMUSG00000068574	Olfr458	MOR211-8P|MOR221-4|MOR257-4|Olfr301	olfactory receptor 458	protein-coding
Merged-6-61776521-1	chr6	61776471	61776571	+	4.8	IP_4_P65.peak.xls	intron (NM_001164316, intron 8 of 10)	PB1D10|SINE|Alu	-595711	NR_040287	100504262	Mm.438066	NR_040287		A730020E08Rik	-	RIKEN cDNA A730020E08 gene	ncRNA
Merged-5-88238347-1	chr5	88238297	88238397	+	4.8	IP_4_P65.peak.xls	Intergenic	Intergenic	-30572	NM_001110779	665615	Mm.366701	NM_001110779	ENSMUSG00000090302	Gm7714	EG665615	predicted gene 7714	protein-coding
Merged-12-23544581-1	chr12	23544531	23544631	+	4.8	IP_4_P65.peak.xls	Intergenic	RLTR1B|LTR|ERV1	-534338	NR_015504	69732	Mm.391403	NM_028362	ENSMUSG00000073164	2410018L13Rik	2810480C08Rik	RIKEN cDNA 2410018L13 gene	ncRNA
Merged-19-39600677-1	chr19	39600627	39600727	+	4.8	IP_4_P65.peak.xls	Intergenic	IAPEz-int|LTR|ERVK	48365	NM_001024719	545288	Mm.297048	NM_001024719	ENSMUSG00000062624	Cyp2c67	C730004C24Rik	cytochrome P450, family 2, subfamily c, polypeptide 67	protein-coding
Merged-9-17820202-1	chr9	17820152	17820252	+	4.8	IP_4_P65.peak.xls	Intergenic	B1_Mus2|SINE|Alu	-472065	NM_025844	66917	Mm.103534	NM_025844	ENSMUSG00000001774	Chordc1	1110001O09Rik|AA409036|Chp-1|morgana	cysteine and histidine-rich domain (CHORD)-containing, zinc-binding protein 1	protein-coding
Merged-3-67012672-1	chr3	67012622	67012722	+	4.8	IP_4_P65.peak.xls	intron (NM_025822, intron 3 of 9)	MTE2a|LTR|ERVL-MaLR	27000	NM_025822	66880	Mm.316418	NM_025822	ENSMUSG00000034544	Rsrc1	1200013F24Rik|SRrp53	arginine/serine-rich coiled-coil 1	protein-coding
Merged-16-3303135-1	chr16	3303085	3303185	+	4.8	IP_4_P65.peak.xls	Intergenic	ID_B1|SINE|B4	-289263	NM_146860	258859	Mm.377723	NM_146860	ENSMUSG00000051003	Olfr161	MOR131-1|OR912-47M6	olfactory receptor 161	protein-coding
Merged-4-147156249-1	chr4	147156199	147156299	+	4.8	IP_4_P65.peak.xls	Intergenic	B1_Mur3|SINE|Alu	-19617	NM_001039209	195531	Mm.270762	NM_001039209	ENSMUSG00000078496	Gm13152	OTTMUSG00000010671	predicted gene 13152	protein-coding
Merged-5-6972226-1	chr5	6972176	6972276	+	4.8	IP_4_P65.peak.xls	intron (NM_001163223, intron 1 of 3)	Lx2B|LINE|L1	-331938	NM_027603	70920	Mm.158494	NM_027603	ENSMUSG00000040514	4921511H03Rik	-	RIKEN cDNA 4921511H03 gene	protein-coding
Merged-10-53900193-1	chr10	53900143	53900243	+	4.8	IP_4_P65.peak.xls	Intergenic	L1Md_A|LINE|L1	-149284	NM_001081428	75906	Mm.436785	NM_001081428	ENSMUSG00000019856	Fam184a	3110012E06Rik|4930438C08Rik|4930589M24Rik	family with sequence similarity 184, member A	protein-coding
Merged-1-100752349-1	chr1	100752299	100752399	+	4.8	IP_4_P65.peak.xls	Intergenic	L1Md_T|LINE|L1	-403419	NR_037989	100504525	Mm.87065	NR_037989	ENSMUSG00000100684	Gm20268	-	predicted gene, 20268	ncRNA
Merged-7-129742133-1	chr7	129742083	129742183	+	4.8	IP_4_P65.peak.xls	Intergenic	Intergenic	150270	NM_172255	207425	Mm.229323	NM_172255	ENSMUSG00000042055	Wdr11	2900055P10Rik|AW489876|Brwd2|mKIAA1351	WD repeat domain 11	protein-coding
Merged-7-8884972-1	chr7	8884922	8885022	+	4.8	IP_4_P65.peak.xls	Intergenic	Intergenic	46430	NM_001105072	100042781	Mm.469893	NM_001105072	ENSMUSG00000090864	Vmn2r40	-	vomeronasal 2, receptor 40	protein-coding
Merged-17-6391957-1	chr17	6391907	6392007	+	4.8	IP_4_P65.peak.xls	Intergenic	Intergenic	-38155	NM_009342	21648	Mm.1948	NM_009342	ENSMUSG00000096255	Dynlt1b	AGS2|Dynlt1|Tctex-1|Tctex1	dynein light chain Tctex-type 1B	protein-coding
Merged-8-21684614-1	chr8	21684564	21684664	+	4.8	IP_4_P65.peak.xls	Intergenic	L1_Mus2|LINE|L1	-10398	NR_003146	727720	Mm.454497	NR_003146	ENSMUSG00000095813	Defa-ps1	Crypi|Defcr-ps1|Defcr-ps26	defensin, alpha, pseudogene 1	pseudo
Merged-13-65415084-1	chr13	65415034	65415134	+	4.8	IP_4_P65.peak.xls	Intergenic	Intergenic	136230	NM_178364	170936	Mm.151546	NM_178364	ENSMUSG00000021514	Zfp369	B930030B22Rik|D230020H11Rik|NRIF2	zinc finger protein 369	protein-coding
Merged-1-85299791-1	chr1	85299741	85299841	+	4.8	IP_4_P65.peak.xls	Intergenic	L1Md_F|LINE|L1	-29225	NM_001037909	620078	Mm.386456	NM_175219	ENSMUSG00000052477	C130026I21Rik	4930565N07Rik|OTTMUSG00000029174	RIKEN cDNA C130026I21 gene	protein-coding
Merged-16-69130247-1	chr16	69130197	69130297	+	4.8	IP_4_P65.peak.xls	Intergenic	L1Md_F2|LINE|L1	670134	NR_130991	78110	Mm.211406	NR_130991	ENSMUSG00000107073	4930428D20Rik	-	RIKEN cDNA 4930428D20 gene	ncRNA
Merged-1-131643691-1	chr1	131643641	131643741	+	4.8	IP_4_P65.peak.xls	intron (NM_007799, intron 1 of 9)	RLTR4_MM-int|LTR|ERV1	5377	NM_007799	13034	Mm.230249	NM_007799	ENSMUSG00000004552	Ctse	A430072O03Rik|C920004C08Rik|CE|CatE	cathepsin E	protein-coding
Merged-17-14990191-1	chr17	14990141	14990241	+	4.56	IP_4_P65.peak.xls	intron (NM_001123370, intron 11 of 11)	intron (NM_001123370, intron 11 of 11)	11327	NM_001123370	100041574	Mm.393767	NM_001123370	ENSMUSG00000036552	9030025P20Rik	D17Zt9e	RIKEN cDNA 9030025P20 gene	protein-coding
Merged-12-21002124-1	chr12	21002074	21002174	+	4.56	IP_4_P65.peak.xls	Intergenic	MT2B1|LTR|ERVL	-109632	NM_001004364	211914	Mm.358946	NM_001004364	ENSMUSG00000052632	Asap2	6530401G17Rik|Ddef2|Gm1523|Gm592|PAG3|PAP	ArfGAP with SH3 domain, ankyrin repeat and PH domain 2	protein-coding
Merged-15-33567097-1	chr15	33567047	33567147	+	4.56	IP_4_P65.peak.xls	intron (NM_176073, intron 7 of 7)	Lx2|LINE|L1	86339	NR_045070	75880	Mm.396109	NR_045070		4930592A05Rik	-	RIKEN cDNA 4930592A05 gene	ncRNA
Merged-7-39363560-1	chr7	39363510	39363610	+	4.56	IP_4_P65.peak.xls	Intergenic	Intergenic	49600	NM_177890	330513	Mm.67238	NM_177890	ENSMUSG00000053742	Gm5114	4921507A12|EG330513	predicted gene 5114	protein-coding
Merged-9-13225255-1	chr9	13225205	13225305	+	4.56	IP_4_P65.peak.xls	Intergenic	Intergenic	20486	NM_001033181	77532	Mm.459434	NM_001033181	ENSMUSG00000079083	Jrkl	C030035D04Rik|HHMJG	Jrk-like	protein-coding
Merged-13-66388889-1	chr13	66388839	66388939	+	4.56	IP_4_P65.peak.xls	Intergenic	B1_Mus1|SINE|Alu	52229	NM_183119	76803	Mm.183391	NM_183119	ENSMUSG00000074832	2410141K09Rik	4930482J15Rik|Ayu21-35|Gt(pU21)35Imeg	RIKEN cDNA 2410141K09 gene	protein-coding
Merged-13-66847512-1	chr13	66847462	66847562	+	4.56	IP_4_P65.peak.xls	Intergenic	ORR1B1-int|LTR|ERVL-MaLR	57838	NM_026219	67530	Mm.379136	NM_026219	ENSMUSG00000021520	Uqcrb	2210415M14Rik|QP-C|QPC|UQBC|UQBP|UQPC	ubiquinol-cytochrome c reductase binding protein	protein-coding
Merged-14-35397492-1	chr14	35397442	35397542	+	4.56	IP_4_P65.peak.xls	intron (NM_008166, intron 8 of 15)	intron (NM_008166, intron 8 of 15)	414486	NM_001033766	239036	Mm.239970	NM_001033766	ENSMUSG00000041068	4930596D02Rik	-	RIKEN cDNA 4930596D02 gene	protein-coding
Merged-16-40333679-1	chr16	40333629	40333729	+	4.56	IP_4_P65.peak.xls	Intergenic	Intergenic	-1199663	NM_175548	268890	Mm.310524	NM_175548	ENSMUSG00000061080	Lsamp	5430428I19|AW046674|B130007O04Rik|D930023J12Rik|Lam|Lamp	limbic system-associated membrane protein	protein-coding
Merged-2-177444265-1	chr2	177444215	177444315	+	4.56	IP_4_P65.peak.xls	Intergenic	L1_Mus1|LINE|L1	-20477	NM_001177568	628308	Mm.460436	NM_001177568		Gm14420	OTTMUSG00000016588	predicted gene 14420	protein-coding
Merged-7-7728708-1	chr7	7728658	7728758	+	4.56	IP_4_P65.peak.xls	Intergenic	Lx8b|LINE|L1	-39310	NM_001105066	100042636	Mm.302158	NM_001105066		Vmn2r34	ENSMUSG00000070841	vomeronasal 2, receptor 34	protein-coding
Merged-1-148462704-1	chr1	148462654	148462754	+	4.56	IP_4_P65.peak.xls	Intergenic	IAPEz-int|LTR|ERVK	1459735	NM_001305632	18783	Mm.4186	NM_008869	ENSMUSG00000056220	Pla2g4a	Pla2g4|cPLA2|cPLA2-alpha|cPLA2alpha	phospholipase A2, group IVA (cytosolic, calcium-dependent)	protein-coding
Merged-17-89830962-1	chr17	89830912	89831012	+	4.56	IP_4_P65.peak.xls	Intergenic	Intergenic	451721	NR_045952	100043904	Mm.396198	NR_045952		Gm4719	-	predicted gene 4719	ncRNA
Merged-9-79484365-1	chr9	79484315	79484415	+	4.56	IP_4_P65.peak.xls	intron (NR_045336, intron 1 of 2)	L1Md_F|LINE|L1	34937	NR_045336	100038575	Mm.367838	NR_045336		Gm10635	ENSMUSG00000074174	predicted gene 10635	ncRNA
Merged-13-25933699-1	chr13	25933649	25933749	+	4.56	IP_4_P65.peak.xls	intron (NR_045062, intron 1 of 3)	intron (NR_045062, intron 1 of 3)	32617	NR_045062	100503530	Mm.86763	NR_045062	ENSMUSG00000086531	Gm11351	OTTMUSG00000000620	predicted gene 11351	ncRNA
Merged-13-11309005-1	chr13	11308955	11309055	+	4.56	IP_4_P65.peak.xls	Intergenic	Intergenic	-213047	NR_027813	664793	Mm.410565	NR_027813		Zp4-ps	EG664793|Zp4|Zpb	zona pellucida glycoprotein 4, pseudogene	pseudo
Merged-18-28608211-1	chr18	28608161	28608261	+	4.56	IP_4_P65.peak.xls	intron (NR_045398, intron 1 of 4)	Lx5c|LINE|L1	48047	NR_045398	320624	Mm.50107	NR_045398		4930474G06Rik	-	RIKEN cDNA 4930474G06 gene	ncRNA
Merged-4-62229915-1	chr4	62229865	62229965	+	4.56	IP_4_P65.peak.xls	Intergenic	B1_Mus2|SINE|Alu	-21369	NM_001290350	22696	Mm.5011	NM_009554	ENSMUSG00000028389	Zfp37	Tzn|Zfp-37	zinc finger protein 37	protein-coding
Merged-JH584297.1-122994-1	chrJH584297.1	122944	123044	+	4.56	IP_4_P65.peak.xls	NA	NA	NA	NA
Merged-7-7794385-1	chr7	7794335	7794435	+	4.56	IP_4_P65.peak.xls	intron (NM_001105067, intron 4 of 5)	IAPLTR1a_Mm|LTR|ERVK	25482	NM_001105067	625353	Mm.469824	NM_001105067	ENSMUSG00000096399	Vmn2r35	EG625353	vomeronasal 2, receptor 35	protein-coding
Merged-13-66606008-1	chr13	66605958	66606058	+	4.56	IP_4_P65.peak.xls	Intergenic	Intergenic	-164890	NM_001290196	76803	Mm.183391	NM_183119	ENSMUSG00000074832	2410141K09Rik	4930482J15Rik|Ayu21-35|Gt(pU21)35Imeg	RIKEN cDNA 2410141K09 gene	protein-coding
Merged-4-55317992-1	chr4	55317942	55318042	+	4.56	IP_4_P65.peak.xls	Intergenic	RLTR13C2|LTR|ERVK	-32050	NM_009011	19359	Mm.196846	NM_009011	ENSMUSG00000028426	Rad23b	0610007D13Rik|AV001138|HR23B|mHR23B|p58	RAD23b homolog (S. cerevisiae)	protein-coding
Merged-12-19246952-1	chr12	19246902	19247002	+	4.56	IP_4_P65.peak.xls	Intergenic	RLTR4_MM-int|LTR|ERV1	732442	NM_001201330	236366	Mm.352227	NM_001033157		5730507C01Rik	-	RIKEN cDNA 5730507C01 gene	protein-coding
Merged-7-9345041-1	chr7	9344991	9345091	+	4.56	IP_4_P65.peak.xls	Intergenic	Intergenic	-121388	NM_009489	22305	Mm.302158	NM_009489	ENSMUSG00000066828	Vmn2r37	V2r14	vomeronasal 2, receptor 37	protein-coding
Merged-14-120774563-1	chr14	120774513	120774613	+	4.56	IP_4_P65.peak.xls	Intergenic	RLTR9A3B|LTR|ERVK	-136631	NM_023579	70572	Mm.221452	NM_023579	ENSMUSG00000030662	Ipo5	1110011C18Rik|5730478E03Rik|AA409333|C76941|IMB3|Kpnb3|Ranbp5	importin 5	protein-coding
Merged-14-68756631-1	chr14	68756581	68756681	+	4.56	IP_4_P65.peak.xls	Intergenic	L1MC|LINE|L1	-100789	NM_183366	13522	Mm.117450	NM_010082	ENSMUSG00000014725	Adam28	C130072N01Rik|D430033C21Rik|Dtgn1|MDC-L|MDCL|TECADAM|eMDCII	a disintegrin and metallopeptidase domain 28	protein-coding
Merged-3-54461172-1	chr3	54461122	54461222	+	4.56	IP_4_P65.peak.xls	Intergenic	(TCC)n|Simple_repeat|Simple_repeat	100065	NM_015784	50706	Mm.236067	NM_015784	ENSMUSG00000027750	Postn	A630052E07Rik|AI747096|OSF-2|Osf2|PLF|PN	periostin, osteoblast specific factor	protein-coding
Merged-8-19361988-1	chr8	19361938	19362038	+	4.56	IP_4_P65.peak.xls	Intergenic	L1VL1|LINE|L1	61311	NR_002881	654456	Mm.422382	NR_002881	ENSMUSG00000081154	Defa-ps13	Defb54-ps|OTTMUSG00000020671	defensin, alpha, pseudogene 13	pseudo
Merged-12-52080279-1	chr12	52080229	52080329	+	4.56	IP_4_P65.peak.xls	Intergenic	Lx2|LINE|L1	-17467	NM_029760	76826	Mm.244781	NM_029760		Nubpl	2410170E07Rik	nucleotide binding protein-like	protein-coding
Merged-14-85953479-1	chr14	85953429	85953529	+	4.56	IP_4_P65.peak.xls	Intergenic	L1_Mus1|LINE|L1	-292491	NR_040457	75155	Mm.399239	NR_040457		4930529K09Rik	4930507G21Rik	RIKEN cDNA 4930529K09 gene	ncRNA
Merged-GL456221.1-7628-1	chrGL456221.1	7578	7678	+	4.56	IP_4_P65.peak.xls	NA	NA	NA	NA
Merged-8-51294494-1	chr8	51294444	51294544	+	4.56	IP_4_P65.peak.xls	Intergenic	L1_Mus4|LINE|L1	926382	NR_046067	100039954	Mm.400419	NR_046067		Gm2516	-	predicted gene 2516	ncRNA
Merged-5-48858957-1	chr5	48858907	48859007	+	4.56	IP_4_P65.peak.xls	intron (NM_001199244, intron 1 of 7)	intron (NM_001199244, intron 1 of 7)	30600	NM_030265	80334	Mm.160172	NM_030265	ENSMUSG00000029088	Kcnip4	AV032399|Calp|Calp250|KChIP4|KChIP4a	Kv channel interacting protein 4	protein-coding
Merged-7-67952344-1	chr7	67952294	67952394	+	4.56	IP_4_P65.peak.xls	promoter-TSS (NM_010513)	promoter-TSS (NM_010513)	87	NM_010513	16001	Mm.275742	NM_010513		Igf1r	A330103N21Rik|CD221|D930020L01|IGF-1R|hyft	insulin-like growth factor I receptor	protein-coding
Merged-12-6771105-1	chr12	6771055	6771155	+	4.56	IP_4_P65.peak.xls	Intergenic	L1Md_A|LINE|L1	609225	NR_045045	73575	Mm.179463	NR_045045	ENSMUSG00000102096	1700101O22Rik	-	RIKEN cDNA 1700101O22 gene	ncRNA
Merged-12-115467804-1	chr12	115467754	115467854	+	4.56	IP_4_P65.peak.xls	Intergenic	Intergenic	227990	NR_105810	102465205		NR_105810	ENSMUSG00000098336	Mir6388	Gm27925|mmu-mir-6388	microRNA 6388	ncRNA
Merged-3-16487606-1	chr3	16487556	16487656	+	4.56	IP_4_P65.peak.xls	Intergenic	L1_Mus3|LINE|L1	304423	NM_001145919	229096	Mm.23834	NM_172677	ENSMUSG00000047213	Ythdf3	9130022A11Rik	YTH domain family 3	protein-coding
Merged-7-108434799-1	chr7	108434749	108434849	+	4.32	IP_4_P65.peak.xls	Intergenic	Intergenic	12226	NM_146738	258733	Mm.377663	NM_146738	ENSMUSG00000095239	Olfr497	MOR204-9	olfactory receptor 497	protein-coding
Merged-13-65915601-1	chr13	65915551	65915651	+	4.32	IP_4_P65.peak.xls	Intergenic	L1_Mur3|LINE|L1	-197852	NM_001177832	628709	Mm.390595	NM_001177832	ENSMUSG00000095909	Gm10324	ENSMUSG00000071302	predicted gene 10324	protein-coding
Merged-9-109301473-1	chr9	109301423	109301523	+	4.32	IP_4_P65.peak.xls	Intergenic	RMER17D2|LTR|ERVK	-13797	NM_001311159	50757	Mm.296059	NM_015793	ENSMUSG00000054087	Fbxw14	AU045528|E330009N23Rik|Fbx12|Fbxo12	F-box and WD-40 domain protein 14	protein-coding
Merged-3-53823626-1	chr3	53823576	53823676	+	4.32	IP_4_P65.peak.xls	Intergenic	Intergenic	40181	NM_026435	67890	Mm.23067	NM_026435	ENSMUSG00000027746	Ufm1	1810045K17Rik|AI132708|AI463323|ENSMUSG00000074598|Gm10726	ubiquitin-fold modifier 1	protein-coding
Merged-8-100282357-1	chr8	100282307	100282407	+	4.32	IP_4_P65.peak.xls	Intergenic	Intergenic	865683	NR_132435	234624	Mm.124595	NM_175479		A330008L17Rik	-	RIKEN cDNA A330008L17 gene	ncRNA
Merged-7-15145862-1	chr7	15145812	15145912	+	4.32	IP_4_P65.peak.xls	Intergenic	L1_Mus3|LINE|L1	-242989	NM_145708	246792	Mm.26391	NM_145708	ENSMUSG00000074369	Obox2	-	oocyte specific homeobox 2	protein-coding
Merged-4-30146424-1	chr4	30146374	30146474	+	4.32	IP_4_P65.peak.xls	Intergenic	RSINE1|SINE|B4	-518172	NR_040655	75332	Mm.108636	NR_040655		4930556G01Rik	-	RIKEN cDNA 4930556G01 gene	ncRNA
Merged-7-59731838-1	chr7	59731788	59731888	+	4.32	IP_4_P65.peak.xls	Intergenic	Intergenic	-5586	NR_002895	64243	Mm.423722	NR_002895	ENSMUSG00000096019	Snord116	MBII-85|Pwcr1	small nucleolar RNA, C/D box 116	snoRNA
Merged-7-64494108-1	chr7	64494058	64494158	+	4.32	IP_4_P65.peak.xls	Intergenic	Intergenic	-7598	NM_007461	11784	Mm.4657	NM_007461	ENSMUSG00000030519	Apba2	X11-like|X11L|XllL|mXllL	amyloid beta (A4) precursor protein-binding, family A, member 2	protein-coding
Merged-14-26261858-1	chr14	26261808	26261908	+	4.32	IP_4_P65.peak.xls	promoter-TSS (NM_001177539).3	promoter-TSS (NM_001177539).3	-400	NM_183389	278672	Mm.428840	NM_183389	ENSMUSG00000048502	Duxbl1	1110051B16Rik|Duxbl|Duxl	double homeobox B-like 1	protein-coding
Merged-7-38455587-1	chr7	38455537	38455637	+	4.32	IP_4_P65.peak.xls	Intergenic	Lx6|LINE|L1	72606	NM_001013810	434171	Mm.60990	NM_001013810	ENSMUSG00000060565	Gm5591	EG434171	predicted gene 5591	protein-coding
Merged-10-81692324-1	chr10	81692274	81692374	+	4.32	IP_4_P65.peak.xls	Intergenic	RMER4B|LTR|ERVK	-12501	NM_001243067	73610	Mm.490466	NM_001243067	ENSMUSG00000096795	Zfp433	1700123A16Rik	zinc finger protein 433	protein-coding
Merged-6-23863323-1	chr6	23863273	23863373	+	4.32	IP_4_P65.peak.xls	Intergenic	B1F|SINE|Alu	-23902	NM_001252105	320405	Mm.259632	NM_153163	ENSMUSG00000017978	Cadps2	A230044C21Rik|Caps-2|Caps2|Cpd2	Ca2+-dependent activator protein for secretion 2	protein-coding
Merged-12-20123334-1	chr12	20123284	20123384	+	4.32	IP_4_P65.peak.xls	Intergenic	MMERGLN-int|LTR|ERV1	692445	NR_015521	69513	Mm.273972	NR_015521	ENSMUSG00000099759	1700030C10Rik	-	RIKEN cDNA 1700030C10 gene	ncRNA
Merged-11-93241769-1	chr11	93241719	93241819	+	4.32	IP_4_P65.peak.xls	intron (NM_028296, intron 2 of 8)	intron (NM_028296, intron 2 of 8)	142479	NM_028296	72605	Mm.342160	NM_028296	ENSMUSG00000056158	Car10	2700029L05Rik|BB085816|Ca10	carbonic anhydrase 10	protein-coding
Merged-10-3250172-1	chr10	3250122	3250222	+	4.32	IP_4_P65.peak.xls	Intergenic	ETnERV3-int|LTR|ERVK	17599	NM_001204916	670558	Mm.398582	NM_001204916	ENSMUSG00000091618	H60c	4632413I24Rik|Gm9491	histocompatibility 60c	protein-coding
Merged-5-104609659-1	chr5	104609609	104609709	+	4.32	IP_4_P65.peak.xls	Intergenic	Intergenic	83924	NR_030673	100662	Mm.319836	NR_030673	ENSMUSG00000097392	D930016D06Rik	100041172|1110004B06Rik|AI451450|Gm3179	RIKEN cDNA D930016D06 gene	ncRNA
Merged-9-114253503-1	chr9	114253453	114253553	+	4.32	IP_4_P65.peak.xls	Intergenic	Intergenic	-76632	NM_007535	12046	Mm.378887	NM_007535	ENSMUSG00000053820	Bcl2a1c	A1-c	B cell leukemia/lymphoma 2 related protein A1c	protein-coding
Merged-7-59865437-1	chr7	59865387	59865487	+	4.32	IP_4_P65.peak.xls	Intergenic	(TG)n|Simple_repeat|Simple_repeat	108994	NR_015456	52480	Mm.482346	NR_015456	ENSMUSG00000100826	Snhg14	AU018661|D7Ertd715e|Lncat	small nucleolar RNA host gene 14	ncRNA
Merged-15-16309367-1	chr15	16309317	16309417	+	4.32	IP_4_P65.peak.xls	Intergenic	L1Md_T|LINE|L1	-468734	NM_009869	12565	Mm.439758	NM_009869	ENSMUSG00000025370	Cdh9	-	cadherin 9	protein-coding
Merged-6-114601970-1	chr6	114601920	114602020	+	4.32	IP_4_P65.peak.xls	Intergenic	IMPB_01|Satellite|Satellite	-41127	NM_028835	74244	Mm.275332	NM_028835	ENSMUSG00000030314	Atg7	1810013K23Rik|Agp7|Apg7l|Atg7l|Gm21553	autophagy related 7	protein-coding
Merged-7-23220642-1	chr7	23220592	23220692	+	4.32	IP_4_P65.peak.xls	Intergenic	Intergenic	3310	NM_001166753	667530	Mm.484970	NM_001166753	ENSMUSG00000094905	Vmn1r155	EG667530|Gm8687	vomeronasal 1 receptor 155	protein-coding
Merged-15-4421047-1	chr15	4420997	4421097	+	4.32	IP_4_P65.peak.xls	intron (NM_177355, intron 1 of 2)	L1_Mus3|LINE|L1	45556	NM_177355	239318	Mm.308996	NM_177355	ENSMUSG00000049148	Plcxd3	B130016O10Rik	phosphatidylinositol-specific phospholipase C, X domain containing 3	protein-coding
Merged-13-68221501-1	chr13	68221451	68221551	+	4.32	IP_4_P65.peak.xls	Intergenic	Intergenic	358175	NM_001001185	408058	Mm.177840	NM_001001185	ENSMUSG00000064063	BC048507	-	cDNA sequence BC048507	protein-coding
Merged-4-112842005-1	chr4	112841955	112842055	+	4.32	IP_4_P65.peak.xls	intron (NM_001103199, intron 42 of 48)	MurERV4-int|LTR|ERVK	-67144	NM_177668	230613	Mm.122553	NM_177668		Skint10	A030001H23Rik|Gm570	selection and upkeep of intraepithelial T cells 10	protein-coding
Merged-7-113430077-1	chr7	113430027	113430127	+	4.32	IP_4_P65.peak.xls	Intergenic	L1Md_A|LINE|L1	-41504	NM_020623	19226	Mm.284168	NM_020623	ENSMUSG00000059077	Pth	Pthp	parathyroid hormone	protein-coding
Merged-17-17167963-1	chr17	17167913	17168013	+	4.32	IP_4_P65.peak.xls	Intergenic	Intergenic	46580	NM_011765	22759	Mm.436633	NM_011765	ENSMUSG00000095990	Zfp97	NGD16-4	zinc finger protein 97	protein-coding
Merged-12-61292560-1	chr12	61292510	61292610	+	4.32	IP_4_P65.peak.xls	Intergenic	IAPEz-int|LTR|ERVK	229260	NR_045049	100504101	Mm.235026	NR_045049		Gm20063	-	predicted gene, 20063	ncRNA
Merged-3-6356884-1	chr3	6356834	6356934	+	4.32	IP_4_P65.peak.xls	Intergenic	L1VL1|LINE|L1	263559	NM_027048	69347	Mm.45822	NM_027048	ENSMUSG00000069118	1700008P02Rik	-	RIKEN cDNA 1700008P02 gene	protein-coding
Merged-2-67945011-1	chr2	67944961	67945061	+	4.32	IP_4_P65.peak.xls	Intergenic	L1Md_T|LINE|L1	-159661	NM_020283	26877	Mm.226435	NM_020283	ENSMUSG00000034780	B3galt1	beta3Gal-T1	UDP-Gal:betaGlcNAc beta 1,3-galactosyltransferase, polypeptide 1	protein-coding
Merged-7-107248625-1	chr7	107248575	107248675	+	4.32	IP_4_P65.peak.xls	Intergenic	MTC|LTR|ERVL-MaLR	39180	NM_029660	76572	Mm.128134	NM_029660	ENSMUSG00000073894	Rbmxl2	1700012H05Rik|Hnrnpg-t	RNA binding motif protein, X-linked-like 2	protein-coding
Merged-6-35432414-1	chr6	35432364	35432464	+	4.32	IP_4_P65.peak.xls	Intergenic	ORR1D2|LTR|ERVL-MaLR	101568	NR_040526	73409	Mm.69443	NR_040526	ENSMUSG00000107341	1700065J11Rik	-	RIKEN cDNA 1700065J11 gene	ncRNA
Merged-14-106331471-1	chr14	106331421	106331521	+	4.32	IP_4_P65.peak.xls	Intergenic	(T)n|Simple_repeat|Simple_repeat	155049	NR_045938	73631	Mm.48862	NR_045938	ENSMUSG00000099794	1700128A07Rik	-	RIKEN cDNA 1700128A07 gene	ncRNA
Merged-14-41456758-1	chr14	41456708	41456808	+	4.32	IP_4_P65.peak.xls	Intergenic	L1Md_A|LINE|L1	-271560	NM_009160	20390	Mm.1321	NM_009160	ENSMUSG00000021795	Sftpd	AI573415|SP-D|Sftp4	surfactant associated protein D	protein-coding
Merged-4-61779788-1	chr4	61779738	61779838	+	4.32	IP_4_P65.peak.xls	intron (NM_001134644, intron 4 of 6).5	intron (NM_001134644, intron 4 of 6).5	2435	NM_001134644	100048885	Mm.422695	NM_001134644		Gm2083	-	major urinary protein LOC100048885	protein-coding
Merged-14-10489969-1	chr14	10489919	10490019	+	4.32	IP_4_P65.peak.xls	intron (NM_001308285, intron 4 of 9)	L1Md_T|LINE|L1	-36511	NM_001308286	14198	Mm.397619	NM_010210	ENSMUSG00000060579	Fhit	AW045638|Fra14A2	fragile histidine triad gene	protein-coding
Merged-15-22288576-1	chr15	22288526	22288626	+	4.32	IP_4_P65.peak.xls	Intergenic	L1Md_F|LINE|L1	426408	NM_001165971	545091	Mm.475598	NM_001165971		Gm5803	EG545091	predicted gene 5803	protein-coding
Merged-6-130898380-1	chr6	130898330	130898430	+	4.32	IP_4_P65.peak.xls	Intergenic	Lx3_Mus|LINE|L1	348982	NM_001170851	16633	Mm.4783	NM_008462	ENSMUSG00000030187	Klra2	Klra30|Ly49b	killer cell lectin-like receptor, subfamily A, member 2	protein-coding
Merged-12-23446786-1	chr12	23446736	23446836	+	4.32	IP_4_P65.peak.xls	Intergenic	Intergenic	-436543	NR_015504	69732	Mm.391403	NM_028362	ENSMUSG00000073164	2410018L13Rik	2810480C08Rik	RIKEN cDNA 2410018L13 gene	ncRNA
Merged-8-82800604-1	chr8	82800554	82800654	+	4.32	IP_4_P65.peak.xls	Intergenic	Lx5b|LINE|L1	-26478	NM_145600	30932	Mm.269248	NM_145600	ENSMUSG00000031711	Zfp330	BC008086|Noa36|Znf330	zinc finger protein 330	protein-coding
Merged-13-61767241-1	chr13	61767191	61767291	+	4.32	IP_4_P65.peak.xls	Intergenic	Lx2A1|LINE|L1	-4339	NR_028430	432812	Mm.317358	NR_028430		BC052688	-	cDNA sequence BC052688	pseudo
Merged-11-11141114-1	chr11	11141064	11141164	+	4.32	IP_4_P65.peak.xls	intron (NM_177033, intron 2 of 3)	intron (NM_177033, intron 2 of 3)	27098	NM_177033	319922	Mm.337851	NM_177033	ENSMUSG00000050830	Vwc2	A930041G11Rik|G11|PSST739|UNQ739|cradin	von Willebrand factor C domain containing 2	protein-coding
Merged-7-93366212-1	chr7	93366162	93366262	+	4.32	IP_4_P65.peak.xls	Intergenic	Lx5c|LINE|L1	286333	NM_021427	58238	Mm.113787	NM_021427		Fam181b	A830059I20Rik|AB041569	family with sequence similarity 181, member B	protein-coding
Merged-12-22385136-1	chr12	22385086	22385186	+	4.32	IP_4_P65.peak.xls	Intergenic	MT2B1|LTR|ERVL	625107	NR_015504	69732	Mm.391403	NM_028362	ENSMUSG00000073164	2410018L13Rik	2810480C08Rik	RIKEN cDNA 2410018L13 gene	ncRNA
Merged-1-162819577-1	chr1	162819527	162819627	+	4.32	IP_4_P65.peak.xls	Intergenic	L1MA10|LINE|L1	-7028	NM_144878	226564	Mm.155164	NM_144878	ENSMUSG00000026692	Fmo4	D1Ertd532e	flavin containing monooxygenase 4	protein-coding
Merged-12-23341849-1	chr12	23341799	23341899	+	4.32	IP_4_P65.peak.xls	Intergenic	Intergenic	-331606	NR_015504	69732	Mm.391403	NM_028362	ENSMUSG00000073164	2410018L13Rik	2810480C08Rik	RIKEN cDNA 2410018L13 gene	ncRNA
Merged-13-65805667-1	chr13	65805617	65805717	+	4.32	IP_4_P65.peak.xls	Intergenic	MurSatRep1|Unknown|Unknown	-307786	NM_001177832	628709	Mm.390595	NM_001177832	ENSMUSG00000095909	Gm10324	ENSMUSG00000071302	predicted gene 10324	protein-coding
Merged-10-15774595-1	chr10	15774545	15774645	+	4.32	IP_4_P65.peak.xls	Intergenic	Intergenic	-17182	NR_131087	77538	Mm.128235	NR_131087		C330004P14Rik	-	RIKEN cDNA C330004P14 gene	ncRNA
Merged-12-20161779-1	chr12	20161729	20161829	+	4.32	IP_4_P65.peak.xls	Intergenic	B1F1|SINE|Alu	654000	NR_015521	69513	Mm.273972	NR_015521	ENSMUSG00000099759	1700030C10Rik	-	RIKEN cDNA 1700030C10 gene	ncRNA
Merged-19-50107524-1	chr19	50107474	50107574	+	4.32	IP_4_P65.peak.xls	Intergenic	MTA_Mm|LTR|ERVL-MaLR	571122	NM_001252501	58178	Mm.313672	NM_021377	ENSMUSG00000043531	Sorcs1	Sorcs|mSorCS	sortilin-related VPS10 domain containing receptor 1	protein-coding
Merged-3-42338440-1	chr3	42338390	42338490	+	4.32	IP_4_P65.peak.xls	Intergenic	L1Md_F2|LINE|L1	595822	NM_027271	73852	Mm.29006	NM_027271	ENSMUSG00000025766	D3Ertd751e	2810009O15Rik|4930415G15Rik	DNA segment, Chr 3, ERATO Doi 751, expressed	protein-coding
Merged-13-65761853-1	chr13	65761803	65761903	+	4.32	IP_4_P65.peak.xls	Intergenic	MMSAT4|Satellite|Satellite	-351600	NM_001177832	628709	Mm.390595	NM_001177832	ENSMUSG00000095909	Gm10324	ENSMUSG00000071302	predicted gene 10324	protein-coding
Merged-16-20136752-1	chr16	20136702	20136802	+	4.32	IP_4_P65.peak.xls	Intergenic	Intergenic	-4311	NM_001033237	208146	Mm.390895	NM_001033237	ENSMUSG00000041215	Yeats2	BC042768|mKIAA1197	YEATS domain containing 2	protein-coding
Merged-5-39499228-1	chr5	39499178	39499278	+	4.32	IP_4_P65.peak.xls	intron (NR_045416, intron 3 of 5)	Lx9|LINE|L1	104346	NR_045416	75095	Mm.332354	NR_045416	ENSMUSG00000106741	4930513D17Rik	-	RIKEN cDNA 4930513D17 gene	ncRNA
Merged-3-32097371-1	chr3	32097321	32097421	+	4.32	IP_4_P65.peak.xls	intron (NM_028231, intron 2 of 5)	MTEb|LTR|ERVL-MaLR	194668	NM_028231	72413	Mm.64790	NM_028231	ENSMUSG00000037610	Kcnmb2	2700049B16Rik|3110031N04Rik	potassium large conductance calcium-activated channel, subfamily M, beta member 2	protein-coding
Merged-3-33835773-1	chr3	33835723	33835823	+	4.32	IP_4_P65.peak.xls	intron (NM_026222, intron 6 of 19)	intron (NM_026222, intron 6 of 19)	8537	NM_026222	51938	Mm.275710	NM_026222	ENSMUSG00000027676	Ccdc39	4921507O14Rik|AI447426|AI844750|D3Ertd789e|b2b1304Clo|b2b1735Clo|b2b2025.1Clo	coiled-coil domain containing 39	protein-coding
Merged-2-162145647-1	chr2	162145597	162145697	+	4.32	IP_4_P65.peak.xls	intron (NM_001291150, intron 6 of 30)	intron (NM_001291150, intron 6 of 30)	-245166	NR_040617	77645	Mm.447752	NR_040617	ENSMUSG00000084919	Ptprtos	C330008G21Rik	protein tyrosine phosphatase, receptor type T, opposite strand	ncRNA
Merged-2-56801590-1	chr2	56801540	56801640	+	4.32	IP_4_P65.peak.xls	Intergenic	Intergenic	15779	NR_105751	102465169		NR_105751	ENSMUSG00000098437	Mir195b	Gm27491|mmu-mir-195b	microRNA 195b	ncRNA
Merged-7-8096466-1	chr7	8096416	8096516	+	4.32	IP_4_P65.peak.xls	Intergenic	Intergenic	-3429	NR_015598	72716	Mm.422732	NR_015598		2810047C21Rik1	100042870|2810047C21Rik|AA683836|Gm4082	RIKEN cDNA 2810047C21 gene 1	ncRNA
Merged-4-64463542-1	chr4	64463492	64463592	+	4.32	IP_4_P65.peak.xls	Intergenic	L1Md_F3|LINE|L1	-416527	NM_011607	21923	Mm.980	NM_011607	ENSMUSG00000028364	Tnc	AI528729|C130033P17Rik|Hxb|TN|TN-C|Ten|cytotactin|tenascin-C	tenascin C	protein-coding
Merged-1-140520777-1	chr1	140520727	140520827	+	4.32	IP_4_P65.peak.xls	intron (NM_001081027, intron 18 of 27)	Lx2|LINE|L1	135625	NR_040604	75910	Mm.483845	NR_040604	ENSMUSG00000102368	4930590L20Rik	-	RIKEN cDNA 4930590L20 gene	ncRNA
Merged-7-39176021-1	chr7	39175971	39176071	+	4.32	IP_4_P65.peak.xls	Intergenic	L1VL2|LINE|L1	237139	NM_177890	330513	Mm.67238	NM_177890	ENSMUSG00000053742	Gm5114	4921507A12|EG330513	predicted gene 5114	protein-coding
Merged-10-103895915-1	chr10	103895865	103895965	+	4.32	IP_4_P65.peak.xls	Intergenic	Lx4A|LINE|L1	-247072	NM_001177535	100043292	Mm.339215	NM_001177535	ENSMUSG00000090854	Gm4340	-	predicted gene 4340	protein-coding
Merged-7-9050241-1	chr7	9050191	9050291	+	4.32	IP_4_P65.peak.xls	Intergenic	L1Md_F2|LINE|L1	-19559	NM_001105071	545909	Mm.469894	NM_001105071	ENSMUSG00000096658	Vmn2r39	EG545909	vomeronasal 2, receptor 39	protein-coding
Merged-13-66482223-1	chr13	66482173	66482273	+	4.32	IP_4_P65.peak.xls	Intergenic	ORR1G|LTR|ERVL-MaLR	-41105	NM_001290196	76803	Mm.183391	NM_183119	ENSMUSG00000074832	2410141K09Rik	4930482J15Rik|Ayu21-35|Gt(pU21)35Imeg	RIKEN cDNA 2410141K09 gene	protein-coding
Merged-15-17430958-1	chr15	17430908	17431008	+	4.32	IP_4_P65.peak.xls	Intergenic	B1_Mus2|SINE|Alu	652857	NM_009869	12565	Mm.439758	NM_009869	ENSMUSG00000025370	Cdh9	-	cadherin 9	protein-coding
Merged-11-17407331-1	chr11	17407281	17407381	+	4.32	IP_4_P65.peak.xls	Intergenic	L1Md_A|LINE|L1	149713	NM_020558	57316	Mm.287982	NM_020558	ENSMUSG00000000581	C1d	1110036E10Rik|AI875855|SUN-CoR	C1D nuclear receptor co-repressor	protein-coding
Merged-12-23550828-1	chr12	23550778	23550878	+	4.32	IP_4_P65.peak.xls	Intergenic	(CAGAGA)n|Simple_repeat|Simple_repeat	-540585	NR_015504	69732	Mm.391403	NM_028362	ENSMUSG00000073164	2410018L13Rik	2810480C08Rik	RIKEN cDNA 2410018L13 gene	ncRNA
Merged-5-73041754-1	chr5	73041704	73041804	+	4.32	IP_4_P65.peak.xls	intron (NM_028194, intron 55 of 62)	intron (NM_028194, intron 55 of 62)	34850	NM_173403	231290	Mm.491387	NM_173403	ENSMUSG00000029219	Slc10a4	E130304D01	solute carrier family 10 (sodium/bile acid cotransporter family), member 4	protein-coding
Merged-12-22173906-1	chr12	22173856	22173956	+	4.08	IP_4_P65.peak.xls	Intergenic	Intergenic	-756470	NM_011739	22630	Mm.289630	NM_011739	ENSMUSG00000076432	Ywhaq	2700028P07Rik|AA409740|AU021156|R74690	tyrosine 3-monooxygenase/tryptophan 5-monooxygenase activation protein, theta polypeptide	protein-coding
Merged-5-143794929-1	chr5	143794879	143794979	+	4.08	IP_4_P65.peak.xls	Intergenic	MTEa-int|LTR|ERVL-MaLR	36575	NR_015486	320064	Mm.332820	NR_015486		D130017N08Rik	1700012G11Rik	RIKEN cDNA D130017N08 gene	ncRNA
Merged-3-26944884-1	chr3	26944834	26944934	+	4.08	IP_4_P65.peak.xls	intron (NM_029150, intron 10 of 10)	L1Md_T|LINE|L1	208970	NM_007900	13605	Mm.261453	NM_007900	ENSMUSG00000027699	Ect2	AI528536|mKIAA4037	ect2 oncogene	protein-coding
Merged-5-12982883-1	chr5	12982833	12982933	+	4.08	IP_4_P65.peak.xls	Intergenic	MTB|LTR|ERVL-MaLR	-413901	NM_001243072	20346	Mm.372039	NM_009152	ENSMUSG00000028883	Sema3a	Hsema-I|SEMA1|SemD|Semad|coll-1	sema domain, immunoglobulin domain (Ig), short basic domain, secreted, (semaphorin) 3A	protein-coding
Merged-8-128785394-1	chr8	128785344	128785444	+	4.08	IP_4_P65.peak.xls	Intergenic	L1Md_A|LINE|L1	99740	NM_010578	16412	Mm.263396	NM_010578	ENSMUSG00000025809	Itgb1	4633401G24Rik|AA409975|AA960159|CD29|ENSMUSG00000051907|Fnrb|Gm9863|gpIIa	integrin beta 1 (fibronectin receptor beta)	protein-coding
Merged-8-20692798-1	chr8	20692748	20692848	+	4.08	IP_4_P65.peak.xls	Intergenic	Intergenic	77871	NM_001270553	100861668	Mm.491087	NM_001270553		Gm21119	-	predicted gene, 21119	protein-coding
Merged-14-94923328-1	chr14	94923278	94923378	+	4.08	IP_4_P65.peak.xls	Intergenic	B4|SINE|B4	-957938	NM_025733	66732	Mm.75060	NM_025733	ENSMUSG00000034689	4921530L21Rik	-	RIKEN cDNA 4921530L21 gene	protein-coding
Merged-6-47659856-1	chr6	47659806	47659906	+	4.08	IP_4_P65.peak.xls	promoter-TSS (NR_002841).3	promoter-TSS (NR_002841).3	-441	NR_002841	19799		NR_002841		Rn4.5s	-	4.5S RNA	rRNA
Merged-15-77475241-1	chr15	77475191	77475291	+	4.08	IP_4_P65.peak.xls	Intergenic	Intergenic	-1806	NM_177744	245282	Mm.390820	NM_177744	ENSMUSG00000050982	Apol10a	9030421J09Rik	apolipoprotein L 10A	protein-coding
Merged-11-41703673-1	chr11	41703623	41703723	+	4.08	IP_4_P65.peak.xls	Intergenic	Intergenic	297041	NM_177408	14406	Mm.5309	NM_008073	ENSMUSG00000020436	Gabrg2	GABAA-R|Gabrg-2|gamma2	gamma-aminobutyric acid (GABA) A receptor, subunit gamma 2	protein-coding
Merged-13-66094359-1	chr13	66094309	66094409	+	4.08	IP_4_P65.peak.xls	Intergenic	Intergenic	-19094	NM_001177832	628709	Mm.390595	NM_001177832	ENSMUSG00000095909	Gm10324	ENSMUSG00000071302	predicted gene 10324	protein-coding
Merged-3-7199150-1	chr3	7199100	7199200	+	4.08	IP_4_P65.peak.xls	Intergenic	L1Md_A|LINE|L1	-167454	NM_008862	18767	Mm.3193	NM_008862	ENSMUSG00000027499	Pkia	AI415001|PKIalpha	protein kinase inhibitor, alpha	protein-coding
Merged-14-42115378-1	chr14	42115328	42115428	+	4.08	IP_4_P65.peak.xls	Intergenic	Intergenic	-20101	NR_073362	73553	Mm.243777	NM_028570	ENSMUSG00000090462	1700091H14Rik	100041930|Gm3578	RIKEN cDNA 1700091H14 gene	ncRNA
Merged-7-11421484-1	chr7	11421434	11421534	+	4.08	IP_4_P65.peak.xls	Intergenic	MMETn-int|LTR|ERVK	23569	NM_001110316	665902	Mm.425380	NM_001110316	ENSMUSG00000070828	Zscan4f	C330039H09Rik	zinc finger and SCAN domain containing 4F	protein-coding
Merged-3-56183078-1	chr3	56183028	56183128	+	4.08	IP_4_P65.peak.xls	exon (NM_030595, exon 1 of 58)	exon (NM_030595, exon 1 of 58)	623	NM_030595	26422	Mm.384353	NM_030595	ENSMUSG00000027799	Nbea	Lyst2|mKIAA1544	neurobeachin	protein-coding
Merged-14-96601299-1	chr14	96601249	96601349	+	4.08	IP_4_P65.peak.xls	Intergenic	Intergenic	-82265	NM_053105	93688	Mm.308735	NM_053105	ENSMUSG00000022076	Klhl1	mKIAA1490	kelch-like 1	protein-coding
Merged-5-68211966-1	chr5	68211916	68212016	+	4.08	IP_4_P65.peak.xls	Intergenic	Intergenic	180131	NM_001018019	433899	Mm.332422	NM_001018019	ENSMUSG00000068082	Grxcr1	Tg(Eno2-Gabrb3)0370Brll|pi|tde	glutaredoxin, cysteine rich 1	protein-coding
Merged-12-21985984-1	chr12	21985934	21986034	+	4.08	IP_4_P65.peak.xls	Intergenic	IAPLTR3-int|LTR|ERVK	-568548	NM_011739	22630	Mm.289630	NM_011739	ENSMUSG00000076432	Ywhaq	2700028P07Rik|AA409740|AU021156|R74690	tyrosine 3-monooxygenase/tryptophan 5-monooxygenase activation protein, theta polypeptide	protein-coding
Merged-12-114851641-1	chr12	114851591	114851691	+	4.08	IP_4_P65.peak.xls	Intergenic	Intergenic	-337947	NR_106063	102465664		NR_106063	ENSMUSG00000098357	Mir7094-2	Gm27508|mmu-mir-7094-2	microRNA 7094-2	ncRNA
Merged-16-82507117-1	chr16	82507067	82507167	+	4.08	IP_4_P65.peak.xls	Intergenic	L1Md_F3|LINE|L1	1306420	NM_010954	17968	Mm.433941	NM_010954	ENSMUSG00000022762	Ncam2	Ncam-2|Ocam|RNCAM	neural cell adhesion molecule 2	protein-coding
Merged-4-156323927-1	chr4	156323877	156323977	+	4.08	IP_4_P65.peak.xls	Intergenic	L1_Mus3|LINE|L1	-7176	NR_028141	22314	Mm.458976	NM_009494	ENSMUSG00000057021	Vmn2r-ps159	V2r8|V2r9|Vmn2r-ps160	vomeronasal 2, receptor, pseudogene 159	pseudo
Merged-10-118334155-1	chr10	118334105	118334205	+	4.08	IP_4_P65.peak.xls	Intergenic	MusHAL1|LINE|L1	-39117	NM_054079	116849	Mm.213193	NM_054079	ENSMUSG00000090461	Iltifb	IL-22b|IL-TIFb|Il22b	interleukin 10-related T cell-derived inducible factor beta	protein-coding
Merged-8-6406391-1	chr8	6406341	6406441	+	4.08	IP_4_P65.peak.xls	Intergenic	Intergenic	-1301159	NM_011388	20494	Mm.3500	NM_011388	ENSMUSG00000023073	Slc10a2	ASBT|ISBT	solute carrier family 10, member 2	protein-coding
Merged-14-114834005-1	chr14	114833955	114834055	+	4.08	IP_4_P65.peak.xls	intron (NR_045661, intron 1 of 5)	intron (NR_045661, intron 1 of 5)	2040	NR_045661	75822	Mm.410813	NR_045661		4930524C18Rik	-	RIKEN cDNA 4930524C18 gene	ncRNA
Merged-13-68356677-1	chr13	68356627	68356727	+	4.08	IP_4_P65.peak.xls	Intergenic	MT2C_Mm|LTR|ERVL	225427	NM_001308475	210009	Mm.205514	NM_172480	ENSMUSG00000034617	Mtrr	4732420G08|MSR	5-methyltetrahydrofolate-homocysteine methyltransferase reductase	protein-coding
Merged-5-95433673-1	chr5	95433623	95433723	+	4.08	IP_4_P65.peak.xls	Intergenic	Lx5|LINE|L1	-23133	NM_177187	320549	Mm.348793	NM_177187	ENSMUSG00000070677	D5Ertd577e	E330023J07Rik	DNA segment, Chr 5, ERATO Doi 577, expressed	protein-coding
Merged-13-4064394-1	chr13	4064344	4064444	+	4.08	IP_4_P65.peak.xls	intron (NM_134072, intron 2 of 8)	intron (NM_134072, intron 2 of 8)	4803	NM_134072	105387	Mm.26838	NM_134072	ENSMUSG00000033715	Akr1c14	9030611N15Rik|AW557061	aldo-keto reductase family 1, member C14	protein-coding
Merged-12-23553804-1	chr12	23553754	23553854	+	4.08	IP_4_P65.peak.xls	Intergenic	Intergenic	543465	NM_001256489	66808	Mm.379124	NM_001256489		9030624G23Rik	-	RIKEN cDNA 9030624G23 gene	protein-coding
Merged-8-108116000-1	chr8	108115950	108116050	+	4.08	IP_4_P65.peak.xls	Intergenic	Intergenic	468677	NR_077224	109215	Mm.65282	NR_077224		Lncbate1	3010033K07Rik|Lnc-BATE1	brown adipose tissue enriched long non-coding RNA 1	ncRNA
Merged-3-75372545-1	chr3	75372495	75372595	+	4.08	IP_4_P65.peak.xls	Intergenic	L1Md_T|LINE|L1	-102467	NM_026460	67931	Mm.259446	NM_026460	ENSMUSG00000034139	Serpini2	Spi14	serine (or cysteine) peptidase inhibitor, clade I, member 2	protein-coding
Merged-5-63854737-1	chr5	63854687	63854787	+	4.08	IP_4_P65.peak.xls	intron (NM_029554, intron 1 of 3)	B4|SINE|B4	42242	NM_029554	76261	Mm.38143	NM_029554	ENSMUSG00000060512	0610040J01Rik	AI662686	RIKEN cDNA 0610040J01 gene	protein-coding
Merged-7-38379685-1	chr7	38379635	38379735	+	4.08	IP_4_P65.peak.xls	Intergenic	Intergenic	-108337	NM_025390	66161	Mm.22284	NM_025390	ENSMUSG00000030423	Pop4	1110023P21Rik|Rpp29	processing of precursor 4, ribonuclease P/MRP family, (S. cerevisiae)	protein-coding
Merged-4-52086360-1	chr4	52086310	52086410	+	4.08	IP_4_P65.peak.xls	Intergenic	L1Md_T|LINE|L1	-35250	NR_040668	329844	Mm.128934	NR_040668	ENSMUSG00000085515	C630028M04Rik	-	RIKEN cDNA C630028M04 gene	ncRNA
Merged-2-47669763-1	chr2	47669713	47669813	+	4.08	IP_4_P65.peak.xls	Intergenic	L1Md_T|LINE|L1	-1144346	NM_007396	11480	Mm.314338	NM_007396	ENSMUSG00000052155	Acvr2a	ActrIIa|Acvr2|TactrII	activin receptor IIA	protein-coding
Merged-3-21324362-1	chr3	21324312	21324412	+	4.08	IP_4_P65.peak.xls	Intergenic	L1Md_A|LINE|L1	-752290	NM_030732	81004	Mm.202966	NM_030732	ENSMUSG00000027630	Tbl1xr1	8030499H02Rik|A630076E03Rik|AW539987|C21|C230089I12Rik|DC42|Ira1|TBLR1	transducin (beta)-like 1X-linked receptor 1	protein-coding
Merged-3-9987164-1	chr3	9987114	9987214	+	4.08	IP_4_P65.peak.xls	Intergenic	RLTR9E|LTR|ERVK	-25421	NM_001272097	16592	Mm.741	NM_010634	ENSMUSG00000027533	Fabp5	E-FABP|Fabpe|Klbp|PA-FABP|mal1	fatty acid binding protein 5, epidermal	protein-coding
Merged-19-39263355-1	chr19	39263305	39263405	+	3.84	IP_4_P65.peak.xls	intron (NR_033614, intron 6 of 8)	MTA_Mm|LTR|ERVL-MaLR	-23730	NM_007815	13095	Mm.20764	NM_007815	ENSMUSG00000003053	Cyp2c29	AHOH|AHOHase|AI159681|AI196010|Ah-2|Ahh-1|Cyp2c|P450-2C	cytochrome P450, family 2, subfamily c, polypeptide 29	protein-coding
Merged-1-68579493-1	chr1	68579443	68579543	+	3.84	IP_4_P65.peak.xls	intron (NM_010154, intron 2 of 26)	intron (NM_010154, intron 2 of 26)	528566	NM_010154	13869	Mm.442420	NM_010154	ENSMUSG00000062209	Erbb4	Her4|c-erbB-4	v-erb-a erythroblastic leukemia viral oncogene homolog 4 (avian)	protein-coding
Merged-12-19437525-1	chr12	19437475	19437575	+	3.84	IP_4_P65.peak.xls	Intergenic	Intergenic	923015	NM_001201330	236366	Mm.352227	NM_001033157		5730507C01Rik	-	RIKEN cDNA 5730507C01 gene	protein-coding
Merged-10-104758066-1	chr10	104758016	104758116	+	3.84	IP_4_P65.peak.xls	Intergenic	Intergenic	470797	NR_105838	102465222		NR_105838	ENSMUSG00000099264	Mir6411	Gm27767|mmu-mir-6411	microRNA 6411	ncRNA
Merged-12-114755685-1	chr12	114755635	114755735	+	3.84	IP_4_P65.peak.xls	Intergenic	Intergenic	-241991	NR_106063	102465664		NR_106063	ENSMUSG00000098357	Mir7094-2	Gm27508|mmu-mir-7094-2	microRNA 7094-2	ncRNA
Merged-5-105369243-1	chr5	105369193	105369293	+	3.84	IP_4_P65.peak.xls	Intergenic	L1Md_F2|LINE|L1	-22767	NR_132129	634650	Mm.458435	NM_001039647	ENSMUSG00000092021	Gbp11	EG634650|Gm7141	guanylate binding protein 11	protein-coding
Merged-5-44454062-1	chr5	44454012	44454112	+	3.84	IP_4_P65.peak.xls	Intergenic	B4A|SINE|B4	-227456	NM_173764	231225	Mm.30688	NM_173764	ENSMUSG00000046985	Tapt1	4932414K18Rik	transmembrane anterior posterior transformation 1	protein-coding
Merged-7-38553134-1	chr7	38553084	38553184	+	3.84	IP_4_P65.peak.xls	Intergenic	Intergenic	-24941	NM_001013810	434171	Mm.60990	NM_001013810	ENSMUSG00000060565	Gm5591	EG434171	predicted gene 5591	protein-coding
Merged-8-123540680-1	chr8	123540630	123540730	+	3.84	IP_4_P65.peak.xls	Intergenic	(CTCG)n|Simple_repeat|Simple_repeat	-1776	NR_046147	100861494		NR_046147	ENSMUSG00000095376	Gm22109	Rn5s23	predicted gene, 22109	rRNA
Merged-14-9859968-1	chr14	9859918	9860018	+	3.84	IP_4_P65.peak.xls	intron (NM_001308286, intron 4 of 6)	L1Md_T|LINE|L1	-24127	NR_030680	100042415	Mm.235938	NR_030680		Mnd1-ps	Gm3833	Mnd1 retrotransposed pseudogene	pseudo
Merged-14-107432766-1	chr14	107432716	107432816	+	3.84	IP_4_P65.peak.xls	Intergenic	L1_Mus3|LINE|L1	-946246	NR_045938	73631	Mm.48862	NR_045938	ENSMUSG00000099794	1700128A07Rik	-	RIKEN cDNA 1700128A07 gene	ncRNA
Merged-12-21768988-1	chr12	21768938	21769038	+	3.84	IP_4_P65.peak.xls	Intergenic	Intergenic	-351552	NM_011739	22630	Mm.289630	NM_011739	ENSMUSG00000076432	Ywhaq	2700028P07Rik|AA409740|AU021156|R74690	tyrosine 3-monooxygenase/tryptophan 5-monooxygenase activation protein, theta polypeptide	protein-coding
Merged-4-137969571-1	chr4	137969521	137969621	+	3.84	IP_4_P65.peak.xls	Intergenic	MTC|LTR|ERVL-MaLR	-23885	NM_001256198	230861	Mm.268903	NM_172703	ENSMUSG00000028760	Eif4g3	1500002J22Rik|4833436O05|4930523M17Rik|G1-419-52|eIF4GII|repro8	eukaryotic translation initiation factor 4 gamma, 3	protein-coding
Merged-2-39685236-1	chr2	39685186	39685286	+	3.84	IP_4_P65.peak.xls	Intergenic	Lx3_Mus|LINE|L1	-458898	NM_024209	67857	Mm.389242	NM_024209	ENSMUSG00000026753	Ppp6c	2310003C10Rik	protein phosphatase 6, catalytic subunit	protein-coding
Merged-14-43395394-1	chr14	43395344	43395444	+	3.84	IP_4_P65.peak.xls	Intergenic	Intergenic	-47583	NM_027940	71826	Mm.335855	NM_027940	ENSMUSG00000095384	1700001F09Rik	Gm10377	RIKEN cDNA 1700001F09 gene	protein-coding
Merged-7-8842444-1	chr7	8842394	8842494	+	3.84	IP_4_P65.peak.xls	Intergenic	L1Md_F2|LINE|L1	-16759	NM_001105151	100042891	Mm.465205	NM_001105151	ENSMUSG00000094107	Vmn2r47	-	vomeronasal 2, receptor 47	protein-coding
Merged-13-68199141-1	chr13	68199091	68199191	+	3.84	IP_4_P65.peak.xls	Intergenic	ERVB4_2-I_MM-int|LTR|ERVK	335815	NM_001001185	408058	Mm.177840	NM_001001185	ENSMUSG00000064063	BC048507	-	cDNA sequence BC048507	protein-coding
Merged-10-21308056-1	chr10	21308006	21308106	+	3.84	IP_4_P65.peak.xls	intron (NM_001042593, intron 4 of 17)	B3|SINE|B2	12077	NM_001145209	56422	Mm.25527	NM_019702	ENSMUSG00000019977	Hbs1l	2810035F15Rik|AI326327|eRFS	Hbs1-like (S. cerevisiae)	protein-coding
Merged-4-61636260-1	chr4	61636210	61636310	+	3.84	IP_4_P65.peak.xls	Intergenic	IAP-d-int|LTR|ERVK	37830	NM_001134644	100048885	Mm.422695	NM_001134644		Gm2083	-	major urinary protein LOC100048885	protein-coding
Merged-GL456372.1-27033-1	chrGL456372.1	26983	27083	+	3.84	IP_4_P65.peak.xls	NA	NA	NA	NA
Merged-12-19534336-1	chr12	19534286	19534386	+	3.84	IP_4_P65.peak.xls	Intergenic	Intergenic	1019826	NM_001201330	236366	Mm.352227	NM_001033157		5730507C01Rik	-	RIKEN cDNA 5730507C01 gene	protein-coding
Merged-3-7288781-1	chr3	7288731	7288831	+	3.84	IP_4_P65.peak.xls	Intergenic	MTB_Mm|LTR|ERVL-MaLR	-77823	NM_008862	18767	Mm.3193	NM_008862	ENSMUSG00000027499	Pkia	AI415001|PKIalpha	protein kinase inhibitor, alpha	protein-coding
Merged-9-114189607-1	chr9	114189557	114189657	+	3.84	IP_4_P65.peak.xls	Intergenic	Intergenic	132253	NM_001101510	382111	Mm.376140	NM_001101510	ENSMUSG00000086596	Susd5	Gm1126	sushi domain containing 5	protein-coding
Merged-12-23569794-1	chr12	23569744	23569844	+	3.84	IP_4_P65.peak.xls	Intergenic	B3|SINE|B2	527475	NM_001256489	66808	Mm.379124	NM_001256489		9030624G23Rik	-	RIKEN cDNA 9030624G23 gene	protein-coding
Merged-7-9360396-1	chr7	9360346	9360446	+	3.84	IP_4_P65.peak.xls	Intergenic	L1Md_F3|LINE|L1	-136743	NM_009489	22305	Mm.302158	NM_009489	ENSMUSG00000066828	Vmn2r37	V2r14	vomeronasal 2, receptor 37	protein-coding
Merged-7-59719812-1	chr7	59719762	59719862	+	3.84	IP_4_P65.peak.xls	Intergenic	Intergenic	-3662	NR_033778	64244		NR_033778	ENSMUSG00000096475	Snord116l1	Pwcr1l1	small nucleolar RNA, C/D box 116-like 1	snoRNA
Merged-13-120046663-1	chr13	120046613	120046713	+	3.84	IP_4_P65.peak.xls	intron (NM_001302966, intron 2 of 5)	intron (NM_001302966, intron 2 of 5)	5541	NM_001302966	100861753	Mm.165042	NM_001302966		Gm21188	-	predicted gene, 21188	protein-coding
Merged-17-6333299-1	chr17	6333249	6333349	+	3.84	IP_4_P65.peak.xls	Intergenic	Intergenic	-15825	NM_001166629	100310872	Mm.381893	NM_001166629		Dynlt1a	-	dynein light chain Tctex-type 1A	protein-coding
Merged-7-53988992-1	chr7	53988942	53989042	+	3.84	IP_4_P65.peak.xls	Intergenic	Lx2B2|LINE|L1	-97103	NR_105746	102466619		NR_105746	ENSMUSG00000099176	Mir6238	Gm27982|mmu-mir-6238	microRNA 6238	ncRNA
Merged-5-105382440-1	chr5	105382390	105382490	+	3.84	IP_4_P65.peak.xls	Intergenic	Intergenic	-33335	NM_001033550	433926	Mm.439781	NM_001033550		Lrrc8b	R75581|Ta-lrrp|mKIAA0231	leucine rich repeat containing 8 family, member B	protein-coding
Merged-4-10010266-1	chr4	10010216	10010316	+	3.84	IP_4_P65.peak.xls	Intergenic	Intergenic	-92869	NR_004448	74662	Mm.483401	NR_004448	ENSMUSG00000082843	4930448K20Rik	1700009K09Rik	glyceraldehyde-3-phosphate dehydrogenase pseudogene	pseudo
Merged-4-146236123-1	chr4	146236073	146236173	+	3.84	IP_4_P65.peak.xls	Intergenic	Intergenic	-34262	NM_001083918	666532	Mm.392861	NM_001083918	ENSMUSG00000067916	Gm13139	OTTMUSG00000010657	predicted gene 13139	protein-coding
Merged-14-42995673-1	chr14	42995623	42995723	+	3.84	IP_4_P65.peak.xls	Intergenic	RLTR14-int|LTR|ERV1	19903	NM_001244671	100042055	Mm.429109	NM_001244671	ENSMUSG00000095226	Gm10377	ENSMUSG00000072606	predicted gene 10377	protein-coding
Merged-7-3735604-1	chr7	3735554	3735654	+	3.84	IP_4_P65.peak.xls	intron (NM_001289428, intron 12 of 12)	intron (NM_001289428, intron 12 of 12)	-15222	NM_011095	18733	Mm.326531	NM_011095	ENSMUSG00000058818	Pirb	Gp91|LIR-3|Lilrb3|PIR-B	paired Ig-like receptor B	protein-coding
Merged-3-30325893-1	chr3	30325843	30325943	+	3.84	IP_4_P65.peak.xls	intron (NM_021442, intron 1 of 2)	intron (NM_021442, intron 1 of 2)	183594	NM_021442	14013	Mm.56965	NM_007963	ENSMUSG00000027684	Mecom	D630039M04Rik|Evi-1|Evi1|Jbo|Mds|Mds1|Mds1-Evi1|Prdm3|Znfpr1b1	MDS1 and EVI1 complex locus	protein-coding
Merged-13-66573006-1	chr13	66572956	66573056	+	3.84	IP_4_P65.peak.xls	Intergenic	MurSatRep1|Unknown|Unknown	-131888	NM_001290196	76803	Mm.183391	NM_183119	ENSMUSG00000074832	2410141K09Rik	4930482J15Rik|Ayu21-35|Gt(pU21)35Imeg	RIKEN cDNA 2410141K09 gene	protein-coding
Merged-7-43022558-1	chr7	43022508	43022608	+	3.84	IP_4_P65.peak.xls	intron (NM_001105061, intron 1 of 6)	intron (NM_001105061, intron 1 of 6)	3760	NM_001105061	668612	Mm.469896	NM_001105061	ENSMUSG00000091528	Gm9268	EG668612|Vmn2r64	predicted gene 9268	protein-coding
Merged-4-109537858-1	chr4	109537808	109537908	+	3.84	IP_4_P65.peak.xls	Intergenic	RMER1B|Other|Other	-6561	NM_026291	67646	Mm.45820	NM_026291	ENSMUSG00000060491	4930522H14Rik	1700007J23Rik	RIKEN cDNA 4930522H14 gene	protein-coding
Merged-6-58424506-1	chr6	58424456	58424556	+	3.84	IP_4_P65.peak.xls	Intergenic	L1_Mur1|LINE|L1	11339	NM_134177	171195	Mm.389764	NM_134177	ENSMUSG00000095670	Vmn1r30	V1rc22|V1rc9	vomeronasal 1 receptor 30	protein-coding
Merged-12-22827049-1	chr12	22826999	22827099	+	3.84	IP_4_P65.peak.xls	Intergenic	Intergenic	183194	NR_015504	69732	Mm.391403	NM_028362	ENSMUSG00000073164	2410018L13Rik	2810480C08Rik	RIKEN cDNA 2410018L13 gene	ncRNA
Merged-14-109226909-1	chr14	109226859	109226959	+	3.84	IP_4_P65.peak.xls	Intergenic	L1Md_F2|LINE|L1	-233321	NR_039542	100628607		NR_039542	ENSMUSG00000092639	Mir3964	mmu-mir-3964|mu-mir-3964	microRNA 3964	ncRNA
Merged-7-8931902-1	chr7	8931852	8931952	+	3.84	IP_4_P65.peak.xls	promoter-TSS (NM_001105072)	promoter-TSS (NM_001105072)	-500	NM_001105072	100042781	Mm.469893	NM_001105072	ENSMUSG00000090864	Vmn2r40	-	vomeronasal 2, receptor 40	protein-coding
Merged-15-46878472-1	chr15	46878422	46878522	+	3.84	IP_4_P65.peak.xls	Intergenic	Lx5b|LINE|L1	255167	NR_045811	75281	Mm.159487	NR_045811	ENSMUSG00000051198	4930548G14Rik	-	RIKEN cDNA 4930548G14 gene	ncRNA
Merged-4-88772385-1	chr4	88772335	88772435	+	3.84	IP_4_P65.peak.xls	Intergenic	Intergenic	-1449	NM_001243155	545646	Mm.380019	NM_001243155	ENSMUSG00000094271	Gm13290	OTTMUSG00000011291	predicted gene 13290	protein-coding
Merged-3-37916565-1	chr3	37916515	37916615	+	3.84	IP_4_P65.peak.xls	intron (NR_040559, intron 1 of 3)	intron (NR_040559, intron 1 of 3)	17752	NR_040559	626410	Mm.389417	NR_040559	ENSMUSG00000106461	Gm20755	-	predicted gene, 20755	ncRNA
Merged-7-7685866-1	chr7	7685816	7685916	+	3.84	IP_4_P65.peak.xls	intron (NM_001105066, intron 2 of 5)	intron (NM_001105066, intron 2 of 5)	3532	NM_001105066	100042636	Mm.302158	NM_001105066		Vmn2r34	ENSMUSG00000070841	vomeronasal 2, receptor 34	protein-coding
Merged-3-44307602-1	chr3	44307552	44307652	+	3.84	IP_4_P65.peak.xls	Intergenic	Intergenic	1070658	NR_045172	72511	Mm.140700	NR_045172	ENSMUSG00000097040	2610316D01Rik	-	RIKEN cDNA 2610316D01 gene	ncRNA
Merged-12-115081783-1	chr12	115081733	115081833	+	3.84	IP_4_P65.peak.xls	Intergenic	RMER17D|LTR|ERVK	-568089	NR_106063	102465664		NR_106063	ENSMUSG00000098357	Mir7094-2	Gm27508|mmu-mir-7094-2	microRNA 7094-2	ncRNA
Merged-11-23242492-1	chr11	23242442	23242542	+	3.84	IP_4_P65.peak.xls	Intergenic	ORR1A1-int|LTR|ERVL-MaLR	-13549	NM_001035226	103573	Mm.217547	NM_134014	ENSMUSG00000020290	Xpo1	AA420417|Crm1|Exp1	exportin 1, CRM1 homolog (yeast)	protein-coding
Merged-1-108680864-1	chr1	108680814	108680914	+	3.84	IP_4_P65.peak.xls	Intergenic	Lx3B|LINE|L1	763605	NR_102307	319596	Mm.136054	NR_102306	ENSMUSG00000100457	D830032E09Rik	-	RIKEN cDNA D830032E09 gene	ncRNA
Merged-1-116455707-1	chr1	116455657	116455757	+	3.84	IP_4_P65.peak.xls	intron (NM_001077425, intron 19 of 23)	(CA)n|Simple_repeat|Simple_repeat	770570	NM_001077425	636808	Mm.101576	NM_001077425	ENSMUSG00000070695	Cntnap5a	Caspr5-1|EG636808	contactin associated protein-like 5A	protein-coding
Merged-17-69526017-1	chr17	69525967	69526067	+	3.84	IP_4_P65.peak.xls	Intergenic	Intergenic	86691	NM_001145192	320722	Mm.400254	NM_001145192	ENSMUSG00000091636	A330050F15Rik	-	RIKEN cDNA A330050F15 gene	protein-coding
Merged-1-27764250-1	chr1	27764200	27764300	+	3.84	IP_4_P65.peak.xls	Intergenic	Intergenic	1016002	NM_001013750	210962	Mm.214178	NM_001013750	ENSMUSG00000048411	Gm597	-	predicted gene 597	protein-coding
Merged-12-22746623-1	chr12	22746573	22746673	+	3.84	IP_4_P65.peak.xls	Intergenic	Intergenic	263620	NR_015504	69732	Mm.391403	NM_028362	ENSMUSG00000073164	2410018L13Rik	2810480C08Rik	RIKEN cDNA 2410018L13 gene	ncRNA
Merged-8-5871727-1	chr8	5871677	5871777	+	3.84	IP_4_P65.peak.xls	Intergenic	L1Md_F2|LINE|L1	-766495	NM_011388	20494	Mm.3500	NM_011388	ENSMUSG00000023073	Slc10a2	ASBT|ISBT	solute carrier family 10, member 2	protein-coding
Merged-13-62006861-1	chr13	62006811	62006911	+	3.84	IP_4_P65.peak.xls	Intergenic	Intergenic	-123029	NM_001039239	630579	Mm.440905	NM_001039239	ENSMUSG00000074867	Zfp808	EG630579|Gm7036	zinc finger protein 80	protein-coding
Merged-6-117692109-1	chr6	117692059	117692159	+	3.84	IP_4_P65.peak.xls	intron (NR_045731, intron 3 of 3)	L1Md_T|LINE|L1	59660	NR_045731	72263	Mm.443289	NR_045731	ENSMUSG00000099869	1700030F04Rik	-	RIKEN cDNA 1700030F04 gene	ncRNA
Merged-13-17144415-1	chr13	17144365	17144465	+	3.84	IP_4_P65.peak.xls	intron (NM_138654, intron 12 of 13)	L1_Mus2|LINE|L1	550350	NM_138654	192136	Mm.364180	NM_138654		Sugct	5033411D12Rik|D17907	succinyl-CoA glutarate-CoA transferase	protein-coding
Merged-4-110493356-1	chr4	110493306	110493406	+	3.84	IP_4_P65.peak.xls	intron (NM_030231, intron 2 of 12)	L1Md_A|LINE|L1	95658	NM_030231	78933	Mm.435620	NM_030231	ENSMUSG00000061298	Agbl4	4930578N11Rik|4931433A01Rik	ATP/GTP binding protein-like 4	protein-coding
Merged-7-38541014-1	chr7	38540964	38541064	+	3.84	IP_4_P65.peak.xls	Intergenic	BGLII_A|LTR|ERVK	-12821	NM_001013810	434171	Mm.60990	NM_001013810	ENSMUSG00000060565	Gm5591	EG434171	predicted gene 5591	protein-coding
Merged-15-31009630-1	chr15	31009580	31009680	+	3.84	IP_4_P65.peak.xls	intron (NM_008729, intron 21 of 22)	intron (NM_008729, intron 21 of 22)	-29496	NR_045186	73784	Mm.66947	NR_045186		4930430F21Rik	-	RIKEN cDNA 4930430F21 gene	ncRNA
Merged-12-23546806-1	chr12	23546756	23546856	+	3.84	IP_4_P65.peak.xls	Intergenic	RLTR46B|LTR|ERVK	-536563	NR_015504	69732	Mm.391403	NM_028362	ENSMUSG00000073164	2410018L13Rik	2810480C08Rik	RIKEN cDNA 2410018L13 gene	ncRNA
Merged-14-108393985-1	chr14	108393935	108394035	+	3.84	IP_4_P65.peak.xls	Intergenic	Intergenic	520254	NM_199065	76965	Mm.257268	NM_199065	ENSMUSG00000075478	Slitrk1	3200001I04Rik	SLIT and NTRK-like family, member 1	protein-coding
Merged-2-177608204-1	chr2	177608154	177608254	+	3.84	IP_4_P65.peak.xls	Intergenic	IAPEz-int|LTR|ERVK	109978	NR_036450	433520	Mm.425117	NM_001024825		Gm14403	OTTMUSG00000016571	predicted gene 14403	ncRNA
Merged-4-102699005-1	chr4	102698955	102699055	+	3.84	IP_4_P65.peak.xls	Intergenic	MLT2B3|LTR|ERVL	-61130	NM_001285860	73094	Mm.54201	NM_144906	ENSMUSG00000028524	Sgip1	3110007P09Rik|SGIP1alpha|gag	SH3-domain GRB2-like (endophilin) interacting protein 1	protein-coding
Merged-6-114573778-1	chr6	114573728	114573828	+	3.84	IP_4_P65.peak.xls	Intergenic	(TC)n|Simple_repeat|Simple_repeat	-69319	NM_028835	74244	Mm.275332	NM_028835	ENSMUSG00000030314	Atg7	1810013K23Rik|Agp7|Apg7l|Atg7l|Gm21553	autophagy related 7	protein-coding
Merged-1-52224892-1	chr1	52224842	52224942	+	3.84	IP_4_P65.peak.xls	intron (NM_001113383, intron 1 of 14)	intron (NM_001113383, intron 1 of 14)	8340	NM_001081081	14660	Mm.398608	NM_001081081	ENSMUSG00000026103	Gls	6330442B14|AI314027|B230365M23Rik	glutaminase	protein-coding
Merged-9-93911329-1	chr9	93911279	93911379	+	3.84	IP_4_P65.peak.xls	Intergenic	L1Md_T|LINE|L1	626752	NM_001033145	68861	Mm.258746	NM_001033145	ENSMUSG00000045414	1190002N15Rik	GoPro49|HASF	RIKEN cDNA 1190002N15 gene	protein-coding
Merged-CHR_MG4151_PATCH-3252079-1	chrCHR_MG4151_PATCH	3252029	3252129	+	3.84	IP_4_P65.peak.xls	NA	NA	NA	NA
Merged-7-8735590-1	chr7	8735540	8735640	+	3.84	IP_4_P65.peak.xls	Intergenic	L1_Mus3|LINE|L1	90095	NM_001105151	100042891	Mm.465205	NM_001105151	ENSMUSG00000094107	Vmn2r47	-	vomeronasal 2, receptor 47	protein-coding
Merged-14-4696808-1	chr14	4696758	4696858	+	3.84	IP_4_P65.peak.xls	Intergenic	(TCC)n|Simple_repeat|Simple_repeat	-174348	NM_001242945	100041306	Mm.396155	NM_001242945	ENSMUSG00000094132	Gm3264	-	predicted gene 3264	protein-coding
Merged-4-88756614-1	chr4	88756564	88756664	+	3.84	IP_4_P65.peak.xls	Intergenic	RLTR11A2|LTR|ERVK	-1230	NM_001243150	100041062	Mm.489587	NM_001243150		Gm13286	OTTMUSG00000011284	predicted gene 13286	protein-coding
Merged-1-173783247-1	chr1	173783197	173783297	+	3.84	IP_4_P65.peak.xls	Intergenic	Intergenic	-16328	NM_008329	15951	Mm.261270	NM_008329	ENSMUSG00000073489	Ifi204	Ifi16|p204	interferon activated gene 204	protein-coding
Merged-7-8333003-1	chr7	8332953	8333053	+	3.6	IP_4_P65.peak.xls	Intergenic	ORR1B1|LTR|ERVL-MaLR	50235	NM_001105074	434113	Mm.469891	NM_001105074	ENSMUSG00000094098	Vmn2r44	EG434113	vomeronasal 2, receptor 44	protein-coding
Merged-14-104534283-1	chr14	104534233	104534333	+	3.6	IP_4_P65.peak.xls	Intergenic	Intergenic	-11617	NM_026047	72486	Mm.291811	NM_026047	ENSMUSG00000022120	Rnf219	2610206B13Rik|2810449K13Rik|AI451544	ring finger protein 219	protein-coding
Merged-3-60698815-1	chr3	60698765	60698865	+	3.6	IP_4_P65.peak.xls	Intergenic	Intergenic	197636	NM_001253708	56758	Mm.255723	NM_020007	ENSMUSG00000027763	Mbnl1	Mbnl|mKIAA0428	muscleblind-like 1 (Drosophila)	protein-coding
Merged-6-145493999-1	chr6	145493949	145494049	+	3.6	IP_4_P65.peak.xls	Intergenic	(TTGTG)n|Simple_repeat|Simple_repeat	-59074	NM_028742	74071	Mm.441497	NM_028742	ENSMUSG00000054966	Ifltd1	4933403M22Rik|AI482300|Lmna-rs1|Lmna1|Lmntd1	intermediate filament tail domain containing 1	protein-coding
Merged-12-19336539-1	chr12	19336489	19336589	+	3.6	IP_4_P65.peak.xls	Intergenic	PB1D10|SINE|Alu	822029	NM_001201330	236366	Mm.352227	NM_001033157		5730507C01Rik	-	RIKEN cDNA 5730507C01 gene	protein-coding
Merged-3-4140104-1	chr3	4140054	4140154	+	3.6	IP_4_P65.peak.xls	Intergenic	ETnERV2-int|LTR|ERVK	632074	NM_013920	30942	Mm.330897	NM_013920		Hnf4g	NR2A2	hepatocyte nuclear factor 4, gamma	protein-coding
Merged-15-50630571-1	chr15	50630521	50630621	+	3.6	IP_4_P65.peak.xls	Intergenic	IAPEz-int|LTR|ERVK	258478	NM_001310481	83925	Mm.30466	NM_032000	ENSMUSG00000038679	Trps1	AI115454|AI447310|D15Ertd586e	trichorhinophalangeal syndrome I (human)	protein-coding
Merged-13-14763547-1	chr13	14763497	14763597	+	3.6	IP_4_P65.peak.xls	Intergenic	L1Md_T|LINE|L1	133289	NM_134067	105351	Mm.41450	NM_134067	ENSMUSG00000039182	AW209491	-	expressed sequence AW209491	protein-coding
Merged-7-20895864-1	chr7	20895814	20895914	+	3.6	IP_4_P65.peak.xls	Intergenic	L1_Mus3|LINE|L1	-11743	NM_001166743	667262	Mm.480257	NM_001166743	ENSMUSG00000096737	Vmn1r117	EG667262|Gm8544	vomeronasal 1 receptor 117	protein-coding
Merged-7-9876566-1	chr7	9876516	9876616	+	3.6	IP_4_P65.peak.xls	Intergenic	Intergenic	-35241	NM_001105151	100042891	Mm.465205	NM_001105151	ENSMUSG00000094107	Vmn2r47	-	vomeronasal 2, receptor 47	protein-coding
Merged-7-9200147-1	chr7	9200097	9200197	+	3.6	IP_4_P65.peak.xls	Intergenic	L1Md_F3|LINE|L1	23506	NM_009489	22305	Mm.302158	NM_009489	ENSMUSG00000066828	Vmn2r37	V2r14	vomeronasal 2, receptor 37	protein-coding
Merged-CHR_MMCHR1_CHORI29_IDD5_1-60718704-1	chrCHR_MMCHR1_CHORI29_IDD5_1	60718654	60718754	+	3.6	IP_4_P65.peak.xls	NA	NA	NA	NA
Merged-4-60632800-1	chr4	60632750	60632850	+	3.6	IP_4_P65.peak.xls	intron (NM_001286096, intron 5 of 5).2	intron (NM_001286096, intron 5 of 5).2	29565	NM_001134644	100048885	Mm.422695	NM_001134644		Gm2083	-	major urinary protein LOC100048885	protein-coding
Merged-10-22223642-1	chr10	22223592	22223692	+	3.6	IP_4_P65.peak.xls	intron (NM_009018, intron 5 of 5)	intron (NM_009018, intron 5 of 5)	49740	NM_009018	19370	Mm.439724	NM_009018		Raet1c	RAE-1gamma	retinoic acid early transcript gamma	protein-coding
Merged-8-13716779-1	chr8	13716729	13716829	+	3.6	IP_4_P65.peak.xls	intron (NM_001101519, intron 1 of 3)	L1MC5|LINE|L1	10890	NM_001101519	403185	Mm.252143	NM_001101519	ENSMUSG00000090336	4932443I19Rik	A230061C02Rik|Gm1106	RIKEN cDNA 4932443I19 gene	protein-coding
Merged-18-30269205-1	chr18	30269155	30269255	+	3.6	IP_4_P65.peak.xls	Intergenic	RLTR4_MM-int|LTR|ERV1	-3691	NM_181414	225326	Mm.194127	NM_181414	ENSMUSG00000033628	Pik3c3	5330434F23Rik|Vps34	phosphoinositide-3-kinase, class 3	protein-coding
Merged-7-39186068-1	chr7	39186018	39186118	+	3.6	IP_4_P65.peak.xls	Intergenic	Intergenic	227092	NM_177890	330513	Mm.67238	NM_177890	ENSMUSG00000053742	Gm5114	4921507A12|EG330513	predicted gene 5114	protein-coding
Merged-15-52636867-1	chr15	52636817	52636917	+	3.6	IP_4_P65.peak.xls	Intergenic	B2_Mm2|SINE|B2	-75578	NM_027212	69790	Mm.195562	NM_027212	ENSMUSG00000038622	Med30	1810038N03Rik|2510044J04Rik|TRAP25|Thrap6	mediator complex subunit 30	protein-coding
Merged-14-111606336-1	chr14	111606286	111606386	+	3.6	IP_4_P65.peak.xls	Intergenic	Lx|LINE|L1	-68779	NM_198865	75409	Mm.235097	NM_029273	ENSMUSG00000033214	Slitrk5	2610019D03Rik	SLIT and NTRK-like family, member 5	protein-coding
Merged-13-65391049-1	chr13	65390999	65391099	+	3.6	IP_4_P65.peak.xls	Intergenic	L1_Mur3|LINE|L1	112195	NM_178364	170936	Mm.151546	NM_178364	ENSMUSG00000021514	Zfp369	B930030B22Rik|D230020H11Rik|NRIF2	zinc finger protein 369	protein-coding
Merged-8-21272309-1	chr8	21272259	21272359	+	3.6	IP_4_P65.peak.xls	Intergenic	L1Md_F2|LINE|L1	-15100	NM_007850	13237	Mm.436573	NM_007850	ENSMUSG00000074440	Defa3	Defa27|Defcr-3|Defcr3	defensin, alpha, 3	protein-coding
Merged-10-110511540-1	chr10	110511490	110511590	+	3.6	IP_4_P65.peak.xls	Intergenic	L1Md_A|LINE|L1	-89110	NR_028438	109335	Mm.367727	NR_028438		9230102K24Rik	-	RIKEN cDNA 9230102K24 gene	ncRNA
Merged-3-22910130-1	chr3	22910080	22910180	+	3.36	IP_4_P65.peak.xls	Intergenic	ETnERV-int|LTR|ERVK	658760	NR_004439	19784		NR_004439		Rprl2	RPRH3|Rmrp3	ribonuclease P RNA-like 2	ncRNA
Merged-CHR_MMCHR1_CHORI29_IDD5_1-61103508-1	chrCHR_MMCHR1_CHORI29_IDD5_1	61103458	61103558	+	3.36	IP_4_P65.peak.xls	NA	NA	NA	NA
Merged-12-22266250-1	chr12	22266200	22266300	+	3.36	IP_4_P65.peak.xls	Intergenic	IAPEY4_I-int|LTR|ERVK	743993	NR_015504	69732	Mm.391403	NM_028362	ENSMUSG00000073164	2410018L13Rik	2810480C08Rik	RIKEN cDNA 2410018L13 gene	ncRNA
Merged-3-21910009-1	chr3	21909959	21910059	+	3.36	IP_4_P65.peak.xls	Intergenic	Intergenic	-166643	NM_030732	81004	Mm.202966	NM_030732	ENSMUSG00000027630	Tbl1xr1	8030499H02Rik|A630076E03Rik|AW539987|C21|C230089I12Rik|DC42|Ira1|TBLR1	transducin (beta)-like 1X-linked receptor 1	protein-coding
Merged-6-70524524-1	chr6	70524474	70524574	+	3.36	IP_4_P65.peak.xls	Intergenic	L1Md_T|LINE|L1	267651	NM_009075	19895	Mm.17905	NM_009075	ENSMUSG00000053604	Rpia	RPI	ribose 5-phosphate isomerase A	protein-coding
Merged-13-68437832-1	chr13	68437782	68437882	+	3.36	IP_4_P65.peak.xls	Intergenic	Intergenic	144272	NM_001308475	210009	Mm.205514	NM_172480	ENSMUSG00000034617	Mtrr	4732420G08|MSR	5-methyltetrahydrofolate-homocysteine methyltransferase reductase	protein-coding
Merged-13-65886102-1	chr13	65886052	65886152	+	3.36	IP_4_P65.peak.xls	Intergenic	Intergenic	-227351	NM_001177832	628709	Mm.390595	NM_001177832	ENSMUSG00000095909	Gm10324	ENSMUSG00000071302	predicted gene 10324	protein-coding
Merged-3-128698612-1	chr3	128698562	128698662	+	3.36	IP_4_P65.peak.xls	Intergenic	Intergenic	-467007	NR_045704	402774	Mm.209170	NR_045704	ENSMUSG00000105816	D030025E07Rik	-	RIKEN cDNA D030025E07 gene	ncRNA
Merged-12-21753891-1	chr12	21753841	21753941	+	3.36	IP_4_P65.peak.xls	Intergenic	Intergenic	-336455	NM_011739	22630	Mm.289630	NM_011739	ENSMUSG00000076432	Ywhaq	2700028P07Rik|AA409740|AU021156|R74690	tyrosine 3-monooxygenase/tryptophan 5-monooxygenase activation protein, theta polypeptide	protein-coding
Merged-14-86929042-1	chr14	86928992	86929092	+	3.36	IP_4_P65.peak.xls	intron (NM_019670, intron 17 of 27)	intron (NM_019670, intron 17 of 27)	212072	NM_019670	56419	Mm.440585	NM_019670	ENSMUSG00000022021	Diaph3	4930417P13Rik|Dia2|Diap3|Drf3|mDia2|mKIAA4117|p134MDia2	diaphanous related formin 3	protein-coding
Merged-1-30044071-1	chr1	30044021	30044121	+	3.36	IP_4_P65.peak.xls	Intergenic	Intergenic	622583	NR_105760	102465174		NR_105760	ENSMUSG00000099257	Mir6342	Gm27268|mmu-mir-6342	microRNA 6342	ncRNA
Merged-14-112241129-1	chr14	112241079	112241179	+	3.36	IP_4_P65.peak.xls	Intergenic	Intergenic	219699	NR_030150	723922		NR_030150	ENSMUSG00000070099	Mir466	Mirn466|mmu-mir-466	microRNA 466	ncRNA
Merged-3-54299540-1	chr3	54299490	54299590	+	3.12	IP_4_P65.peak.xls	intron (NM_016984, intron 7 of 10)	intron (NM_016984, intron 7 of 10)	-61567	NM_001198766	50706	Mm.236067	NM_015784	ENSMUSG00000027750	Postn	A630052E07Rik|AI747096|OSF-2|Osf2|PLF|PN	periostin, osteoblast specific factor	protein-coding
Merged-12-22844456-1	chr12	22844406	22844506	+	3.12	IP_4_P65.peak.xls	Intergenic	Intergenic	165787	NR_015504	69732	Mm.391403	NM_028362	ENSMUSG00000073164	2410018L13Rik	2810480C08Rik	RIKEN cDNA 2410018L13 gene	ncRNA
